# Supplementary material for: Multi-Omic Analyses of Growth Cones at Different Developmental Stages Provides Insight into Pathways in Adult Neuroregeneration
Source: iScience. 2020 Jan 14;23(2):100836. doi: 10.1016/j.isci.2020.100836 (PMC6997871; doi:10.1016/j.isci.2020.100836)
Supplement: Table S2. List of Growth Cone Known Proteomic Markers, Contaminants, and New Findings, Related to Figure 1 [file mmc2.xlsx]

## Sheet: Table_S2
Table S2. List of growth cone known proteomic markers, contaminants, and new findings, related to Figure 1.
GCM Markers	GCP Markers	Contamination	Unique GCM	Unique GCP
Ctnna2	Crmp1	Hdgf	Rab4a	Sept_3
Dync1h1	Fasn	Serpinf2	Abi2	Ndufa5
Gnai1	Tuba1a	Ca2	Dmxl1	Dhx9
Hsp90b1	Tubb3	Col5a1	Krt10	Hint2
Myh11	Ywhaz	Nucks1	Prrc2a	Nt5dc3
Rtn4	Dpysl3	Thumpd1	Ruvbl2	Ppm1e
Tubb3	Hsp90ab1	Scaf8	Ube2l3	Atp5pf
Ctnnb1	Tuba1c	Fabp7	Lingo1	Celf1
Eef1a1	Ywhag	Gcc2	Elavl1	Inpp5a
Gnai2	Dpsyl5	Ambp	Arcn1	filensin
Lrp1	Map1b	Ntmt1	Psma2	Hsd17b4
Ncam1	Tubb2a	Sarnp	Chmp6	Acin1
Tuba1b	Ywhaq	Nubp1	Als2	Nsg1
Tubb5	Fabp7	Cbr3	43717	Kpna1
Cntn1	Cotl1	Gnpda2	Trappc3	Pde10a
Gap43	Cap1	Arhgdib	Prpsap2	Tek
Gnaq	Capzb	Gc	Eif1	Dld
L1cam	Sept_2	Kdm5c	Inpp4a	Gprc6a
Nefm	Tmod2	Aldh1a2	Mycl	Fbxo2
Tuba3a	Gpsn2	Grhpr	Pfdn2	Gad1
Myo5a	Pacs1	Pgm3	Dnajc11	Tmeff1
Munc18-1	Rtn1	Dhps	Tmed2	Tprg1l
Syn1	Strap	Nhlrc2	Baiap2	Stx16
Syt1	Clptm1	Fbxo22	Unknown1	Ist1
Syp	Cyfip1	Igg-2a	Snx2	Epm2aip1
Sv2a	Snap25	Wnk3	Tmsb10	Nmt1
Rab5	Stx7	H2B	Add3	Sod2
Rab4	Gnai2	Papola	fau	Atp5d
Rab4	Gnao1	Fbln1	Smurf1	Slc25a11
Nlgn1	Farp2	Tpm1	Map1lc3b	Pdhb
Adgrl1	Tau	Csdc2	Mxra7	Ndufb8
Gna11	Tuba1a	Amn1	Gas2l3	Tnpo1
Rgs12	EB1	Med30	Nln	unknown03
Plxna1	EB3	Pls3	Ube2k	Tceal3
Plxna2	APC2	Pls3	Vmp1	Sorl1
Plxna3	Dnai1	Myo9b	Aimp1	Acaa1a
Plxnc1	Dctn1	Ahsg	Dock3	Uqcrfs1
Nrp1	Arp1	UBE2I	Itga6	Derl1
Nrp2	Stmn2	Lgalsl	Psme1	Ppib
Epha3	RB3	Pcyt2	Fahd1	Naxe
Epha4	Myh1	Rtf1	Eif3m	Dynll1
Epha5	ARP2	Dnph1	Kcna2	Fhl1
Ephb1	ARP3	Trim33	Eif3h	Mpp2
Ephb2	Myh2	Xrn2	Sept_1	Clint1
Ephb3	Myh10	Ncoa1	Znf488	Pi4k2a
Gria1	Ncam1	Arhgef12	Gm1043	Crkl
Gria2	CRMP2	Heatr6	Agpat3	Gigyf2
Grid1	CRMP4	Serpinb6a	Opalin	Lta4h
Grik1	Gdi1	Anks1a	Nudc	Cpd
Grin2b	Arhgdia	Sbno1	Stub1	Bsn
Grm3	Crmp5	F2	Tceal5	Iqsec1
Grm5	Nrp1	Czib	Rab6a	Lgi1
Gabra1	GAP43	Pgp	Vmn2r107	Zfp182
Gabra2	Exoc8	Mpi	43719	Cstf2t
Gabra3	Mapt	GLTP	Naip6	Hist1h1a
Gabrb1	Slc1a3	Psph	Cops9	Agap3
Gabrg2	Hist3h2ba	Dck	Uba2	Vim
Cntfr	Vcp	Igbp1	I830134H01Rik	Sept_8
Glg1	Cltc	Fbxo30	Elavl3	Arvcf
lgf2r	Ywhae	Rapgef2	Hist2h2aa1	Usp32
lnsr	Gdi1	Rapgef2	Psmc4	Dst
Leprotl1	Gdi2	Tomm34	Dok1	Ncoa6
Nptn	Ipo5	Adk	Ppm1a	Emc2
Ntrk2	Kpnb1	Cbx5	PSME2b	Vapb
Lphn1	Tubb2b	Pbdc1	Ftl1	Rundc3a
Lphn2	Actg1	Kif15	Sgsm3	Ttc7b
Lphn3	Dync1h1	Map2k1	Sptbn2	Uqcrb
Ngln1	Dpsyl2	Ash2l	Ykt6	Fbn1
Ngln2	Dpsyl3	Gak	Dlgap4	Twf2
Ngln3	Gapdh	Camsap2	Eif4g2	Prkar1a
Nrxn1	Ckb	Btbd17	Katnal1	Idh3a
Nrwn2	Tkt	Pitpnb	Atp2b3	Wasf3
Nrxn3	Pkm2	Pde1b	Fubp1	Fkbp2
App	Hsp90aa1	Nes	Purb	Efnb3
Astn1	Cct2	Slc1a2	Uaca	Maoa
Clptm1	Tcp1	Gprasp1	Unknown4	Top1
Tenm2	Cct6a	Serpina1	Pgls	Vps51
Marcks	Cct7	Apex1	Actr10	Glud1
Basp1	Cct5	Flnb	Tpm3-rs7	Ndufv1
Palm	Hspa8	Bax	Fam241b	Abhd12
Ank2	Cct4	Ric8a	Uchl3	Klni
Ap2a1	Cct3	Rpl4	Ccdc136	Unknown01
Dnm1	Cct8	Fam49a	Myadm	Fkbp15
Picalm	Uba1	Hnrnpd	Tanc2	Mtch1
Stx10	Psmd1	Taldo1	Prrc2b	Brk1
Ywhae	Uchl1	Pycr3	Dlg4	Nptxr
Ctnna1	Cltc	Tf	Wdr47	Myo18a
Ppfia1	Eef1a1	Alb	Emc8	Hacd3
Myh2	Eef2	Alb	Mturn	Cntnap2
Dcc	Ppp2r1a	ube2i	Grcc10	Ndufa13
Plxna1	Rps3	Castor2	Eif3g	Ndufa9
Nrp1	Rpn1	Camsap1	43715	Vat1l
Eph	Pdia6	Rap1gap	Psmd12	Bdh1
CXCR4	Man2a1	Plec	43710	Ptbp2
Grm5	Golph3	Btaf1	Gsk3a	Rasa4
Gabbr1	Tgoln1	Spc24	Ccdc124	Cox6a1
Alcam	Basp1		Erg	Arhgef11
Bsg	Dctn2		Gpx4	Fmr1
Cd200	Tpm3		Snap47	Tfrc
Cadm3	Cdk5		Unknown6	Ptprn2
Cxadr	Enah		Hnrnpul2	Arl6ip5
Igsf3	Ephb2		Syt7	Pld3
Lsamp	Kif5c		C4bpa	Snrnp200
Ncam2	Nrcam		Tmem163	Ube2o
Nfasc	Plxna1		Chmp4b	Iqch
Negr1	Plxna2		Coro7	Sept_9
Ntm	Plxnb2		Dpp3	Ppm1f
Opcml	Rac1		Nans	Stt3b
Cadm1	Robo2		Srsf5	Cacna2d3
Ctcn2	Copa		Exoc4	Prkaa2
Emb	Copb1		Abi1	Tomm22
Igsf21	Copb2		Alpl	Rptor
Chl 1	Copg		Arhgef2	Gm13078
Nrcam	Uso1		Gpc4	COX1
Pvrl1	Vps29		Cnbp	Atp6ap1
Thy1	Cadps		Itsn1	Bpgm
	Stx1b		Asrgl1	ND4
	Stxbp1		Nrd1	Fam3c
	Vapa		Kif1a	Commd6
	Actr3		Kng1	Pde4d
	Arpc2		Trim28	Hap1
	ARPC4		Abl2	Nr1d1
	Nckap1		aco1	Ehd3
	Actb		Necap1	Aplp2
	Actc1		Sfxn4	Trappc9
	Actn4		Zfa	Ints1
	Add1		Cnn3	Ndufb2
	Cdc42		Foxn1	Mras
	Clf1		Ppfia2	Plcd4
	Dbn1		Itpa	Eml1
	Rala		Nisch	Ggt7
	Clasp2		Vps50	Icam5
	Hdac6		Gnb5	Ndufs5
	Mapre1		Tmem9	Nudt3
	Aldoa		Palm2	U2af1
	Aldoc		Agps	Sept_7
	Eno1		Wnk2	Acacb
	Eno2		Grk2	Asna1
	Gpi		Erc1	Flt4
	Ldhb		Ipo7	Pgrmc2
	Tpi		Igkv4-86	Mpc1
	Atp5a		Elp2	Tsg101
	Atp5b		Ncan	Sept_5
	Aars		Iars	Gtf3c1
	Rars		Ambn	Apoo
	Gars		Ccdc96	Wdfy3
	Eef1g		Frmpd3	Pcsk2
	Eef1b2		Tspan2	Myef2
	Eif2b5		Ndrg4	Acp1
	Eif3a		Gltp	4932415D10Rik
	Eif3b		Prkce	Rgs7
	Eif4a1		Snd1	Fau
	Eif4g1		Hgs	Atp6v0c
	Uggt1		Lnpk	Nhp2
	Canx		Rims1	Apoe
	Hspa4		G6pdx	Pdxk
	Ppia		Pgm2l1	Vamp4
	Pdla3		Hist1h1b	Slc6a9
	Arf1		Syn3	Fmnl2
	Arf5		Akr1b3	Ythdf3
	Arl3		mKIAA0687	Slc25a5
	Sar1a		Cndp2	Clcn4
	Sec31a		43711	Sfxn3
	Annapc1		Hmgb2	Abat
	Ube20		Ptpra	Larp1
	Ube3a		Atf4	Hnrnpl
	Ubr4		Mtor	Upf1
	Cul3		Aimp2	Map4k4
	Ecm29		Pcmt1	Ribc2
	Psma6		Kif5b	Prpf8
	Psmb5		Tollip	Tomm70a
	Psmc3		Mobp	Calb1
	Psmc5		Panx1	Tardbp
	Psmd2		Scd1	Creld1
	Psme2		Ensa	Pdzd8
	Rad23b		Rab5b	Chga
	Ubqln2		Tfg	Ndufb9
	Glrx3		Dhrs1	Col4a3
	Prdx1		Bzw1	Purg
	Prdx2		Unc79	Nploc4
	Tmx1		Rhoc	S100a11
	Txnrd1		Dnah8	Sept_11
	Apoa1		Prpsap1	Srr
	Apob		Acsl3	Plcb4
	Cyb5r3		Cab39	Etf1
	Fdps		Gatd1	Fxr1
	Hmgcs1		Adrm1	Lrrc4b
	Idi1		Anapc2	Pclo
	Mvd		Nefh	Sparcl1
			Cdc37	Adam22
			Gtf2ird1	Epb41l3
			Svop	Chat
			Ppm1b	Scai
			Rabif	Abcd3
			Cdc42ep4	Itfg1
			4933403O08Rik	Itgb1
			Trim59	Gls
			Atad1	UPF0577
			Vars	Syngr1
			Sec24c	Cd101
			Btf3l4	Gpr158
			Carhsp1	Cse1l
			Gdpd1	Syngap1
			Tars	Aldh1b1
			Ergic1	Ddx39b
			Lgals9	Mark3
			Anp32e	Slc17a7
			Ralb	Ugt8
				Pspc1
			Ampd2	Cacnb1
			Padi6	Cyld
			Gna13	Ddost
			Unknown3	Emc3
			Podxl	Vopp1
			Hist1h1e	Slc25a12
			Hars	Lamp5
			Unknown2	Vta1
			Rab4b	Matr3
			Arrb1	Twf1
			Efhd2	Kcnd2
			Dctn4	Txndc12
			Hbb-b2	Cox6c
			Rbm6	Mbd6
			Gcc1	Hcn1
			Ddx19b	Pip5k1c
			Sema6d	Ass1
			Cst3	Fxr2
			Rbx1	Gad2
			Eif3j2	Napg
			Fermt2	Ndufa8
			Ppp2r5c	Smim29
			Adprh	Erlin2
			43713	Larp4b
			Tbca	Lancl1
			Cops3	Ubap2l
			Mob4	Celf2
			Huwe1	Phb
			Txndc17	Mrc1
			Psmd14	Agap2
			Pfdn5	Slc4a4
			Trim2	Oxr1
			Apba1	Prmt8
			Mcf2l	Mon2
			Mars	Ndufb7
			Gpd1l	Slc2a3
			Smok2b	Pdcd6
			Clu	Wnk1
			Eml4	Atxn2
			Wipf2	Abracl
			43716	Vps45
			Rhog	COX2
			Mgll	S100b
			Cops8	Scn1b
			F830104G03Rik	Cnot1
			Gys1	Fbxo41
			Prr36	Cntnap1
			Rgma	Nipsnap2
			Rtca	Osbpl2
			Adss	Gpd2
			Slc6a17	Csnk2a2
			43714	Arf6
			Unknown5	Dlg3
			Msn	Serpine2
			Irgq	Tank
			Pgm1	Ptprf
			Flt1	Asl1
			Vipas39	Gramd1b
			Igf1r	Msi2
			Ido1	Tspan13
			Gmps	Mcrip1
			Ermn	Ablim1
			Trp53i11	Naa10
			Pllp	Alyref
			Fry	Uqcrq
			Epb41I3	Srsf1
			Kars	Tmem50b
			Slc6a7	Fam92b
			Glod4	Fgb
			Tdrd6	Krt2
			Tmem35a	Scyl2
			Lars	Usp7
			Unknown	Cttn
			Gpc1	Syne2
			Ptp4a2	Nsd2
			Rbm12	Igf2r
			Prnp	Mrpl12
			Chmp5	Sdf2
			Reep1	Sp100
			Ace	Ndufv2
			Efnb1	Pum1
			Ttr	Api5
			Zranb2	Tctex-1
			Ap3b2	Letm1
			Psmd4	Ncbp2
			Epb41	Tnrc18
			Cd9	Lama2
			Nlgn2	Lrrc8a
			Ube2d3	Ppme1
			Kif5a	Ubqlnl
			Tubg1	Opa1
			Sccpdh	Sugp1
			Mmgt1	Slc25a22
			Git1	Dnajb6
			Bag6	Ythdf2
			Adprhl2	Cpne3
			Pin1	Ahnak
			Prune1	Col6a5
			Ptprd	Btf3
			mKIAA0617	Sept_6
			Nf1	Setdb1
			Sh3gl1	ATP5IF1
			Rftn1	Aldh2
			Csrp1	ND5
			Fxyd7	Fzd6
			Mat2a	Patl1
			Tmem43	Gcn1
			Adgrl3	Jam3
			Tpd52l2	Csnk1e
			Brsk1	Madd
			Eif3d	Slc39a10
			Sbds	Sdhb
			Slc12a2
			Camsap3
			Actr1b
			Nav1
