# Supplementary material for: Multi-Omic Analyses of Growth Cones at Different Developmental Stages Provides Insight into Pathways in Adult Neuroregeneration
Source: iScience. 2020 Jan 14;23(2):100836. doi: 10.1016/j.isci.2020.100836 (PMC6997871; doi:10.1016/j.isci.2020.100836)
Supplement: Data S1. Growth Cone Proteome across Ages, Related to Figure 1 [file mmc3.xlsx]

## Sheet:  Data S1A
Data S1A, related to Figure 1A
	GC_E18_2	GC_E18_3	GC_E18_4	GC_E18_5	GC_E18_6	M_E18_1	M_E18_2	M_E18_3	M_E18_4	M_E18_5	M_E18_6	GC_P0_1	GC_P0_2	GC_P0_3	GC_P0_4	GC_P0_5	GC_P0_6	M_P0_1	M_P0_2	M_P0_3	M_P0_4	M_P0_5	M_P0_6	GC_P3_1	GC_P3_2	GC_P3_3	GC_P3_4	GC_P3_5	GC_P3_6	M_P3_1	M_P3_2	M_P3_3	M_P3_4	M_P3_5	M_P3_6	GC_P6_1	GC_P6_2	GC_P6_3	GC_P6_4	GC_P6_5	GC_P6_6	M_P6_1	M_P6_2	M_P6_3	M_P6_4	M_P6_5	M_P6_6	GC_P9_1	GC_P9_2
Developmental Stage	E18	E18	E18	E18	E18	E18	E18	E18	E18	E18	E18	P0	P0	P0	P0	P0	P0	P0	P0	P0	P0	P0	P0	P3	P3	P3	P3	P3	P3	P3	P3	P3	P3	P3	P3	P6	P6	P6	P6	P6	P6	P6	P6	P6	P6	P6	P6	P9	P9
Fraction	GCM	GCM	GCM	GCM	GCM	GCP	GCP	GCP	GCP	GCP	GCP	GCM	GCM	GCM	GCM	GCM	GCM	GCP	GCP	GCP	GCP	GCP	GCP	GCM	GCM	GCM	GCM	GCM	GCM	GCP	GCP	GCP	GCP	GCP	GCP	GCM	GCM	GCM	GCM	GCM	GCM	GCP	GCP	GCP	GCP	GCP	GCP	GCM	GCM
Dync1h1	25.4983	25.4983	25.2262	25.6961	25.4983	24.7111	24.5703	24.7379	24.3733	24.8629	24.8248	24.8248	25.4357	24.7755	24.8248	24.6779	24.9911	24.6388	24.6779	25.0941	24.6779	24.6388	24.6039	24.5703	24.5703	24.4365	24.6039	24.6039	24.4722	25.0941	25.968	23.801	26.1448	25.6188	25.6188	25.1807	25.2262	25.302	25.2262	25.1807	25.0941	25.4357	25.5546	25.6188	25.8398	25.4357	25.5546	24.7755	25.0941
Map1b	27.4214	27.4214	27.4214	27.4214	27.4214	27.0586	27.0586	27.0586	27.0586	27.0586	27.0586	27.4214	27.4214	27.4214	27.2537	27.4214	27.4214	26.8784	26.8784	26.5199	27.0586	26.5199	26.8784	26.666	27.2537	26.4177	26.666	27.0586	26.8784	26.8784	26.666	27.0586	26.8784	27.0586	26.8784	27.0586	26.8784	27.0586	27.0586	27.0586	27.2537	26.3255	26.4177	26.4177	26.5199	26.3255	26.4177	24.9911	24.5703
Tuba1a	30.1053	30.1053	30.1053	30.1053	29.7674	29.7674	30.1053	30.1053	30.1053	30.1053	30.1053	30.1053	29.7674	30.1053	29.7674	29.7674	30.1053	30.1053	30.1053	30.1053	29.7674	30.1053	29.7674	29.7674	29.7674	29.7674	29.7674	29.7674	29.7674	30.1053	30.1053	30.1053	29.7674	30.1053	30.1053	30.1053	30.1053	30.1053	30.1053	30.1053	30.1053	30.1053	30.1053	30.1053	30.1053	30.1053	30.1053	29.7674	30.1053
Tubb2b	29.7674	29.7674	29.7674	29.7674	30.1053	30.1053	29.7674	29.7674	29.7674	29.7674	29.7674	29.7674	30.1053	29.7674	30.1053	30.1053	29.7674	29.7674	29.7674	29.7674	30.1053	29.7674	30.1053	30.1053	30.1053	30.1053	30.1053	30.1053	30.1053	29.7674	29.7674	29.7674	30.1053	29.7674	29.7674	29.7674	29.7674	29.7674	29.7674	29.7674	29.7674	29.7674	29.7674	29.7674	29.7674	29.7674	29.7674	28.261	29.7674
Tubb2a	23.2215	23.4898	23.4459	23.5754	23.4132	23.9226	23.0074	23.1482	23.0284	23.24	23.1122	23.4297	23.6255	23.801	23.4693	23.3063	23.5973	22.5521	23.6924	23.4297	23.6255	23.4898	23.0874	22.7392	21.4294	21.6148	22.9655	22.4131	22.1528	24.9528	24.7755	25.8398	24.8629	24.2982	25.0481	23.4297	23.5103	23.3428	23.1849	23.5103	23.0284	23.4898	23.0074	23.742	23.8321	22.9378	23.0284	23.7116	23.9513
Tuba1b	23.5103	23.67	23.3217	22.9548	23.5754	23.7803	23.67	23.6255	23.4297	23.801	23.8321	23.5973	24.1802	22.9548	23.67	23.742	24.1509	24.1509	23.4459	24.115	24.115	24.4365	24.0611	23.4898	23.24	22.8374	23.364	22.6093	22.9778	23.5283	24.4722	22.1916	25.0481	24.1509	24.4722	21.8429	22.5626	22.7871	23.8709	22.9548	23.8958	23.1849	23.364	23.1849	23.0874	23.8709	24.3733	24.3363	24.4997
Tubb5	26.5199	26.3255	25.968	26.666	26.2421	27.4214	27.797	27.797	27.797	27.797	27.797	26.2421	26.8784	25.6961	26.666	25.8398	27.0586	27.797	27.797	27.797	27.797	27.797	27.797	26.5199	26.4177	26.5199	26.5199	26.5199	26.2421	27.797	28.261	28.261	27.797	28.261	28.261	25.8977	25.8977	26.5199	25.7751	25.8977	25.8398	27.797	27.797	27.797	27.2537	27.0586	27.0586	25.2262	25.4357
Tubb4b	23.8321	24.0611	23.7803	23.5973	24.115	22.6284	23.4297	23.4898	23.3217	22.8847	23.1009	23.1009	24.4722	23.3428	22.9548	23.3934	24.3363	23.3934	23.4132	23.742	23.5103	23.3217	23.5283	24.0187	23.67	23.7803	23.8321	23.4297	23.6924	24.4365	24.1509	25.4983	23.67	24.2648	24.115	24.7379	24.6039	24.7379	24.5703	24.6039	24.3733	23.1482	22.9548	23.5103	23.5103	22.0332	22.4426	24.6779	25.3602
Cltc	24.4722	24.2648	24.4722	24.8629	24.4722	24.903	24.903	25.0481	25.1807	25.2262	25.0481	24.1509	24.8629	24.5703	25.0481	24.7755	24.8629	25.6188	24.903	25.3602	25.1807	24.903	24.9911	22.8053	22.9655	23.1482	23.4297	23.3428	22.9086	25.2262	25.8398	23.207	25.3602	25.2262	25.5546	25.0481	25.0481	25.3602	25.302	25.0941	25.302	27.0586	27.0586	27.0586	27.0586	26.4177	27.4214	25.8398	26.1448
Map2	24.9911	24.903	24.8629	24.6779	24.7379	23.288	23.3774	23.364	23.3934	23.0434	23.3934	24.8629	24.7379	24.9528	24.903	24.5336	24.5336	23.3428	23.7116	23.3428	23.1674	23.3428	22.9378	24.6779	24.4365	24.2982	24.3733	24.4007	24.5336	23.0434	23.4693	23.1271	22.8721	23.1009	23.257	25.2262	25.3602	24.9911	25.0481	25.2262	24.9911	24.9528	24.6779	24.8629	24.9911	24.8629	24.4722	24.7111	23.9226
Atp1a3	25.8977	25.8977	25.8977	25.8977	25.7751	26.8784	25.7751	25.968	25.968	26.1448	25.6961	26.3255	26.2421	26.2421	26.3255	25.7751	26.2421	26.5199	27.0586	26.4177	26.8784	26.666	26.4177	25.8977	25.6961	25.8398	25.8977	25.4357	25.8977	26.4177	25.8977	26.4177	26.2421	26.1448	26.0592	26.4177	26.4177	26.3255	26.5199	26.5199	26.5199	26.8784	27.2537	27.2537	27.4214	26.666	27.2537	27.2537	27.2537
Tubb3	26.3255	26.666	26.5199	26.4177	26.666	27.797	27.4214	27.4214	27.4214	27.4214	27.4214	26.666	27.0586	26.666	26.8784	27.0586	26.8784	27.4214	27.2537	27.4214	27.4214	27.4214	27.4214	27.797	27.4214	27.797	27.797	27.797	27.2537	27.2537	27.2537	27.4214	27.4214	27.4214	27.4214	25.4357	25.302	25.4357	25.6961	25.6188	25.7751	26.2421	26.3255	26.3255	26.2421	26.1448	26.3255	24.5336	25.5546
Tubb4a	21.8678	22.365	22.0556	23.1122	22.2944	24.8248	24.7755	24.8629	25.2262	24.6779	25.0941	23.288	22.4569	22.5761	22.074	22.0058	20.5157	24.7379	23.257	25.302	24.7755	25.2262	24.5703	22.8847	23.3217	24.4722	22.4426	24.0187	23.3428	26.1448	25.4983	23.9782	25.8977	25.6961	25.6961	21.8508	21.5924	21.7764	21.1176	22.0474	21.5735	24.7111	25.6188	24.9528	23.8958	25.0941	25.2262	23.5521	23.5754
Dpysl2	27.2537	27.2537	27.2537	27.0586	27.0586	26.666	26.8784	26.8784	26.8784	26.8784	26.8784	27.0586	27.2537	26.8784	27.0586	27.2537	27.2537	27.0586	26.666	26.666	26.666	27.0586	27.0586	27.4214	26.8784	27.4214	27.2537	27.4214	27.4214	26.3255	26.1448	26.666	25.4983	26.4177	26.4177	27.2537	27.4214	27.797	27.4214	27.797	28.261	27.4214	27.4214	27.4214	27.797	26.5199	26.8784	26.666	26.666
Dpysl3	26.0592	26.0592	26.0592	25.8398	26.1448	26.0592	26.3255	26.1448	25.7751	25.7751	25.6188	25.7751	26.666	25.7751	25.8977	26.0592	26.3255	25.968	26.2421	26.1448	26.1448	25.968	26.1448	26.8784	26.666	27.2537	26.8784	26.666	27.0586	25.302	25.6188	26.2421	25.4357	25.7751	25.8398	25.968	26.1448	25.6961	25.8977	26.1448	25.968	26.0592	26.0592	26.0592	26.0592	25.8977	26.0592	25.4983	25.968
Ncam1	27.797	27.797	27.797	27.797	27.797	27.2537	27.2537	27.2537	27.2537	27.2537	27.2537	27.797	27.797	27.797	27.4214	27.797	27.797	27.2537	27.4214	27.2537	27.2537	27.2537	27.2537	27.0586	27.0586	26.666	27.0586	26.8784	26.666	27.0586	26.8784	27.2537	26.666	26.8784	27.0586	26.8784	27.0586	27.2537	26.8784	27.2537	26.8784	26.5199	26.5199	26.5199	26.666	27.2537	26.666	25.3602	25.2262
Actb	24.115	24.1509	24.1509	23.4297	24.0187	25.7751	26.5199	26.666	26.666	26.2421	26.0592	23.4132	23.1122	23.2725	22.1712	22.8721	22.7752	26.1448	25.6188	26.8784	26.2421	26.4177	26.2421	24.9911	24.8248	24.903	25.0481	24.6388	25.0481	26.0592	26.2421	26.8784	23.3934	26.3255	26.5199	24.0187	23.5973	23.3063	23.6255	23.801	23.4459	22.9548	22.6702	22.8053	22.8847	21.8253	22.31	21.2847	22.1916
Actg1	28.261	28.261	28.261	28.261	28.261	28.261	28.261	28.261	28.261	28.261	28.261	28.261	28.261	28.261	28.261	28.261	28.261	28.261	28.261	28.261	28.261	28.261	28.261	28.261	28.261	28.261	28.261	28.261	28.261	28.261	27.797	27.797	28.261	27.797	27.797	27.797	27.797	28.261	28.261	28.261	27.797	28.261	28.261	28.261	28.261	28.261	28.261	27.0586	26.8784
Sptan1	22.3917	22.4347	22.2944	21.7506	22.0415	25.0941	24.8248	24.9911	25.0481	24.4365	24.7111	23.3063	23.7803	23.67	24.0611	23.4898	23.3428	25.0941	25.0481	24.9528	24.903	25.4357	24.903	21.6483	21.6148	22.0944	22.2714	21.4404	22.0415	23.9782	23.8321	23.8321	23.4132	23.801	23.8709	22.8611	23.0666	23.1122	23.1009	23.1122	23.0666	24.6388	24.7111	24.7755	24.7755	24.9911	24.6039	24.0611	23.6422
Tuba4a	6.84801	6.84801	6.84801	16.1619	11.0643	14.2652	14.0114	13.8702	13.7609	13.5925	14.3411	13.1168	17.6373	17.875	15.1405	15.324	15.1352	17.8416	13.7208	14.4482	14.3501	14.4411	14.1386	16.0467	16.0378	16.0032	16.0657	15.9954	15.9319	15.5627	15.3386	16.3801	18.9573	15.007	15.0796	17.6117	17.0258	17.1748	17.6943	16.7124	16.3751	6.84801	16.7982	6.84801	17.724	6.84801	6.84801	21.4294	20.9588
Vcp	23.9226	23.8321	23.9513	24.4007	24.1802	21.9785	21.8253	22.5226	22.4242	22.4019	22.8228	23.257	24.0187	23.5521	23.257	23.1674	22.7628	22.3917	22.1231	22.282	22.7871	22.3528	22.7392	24.115	24.6779	24.6039	23.801	24.903	24.4365	21.2762	21.171	22.5761	21.9701	21.6987	22.0058	24.115	24.1802	24.115	24.115	24.2238	23.9513	22.9086	22.6955	22.8611	23.0284	22.9778	22.467	23.9513	23.5283
Uba1	24.6039	24.6779	24.5703	24.2648	24.8248	24.0611	23.9513	24.2982	24.2648	24.5703	24.4997	24.7111	24.5703	24.1509	23.801	24.4007	24.1802	24.2648	24.2982	24.7111	23.6924	23.8321	24.115	23.1009	22.9086	22.6093	22.8611	22.9378	22.6093	23.7116	23.742	23.4132	23.8321	23.6255	23.9513	24.3363	24.4007	24.4722	24.3733	24.4365	24.4997	24.1509	24.3363	24.115	23.9513	24.1802	24.1802	23.801	23.8958
Fasn	23.4132	23.257	23.3063	23.3217	23.5283	23.3934	23.0434	22.7126	22.7628	23.2215	23.1271	23.0874	22.8228	22.8053	23.3774	23.5103	23.4297	22.4569	21.9954	21.3984	22.282	21.4965	22.7126	21.1807	21.7858	20.8102	22.0145	21.6257	21.1331	22.7494	23.1849	21.3678	22.6284	22.1916	22.6527	23.3774	23.4132	23.8321	23.3934	23.4693	23.6255	22.8611	22.9655	22.8228	22.8978	22.7392	22.7628	22.7752	23.0074
Crmp1	24.9528	25.0941	24.9911	24.8248	25.0481	25.3602	24.8629	24.7111	24.4007	24.4997	24.1802	24.903	25.2262	24.6779	24.6039	24.903	25.2262	24.4365	24.9911	24.3733	24.6388	24.4007	24.6388	24.903	25.4983	25.1807	25.1807	25.0941	25.5546	23.4693	24.2648	23.4898	22.7628	23.5283	24.2238	25.302	25.1807	25.2262	25.3602	25.302	25.2262	25.1807	24.8629	25.0481	25.4357	24.8248	24.4997	24.4722	24.7379
Rtn4	24.4365	24.4997	24.2982	24.1509	24.2648	24.2238	23.742	24.0611	24.4365	23.67	23.8958	23.8709	24.2238	23.8709	22.6395	23.8958	24.0611	23.8709	23.1674	23.9513	23.5754	24.0187	23.0434	24.4997	24.2238	24.6779	24.7111	24.0611	24.7379	24.8248	24.4365	25.302	23.5521	24.6779	24.6388	24.0611	23.9226	23.6422	23.8958	23.9782	23.801	23.3063	22.9234	23.2215	23.4693	23.3934	23.4459	23.1849	23.207
Hspa8	26.2421	26.1448	26.1448	26.1448	26.3255	26.3255	26.1448	26.5199	26.4177	26.666	26.5199	25.8977	26.4177	25.8977	25.8398	25.6961	25.8398	26.2421	26.5199	26.2421	26.0592	26.1448	26.3255	25.8398	26.0592	25.6188	25.968	26.2421	26.0592	25.3602	25.4357	26.0592	25.2262	25.8398	25.7751	26.666	26.5199	26.1448	26.3255	26.3255	26.4177	26.1448	26.1448	26.1448	26.3255	26.2421	26.1448	26.3255	26.2421
Gapdh	26.8784	26.8784	26.8784	27.2537	27.2537	26.5199	26.4177	26.2421	25.8977	26.4177	26.2421	26.0592	26.5199	26.3255	25.968	26.3255	25.8977	26.3255	25.968	27.0586	26.3255	26.2421	26.5199	25.6961	25.6188	25.8977	25.8398	26.0592	25.6188	26.5199	26.4177	25.8977	26.5199	26.666	26.3255	26.0592	25.968	26.2421	26.0592	26.2421	26.3255	25.6961	25.7751	25.8977	25.7751	25.6188	25.8977	26.8784	27.4214
Eef1a1	25.3602	25.5546	25.3602	25.5546	25.8398	26.4177	26.2421	26.0592	26.0592	25.968	25.7751	25.2262	25.7751	24.6039	25.4983	25.8977	25.7751	25.8398	25.8977	25.7751	26.4177	25.8977	25.8398	25.4357	25.8977	26.0592	26.1448	25.8977	25.7751	27.4214	27.4214	26.1448	27.2537	27.2537	27.2537	25.6961	25.6188	26.0592	25.4983	25.4357	25.4983	25.968	25.8398	25.7751	25.6188	25.968	25.968	24.8629	24.6779
Gnao1	25.968	26.2421	26.666	26.2421	26.8784	26.2421	25.8977	26.4177	26.3255	26.5199	26.3255	26.4177	26.3255	26.1448	26.5199	26.5199	26.5199	25.7751	26.4177	25.8977	25.8977	25.8398	25.6961	26.0592	25.7751	26.1448	25.7751	25.8398	25.4357	25.968	25.5546	25.6961	25.6188	26.0592	25.968	25.7751	25.8398	25.8977	26.4177	26.0592	26.2421	25.8977	25.8977	25.968	25.6961	25.4983	25.6188	25.8977	26.0592
Sptbn1	22.334	22.4912	22.5868	22.7126	21.5591	24.3363	24.4722	24.6388	24.903	24.7755	24.903	23.2215	23.207	23.5103	23.6255	23.4459	23.7803	25.2262	25.2262	24.7379	24.8629	24.7379	24.8248	21.0107	19.8775	19.4762	19.8775	21.3589	20.8847	23.8321	23.5754	22.1809	24.0187	23.5103	23.4297	23.4693	23.4297	23.5103	23.9226	23.9226	23.9782	24.4997	23.9513	23.5283	24.3363	24.1509	24.4007	23.4898	23.1122
Hsp90ab1	24.8629	24.9911	24.9528	25.3602	25.1807	25.6188	25.6961	25.8398	25.6961	25.6188	25.8977	24.7755	24.4997	24.7111	24.6388	24.8629	24.9528	25.0481	25.3602	24.903	24.9528	24.8629	24.7755	22.7752	22.5761	22.597	22.6197	23.364	23.1482	23.257	24.3363	23.9513	23.4693	23.67	24.3363	24.4007	24.4365	24.6039	24.6388	24.4007	24.7755	25.7751	25.968	25.8398	25.8977	25.7751	25.6961	23.742	24.2238
Atp1a1	22.7494	22.8228	22.4242	22.7392	22.8374	22.7752	21.4404	22.9086	22.3917	22.8611	22.8721	22.6702	22.6813	22.2714	21.8342	21.7506	21.8508	23.3063	23.7803	23.8958	24.0187	22.4912	23.9782	20.9945	21.5116	20.486	19.6105	20.6706	21.3452	21.8342	21.1925	20.8976	21.3984	21.1571	21.3295	22.7392	22.6702	22.6284	22.0944	22.5111	22.2444	23.257	23.1009	23.1009	23.288	23.0074	23.3428	23.9782	24.115
Alb	24.6388	24.8629	24.8248	24.4997	25.0941	25.302	25.3602	25.4983	25.3602	25.5546	25.5546	25.1807	25.4983	25.5546	26.0592	26.4177	26.666	26.0592	26.0592	25.6961	25.968	25.6961	26.666	22.8228	23.1849	22.4019	22.7752	22.6197	22.6284	22.31	23.5973	20.3403	22.8978	21.8429	22.4777	24.5703	24.4997	24.5703	24.4997	24.4997	24.5336	24.1802	24.1802	23.9226	24.2982	24.2238	24.0187	22.8228	22.7392
Eef2	24.3363	24.4007	24.4007	24.3733	24.4997	24.1802	23.6422	23.9226	23.7116	23.8321	23.6255	24.3733	24.4007	24.4007	24.5703	23.7803	24.2982	23.3774	23.742	22.8053	23.3774	23.4693	23.5521	25.4983	25.302	25.4357	25.6961	25.3602	25.3602	23.6422	23.6255	23.1009	23.3774	23.288	23.3063	24.4722	24.7755	24.8248	24.7755	24.7755	24.8248	25.0941	24.8248	24.7111	24.903	25.0481	25.0941	23.8958	23.8321
Gdi1	24.2238	24.3363	24.4997	24.1802	24.3363	24.3733	24.4365	23.9782	23.801	24.1802	24.2982	23.9782	24.3733	23.5283	23.9513	24.2648	24.6039	23.0666	23.801	23.6422	23.364	23.6422	23.9513	24.6388	24.7755	25.0941	24.7755	24.7755	24.8248	24.5336	24.9528	23.4693	24.6779	24.7755	24.9528	24.4365	24.4722	24.4997	24.5336	24.4722	24.5703	24.3733	24.4365	24.4365	24.5703	24.3733	24.2982	24.7379	24.9528
Hsp90aa1	25.7751	25.8398	25.8398	25.4983	25.6961	24.5336	24.6779	24.6039	24.2238	24.3733	24.4722	25.6188	25.5546	25.4983	25.302	25.302	25.6961	24.1802	24.1802	23.7116	24.2648	23.8958	23.742	24.0611	23.801	24.1802	23.9226	24.3363	24.3363	23.4898	23.5521	23.742	23.9513	23.24	23.5283	26.1448	26.0592	25.8398	26.2421	25.8398	26.1448	23.5521	23.8958	23.4297	23.6255	23.7116	23.67	25.302	24.8629
Myh10	20.8351	19.9537	20.4311	20.757	20.4369	20.9317	20.3897	21.0308	21.8174	21.1416	21.7618	22.5868	21.2712	22.2165	21.8594	21.94	21.0889	21.8508	22.7392	22.7494	22.2621	22.5868	22.3528	19.7326	19.5782	19.5193	16.0657	19.3547	18.8061	21.8429	20.29	22.6955	20.8102	21.6753	21.7506	22.5382	22.5111	21.9119	21.9884	21.7247	22.282	21.9884	21.801	22.1528	21.8594	21.8508	21.8253	21.4888	20.7275
Basp1	27.0586	27.0586	27.0586	26.3255	26.5199	25.8977	25.6188	25.6188	26.1448	25.8398	25.968	27.2537	25.8977	27.2537	26.1448	26.1448	25.968	25.1807	25.8398	25.5546	25.6961	25.0481	25.302	26.2421	26.1448	25.968	26.4177	26.1448	25.8398	25.4357	23.6924	25.7751	21.2712	24.8248	23.1009	28.261	28.261	27.4214	27.797	27.4214	27.4214	27.2537	26.8784	26.666	26.4177	27.797	26.5199	26.4177	25.4983
Stxbp1	24.1802	24.4722	24.3363	24.2982	24.5336	24.9911	25.1807	25.302	24.6388	24.6388	24.5336	24.4365	24.5336	24.0611	24.6779	24.6039	25.0941	24.4997	24.7755	24.5336	24.7379	24.5703	24.9528	23.5283	23.9782	23.8321	23.7803	24.1802	23.6422	25.7751	25.7751	24.6779	25.8398	25.5546	25.4357	24.2238	24.3733	24.5336	24.2238	24.2982	24.115	24.8629	24.9528	24.7379	24.8248	24.7755	24.8248	24.8248	24.8248
Atp1a2	20.2335	18.7748	19.7326	18.9149	20.3057	20.2591	20.2641	21.1571	20.8006	20.0173	20.9022	20.4166	20.1609	19.7226	18.5366	18.4077	18.2941	21.3173	21.801	21.2639	21.3841	21.6257	21.6987	16.0467	16.0377	16.0032	19.2487	15.9954	18.9849	19.6722	19.1344	20.8295	19.2048	19.6825	19.8977	21.94	21.8777	22.5761	21.8174	21.7764	21.7247	22.2341	22.1044	22.1044	21.7247	22.6093	22.0332	21.2993	19.8387
Lrp1	20.9885	21.1476	20.9377	20.1416	21.4567	24.6388	24.6039	24.5336	24.3363	24.7111	24.4007	20.1311	21.8777	21.4479	21.7764	22.1407	21.1989	22.9655	22.9778	23.3217	22.9778	22.7628	23.6255	20.8571	20.1823	19.6435	19.0455	15.9954	20.1364	24.2982	23.801	20.0937	23.8709	23.257	23.3934	21.0651	21.3841	20.9809	21.2427	21.0231	21.1571	24.115	23.9226	23.8709	23.7116	24.115	23.8958	19.7799	20.0173
Gap43	26.1448	25.968	26.3255	25.7751	25.8977	25.968	25.4983	25.2262	26.2421	25.6961	25.8398	26.8784	25.968	27.0586	25.7751	26.666	26.0592	24.903	25.6961	25.8398	25.5546	24.7755	25.3602	26.3255	26.3255	26.2421	26.2421	25.6188	26.1448	25.0481	24.2238	25.5546	21.94	25.1807	24.4007	27.4214	27.2537	26.8784	27.2537	26.8784	27.0586	26.4177	26.2421	26.2421	26.1448	27.4214	26.2421	26.0592	24.4722
Dpysl5	24.0611	23.8709	23.8709	24.0187	23.9226	23.2725	23.24	23.257	23.4898	23.1009	22.5521	23.9513	24.1509	23.8321	23.8958	23.6924	23.8321	24.2238	23.67	24.2982	23.1009	23.364	23.207	23.1122	22.9234	23.3063	22.9778	22.7392	23.1122	23.5521	23.4132	23.8958	22.6527	23.4459	23.6924	24.6039	24.5703	24.4007	24.4007	24.3733	24.4007	23.801	23.4898	23.4898	23.5754	23.207	23.2725	23.6255	23.7116
Ckb	25.4357	25.4357	25.5546	25.1807	25.3602	25.2262	25.2262	25.1807	25.0941	25.1807	25.2262	25.4357	25.0941	24.9911	24.9911	25.0941	24.903	24.9911	24.8248	24.8248	25.4357	25.6188	25.6188	24.1802	23.5521	23.9782	23.9782	23.9513	23.6255	24.2238	23.9513	23.6422	24.6039	24.4007	24.5703	24.903	24.8629	24.7755	24.9528	24.9911	25.0481	24.8248	25.0481	25.0941	25.0941	24.6039	24.6388	26.1448	26.4177
Pkm	24.6779	24.2982	24.6388	24.6388	24.6388	24.1509	24.6388	24.1509	24.6779	24.3363	24.2648	24.6779	24.4365	24.3363	24.3363	24.3363	24.4722	24.2982	23.9782	23.5103	23.8709	23.9226	23.3428	24.3733	23.8321	23.801	24.1509	24.4365	24.6039	24.7379	24.6388	24.3733	23.9226	24.3733	24.8629	25.0941	24.9911	25.1807	24.9911	25.0481	24.903	24.7755	25.0941	25.1807	25.0481	24.4007	24.903	25.0941	25.0481
Gnb1	26.4177	26.4177	26.2421	26.5199	26.4177	25.8398	26.0592	25.8977	25.8398	26.0592	25.4983	25.8398	26.0592	25.4357	25.6961	25.4983	26.1448	24.8629	25.7751	25.6188	25.4983	25.7751	25.4983	25.1807	25.0481	24.7755	25.2262	25.0481	25.4983	25.8398	26.0592	24.903	25.968	25.8977	26.1448	25.3602	25.4357	25.6188	25.5546	25.5546	25.4357	25.4983	25.4983	25.4983	25.4983	25.8398	25.7751	25.1807	25.6961
Atp6v1b2	22.5521	22.6527	22.4569	22.1407	22.0332	21.7858	22.3791	22.1407	22.2341	22.2341	21.9632	21.9701	22.2944	21.9201	21.8508	21.6403	22.1626	21.4888	21.6753	21.2993	21.5446	21.3984	21.4965	22.3234	22.8374	22.2714	22.4912	22.2544	22.3528	22.2714	22.1916	21.6892	22.5111	22.1626	22.3439	23.1849	23.364	23.5973	23.4898	23.4132	23.4693	22.8053	22.8978	22.6955	22.8374	22.5868	22.724	24.2648	24.1802
Marcks	25.6188	25.6961	25.6188	24.9528	25.302	24.2982	24.3733	24.5703	24.8629	24.8248	24.3733	25.4983	24.8248	25.3602	24.9528	24.8248	24.7379	23.8958	23.5283	24.2238	24.2238	23.2725	23.5103	24.4365	24.903	24.9528	25.0941	24.7379	24.1802	23.3217	22.3791	24.115	21.8508	22.7752	22.6284	26.5199	26.2421	25.968	25.8398	25.968	25.8977	25.6188	25.4357	25.5546	25.3602	26.0592	25.3602	24.4365	22.7494
Aldoa	24.8248	24.8248	24.7755	24.6039	24.4007	23.5973	24.1509	24.2238	23.8321	23.3934	23.7116	24.0611	24.3363	24.2982	24.2238	23.9226	24.3733	23.6255	24.4722	23.9226	23.5973	23.9782	23.257	24.7755	24.7111	24.7111	24.8248	24.7111	24.9911	24.9911	24.7111	25.2262	24.4997	24.4722	25.0941	24.6779	24.7379	24.6388	24.7379	24.7111	24.6039	24.9911	24.6039	24.5703	24.8629	24.4365	24.5703	25.6961	25.8398
Tcp1	23.3063	23.3217	23.3428	23.5283	23.67	22.1124	22.225	22.365	22.0248	22.1231	21.8678	21.9287	23.1009	22.365	22.2341	22.5868	22.0665	21.6257	22.5028	22.2544	21.1476	22.3917	21.6639	22.4426	22.6395	22.4242	22.5626	23.2725	22.6395	22.0556	21.7858	22.2444	22.2341	21.3678	21.6813	22.8847	22.7392	22.4569	22.9234	22.8228	22.7628	21.7925	21.7764	21.8508	22.5868	21.4294	21.6068	21.1476	21.3173
Cnp	22.0556	22.1407	22.1231	21.4888	22.1916	22.9548	20.109	19.6312	19.7599	19.7555	19.441	19.9381	21.5199	20.8424	22.467	23.0666	22.8978	20.4119	19.2193	19.0404	18.3708	20.0173	20.1054	22.0556	21.8429	22.5226	22.1231	21.7178	21.8678	15.5627	18.8168	16.3801	15.7499	18.6618	18.7449	22.2444	22.2544	22.074	22.3791	22.467	21.9031	19.1079	18.7995	18.83	18.6933	18.5985	19.949	27.4214	27.0586
Nsf	23.0874	22.6093	23.0284	23.2725	22.8721	23.1674	22.1916	22.8978	22.5226	22.6284	22.8374	23.5754	22.7392	23.3217	23.1482	22.5111	22.4777	22.6702	23.288	22.225	22.8053	22.7871	22.6395	20.817	20.7802	20.7001	21.8101	21.1416	20.6276	22.4569	21.7393	22.6813	22.8374	22.8978	23.3428	23.6255	23.742	23.4297	23.4297	23.6422	23.4132	24.3363	24.3733	24.2648	24.1802	24.4722	24.3363	24.1509	24.4365
Atp6v1a	22.9655	23.0666	22.9548	22.6395	22.8978	23.1482	23.5103	22.9655	23.2725	23.364	22.1809	22.334	23.0874	22.597	22.6527	22.8374	22.2165	23.1271	22.6702	22.1809	22.597	22.1809	22.6197	23.6422	24.2982	24.0611	23.5521	23.6924	23.9782	22.4777	23.1122	23.257	22.9548	23.4898	23.24	23.3428	23.3428	23.7116	23.5103	23.3774	23.1849	22.6093	22.4242	22.6197	22.6093	22.6197	23.207	24.3733	24.2648
Cct2	24.7111	24.4365	24.6779	24.115	24.903	23.3428	23.1009	22.7628	22.9548	22.8053	23.0284	22.7494	24.6039	23.1009	23.3428	23.6255	23.8709	22.2544	22.5226	22.3439	22.6093	22.0834	22.1528	23.1482	22.4019	22.4777	23.207	23.742	22.8374	22.7126	22.0834	22.9234	23.3428	22.1528	22.4242	23.5283	23.3063	23.8958	23.207	23.5283	23.3063	21.94	22.4131	22.4347	22.3528	22.0556	22.225	22.8374	21.9701
EG433182	24.5336	24.3733	24.4365	24.5336	24.5703	25.0481	24.9528	24.4997	24.9528	24.9911	24.9911	24.6388	24.6388	24.7379	24.7111	24.7379	25.4357	24.4007	24.3363	24.1802	24.4722	24.2648	24.8629	25.968	25.968	25.6961	26.0592	25.968	26.3255	24.3733	24.8629	24.5336	25.0941	24.1802	24.7755	24.2982	24.2982	24.0187	24.2982	24.115	24.4365	24.4007	24.115	24.1802	24.2238	24.2648	24.2238	24.9528	24.6039
Cntn1	22.4347	22.5761	22.5626	21.001	21.6639	22.9915	23.3428	23.1009	23.1849	23.288	22.8053	22.9778	23.8321	23.288	23.7116	23.67	24.6779	24.5336	24.7111	23.5754	24.4007	24.115	24.7111	23.0434	22.6813	23.1009	23.257	23.0666	22.8228	24.5703	24.8248	22.9915	24.8248	24.7379	24.4997	23.257	23.1482	23.4132	23.1122	23.207	22.6395	23.3217	23.8709	23.7116	23.5973	23.5521	23.4693	23.9226	23.9782
Ywhaz	26.666	26.5199	26.4177	26.0592	26.0592	26.1448	26.666	26.3255	26.5199	26.3255	26.4177	26.5199	26.1448	26.4177	26.2421	26.8784	26.4177	26.4177	26.3255	26.3255	26.5199	26.0592	25.968	24.9528	25.2262	24.8629	25.302	25.302	25.0941	26.2421	26.3255	26.3255	26.4177	26.2421	26.2421	26.3255	26.666	26.666	26.666	26.4177	26.666	26.666	26.666	26.8784	26.8784	26.8784	27.797	26.5199	26.5199
Ywhae	25.302	25.302	25.1807	25.2262	24.7755	24.6039	25.0481	24.9528	24.7755	24.7379	24.9528	25.5546	24.9528	25.2262	25.3602	25.5546	24.8248	24.9528	25.0941	24.4007	24.7111	24.8248	24.6779	24.8248	24.5336	24.3363	24.8629	24.6779	24.6779	25.1807	25.0481	25.3602	25.5546	24.0611	25.2262	25.8398	25.7751	25.4983	26.1448	25.6961	26.0592	25.8398	25.3602	25.6961	25.968	25.6961	25.8398	25.4357	24.7755
Dnm1	22.2621	22.4569	22.2444	21.5735	22.5028	22.074	22.1528	21.9785	22.4426	22.6813	21.94	21.6987	22.1407	21.6987	22.1231	22.2043	22.4131	22.4019	21.9031	22.1528	21.7858	22.4569	22.0415	21.3678	21.4888	21.4828	21.219	21.7506	20.7336	21.4216	21.1176	19.8683	21.0979	21.1029	20.775	23.1271	22.8847	23.207	22.5382	22.9378	22.8053	22.5382	22.2544	22.0474	22.467	22.365	22.4131	24.1802	24.0611
Calm1	24.5703	24.5703	24.903	24.3363	24.2238	25.1807	24.7379	25.0941	25.302	25.0481	24.7755	25.0481	24.7755	25.0941	25.2262	26.2421	25.5546	25.6961	25.4357	25.4357	25.7751	25.5546	26.0592	27.2537	27.797	26.8784	27.4214	27.2537	27.797	26.666	27.0586	24.7111	27.0586	26.5199	26.666	24.7111	24.9528	24.8629	25.1807	24.903	24.9528	25.2262	25.1807	25.302	25.2262	24.9528	25.1807	25.968	25.7751
Psmd2	21.5826	21.3984	21.2993	22.2544	21.8954	18.0089	18.0458	13.8702	17.9114	19.4614	17.7194	20.2641	20.9809	20.1935	21.0814	19.9437	19.7389	19.2354	18.656	17.9574	18.1895	20.1878	18.7407	22.2165	22.597	22.31	22.2621	22.1626	21.2427	15.5627	15.3386	16.3801	15.7499	19.1136	19.6613	21.4479	21.6987	21.6403	21.5116	21.2847	21.3678	18.9383	18.0401	18.2392	18.3511	19.0361	18.6154	20.0382	20.5788
Gdi2	22.7628	22.597	22.9086	21.8253	22.4912	22.467	22.8978	22.4347	22.9086	22.8978	22.6527	22.0944	23.257	22.4019	22.3439	22.4777	22.4569	22.7494	21.7858	22.5761	22.5868	21.6148	20.2113	21.4888	22.0058	22.334	21.9884	20.8646	21.0814	22.4426	22.7628	20.7212	22.6197	22.6527	22.9086	22.5761	22.6395	22.9915	22.6702	22.4131	22.5521	21.6324	21.7178	21.8863	21.5987	21.8678	21.4294	22.4426	22.1712
Hnrnpu	22.4912	22.5226	21.6068	21.8508	22.9915	23.3063	23.0284	23.2215	23.6255	23.6422	23.6924	22.3791	21.9701	21.94	22.6284	22.4912	23.288	23.5973	23.5103	23.2215	23.67	23.24	23.801	26.4177	26.5199	27.0586	26.3255	26.3255	26.4177	23.8958	24.6779	23.4297	26.0592	25.4357	24.8248	21.6639	21.94	22.1809	22.1313	22.1626	22.5761	22.1626	22.5521	22.5761	21.9632	22.4242	22.3917	22.7126	22.5868
Cct8	23.5521	23.6255	23.801	23.364	23.8321	22.4426	22.0944	22.3234	22.1231	22.6197	22.5111	22.8611	23.3217	22.4777	22.0332	22.597	22.5626	21.7618	21.7393	21.2075	21.9701	21.6639	20.7802	22.4019	21.0979	22.8053	22.597	22.282	22.8721	21.1866	21.1239	22.4777	21.6813	21.3984	21.0814	23.3063	23.24	23.1849	22.7871	23.0666	22.5226	22.2544	22.0415	22.1809	22.4347	22.2621	22.365	21.8101	20.8509
Tnc	21.6987	21.3911	21.5391	21.3056	20.9494	19.153	14.0114	19.7226	18.2505	19.5031	18.3318	21.4216	19.966	20.8006	19.5782	15.324	20.9259	19.2144	19.4974	19.6678	19.8725	20.6166	20.023	21.219	21.001	20.0708	20.4665	21.8777	19.9806	19.1239	15.3386	16.3801	20.23	20.238	19.3793	20.6941	21.0401	20.6027	20.7921	20.1878	20.6114	20.4311	20.2591	20.3057	20.3014	19.8683	20.1609	19.8628	18.689
Gnb2	24.903	24.7379	24.6039	25.302	24.9911	24.4722	24.5336	24.4365	24.115	24.2648	23.9513	24.9911	24.7111	24.2648	24.4722	24.4997	24.5703	23.1674	23.3934	23.9782	23.3934	23.5754	23.6422	21.6639	21.4965	20.5473	20.9588	21.6639	21.6068	24.7111	24.7379	23.0874	24.5703	24.4365	24.2982	24.2648	24.3363	24.3363	24.4722	24.3363	24.2648	23.9782	23.801	24.3733	24.4722	24.2982	24.0611	24.2238	24.5336
Dclk1	23.0666	23.0874	22.9655	22.9234	23.1849	22.5521	23.1849	22.6093	23.0434	23.1271	22.5868	23.3217	23.4459	23.1849	22.9378	22.7392	22.4242	22.7752	23.1009	22.6284	22.8978	23.1009	22.9915	21.6403	21.4479	21.8342	21.6483	20.8976	21.0401	23.1482	24.115	24.0611	24.3363	23.7803	23.9226	23.9226	23.9782	23.801	23.6924	23.6924	23.6924	23.0666	23.1271	23.3934	23.5283	23.3428	23.1271	21.6753	21.2913
Atp2b2	21.9031	21.8429	21.3452	21.4216	20.7686	18.5329	19.4088	19.8924	19.9866	20.3608	20.1823	22.2714	21.4741	22.074	19.8328	19.0267	19.9719	19.252	20.5955	20.2248	19.9601	20.665	20.757	19.7693	20.0331	20.3097	19.1188	19.441	19.7742	18.51	18.4241	21.3984	20.5473	19.4707	20.122	22.2544	22.4912	22.31	23.0874	22.334	22.6955	20.8906	21.1176	20.9317	20.8424	21.1622	20.7921	23.2215	22.1313
Cct7	23.9782	23.9782	23.9226	23.4693	24.1509	22.8374	23.0874	23.24	23.3774	23.4132	23.0074	23.207	23.3063	23.1482	23.0434	23.0874	23.4132	22.31	22.597	22.597	22.8611	23.288	22.2714	23.3217	22.467	22.6702	23.4898	23.3063	23.4459	24.2648	23.364	24.4365	23.7803	23.3063	23.4459	23.0074	22.8721	22.9234	23.0666	23.24	23.288	22.1712	21.9119	22.0415	22.0834	21.94	21.8508	22.0665	22.3234
Uchl1	24.2648	24.7111	24.3733	25.4357	24.4365	24.0187	24.2238	24.6779	24.0611	24.4722	24.7379	24.9528	25.0481	25.0481	25.4357	25.1807	25.1807	24.6039	24.0611	24.0611	24.4365	23.8709	24.2982	24.2648	24.6039	24.3733	23.742	24.9911	24.4997	24.6039	25.0941	22.9778	23.6924	24.4997	24.6779	24.9528	24.903	25.0941	24.8248	24.8248	24.8629	25.0481	24.9911	24.6388	24.7111	24.5703	24.9528	24.4007	24.6388
Macf1	18.4155	18.4998	18.9279	18.1328	19.0361	20.3787	19.565	19.8683	19.8263	20.6941	19.42	20.0996	19.8924	20.8237	19.7555	19.9719	15.1352	20.2837	19.1726	19.2655	20.9664	21.0979	20.4166	16.0467	16.0377	16.0032	16.0657	15.9954	15.9319	15.5627	18.9424	20.023	15.7499	20.0828	19.9381	20.9259	20.4369	20.3732	20.2248	19.9322	19.4614	19.5555	19.0317	19.0404	19.2354	18.6671	19.094	18.465	18.7111
Atp5f1b	21.7694	21.9287	21.5446	20.8847	20.535	22.8053	22.7752	22.6197	22.365	22.4131	22.0665	22.9378	22.9778	22.4426	22.5761	22.7494	23.0284	24.4722	24.5703	23.67	24.5336	24.6039	24.2238	20.0651	19.6172	19.4974	20.3057	20.4589	20.1416	22.7392	22.5761	21.4828	22.2544	22.8721	22.9915	21.2273	21.2427	21.7178	21.6813	21.3841	22.0248	23.6422	23.5283	23.1271	23.24	23.3217	23.4898	23.0284	22.9778
Map4	23.3934	23.2725	23.1271	23.0284	23.364	20.355	21.4567	21.2354	21.4294	21.3841	21.3911	23.3934	22.8721	23.3774	22.5226	22.5028	22.5111	20.7275	20.5473	21.1239	20.2248	20.56	19.7646	21.801	22.3917	22.7494	22.4569	22.0944	22.2714	21.9785	21.7506	22.8611	21.1331	21.7247	22.2944	22.9915	23.1122	22.8721	23.1674	23.1271	22.8611	21.4216	21.2639	21.3911	21.5924	21.4404	21.4673	22.4131	22.9548
Ap2b1	22.1712	22.2714	21.952	22.2944	22.31	22.4242	21.8777	22.0556	22.1124	21.7304	22.334	22.282	22.5521	22.31	21.5324	21.3534	21.5522	22.6284	23.207	21.8594	21.6068	21.8678	21.2427	20.8237	20.3987	20.7444	20.8725	20.9737	20.9317	20.8424	20.7851	22.5028	20.4166	22.0058	21.1807	21.9031	22.0332	22.3439	22.0332	22.4912	22.4019	23.8958	23.9782	23.8958	23.801	23.6924	23.9513	22.6527	23.8709
Ywhag	25.2262	25.1807	25.0941	24.7755	24.6039	24.5703	25.5546	24.7755	24.5703	24.5336	24.6388	25.6961	25.1807	25.302	25.6188	25.6188	25.0481	25.3602	24.8629	24.6779	25.2262	24.6779	25.1807	23.4132	23.9226	23.9513	24.4007	23.7116	24.2238	25.5546	25.3602	24.9528	26.3255	25.0941	25.3602	25.5546	25.6961	25.7751	25.4357	25.4983	25.3602	25.5546	25.302	25.2262	25.5546	25.2262	25.4983	25.7751	25.6188
Sirt2	18.4394	18.4848	16.8319	17.8321	19.0625	18.2685	14.0114	13.8702	13.7609	13.5925	14.3411	18.6072	17.2169	17.2747	19.1726	19.1482	20.4589	13.9021	13.7208	14.4482	14.3501	14.4411	14.1386	19.3793	20.3163	20.1823	19.43	19.0844	20.5419	15.5627	15.3386	16.3801	15.7499	15.007	15.0796	19.2821	19.2251	19.8725	19.6213	16.563	18.6408	6.84801	17.2795	17.753	15.1458	17.0707	17.7432	26.2421	26.3255
Atp2b1	21.4965	21.6483	21.5735	21.6324	21.7247	21.0469	21.5522	21.1331	21.3056	20.5788	20.2553	22.4912	21.4404	22.1712	21.0651	19.3652	19.7451	21.1989	21.1331	21.0169	21.6324	18.6109	21.7925	16.0467	16.0377	16.0032	16.0657	15.9954	15.9319	21.2712	20.2749	16.3801	19.5358	19.8628	20.2248	22.5111	22.0248	21.9287	22.0834	22.3917	22.3528	22.8721	22.6197	22.8978	22.6395	22.3791	22.6395	21.4567	21.6753
Map1a	18.7947	19.0199	18.5189	18.4447	17.9413	17.643	17.8321	17.2852	13.7609	17.26	17.8029	18.9108	19.6312	19.6213	18.4336	19.6047	19.1344	13.9021	13.7208	14.4482	14.3501	17.826	14.1386	19.2193	16.0377	16.0032	16.0657	15.9954	19.2822	15.5627	15.3386	16.3801	15.7499	15.007	15.0796	21.001	20.3341	20.5157	20.8102	20.3608	20.7686	19.3188	18.5474	17.8321	18.1567	18.5621	16.2285	22.7871	22.0474
L1cam	21.8253	22.6702	22.1528	22.0665	22.597	23.4297	22.9778	22.8847	23.4459	23.1482	23.207	23.0434	23.3774	23.24	22.7752	22.4131	23.5103	22.8978	23.3063	22.6527	23.3428	23.5973	22.8721	20.1823	20.5912	20.0173	20.8906	20.665	20.7621	22.8847	23.4898	23.364	22.8847	22.5626	23.288	21.9201	21.8508	21.1866	21.5655	21.5446	21.6483	22.365	22.0058	22.0556	21.8777	22.1231	22.5868	19.5238	19.5193
Mapt	25.0481	24.6039	24.7379	24.5703	24.9528	23.7116	24.0187	24.4007	24.2982	24.1509	24.3363	25.302	24.903	25.1807	24.7755	24.6388	24.7111	24.5703	24.115	23.4898	24.2982	24.3733	23.5754	24.7379	24.3733	24.8248	24.6388	24.5336	24.8629	25.4983	24.4997	25.968	24.7755	25.4983	25.4983	25.6188	25.4983	25.0481	25.0941	25.3602	25.1807	25.302	25.2262	25.4357	25.302	25.5546	25.302	24.6039	23.6255
Rack1	22.6702	22.5111	22.6702	23.1849	23.1122	22.9234	22.6395	22.597	22.5868	22.2165	22.6955	21.8954	22.6395	21.6068	21.6257	21.8954	21.0401	22.7392	22.724	22.5111	22.4777	22.6955	23.0284	22.9778	23.0874	23.2725	23.4459	23.0284	23.3774	23.3774	23.9782	22.8053	24.2648	23.9226	23.5754	22.1712	22.7752	22.4912	22.4777	22.7494	22.7494	24.7379	24.6388	24.0187	24.2648	24.7379	24.6779	22.5626	23.0874
Fscn1	22.9915	23.1674	23.0874	22.7628	22.8053	22.3439	22.9378	22.7494	22.6813	22.4912	22.7392	23.0666	23.364	23.1122	22.9655	22.7871	23.1271	22.8847	22.8847	23.1122	22.7628	23.3063	23.4132	21.9287	22.1809	22.3439	22.4019	22.3528	22.282	23.0666	23.1482	23.0284	22.5382	22.9655	23.5521	22.9778	22.9915	22.9548	22.9655	23.0074	22.6527	22.3917	22.0474	22.3917	22.4131	22.2043	22.2444	23.3428	23.24
Ywhab	23.5973	23.3774	23.4693	23.67	22.9778	21.9701	22.5868	22.4019	22.3234	22.2621	22.8847	23.7803	22.8847	23.364	23.0074	23.8321	23.6422	23.2725	23.6255	22.6813	23.1271	22.5226	23.4297	21.5116	20.9259	20.8571	21.2273	21.8594	21.2075	23.288	23.4297	22.3528	24.4007	22.6955	23.4132	24.5336	24.7111	24.7111	24.6039	24.6388	24.2238	23.7116	23.6422	23.9513	24.0187	23.7803	23.9226	24.2982	23.7803
Psmd1	22.8228	22.7494	22.6813	22.6284	22.5761	21.219	21.7178	21.3295	21.5253	20.8646	20.8847	20.7802	22.3791	20.0828	21.5987	21.8594	22.0944	21.9119	21.5053	20.9664	22.0248	20.7506	21.7304	22.4347	22.3439	21.5253	22.1626	22.334	21.9954	23.24	22.2165	25.1807	24.7379	22.5226	23.4693	21.9884	21.5391	21.3841	21.3911	21.1866	21.7393	21.7764	21.6639	21.94	21.6987	21.8342	21.7764	21.8594	20.9885
Eprs	21.5522	21.1239	21.2273	20.3057	21.7618	21.5446	21.2354	21.6148	20.3897	21.38	22.0248	17.2347	20.4791	18.137	21.6068	21.2075	22.282	20.3341	19.7799	19.0882	20.566	19.0574	19.9866	20.7001	20.9494	21.1807	21.2847	20.9945	21.0231	20.238	21.952	16.3801	20.2591	21.6483	21.8429	19.158	19.9537	19.8864	19.9146	20.1416	19.5304	19.6435	19.2193	20.0331	20.3664	18.2822	19.8387	20.8006	21.4567
Actbl2	19.2768	18.4756	18.8249	20.8237	19.2439	20.4731	20.059	20.2012	19.565	20.9885	20.8237	17.4837	17.1556	18.9149	15.1405	18.6408	20.1609	20.4166	20.2837	20.4731	19.8864	20.7336	20.3732	19.2557	16.0377	19.4301	16.0657	15.9954	15.9319	18.5577	19.0361	16.3801	15.7499	18.9424	18.867	12.3696	14.5632	14.0114	15.2124	16.8775	14.94	20.2438	20.8424	20.6452	20.775	21.0169	20.6706	15.334	17.643
Eef1g	22.9548	23.0284	23.257	23.1674	23.4693	22.6197	22.8721	22.5382	22.9234	22.9378	22.6702	22.9548	22.8053	22.7752	23.4297	23.3217	23.3063	22.8374	22.334	22.2621	21.9119	21.6324	22.5868	21.9031	20.9124	21.7178	21.94	21.952	22.1407	22.9915	23.0874	22.9548	23.0666	22.3791	22.2714	21.6324	21.8863	22.0145	21.9119	22.0248	22.1809	21.0107	20.8778	21.0814	21.0401	20.8351	21.3452	21.5591	22.2043
Cct4	23.742	23.5754	23.7116	23.7803	23.5973	21.2712	21.6892	21.5826	21.4149	22.4347	21.4965	22.8721	22.9548	22.9086	22.2043	22.467	22.6197	21.3295	21.6813	21.5116	21.2427	21.801	21.1109	22.6527	22.0944	21.5591	21.8594	22.4569	22.0665	21.4057	21.6403	21.8342	20.7275	21.2152	21.2354	23.5973	23.67	23.24	23.364	23.5754	23.5754	22.334	22.2444	22.3439	22.7392	22.2341	22.2544	22.2714	22.1124
Vps35	20.5157	20.8509	20.3732	20.5853	20.5044	22.282	22.2714	22.8721	22.8611	23.0874	22.7752	21.8863	21.171	21.3841	19.2439	19.7693	21.4965	23.1849	23.2215	22.4426	22.467	21.8863	22.724	21.2712	21.171	21.5522	21.5116	21.0308	20.7921	22.724	22.7752	20.8509	22.4569	22.31	22.5382	21.5924	22.2944	22.0665	22.0415	22.6093	22.6093	22.4426	22.7494	22.6813	22.0058	22.2714	23.1122	22.0058	22.6395
Ctnnb1	20.4311	20.5473	19.8483	20.1765	21.2847	24.115	24.0611	23.8321	23.1674	23.5973	24.0187	20.8509	21.7304	21.6403	20.8102	21.708	20.0828	23.5283	21.7304	22.8611	22.7392	22.4131	22.7752	16.0467	19.5238	19.6485	19.252	19.0744	19.6105	20.3463	20.8847	20.3097	22.4777	21.5924	22.4426	20.2591	20.2553	20.2837	18.5675	20.5157	20.1935	21.952	21.4404	21.8954	21.8863	21.9031	21.9632	17.8104	18.6731
Eif3a	22.0145	21.8508	21.5522	21.8429	22.1528	14.2652	17.4676	17.3379	13.7609	17.3051	17.5967	19.571	20.9494	20.9022	20.5537	20.0382	18.9383	17.976	17.5967	18.0401	17.8808	14.4411	14.1386	22.2341	22.2341	22.5382	22.3528	22.467	22.2165	21.001	20.3014	20.7336	20.8424	19.1188	19.949	21.5826	21.4673	21.952	21.3678	21.6257	21.2913	19.3849	19.4974	19.3955	18.8433	18.7947	19.1429	21.6483	21.2639
Cct3	23.5283	23.5103	23.5754	23.6924	23.4297	21.5391	21.001	21.5924	21.3678	21.0169	20.3987	22.7752	22.8611	23.0284	23.1674	22.5626	22.2944	21.2533	22.1407	21.1109	21.5324	21.6753	21.0548	21.9954	22.2544	21.4673	21.9632	22.6955	22.1809	21.6562	20.2062	21.9287	19.9273	20.1364	18.6305	23.3934	23.2725	23.0666	23.0434	23.4297	22.9915	21.8253	21.6813	22.1313	22.334	21.5987	21.708	22.0145	21.7393
Acly	22.5226	22.3528	22.1916	21.8863	22.2544	20.7001	21.219	20.4458	20.9022	20.29	20.7506	21.5522	21.2427	20.6584	21.5253	21.8429	21.7925	21.3984	20.4311	19.7099	20.5473	19.9322	20.6027	21.1331	21.5735	21.5199	21.0169	21.1989	21.6483	20.9494	21.3589	19.3849	22.074	22.8374	20.23	21.8594	22.1626	22.5226	21.8342	22.0332	21.9785	20.8295	20.8847	20.9945	20.9259	20.8295	20.8778	22.1916	21.4149
Cfl1	25.1807	25.3602	25.4357	25.0941	25.2262	25.6961	25.968	25.6961	25.6188	25.4983	26.1448	25.0941	25.302	24.903	24.7379	24.9528	25.302	25.4357	25.5546	25.4983	25.302	25.4983	25.5546	24.5336	24.0611	24.5336	23.5754	24.1509	24.5703	25.6961	25.1807	24.7379	25.302	25.3602	25.302	24.4997	24.6779	24.4365	24.4365	24.5703	24.6779	24.5336	24.5336	24.5336	24.7379	24.4997	24.7379	24.5703	24.903
Prdx2	24.4007	24.1802	24.5336	24.7379	24.7111	23.4693	23.5283	23.801	23.24	23.4459	23.9782	24.4997	24.2982	24.6388	23.4132	23.5521	23.6924	22.5868	23.0434	23.1482	22.9548	23.0074	22.8053	22.5382	22.6527	22.4426	22.3791	22.5761	22.5382	22.3528	22.4242	22.2341	21.5924	21.4741	22.1528	24.1509	24.115	24.2982	24.2648	24.0611	24.1802	22.6527	22.6527	22.597	22.3439	22.5626	22.1528	23.288	23.742
Rpsa	22.8611	22.4131	22.225	22.9086	23.3774	23.5283	24.3363	23.5973	23.9226	23.3428	23.5103	22.6395	22.5226	22.6197	22.3528	23.0434	22.9655	23.9513	23.8321	24.4997	23.8958	23.9513	24.3363	24.8629	24.8629	24.2238	24.7379	24.5703	24.6388	24.7755	24.903	25.6188	24.6388	24.9911	24.7111	23.0284	22.9778	23.1482	23.0074	22.9915	22.9778	24.4722	24.4722	24.6039	24.6779	24.5336	24.4365	23.1009	22.7752
Gprin1	23.0284	23.1122	22.9378	23.0434	23.0074	21.3841	20.7621	20.2248	21.0169	21.4741	21.001	22.6527	22.5761	23.1674	21.5053	21.9031	21.9954	19.3849	19.8977	20.5108	20.5419	21.6562	20.3014	21.3173	21.3452	20.9188	21.5053	21.1176	21.3173	20.9188	19.6312	21.001	19.5841	20.3057	19.4922	23.6924	23.5283	23.5521	23.5521	23.5973	23.6422	22.9234	22.7871	23.0874	22.9655	22.8611	22.6955	22.2043	24.3363
Cct5	23.4898	23.5283	23.5103	23.5521	23.6422	22.0944	21.7764	21.7858	21.219	21.3589	22.074	22.4426	22.9378	22.4569	22.6702	22.0834	22.3791	21.4216	20.7686	21.1476	21.4149	21.0107	20.453	22.1044	22.1407	22.2165	22.5382	22.724	22.3234	22.597	23.0284	21.1925	22.7392	22.6197	22.282	23.0666	23.0874	23.5754	22.8611	23.2215	23.24	21.2913	22.1809	21.9287	21.4888	21.8863	21.7304	21.8777	21.5522
Gnai2	24.1509	24.2238	24.1802	23.9782	24.3733	22.8847	22.6955	23.3774	23.5973	23.4898	23.4297	23.8321	23.742	23.5754	22.2444	22.3791	23.1849	22.3791	23.1271	22.6093	22.7494	22.8721	23.0074	21.5053	21.5253	19.9437	20.8295	21.4567	20.8064	22.4347	22.9234	23.3774	21.1029	22.1124	21.6068	23.5754	23.6924	23.6255	23.5283	23.7116	23.257	22.8978	23.0284	23.0074	23.0074	22.8374	22.4912	22.4347	21.8174
Hsp90b1	22.5626	22.5382	22.5028	22.8847	22.7752	23.5521	23.5973	23.5103	23.742	23.5754	23.9226	22.8847	22.0834	21.4965	21.5522	22.2544	22.1916	23.6924	23.1482	23.8321	23.9226	24.2238	23.7803	16.0467	16.0377	20.5788	19.9537	15.9954	20.3014	22.2621	22.2444	21.5655	21.2993	21.4888	21.2639	23.1122	22.7126	22.1124	22.6955	22.5028	23.3774	23.3428	23.1482	22.9655	22.5626	23.257	22.8611	20.1715	18.5935
Eef1a2	17.643	19.3043	18.4336	18.3213	18.4395	21.0169	19.543	19.9273	19.6213	19.6172	20.2248	13.1168	19.9806	12.7378	15.1405	20.566	19.2251	20.1765	21.0814	18.4998	17.6943	19.1188	18.0089	19.5897	16.0377	19.3043	19.8529	20.6878	15.9319	21.1239	22.5111	16.3801	23.5973	22.4912	22.3791	19.7511	19.6613	20.757	19.1632	19.8328	19.0267	19.82	20.3664	19.5358	18.8168	19.6773	18.9801	20.6819	21.6639
Ctnna2	20.9945	21.4965	21.4404	20.2113	20.4458	22.4131	22.2043	22.1916	22.1528	21.708	21.7178	22.0474	21.4888	22.225	21.1622	19.9931	21.9701	21.4567	22.5761	21.7618	22.6284	23.0666	21.1866	19.3251	20.491	20.566	19.7799	19.6874	19.543	20.7444	22.2341	20.5108	21.5324	21.8253	21.3452	21.9954	21.7925	21.3295	21.0713	21.6483	21.219	22.1528	21.3984	21.1331	21.7925	21.3911	22.0944	17.6117	17.6677
Actr1a	23.1009	23.1849	23.0074	23.24	23.1271	21.7393	22.1809	21.0231	22.0474	21.5522	21.1925	21.4673	22.467	22.6527	22.8228	22.6527	22.9915	21.6753	20.9809	21.0548	21.4294	22.2444	21.3246	23.742	23.5103	23.742	23.4693	23.67	23.801	21.94	21.6483	22.7752	21.8594	22.1407	21.8101	22.4569	21.7247	21.6324	22.1407	22.6395	22.0474	21.6483	21.7247	21.7393	21.6813	21.7506	21.6813	21.8253	22.0944
Cct6a	23.4297	23.4297	23.4898	23.3774	23.4898	22.8721	22.5521	22.7752	22.6093	22.7494	22.597	23.24	22.8374	22.9655	22.9234	22.6395	23.364	21.8342	21.6892	22.0415	22.0145	22.8978	21.8678	22.0415	22.8611	21.9287	21.9785	22.5111	22.6197	23.2215	23.3428	23.6924	23.2725	23.1674	23.3217	23.1482	23.3217	23.1009	23.4693	23.1482	23.4898	21.1622	21.4294	21.5446	21.4149	21.5116	21.3841	21.5987	21.1925
Afp	22.9778	23.0074	23.1849	22.8053	23.3063	23.6422	23.1122	23.0284	22.334	22.3528	22.4131	22.225	22.1712	21.5987	22.1916	22.2341	22.1407	21.0169	21.3984	21.9785	21.8101	22.2944	21.7764	16.0467	16.0378	16.0032	16.0657	15.9954	15.9319	15.5627	15.3386	16.3801	15.7499	15.007	15.0796	21.7506	21.6813	20.652	19.9931	20.5955	20.1715	20.2502	20.3403	19.9601	20.0435	20.0331	20.0288	17.7479	18.9801
Akap12	20.9809	20.486	20.023	20.023	19.5782	19.1726	19.571	19.6213	19.5491	20.1467	19.8775	20.4248	20.0708	21.1416	19.2048	18.9424	18.8168	20.023	18.6982	20.23	19.7599	19.9273	20.3057	19.6254	20.4589	19.8013	19.7043	19.5094	19.9146	15.5627	15.3386	16.3801	15.7499	18.2764	15.0796	22.9086	22.6197	22.2341	22.597	22.1313	22.9086	20.7686	20.5473	20.9124	19.9806	20.652	20.1935	20.491	19.094
Calr	23.6924	24.115	24.0187	24.0611	23.8958	25.4983	25.0941	25.5546	25.4983	25.302	25.4357	24.2982	23.4898	23.7803	23.6924	24.9911	24.6388	24.7111	24.6039	24.6388	24.6039	24.5336	24.5336	22.365	21.3911	21.2075	20.059	21.5199	21.0979	25.6188	24.1802	23.8709	22.5761	24.7111	24.9911	22.6527	22.4242	22.3917	22.0665	22.7752	22.6813	23.24	23.0666	23.0434	23.257	23.5103	23.0074	22.2165	22.4131
Syn1	21.3173	20.775	21.2533	20.7142	20.3403	20.4665	20.0435	20.2837	18.9623	19.8328	20.2174	21.4965	20.8778	21.7304	21.001	21.5324	21.3678	20.1823	20.8295	20.3732	20.4311	21.2354	20.122	21.0814	20.6819	21.171	21.3589	20.6756	21.0889	22.9086	22.9655	24.1802	22.4131	22.8611	23.0434	22.467	22.1124	21.9632	22.1124	22.0556	21.8508	21.708	21.6403	21.9031	21.7506	21.2354	21.3911	23.4459	23.0284
Gnaq	24.3733	24.6388	24.2238	24.4722	24.6779	24.4007	23.8958	24.3733	24.4997	24.6039	24.4365	24.0187	24.115	23.8958	23.3217	24.2982	24.4997	23.67	24.2648	23.0434	23.742	23.801	24.0187	23.2215	22.4569	23.0074	22.9378	22.8374	23.207	23.8709	23.5103	23.9226	23.8958	23.9513	23.801	23.6422	23.7116	23.742	23.5754	23.9513	23.742	23.207	23.4297	23.4693	23.207	23.2725	23.3063	22.5868	22.4777
Hspa4	21.5591	21.5324	22.365	21.6753	21.6987	20.023	20.4731	20.8976	19.3612	19.8683	20.775	21.7393	21.3367	21.7925	20.6941	20.2502	20.238	19.2487	20.1671	18.8475	19.4823	19.7599	20.2681	20.6819	21.5053	21.0889	19.7511	21.2427	19.7599	19.8483	19.7916	16.3801	15.7499	18.1836	19.3043	22.5626	22.1528	22.3528	22.3439	22.0834	22.1626	20.9737	20.9022	20.9494	21.1109	21.2762	21.2993	21.952	21.6403
Rpl4	22.4569	22.2544	21.7618	22.8978	22.0556	22.334	22.8611	22.5868	22.7752	22.2714	21.8429	20.5279	21.5591	21.8253	19.0099	19.6366	21.3452	22.3234	22.31	22.4912	22.4347	22.1916	22.5111	24.7111	24.3363	24.4997	24.4997	24.4722	24.4007	22.3234	22.4912	21.7506	21.7925	22.6395	22.5521	22.6702	22.2714	22.0332	22.1712	22.31	22.2621	24.2982	24.2982	24.4007	24.3733	24.0187	24.2648	22.597	22.5382
Dcx	23.6255	23.6422	23.6255	23.4459	23.3217	23.4459	23.5754	23.67	23.9782	23.7116	23.5754	24.4007	23.3934	24.2238	23.5754	24.115	23.9513	23.2215	23.3774	23.3774	23.2725	23.7116	22.5028	22.5761	22.2444	22.365	22.3234	22.4426	22.7628	23.742	23.24	24.6039	23.742	23.8958	23.742	23.9513	23.6422	23.3934	23.7116	23.7803	23.3934	23.5283	23.6255	24.0611	23.9226	23.6255	23.5283	21.5324	19.2251
Ap2a2	23.1271	22.9378	22.597	22.8374	22.8847	21.0231	22.31	21.8678	22.467	21.952	22.1231	23.5283	21.952	23.4459	23.5521	23.5283	23.5754	19.6254	21.3678	21.0308	20.6584	19.6773	21.4673	21.4479	20.9377	20.7686	21.3452	21.5924	21.5199	22.8374	21.0401	19.4552	20.665	22.282	21.8508	22.2165	22.4569	22.5028	22.4131	22.6527	22.0058	21.7393	21.6068	21.5591	21.5735	21.7393	21.8678	22.0474	22.0415
Prkar2b	22.5868	22.6284	22.7752	22.7494	22.3917	22.0248	22.074	22.1044	21.6148	22.0474	22.3234	23.0284	22.7126	22.8611	22.2944	22.074	22.6702	22.5226	22.225	22.1712	21.5924	21.6403	21.2762	20.9124	21.3173	21.0651	20.3403	20.5729	20.2012	22.0058	22.3917	21.6483	21.9884	22.365	21.9701	23.3217	23.3774	23.364	23.24	23.364	23.0074	22.0248	22.074	22.2043	22.0332	21.9954	22.1809	21.7694	21.94
Canx	23.0074	22.8847	22.8721	22.31	23.2215	23.0666	23.2215	23.0666	23.4132	23.1849	23.5283	22.1809	22.4019	22.3439	21.801	22.3439	22.5226	23.0074	23.5521	23.4459	23.5521	23.1482	23.1674	20.6878	20.8725	20.7506	20.5473	21.2354	20.1609	21.6753	21.0889	22.0834	20.8237	21.2639	21.1331	22.8374	22.3528	22.2544	22.5761	22.5761	23.0874	23.1009	22.597	22.724	22.5028	22.6702	22.5111	22.3917	21.5446
Ywhaq	24.2982	23.9226	24.0611	23.9513	23.7803	24.4365	23.8321	23.6924	23.9513	23.8958	23.288	24.5703	23.6422	23.9782	24.2648	24.5703	24.2238	24.115	24.4997	23.8709	24.3363	23.3934	24.4722	21.38	21.3367	20.9588	20.9188	20.6819	21.5591	24.1802	24.0187	24.2648	24.3733	23.0434	24.2648	24.8248	24.8248	24.6779	24.8629	24.8629	24.7111	24.2238	24.4007	24.3363	24.0611	23.9226	24.1509	24.903	24.7111
Camk2b	21.9119	22.225	22.2341	22.0556	22.1044	22.7628	22.2944	22.2621	22.8053	22.3439	22.2714	22.8053	23.0666	22.8374	24.115	23.8709	23.3774	23.4459	23.1122	22.0834	23.1482	22.6093	23.3774	21.7178	21.7393	20.2174	21.6639	21.5987	21.5522	24.3363	24.3733	22.5868	24.7111	23.742	23.7116	22.3917	22.7871	22.6955	22.8053	23.0874	23.1122	22.7752	23.207	22.7126	22.8721	22.6527	22.6284	22.8721	23.5973
Tkt	21.9785	22.3917	22.5226	23.207	22.4019	20.1416	20.6756	21.5253	20.3608	20.3463	21.9884	22.9234	22.6527	22.5382	22.9915	21.6257	22.5761	20.8237	20.3847	19.9014	21.5826	20.8509	21.0979	22.1231	21.952	20.4369	21.4404	22.6284	21.9701	20.633	20.6114	19.4509	19.1938	19.3915	18.6222	22.724	22.6284	22.7392	22.4426	22.9655	22.7871	21.4479	21.1989	21.171	21.2993	21.0401	21.2762	21.9701	22.2714
Pgam1	22.7126	22.8611	22.6955	23.7116	23.0284	22.1712	22.597	22.7392	22.4777	22.1528	22.4426	23.5103	23.1482	23.3063	22.7494	22.6284	23.0074	22.5382	22.467	22.9915	22.8721	22.467	22.9655	21.7506	22.7871	22.9915	22.5111	22.4912	22.4912	21.2427	23.1271	21.9119	21.9287	22.9548	22.9548	22.6395	22.334	22.5868	22.6813	22.4426	22.4131	21.7618	21.5826	21.8594	22.2714	21.952	21.6892	23.364	23.4898
Eif3b	21.8101	21.5826	22.0058	22.0145	21.8777	18.6798	19.9273	18.0579	20.9188	20.2248	19.9381	19.6825	21.1176	20.5788	21.2075	19.8977	19.4357	19.7693	18.1028	17.6943	14.3501	18.8212	20.0773	19.9146	21.1571	20.4166	21.38	21.0231	20.4311	19.9322	19.6435	16.3801	15.7499	19.6549	19.7043	21.6403	21.2639	21.9701	21.3589	21.6753	21.1476	19.2935	20.486	20.4311	19.7742	20.4589	20.2967	21.1925	21.2712
Ap2a1	19.8683	20.355	19.8977	20.8102	19.8924	21.1029	20.6166	21.5522	21.5735	21.7506	20.8102	17.9631	19.5094	23.7116	24.1802	22.6093	21.3246	21.4741	20.7621	21.171	21.2712	19.8628	20.8295	16.0467	16.0377	16.0032	16.0657	15.9954	15.9319	20.775	20.0878	16.3801	21.3173	20.3847	19.7389	20.8064	20.9414	19.9719	20.9188	20.5044	20.453	22.4242	22.334	22.5521	22.597	22.8721	22.5226	21.6324	21.4057
Dctn1	19.6613	18.9208	19.6939	19.6254	19.4874	21.1109	20.5729	20.2438	20.1609	20.8906	20.5729	19.8567	19.7916	18.5329	15.1405	19.2081	19.9753	20.8351	19.9191	20.6027	20.0878	20.3163	20.7001	20.3014	20.0435	19.966	20.6941	20.1311	20.566	15.5627	20.2591	21.0401	19.8387	20.0522	21.2913	21.171	21.001	20.6166	20.3057	20.8509	20.7621	20.3732	20.535	20.23	20.1416	19.9719	20.1823	20.2591	20.238
Coro1c	21.8594	21.7506	22.0248	22.467	22.2165	22.3528	22.5382	22.225	20.8847	21.7858	22.0415	22.1916	22.7494	22.6813	22.8721	23.4297	22.5028	22.4242	21.9701	23.1009	22.6955	22.7126	22.8374	23.1674	23.3934	23.3934	23.9513	23.5521	23.5283	23.1122	22.0556	24.5703	22.7494	23.6924	23.6255	22.1626	22.225	22.1626	22.334	22.1712	22.2714	22.0944	22.3528	21.8777	21.8253	22.225	22.1044	21.3367	21.5826
Clasp2	19.3096	20.013	19.2768	19.4874	19.3251	18.83	18.8845	19.7326	19.8775	18.6457	19.0048	17.8995	21.1476	20.3732	22.0415	18.3924	21.4216	18.3829	18.0458	19.3043	18.0401	18.4998	18.6305	16.0467	18.9734	20.2335	19.2048	19.8263	19.5897	20.8847	19.565	16.3801	20.0878	20.9022	20.9022	21.8174	21.6562	21.4294	21.4888	22.9086	21.1807	21.0889	21.0814	20.7336	20.8102	20.6756	20.8295	20.2967	21.0889
Eno2	20.1467	21.4294	21.4828	20.0937	18.5045	14.2652	18.5774	18.7407	17.724	18.0579	14.3411	21.5826	20.9414	20.3664	19.158	20.6114	19.7555	18.9467	17.8924	18.7894	19.1344	19.2822	19.4922	16.0467	16.0377	16.0032	16.0657	20.775	19.252	18.867	15.3386	16.3801	19.0048	17.9631	18.3572	21.4216	20.9317	20.6276	21.2762	21.1571	21.4294	19.3652	19.9931	19.9322	18.137	19.543	18.7169	23.3774	23.364
Aldoc	21.6257	21.7925	22.1626	21.5116	21.38	19.9994	18.377	18.1672	19.7511	19.0625	18.2685	21.8101	21.2762	21.1989	20.7851	20.4458	19.6613	18.3273	13.7208	17.875	14.3501	18.9149	19.5304	20.6452	20.4791	20.757	20.4589	20.0069	20.9809	18.5732	18.6261	20.2967	20.0773	19.4823	18.377	22.0474	21.5591	21.708	21.3534	21.7304	20.1671	20.9945	21.0401	21.1866	21.2075	20.6114	20.8424	22.074	22.467
Eif4a1	22.4242	22.2341	22.5521	22.4426	22.4426	18.9149	20.2797	21.1029	20.7802	19.5993	20.238	22.6093	22.4131	22.7628	20.0937	22.4019	20.8571	19.6435	20.6756	19.8628	21.2533	19.3747	21.94	22.2444	21.6403	21.9119	21.4828	21.7764	21.8954	20.5729	21.2913	21.94	21.1807	20.7142	20.5044	22.8978	22.9086	22.597	22.8228	22.2043	22.6702	20.9022	21.0231	21.6324	21.4294	20.6878	20.817	21.3056	21.6987
Rps15	18.7407	19.2297	6.84801	19.5946	19.7599	21.3911	19.9866	20.8725	20.5473	20.334	20.486	21.8777	20.8295	20.6941	22.4019	22.282	15.1352	20.5955	19.966	23.2399	22.0474	19.0844	21.7247	26.1448	26.2421	26.3255	24.4722	26.4177	26.5199	23.207	23.7116	16.3801	22.7871	24.903	24.1509	20.3664	20.5853	21.1622	21.6987	21.1029	21.5116	22.5761	22.3917	22.4131	22.8053	22.8229	22.8721	20.3266	21.6068
Ank2	18.3474	18.8608	19.3955	18.7801	18.9801	20.1671	21.3452	20.7921	20.6407	21.5391	21.3295	21.1571	20.9945	21.2152	21.3534	21.3678	20.1467	20.6706	21.1989	21.3056	21.2075	19.9806	20.9737	16.0467	16.0377	16.0032	19.138	15.9954	15.9319	21.0469	19.9146	21.0889	18.656	19.9014	18.7111	21.0889	20.817	20.7921	19.949	20.7802	20.665	20.8725	21.1416	20.8725	20.757	21.1866	21.0469	20.633	19.2935
Snap25	21.8777	21.9954	22.1313	21.6483	21.952	21.1176	21.0231	19.8725	21.8508	20.4058	20.6407	22.6813	22.2621	22.467	21.9785	21.8174	20.8509	21.2354	21.3534	20.9494	20.4589	20.6878	20.8102	20.8424	21.1989	20.9259	20.9317	20.8295	21.2993	20.7802	20.1267	21.6257	20.2062	19.1482	20.486	22.7494	22.5521	22.1528	22.2621	22.0665	22.1231	21.6813	21.5324	21.4404	21.7858	21.3678	21.2533	23.24	23.4297
Epb41l1	20.2174	21.1331	21.2762	20.1054	20.6452	20.6027	21.0979	20.8571	19.7861	20.7275	21.1029	21.6483	21.3056	21.6892	21.6987	20.8778	20.23	21.4057	20.8847	20.9737	21.3367	22.8228	20.0435	20.3847	20.4731	20.2749	20.3204	20.1524	19.6722	21.0889	21.3534	19.7511	20.8725	21.1331	21.5987	22.31	21.9785	22.1313	22.3234	22.2165	22.3439	21.7247	21.6892	21.7618	21.708	21.6403	21.6639	20.7275	20.3987
Psma1	22.4019	22.0944	22.4019	21.7925	22.7628	20.652	20.2837	19.6435	19.5555	20.6219	20.3341	20.6878	21.4965	20.7802	21.5391	21.7858	21.7304	19.094	17.7148	18.541	18.4336	18.9337	18.3025	22.9234	23.4297	23.364	23.6255	23.1122	23.4898	20.56	15.3386	16.3801	20.122	20.1671	20.2641	20.9377	21.5735	21.5391	21.8954	21.9884	21.9287	20.7921	20.7921	19.6992	18.7449	19.4147	20.6878	21.4216	21.4294
Gnai1	22.1124	22.3234	21.9954	22.0058	21.9119	21.6813	20.5223	20.7275	21.5324	21.9632	21.4567	21.94	21.9031	21.6324	15.1405	19.2439	20.4458	19.2557	21.6639	21.94	21.8508	20.2174	21.3911	20.8006	16.0377	16.0032	20.3097	15.9954	20.817	21.2273	22.282	22.5382	20.7336	21.5116	20.665	21.0814	21.2075	21.1331	20.757	20.9494	20.4589	20.5279	20.3732	20.4458	20.2797	20.3897	20.5223	21.2712	20.7506
Tpp2	20.2749	20.8847	20.7851	19.5031	21.1109	19.1429	19.8924	13.8702	19.6549	17.7855	18.202	17.3379	19.6549	17.7855	15.1405	15.324	19.3043	19.4456	17.6234	14.4482	18.6798	19.1781	14.1386	22.0248	21.5391	21.2993	22.0474	21.3984	21.9632	15.5627	15.3386	16.3801	20.1364	19.7389	15.0796	20.0382	19.8924	19.8085	19.441	18.4077	19.2144	16.9602	15.9469	17.1926	16.9286	18.2728	17.3241	18.99	18.83
Gnai3	22.7752	22.9086	22.724	22.2621	22.6395	22.31	21.171	21.4673	19.7451	21.7393	21.9201	22.7126	20.4369	22.4912	15.1405	15.324	20.1416	18.0746	21.6148	20.8847	20.7444	14.4411	21.7506	19.0574	16.0377	16.0032	16.0657	15.9954	15.9319	20.9588	20.1609	22.467	15.7499	20.56	20.6756	20.6027	20.9022	20.3987	20.8778	20.6407	20.7275	19.8135	19.7451	18.1625	19.5609	19.9537	18.6361	19.5144	17.5967
Hba-a1	24.7379	24.9528	25.0481	24.7111	24.8629	24.7755	24.4997	24.8248	24.7379	25.0941	24.8629	24.115	25.6188	24.8248	25.1807	25.2262	25.4983	25.5546	25.302	24.9911	25.0941	25.302	24.7379	20.5419	21.2712	20.3014	20.7444	21.3056	20.5473	20.122	20.023	19.9191	20.4731	20.1054	19.8725	24.9911	25.0941	24.9528	24.903	24.9528	25.5546	23.2725	24.0187	23.24	22.7871	22.8978	23.24	23.4132	24.0187
Rps8	22.3791	21.8863	21.9201	22.1313	21.7925	20.9377	21.1109	22.334	22.2444	22.3791	21.8594	21.3056	21.9884	22.2444	21.1989	20.6819	20.9188	22.365	22.6395	21.5199	21.7694	21.7925	21.952	23.9513	23.742	23.2215	23.67	23.8321	23.9226	22.8053	22.5028	22.8374	23.0284	23.1271	22.2043	22.8721	22.8374	22.7126	22.467	22.6702	22.334	24.2648	24.2238	24.2982	24.4007	24.3363	23.9782	22.3439	21.8954
Pgk1	22.365	22.3439	22.5111	22.5111	22.074	21.4965	21.6068	21.7694	21.9632	21.6068	22.2444	22.5626	22.6093	22.2621	22.1044	21.1176	21.8342	21.8253	20.535	22.4131	21.9884	22.0665	22.2043	20.8646	21.2847	21.2354	20.8976	20.8778	20.9588	20.0435	21.6753	21.6562	20.8847	21.1989	21.6892	22.0248	21.9701	22.4242	21.708	22.225	21.8777	21.3678	21.9287	21.6403	21.3295	21.2712	21.2712	22.6813	23.5521
Ncl	22.8721	22.8374	23.0434	22.5868	22.1626	14.2652	19.441	18.7848	18.173	18.6305	18.1625	22.31	22.0556	22.7126	22.4912	22.9234	22.1313	19.4823	20.4166	14.4482	19.5946	19.7043	20.9188	23.4459	24.0187	24.4007	24.4365	23.4693	24.2982	21.5591	20.0996	21.4149	19.7511	19.2002	20.9737	22.9378	23.0074	23.0074	23.4132	23.1674	23.207	22.6197	22.5382	22.4569	22.4242	22.1528	22.4019	23.1271	22.6284
Palm	23.4459	23.1482	23.3774	23.2215	22.4569	21.7247	20.2502	21.7506	22.1313	19.9381	20.3163	23.3428	22.074	23.207	21.9701	21.1866	21.4057	21.3589	19.2768	18.1422	17.976	19.9537	19.2002	19.8775	20.7444	21.3452	19.2354	21.171	20.1311	22.4131	19.2251	16.3801	18.7699	20.7621	18.689	23.8321	23.8709	23.5283	23.7803	23.8958	23.8321	22.4019	22.6284	22.5868	22.1712	21.6148	22.1231	23.8709	21.001
Psmd7	21.3678	20.9588	20.817	22.2714	21.7506	21.0548	19.9014	17.607	19.3505	20.5419	17.7432	20.9809	20.2174	19.424	21.7247	21.5826	20.0069	20.1935	13.7208	17.7479	17.8567	18.1199	17.9293	23.801	23.8958	24.0187	23.5103	23.801	23.9513	15.5627	15.3386	16.3801	18.8433	17.9293	15.0796	20.2113	19.6105	19.2557	20.2113	20.023	20.3664	15.4909	15.9637	14.1229	15.9834	14.9266	6.84801	19.8135	19.1876
Stx1b	23.0434	23.0434	23.0666	22.724	22.6197	22.4777	23.9226	23.3217	23.257	22.9086	22.4777	23.742	23.1674	24.115	24.1509	23.288	23.7116	23.5754	22.6955	23.1849	22.9915	23.4297	22.4777	21.4828	20.8976	21.5924	22.1124	21.9287	21.5253	22.9778	22.3528	23.6255	22.9234	22.2043	22.6702	23.7803	23.8321	23.67	23.8321	23.67	23.7803	24.0611	24.0611	23.801	23.8709	23.742	23.8321	23.6422	23.3774
Aars	20.3097	20.652	20.2502	20.3732	21.3173	19.7282	19.6825	19.0524	20.9737	13.5925	19.1842	21.1109	20.6706	21.0401	22.5626	21.0401	22.6955	19.5491	13.7208	14.4482	14.3501	14.4411	18.2941	20.122	20.4248	19.949	19.8628	20.5108	19.9089	20.2438	20.5729	16.3801	21.1176	20.2681	20.5157	22.3528	22.1044	24.1802	22.6197	22.7126	22.6284	19.2251	18.2634	19.843	17.6722	20.1609	20.1054	20.9588	21.4888
Ybx1	20.8906	19.9931	20.2749	21.2533	20.633	20.8778	21.8429	20.7212	21.7694	20.6756	20.4791	21.5591	20.5157	20.8725	19.2144	18.6618	19.966	20.2641	21.1866	20.7851	21.3295	19.314	20.1467	22.9378	23.3774	23.5754	23.1009	22.9234	22.9915	20.9664	20.9664	23.24	20.8351	21.2913	21.9785	22.5521	22.3917	21.7925	22.2043	22.0145	22.0415	23.8321	23.4693	23.5521	23.3934	23.5754	22.9234	19.4707	18.1521
Ldha	22.8978	22.9234	23.1482	23.0666	22.8228	21.2847	20.5419	21.2152	19.8328	20.817	21.3534	23.364	23.0434	23.257	22.31	21.6562	21.7694	21.4673	21.0231	20.1609	20.0173	20.5473	20.8351	21.6813	22.225	21.9701	21.4741	22.2444	21.7618	20.3097	19.6678	16.3801	18.8475	18.2505	20.6276	22.6093	22.597	22.4019	22.7752	22.7392	23.1482	23.1122	23.0434	22.9548	23.0434	22.467	23.0434	23.4693	23.3934
Napb	21.4216	21.0889	20.7142	21.3534	20.6819	18.8212	19.3096	21.1109	20.3463	20.8847	19.0797	20.9945	19.8864	19.9238	21.7178	20.5955	19.8628	22.0665	21.0651	20.1878	21.7247	22.0332	22.225	16.0467	21.7178	21.5446	20.109	15.9954	21.8429	19.9191	21.1807	21.3841	19.0625	21.5253	21.5053	22.0556	21.8101	21.9785	21.9785	21.7178	22.2341	22.2043	21.4479	21.8253	22.1124	21.0979	21.38	22.8053	23.1271
Gna11	22.2544	22.1044	22.0665	21.5522	21.8342	21.9954	22.3528	21.952	22.2043	22.0665	21.1989	21.6562	22.1809	20.1765	21.6403	21.8101	22.8721	21.2762	21.5826	20.7686	21.7178	21.5655	21.219	20.5157	20.5419	21.1989	16.0657	20.1878	20.3463	20.8006	22.074	19.8567	22.365	21.9031	22.2165	20.3403	20.6114	20.0288	20.6819	21.3173	20.5537	21.1807	21.0979	21.5324	21.4404	21.2913	21.1925	19.9437	19.7226
Rps27a	23.8958	23.3934	23.9782	23.6255	23.9513	23.2215	22.6702	22.724	22.9778	23.3217	23.364	23.3774	23.5754	22.724	22.5382	23.5973	22.2544	24.0187	22.4019	22.9548	23.24	22.8053	23.1482	22.3917	22.5226	21.7764	22.0332	22.225	22.5868	21.1109	21.7764	21.5199	24.115	22.8053	23.0074	22.9655	23.4898	23.4898	23.257	23.3063	23.8709	22.8228	23.1674	22.9234	22.8228	22.5761	23.5103	23.67	24.1509
Ppp2cb	22.6284	22.7628	22.8374	22.225	22.724	21.8101	22.4569	22.2165	22.7392	22.1313	22.1313	22.5111	22.0332	22.4242	22.4569	22.6702	22.724	22.6527	22.8053	23.1674	22.724	22.2341	23.0666	21.1109	21.3589	21.1416	21.1476	21.2993	20.9259	19.6825	23.3934	21.952	21.0548	20.7686	20.8847	22.2944	21.7506	21.8342	22.2341	21.708	21.94	21.5987	21.5391	21.4567	21.8174	21.801	22.0145	21.4404	22.4569
mKIAA0531	21.6639	21.5735	21.4888	20.9809	21.2075	17.566	19.8483	18.5732	19.138	18.9017	18.9108	21.7304	20.3057	21.4888	18.7271	18.9679	19.1034	19.7389	17.2539	18.9467	18.6305	19.7511	19.0882	20.0173	19.4707	19.8483	20.0435	19.5782	19.966	18.5935	15.3386	20.491	15.7499	19.2606	19.42	22.1809	22.074	21.8508	21.8253	21.7925	21.38	20.9188	21.3678	20.6219	20.9124	21.0107	20.9494	20.1823	20.453
Psmd3	21.4567	21.7178	21.5324	22.4019	21.8678	19.7599	19.8328	19.5094	20.5419	20.122	19.6613	20.9588	20.6027	21.1176	19.2983	20.775	21.3589	19.7916	19.8924	19.9866	18.9279	19.252	20.7074	21.5987	21.0231	20.4248	21.2427	21.8174	20.4589	18.5329	15.3386	16.3801	18.8795	18.0972	19.153	20.9945	20.535	19.8567	20.5473	20.7074	19.6678	17.3489	16.1528	17.3597	18.8723	17.2347	17.9174	20.3341	20.6166
Dpysl4	21.6892	21.7304	21.3367	21.0979	22.0248	20.757	20.9737	18.0746	17.7855	18.9337	21.2273	19.4552	21.5116	20.6706	19.6874	20.6166	21.3295	17.5272	18.7699	17.8416	20.0828	20.1524	20.3608	19.1781	19.7861	20.3463	19.7916	19.3704	20.2335	15.5627	15.3386	19.424	15.7499	18.1069	18.5366	21.5987	21.3984	21.8863	21.1807	21.38	21.4567	20.652	20.5912	20.5537	20.6027	19.571	20.491	21.8174	21.8429
Ppp2ca	18.7312	18.7354	17.875	19.2354	17.7194	20.1311	14.0114	18.4848	13.7609	20.0828	19.8628	19.6874	16.0871	19.2606	15.1405	15.324	15.1352	13.9021	18.3572	20.8778	19.3043	18.3829	19.9753	19.8085	20.0878	20.059	20.0878	19.7916	20.1467	15.5627	19.2081	16.3801	19.966	19.4614	15.0796	6.84801	6.84801	6.84801	6.84801	17.1748	16.7373	18.1779	19.6254	19.3505	18.1779	19.7326	18.8898	18.3474	18.9524
Hbb-bs	25.8398	25.7751	25.7751	25.968	25.968	24.6779	24.9911	24.903	24.8248	24.903	24.5703	25.968	25.8398	25.8398	25.5546	25.4357	25.3602	25.302	25.1807	25.0481	25.3602	24.9911	25.4357	16.0467	20.0828	19.5782	19.8135	20.5537	19.6549	15.5627	15.3386	16.3801	15.7499	15.007	15.0796	26.2421	26.3255	26.4177	25.968	26.666	25.6188	24.5703	24.903	24.8248	24.9528	24.903	24.9911	25.0481	25.1807
Kpnb1	20.5537	20.5853	20.4665	20.9885	20.4791	20.9885	20.8064	17.7999	21.0107	21.2913	19.9753	20.0382	20.8424	19.7282	20.3014	21.7393	19.4509	19.7226	20.23	19.3417	20.8778	18.3474	20.3163	19.2487	20.0651	19.2983	19.7389	19.6825	19.1034	19.2081	21.3841	16.3801	20.6219	20.9414	21.5826	20.9317	20.665	21.3678	20.8006	20.9022	20.8006	19.8683	20.2681	20.5912	20.6407	19.843	20.2062	19.9381	20.8778
Atp6v0a1	20.9588	21.0979	20.4975	20.29	22.1407	22.365	22.1044	21.9701	22.0556	22.5521	22.4347	19.7282	21.5655	20.665	20.6706	21.6813	21.001	21.7694	22.0058	22.3528	22.7752	22.3234	22.3234	20.5108	20.8295	21.1029	21.1866	20.817	20.4975	21.8174	19.6825	22.2544	20.3266	21.0169	21.6639	20.3266	20.6027	21.5253	21.4294	20.355	21.0979	21.0979	21.1925	21.2152	21.2354	20.7851	21.2354	21.6639	22.8721
Gpi	20.7074	20.8351	21.2847	20.9022	20.9414	21.0889	20.2749	19.9994	19.9437	19.8085	20.1765	20.8778	21.2913	20.3403	19.3747	20.059	21.4673	19.82	18.9467	20.1823	20.633	19.6939	19.9089	19.1842	16.0377	20.5223	19.3505	18.9623	19.7389	15.5627	18.7312	20.4119	15.7499	18.1468	18.0194	21.0401	20.6706	21.1176	21.4057	20.8295	21.5826	19.9994	19.82	19.7916	19.949	19.8924	20.1765	22.8978	23.4693
Ywhah	23.364	23.364	23.288	22.8228	22.9655	20.5223	19.8529	20.0331	21.4567	21.1571	22.0145	23.4898	22.8978	23.4132	22.8847	22.5521	22.5868	20.9377	22.2621	21.9287	22.2544	20.8906	22.6813	19.4509	20.355	16.0032	20.8646	20.29	20.0996	21.801	22.225	19.8864	22.4242	21.6324	22.0834	23.4459	23.7803	23.9782	24.1802	24.1509	24.1509	22.7871	22.5868	23.0284	23.1009	22.6284	23.1009	23.6924	22.597
Atp1b1	23.3217	23.6924	23.2725	23.1482	23.5521	23.8321	23.9782	24.4722	24.7111	24.2982	24.115	24.3363	24.0611	23.9513	24.2982	24.4722	24.4365	24.8248	24.6388	24.8629	24.8248	24.7111	25.0481	25.302	25.1807	25.302	25.4357	25.7751	25.302	25.8977	25.6961	23.7803	25.6961	25.968	25.8977	23.9782	24.0611	24.0611	23.9513	24.0187	24.0187	24.6779	24.7755	24.903	24.5336	24.7111	24.7755	25.6188	25.8977
Cacna2d1	20.535	20.0773	19.0625	19.2389	20.2113	21.4294	20.9414	20.5853	20.1467	20.4311	19.8328	20.0173	20.5108	20.7212	19.6939	20.3341	19.6678	21.171	20.7802	19.2048	21.4673	21.952	21.1476	20.5853	21.2152	21.2533	20.9885	21.1476	21.001	19.9719	20.0828	21.4404	15.7499	19.0744	19.6722	20.1267	20.9494	19.7326	20.2967	20.56	20.0435	19.6939	20.0651	20.3163	20.0382	20.1267	20.0522	20.2174	19.8483
Pfkm	19.8775	20.4311	17.8868	20.8778	20.6166	17.7934	17.4837	17.4904	17.7043	17.3379	19.1344	19.3417	21.8954	19.3793	19.3915	18.2157	20.0331	18.7894	18.4756	18.5329	17.6987	14.4411	17.566	19.571	16.0377	16.0032	16.0657	19.9601	19.7799	19.6613	18.2887	16.3801	20.0522	18.0746	20.6219	21.3534	21.0231	22.0474	21.952	21.9119	22.5111	21.9201	21.5253	21.6068	21.6483	22.1124	21.952	22.2621	21.9785
Hnrnpk	21.5116	21.1866	21.3246	21.4673	21.5199	20.238	20.1524	20.491	19.4614	18.5287	20.122	22.4019	21.6639	22.2043	20.355	20.652	22.2341	20.0069	20.9022	20.7142	20.4458	19.6874	21.5522	21.708	22.0332	21.7694	22.1313	21.7694	21.8777	21.6639	20.4731	22.597	23.4898	22.4019	21.0308	23.364	22.7628	22.9086	23.0284	22.8374	23.2215	23.5973	23.4459	23.257	22.9778	23.4297	22.8228	23.1122	22.3439
Mag	20.9664	21.38	21.7694	21.2993	20.566	17.8029	14.0114	13.8702	13.7609	13.5925	14.3411	21.0401	19.4823	21.2712	19.1876	20.6941	15.1352	13.9021	13.7208	14.4482	14.3501	14.4411	14.1386	16.0467	16.0378	16.0032	16.0657	15.9954	15.9319	15.5627	15.3386	16.3801	15.7499	15.007	15.0796	18.7271	18.755	19.5193	18.2442	18.8212	17.8519	11.8478	12.7378	13.1918	13.2339	14.2652	6.84801	24.0187	24.9911
Pdia3	23.1674	23.24	23.24	23.0074	22.9086	22.5868	22.9086	23.4132	23.0666	23.5283	23.2215	23.1122	22.7628	23.0666	22.1528	22.2944	22.3234	22.6395	23.3428	22.8721	23.0434	23.0874	23.1849	21.7858	21.1622	21.8954	21.708	20.8725	21.952	22.0248	20.3403	22.4242	19.8628	21.0401	21.4057	22.6955	22.5868	22.8611	22.6527	22.7871	22.6197	22.2621	22.2944	22.1916	22.1044	22.31	22.3439	22.2544	20.8006
Anxa6	20.5788	20.7802	20.1054	20.6166	20.1715	19.8815	19.7799	19.7389	19.5782	19.0048	18.8723	20.1364	19.4011	20.6878	20.1416	20.5108	22.1044	19.0455	19.0003	19.8815	19.4088	19.441	19.1632	19.0267	19.7799	18.9734	19.1429	18.8956	19.0882	15.5627	15.3386	16.3801	18.867	15.007	15.0796	21.708	21.9287	21.8429	21.7393	21.5391	21.6987	20.1054	19.7599	19.8387	19.7173	20.3608	19.4614	22.8611	22.9086
Synj1	19.3251	18.5985	19.565	19.2251	19.7326	14.2652	19.2297	18.7995	13.7609	13.5925	19.0524	20.5157	19.3355	19.9806	18.0884	18.4896	19.7693	13.9021	13.7208	14.4482	14.3501	19.2439	14.1386	19.3043	19.5358	20.29	19.2655	20.0773	19.1685	15.5627	19.7599	16.3801	15.7499	19.5491	15.0796	20.56	20.4311	20.4058	20.4458	20.2113	19.8815	18.1949	18.6731	18.4896	19.571	19.3915	19.6773	22.1712	21.3911
Hist3h2a	20.334	19.9753	19.7389	22.1528	20.4311	18.0401	17.6373	19.1136	17.976	18.3076	19.43	21.6813	20.3664	19.5993	19.5238	15.324	15.1352	17.4904	13.7208	18.1251	14.3501	17.8104	17.4558	21.3911	23.3428	21.5735	21.0979	24.2982	22.7392	15.5627	18.5474	19.3915	18.8377	18.3076	18.2392	17.7194	17.664	18.5894	17.9239	18.6109	18.2321	16.8261	17.5716	17.2747	17.8321	17.4676	16.6582	18.8475	18.3963
Mdh1	22.6527	22.8978	22.8847	22.2341	22.467	20.9737	21.2427	20.6027	20.6941	21.1176	21.1622	22.8374	23.1271	22.3917	22.6955	22.2621	22.2714	21.1866	22.2341	21.952	21.8594	21.4673	21.8594	21.9632	22.6197	22.1124	21.9954	21.5826	22.467	19.0845	19.9994	20.4975	15.7499	19.1079	18.8898	23.2215	23.288	23.6924	23.3217	23.3934	23.2725	21.4057	21.2533	21.2075	21.2712	21.3246	21.6324	24.6388	24.3733
Idh1	23.3428	23.5973	23.5521	22.6527	22.7871	22.9378	22.7126	23.0074	22.8228	23.1122	21.9954	22.4131	23.9513	22.8847	23.364	23.364	23.8958	22.6197	23.0074	22.7752	22.1528	22.3791	22.0248	22.5111	22.5028	22.1712	21.8954	22.0834	22.4347	22.8611	20.9188	21.2639	21.9031	20.8295	21.4149	23.288	23.4459	23.1674	23.742	23.4898	23.7116	23.3934	23.5754	23.4459	23.4898	22.1313	23.801	22.5761	23.1009
Cyfip2	19.8725	19.8864	19.9238	20.665	20.1153	21.3534	20.023	19.4509	20.7621	20.9414	21.5735	20.2967	20.8571	20.2335	20.0996	20.665	19.3188	21.3911	19.7742	20.2502	20.6114	19.8085	21.5253	19.5491	16.0377	16.0032	16.0657	19.3849	15.9319	20.6219	20.2967	19.4301	20.0828	20.8509	20.6452	21.1571	20.8847	21.2427	20.6452	20.9588	21.0107	21.1571	21.219	21.3295	20.9945	21.0651	21.3678	21.171	21.3841
Rps3a	21.6483	22.0145	21.5987	21.5987	21.8508	20.2967	20.6819	21.2913	21.8342	20.9188	20.9124	20.8006	21.8342	21.3367	21.2762	21.4888	21.4479	21.4149	21.4888	21.1866	20.8571	21.2712	20.3787	24.2982	24.4722	24.2648	24.5336	24.2648	24.1509	21.6068	21.4404	22.2944	21.5591	22.1712	21.2273	21.6813	21.7694	21.5591	21.3452	21.3911	21.0308	22.724	22.9378	22.7752	22.7126	23.1009	22.8847	21.2913	21.1476
Eif3d	20.1878	20.4975	20.1153	20.2591	20.5279	14.2652	14.0114	13.8702	13.7609	13.5925	14.3411	18.3669	6.84801	12.7378	18.2685	15.324	15.1352	13.9021	13.7208	14.4482	14.3501	14.4411	14.1386	19.2935	16.0378	19.1344	19.3096	15.9954	18.9467	15.5627	15.3386	16.3801	15.7499	15.007	15.0796	19.1842	19.1238	18.7271	19.2655	18.2157	20.122	17.0992	16.2592	15.6846	15.8522	16.563	17.6592	18.765	17.4837
Camk2a	17.1071	17.0774	17.5533	17.6592	17.6284	20.1467	20.0173	19.0845	19.42	19.4147	19.3308	19.1429	18.5894	18.7058	19.2002	21.4479	21.1571	22.0834	21.171	19.1726	19.9753	20.8847	21.3534	19.7389	16.0377	19.2935	16.0657	15.9954	15.9319	19.1136	20.6878	16.3801	20.1671	18.4077	19.0574	19.1685	18.7748	19.3955	19.6874	18.867	20.3987	20.5044	19.9273	19.2439	21.1989	20.6819	21.219	22.9655	23.3428
43715	22.1809	22.074	22.3917	22.3234	21.5735	14.2652	14.0114	13.8702	13.7609	13.5925	14.3411	21.8678	21.9954	21.5199	22.1313	20.9809	22.1712	13.9021	13.7208	14.4482	14.3501	14.4411	14.1386	20.5537	20.775	19.9719	20.8064	20.3732	20.6166	15.5627	15.3386	16.3801	15.7499	15.007	15.0796	23.207	23.0284	23.0284	22.0474	22.8847	21.9119	6.84801	6.84801	6.84801	6.84801	6.84801	6.84801	23.1674	23.257
Ap2m1	21.6068	21.6324	21.4673	21.0231	21.7304	21.8594	21.1239	21.4888	21.801	21.8342	21.5053	19.843	21.9201	20.775	21.5591	21.9119	21.0469	21.9201	21.4673	20.5912	22.1231	21.2075	21.6483	20.3163	20.652	19.4707	20.652	20.757	20.1715	22.0834	22.365	22.1313	22.724	21.9287	21.8342	21.3589	21.4965	21.4965	20.3664	21.6403	21.8863	22.4912	22.4777	22.5626	22.3917	23.3063	22.4347	22.2944	22.6813
Cxadr	23.9513	24.0187	23.8321	23.8958	23.6924	23.9782	23.6255	23.8709	23.6924	23.9226	23.4898	24.4722	23.8958	24.0187	23.8321	23.3428	23.1009	22.9378	23.0666	22.6955	22.5226	22.597	22.6702	22.0665	21.9785	22.2444	22.2944	22.1712	22.1313	24.4997	24.0611	23.7116	23.257	24.8629	23.5973	23.801	23.9513	23.8709	24.0611	23.742	24.2982	23.4132	23.3774	23.5754	23.742	23.364	23.7803	21.3984	20.6114
Actr3	22.074	21.7618	21.9119	21.7393	22.5226	23.4898	22.9548	22.4426	22.5626	22.5761	22.2944	22.7871	22.2714	22.5111	22.9778	23.207	21.4149	23.288	22.7126	20.5279	23.4693	22.2165	23.364	20.8295	21.1476	20.8295	20.0069	21.2762	21.4294	22.6395	22.5226	22.365	23.3063	23.5973	24.0611	22.597	22.365	22.282	21.7247	22.074	22.0145	22.0145	22.5226	22.282	22.0665	21.8594	22.1712	21.1331	20.9809
Plxnb2	21.6324	21.5924	21.1029	21.8678	20.8295	19.0267	19.1079	20.3664	20.5788	20.1054	19.1938	20.3987	18.298	20.0878	19.8529	18.3474	18.465	19.7861	19.3308	19.5555	19.2557	20.3664	19.7861	16.0467	16.0378	16.0032	16.0657	15.9954	15.9319	18.7169	19.1685	16.3801	19.5144	15.007	15.0796	20.1823	20.5729	20.2174	19.2768	20.0069	19.5555	16.7512	6.84801	14.7961	17.2971	17.759	15.9189	18.5935	22.5761
Acat2	20.1715	19.8775	19.8924	20.0773	20.3987	19.7693	18.0132	19.0574	17.3973	17.6722	18.6261	20.7686	21.5924	21.1866	18.83	20.4791	18.7271	18.0625	19.0199	19.5358	17.6882	18.1422	17.5272	21.1476	19.843	21.3984	20.7851	22.2621	20.4791	15.5627	20.5912	16.3801	15.7499	20.0878	18.5577	21.38	21.1416	21.9954	21.5446	21.0169	21.7618	20.4119	20.4731	20.4369	20.238	20.4665	20.5473	20.0069	21.7925
Myo5a	20.6706	20.491	20.1765	19.7916	20.7001	22.1313	22.1124	20.9188	21.3173	21.2273	20.4058	20.4665	20.5729	20.1524	19.6549	19.6435	19.9191	22.0474	21.6562	22.365	22.225	21.3911	22.2944	20.9885	21.0469	21.4149	21.1176	21.1109	21.2762	22.9548	23.0434	21.2712	23.207	22.5111	22.597	21.2762	21.2152	21.1571	20.4975	21.3295	20.9945	21.3534	21.0308	21.2762	21.171	21.1331	20.9188	20.2012	19.5609
Cep170	20.023	19.2822	18.5894	19.252	19.9014	19.4011	20.6219	20.1671	20.2591	19.441	20.7802	19.82	19.1188	19.4011	20.1467	19.6722	20.023	19.9273	17.9631	20.238	19.3417	20.013	18.7111	20.1267	20.1878	19.8567	20.2681	20.7142	20.3987	15.5627	18.5329	19.8725	15.7499	15.007	18.8475	22.0332	21.4149	20.9414	21.4567	20.7506	21.2712	19.7226	20.2797	19.5946	19.42	19.6312	19.9931	18.5732	17.9716
Ppp2r1a	22.0058	22.8053	22.7628	21.7178	22.2621	22.0474	21.7925	22.2043	22.3528	22.4242	21.3678	21.2427	22.7752	22.2544	22.6197	22.6955	22.9086	22.2944	22.3791	21.7925	22.0415	22.31	21.8777	22.31	22.334	22.5868	22.0944	22.1124	22.2444	22.225	21.9701	20.5223	22.6093	20.4665	21.38	22.4242	22.467	22.4347	22.5111	22.2341	22.3791	22.1916	21.8174	21.4965	21.9287	22.5521	22.0834	21.94	21.8777
Syn2	17.1196	6.84801	17.9174	17.0042	18.2685	19.3652	14.0114	13.8702	17.753	17.4904	14.3411	18.5189	19.4762	19.0574	15.1405	19.6874	18.3125	13.9021	19.1781	14.4482	19.2935	14.4411	18.7947	16.0467	16.0378	16.0032	16.0657	15.9954	15.9319	21.1029	20.8295	20.1765	20.4248	19.565	19.9806	19.2048	18.2541	19.2354	6.84801	18.337	18.2157	18.6361	18.83	18.99	19.5841	18.009	17.4778	21.5116	21.9287
Pgrmc1	23.3774	23.3428	23.364	23.3428	23.4459	24.2648	23.8709	24.3363	24.0187	24.2238	23.7803	22.2621	23.67	22.6395	23.4459	24.1802	23.9226	23.801	23.6422	23.6255	23.6422	24.2982	24.2648	23.6255	23.6255	22.9778	24.115	23.7803	24.0187	24.115	24.2982	24.8629	23.4297	24.9528	24.903	22.5226	22.0474	22.0248	22.225	22.1407	22.3917	22.1231	21.9884	22.0248	21.8678	21.9201	21.9701	22.9378	22.8374
Ppia	25.0941	25.2262	25.302	25.0481	25.4357	25.4357	25.4357	25.3602	25.5546	25.4357	25.3602	26.1448	25.6961	25.6188	25.0941	25.968	25.6188	25.8977	26.1448	26.0592	25.8398	26.3255	25.8977	25.0481	24.7379	24.9911	24.9911	24.8248	24.7111	24.8629	24.5336	25.0481	24.9528	25.302	25.1807	25.4983	25.5546	25.5546	25.6188	25.7751	25.6961	25.3602	25.6961	25.3602	25.1807	25.1807	25.4357	25.5546	25.302
Usp5	20.2591	18.3511	20.1823	20.2335	19.42	19.8263	20.8351	20.9414	20.3787	19.6254	19.966	18.6982	18.8608	20.4791	19.9994	19.3793	21.7858	20.1878	19.2935	19.8387	20.1311	20.1609	20.5419	20.0522	20.7851	19.8085	20.0522	20.535	19.9537	20.5853	21.2152	19.9994	20.2749	18.083	20.7802	20.665	20.3266	19.7599	20.1054	20.1823	20.4369	19.5993	20.0937	19.7742	19.1136	19.7973	19.6213	20.5473	19.5238
Syt1	19.7099	20.0331	20.122	19.571	19.2935	20.9588	20.8906	21.0169	20.5223	20.7001	21.6639	19.5555	20.4458	18.9108	19.7389	15.324	15.1352	20.5853	21.5591	21.8342	20.757	21.3056	20.7621	21.9884	21.6639	21.4294	21.8678	20.7851	22.334	22.1712	22.3439	20.6756	19.5031	21.2354	21.4567	20.453	20.0651	20.4975	20.7001	19.8387	20.5473	20.9414	20.7506	20.9885	20.8906	20.9124	20.633	21.0308	21.3678
Dnm1l	19.6939	19.2354	19.6254	19.4357	19.1429	18.8475	19.5094	17.4474	17.8519	19.3793	14.3411	18.99	19.138	19.8725	18.7947	15.324	18.1251	13.9021	20.4975	19.4707	18.5621	20.4311	19.2557	16.0467	20.4311	20.1878	16.0657	15.9954	20.059	19.0199	15.3386	20.5853	19.3043	19.1034	19.3188	21.1239	20.8725	20.8351	20.7506	20.8906	21.3295	20.1878	19.4614	20.1671	20.0288	19.3417	19.6254	21.7247	20.566
Plxna1	19.8977	20.7142	18.202	20.2062	20.7212	19.4088	19.2983	18.3572	19.8135	19.0673	18.7699	19.4456	21.1571	20.7275	15.1405	21.2762	21.4828	20.9317	20.6584	17.7679	18.377	19.4974	18.0884	18.9679	16.0377	16.0032	16.0657	19.158	15.9319	19.4147	19.2002	21.8174	19.8725	18.5189	18.51	19.9866	19.949	20.8571	20.2438	20.633	19.8328	20.566	19.9719	20.1823	20.6878	20.1416	20.3987	19.6213	20.3341
Eif3c	19.9866	19.8924	20.5788	19.1876	19.8864	18.2392	14.0114	18.2211	13.7609	13.5925	18.6515	19.8924	19.1079	20.8976	15.1405	20.023	20.2062	18.7355	18.5774	18.8608	18.2941	18.6261	18.3318	21.8253	21.5924	20.2591	21.2993	19.2193	19.8013	15.5627	15.3386	16.3801	15.7499	15.007	19.138	21.0308	20.4665	19.7916	20.6276	19.1429	20.9664	18.2211	17.4321	17.3547	17.049	17.1316	16.5214	18.9524	16.6028
Rps3	22.4777	22.0332	21.9632	22.4242	21.8594	21.7694	20.9317	21.3911	21.0651	21.1029	19.9322	22.0248	22.31	21.8954	21.3173	20.122	21.4567	20.6407	22.0248	20.3014	21.4404	21.4567	21.6403	23.7803	23.6924	23.5521	23.5973	23.3774	23.4297	23.1674	22.8847	22.6395	23.1009	23.3934	22.6395	22.1407	22.31	22.467	22.3917	22.8053	22.365	23.9513	23.7116	23.6924	23.67	23.8321	23.7116	22.225	22.3528
Atp2a2	21.0889	21.2354	20.2335	20.7275	20.3341	21.2639	19.9994	19.8977	21.1416	20.0773	20.566	18.51	19.5555	20.1671	21.2354	20.0878	20.1671	21.0651	20.3097	20.3204	20.2797	21.0469	20.6407	20.3204	19.9719	19.8683	19.6549	19.6312	19.8387	20.6276	21.5446	22.3234	20.8064	20.3463	21.0169	22.074	21.8253	21.6257	21.7764	21.7618	21.2152	20.9885	20.6114	20.3732	21.3367	21.0469	20.7444	21.6813	21.2427
Eef1b	22.8374	22.7126	22.7871	22.5028	22.5626	18.4394	17.9944	18.3125	19.843	17.9174	18.0689	21.5987	22.3234	22.0332	21.7393	21.6639	20.8424	13.9021	19.6435	18.9679	18.3423	18.0132	19.0142	22.3791	22.4777	22.5028	22.5226	22.1528	22.3791	21.8954	21.5591	16.3801	21.8174	21.2762	20.7444	22.1231	22.0145	22.1916	22.0248	22.365	21.8101	20.56	20.5279	20.757	20.5853	20.9414	20.3266	21.1571	20.8725
Ephb2	21.7393	21.9701	21.6813	21.7858	21.2639	21.6892	20.8295	20.4166	20.1935	20.8295	21.0169	19.6992	19.7043	20.29	18.7894	18.9623	20.3266	19.8775	19.2983	19.7646	20.1715	19.9994	20.6166	16.0467	16.0377	16.0032	16.0657	15.9954	15.9319	19.3355	20.6819	19.8085	19.1842	15.007	19.4762	20.7802	20.0435	20.8424	20.1935	20.3664	20.6819	19.6172	20.1364	19.5491	19.2193	19.5304	19.3355	16.8846	18.5045
Hspa5	22.0248	22.2944	21.9701	21.5053	20.9945	22.7871	22.6813	22.3528	23.0874	22.9234	22.8978	22.0058	21.5391	22.0415	21.6892	20.0435	21.1416	22.1626	22.3234	22.3917	21.9031	22.9086	21.5735	19.1482	18.9383	18.9055	18.9734	15.9954	18.9801	20.8571	20.1467	21.3056	19.5993	20.7275	20.6166	22.0415	22.0944	22.2944	21.5987	21.9954	21.7506	23.0434	22.4569	22.4242	22.5521	22.597	22.597	20.6756	19.4301
Pabpc1	21.4741	21.0548	21.219	21.9701	21.5053	21.001	22.3234	22.0248	21.8594	20.8102	22.1916	19.8977	20.2681	19.5094	18.7355	20.8847	20.9494	21.7304	22.1809	22.1044	22.0834	22.0145	21.0231	22.1124	22.2621	22.0665	22.4777	22.31	22.2043	22.334	21.0231	21.2273	22.8053	21.9201	21.9287	21.7764	21.2993	21.5987	21.7925	20.453	22.5382	24.0187	23.6924	23.2725	23.2725	23.4459	23.288	22.0556	20.6878
Hnrnpa2b1	20.0708	20.0708	19.2144	19.9273	20.6706	19.4147	21.1807	20.3403	19.6939	20.775	20.2749	20.2113	20.2749	21.3452	20.7142	18.7407	15.1352	20.0996	20.4369	20.5788	19.6773	19.4922	19.2389	23.1271	23.1482	22.8978	22.8374	23.24	22.9378	22.1044	21.38	22.9655	24.9911	25.0481	22.4019	20.2749	20.1765	20.3664	20.6941	20.4975	21.0651	21.8954	21.9632	22.0058	21.5826	21.4965	21.9031	21.8508	21.3246
Ctnnd2	17.0363	17.5619	16.9286	16.2285	16.673	17.5583	18.8168	17.6828	17.6373	17.8567	18.1779	13.1168	16.8098	18.0884	18.867	18.5474	15.1352	18.7848	17.6552	19.1685	18.8515	18.3159	18.99	16.0467	19.1938	20.0382	19.0317	19.7099	19.5555	15.5627	15.3386	21.5826	19.6549	19.2487	20.2113	19.7451	19.5993	19.3251	19.5491	18.9524	19.7226	19.252	18.9801	19.3849	19.6722	19.2487	18.9573	16.2695	17.1683
Gm20425	21.6813	21.5253	21.6148	21.4965	20.8906	21.6148	21.9287	21.2639	21.6639	20.9494	21.6483	22.1407	21.6483	21.5924	19.2606	21.3246	20.2591	20.9664	21.4479	21.4057	21.1571	21.1029	21.6257	19.82	20.5853	16.0032	16.0657	15.9954	15.9319	15.5627	18.465	19.3747	15.7499	19.3096	19.2557	22.1124	21.0889	20.665	21.94	20.6219	21.9884	20.6166	19.9014	20.5955	20.3463	21.2533	20.2012	18.9573	18.9424
Gnas	23.801	23.9513	23.742	23.3934	23.801	23.801	23.7803	24.115	23.7803	24.0187	23.67	23.4693	23.4297	23.0434	23.1122	22.8978	23.2215	23.4693	22.9378	23.4132	23.3063	23.257	23.4898	21.1571	20.2837	20.8006	21.6068	20.6114	20.6407	23.0874	22.6955	22.9378	21.3295	22.6093	22.7871	22.0944	22.4426	21.8253	22.5626	22.6197	22.9378	21.3589	21.8863	21.5826	21.5446	21.3056	21.3173	22.1313	20.6276
Clasp1	18.1199	18.2887	19.4762	20.0828	18.4535	17.7679	19.5031	17.724	19.571	19.5491	17.724	16.9081	19.4088	17.5865	15.1405	15.324	15.1352	19.5609	20.122	20.8351	20.3463	20.7275	20.2062	19.4614	19.1188	19.1781	19.1034	19.0317	15.9319	18.5526	19.6172	19.5609	15.7499	15.007	15.0796	19.2768	20.2797	19.2768	18.7496	20.0382	19.8977	18.5189	18.4289	18.4336	18.7223	18.337	18.9337	19.5555	19.9537
Rtn1	24.0187	23.801	23.8958	23.742	24.0611	23.9513	24.2982	23.9513	24.6039	24.9528	24.6039	24.1802	23.8709	23.6422	23.5283	23.3774	24.2648	23.742	24.0187	23.7803	23.9782	24.4997	23.2725	23.207	23.1271	22.6813	22.6813	22.365	22.7871	24.6388	23.7803	24.2238	23.5283	24.5336	24.4365	23.8709	24.0187	23.4459	23.5973	23.8321	23.5521	22.4777	22.2621	21.8678	22.2043	22.1809	22.0665	23.3217	22.8978
Ap1b1	17.3973	19.2193	17.8949	19.0993	18.6222	19.5946	17.875	20.3732	19.8815	19.3096	20.9945	13.1168	19.5238	16.866	19.4762	18.7801	19.2487	22.0145	20.9259	21.2152	21.1866	20.7074	21.3841	19.138	16.0377	16.0032	16.0657	15.9954	19.0361	19.2557	20.566	16.3801	19.6312	18.3125	18.6109	18.755	19.0361	20.3403	19.2439	19.1239	19.4922	21.4888	21.9031	21.5987	21.0169	21.5446	21.9119	19.3849	21.6257
Rcn2	21.5253	21.801	21.1925	21.0401	20.8976	22.2444	21.2762	21.8508	21.9701	21.2152	20.9885	21.219	21.0401	21.1807	20.7275	20.2113	21.8101	20.2062	20.9588	19.5238	22.074	21.1416	20.7142	19.4762	19.9866	19.5897	20.0651	15.9954	15.9319	20.486	20.059	16.3801	20.29	20.4458	20.3732	20.9809	21.1239	20.7142	21.0169	21.0889	21.0548	20.5955	20.6219	21.0469	20.8725	20.56	20.6276	19.4357	20.2113
Psmb1	21.7247	21.6068	21.6987	21.7694	21.6324	19.9146	20.8424	20.0382	20.5108	20.9124	20.8976	19.1136	20.9885	19.8529	21.1925	21.2993	21.0231	19.0625	18.2541	21.5591	20.9588	19.2297	20.4311	22.4131	23.6422	23.6255	23.0434	23.6255	24.0611	20.1054	15.3386	16.3801	20.5108	20.1715	20.4589	18.3511	18.7995	19.3612	20.355	19.4357	20.4119	19.1938	19.3505	18.298	18.867	19.7742	19.9322	20.4119	19.1482
Stx1a	21.5199	21.3056	21.3841	21.3841	20.7444	21.801	22.6093	13.8702	21.9031	19.9866	20.4166	22.4347	22.2444	21.9884	22.365	21.171	21.5199	18.6109	20.7921	21.3678	17.607	18.3213	21.708	19.7173	20.6276	19.138	21.0814	20.8237	15.9319	22.1626	22.1313	23.0666	15.7499	21.38	21.6562	22.3791	22.4019	21.8954	22.3528	21.8678	21.7925	21.9701	22.1407	22.0665	22.282	21.8954	21.9884	22.3234	22.1626
Rps2	22.3528	22.282	21.8342	22.5521	22.4777	22.2714	22.9915	21.9884	22.5111	22.2944	21.5199	21.0713	22.2341	20.8102	20.2797	21.4741	20.3204	21.8954	22.7871	22.3791	22.0944	22.5521	21.5924	25.3602	24.9911	25.0481	24.2648	25.6961	24.9528	23.2725	23.0666	23.3934	23.1674	23.4297	23.1674	22.3439	22.4347	22.5626	22.282	22.3439	22.4569	23.9226	23.67	23.6422	23.6422	24.0611	24.115	22.6702	22.2341
Rpl3	21.2712	21.001	20.9124	21.5199	20.817	21.7925	21.5826	21.0469	20.491	21.5253	20.5157	18.9849	20.4975	20.8571	19.42	19.8328	21.2712	20.8295	20.7275	20.633	19.4874	21.0231	20.9494	23.8958	24.1509	23.4132	24.1802	23.9782	24.2648	23.6924	23.0074	22.7126	23.1271	23.4132	22.9655	21.1109	21.1925	20.7621	21.1331	21.2152	21.4404	22.9655	22.7126	22.6395	22.6813	23.0666	22.6702	21.5391	21.9884
Rpl7	23.2725	22.4777	22.1712	22.9778	22.6813	22.597	22.7871	22.3439	21.4741	22.4777	22.3528	20.2837	22.4777	19.843	20.3057	19.9191	22.3439	21.7858	21.6324	22.9234	20.7506	21.5053	21.4567	24.6039	24.9528	24.7379	24.903	24.8629	24.903	24.6779	24.5703	22.0474	24.4365	24.5703	24.0187	21.2075	21.4567	21.4567	22.0145	21.952	21.8342	23.1271	22.8374	22.6284	22.7628	23.3774	23.3934	22.1626	23.4132
Npepps	20.8778	21.0231	21.0814	21.1239	19.9437	21.1331	20.7686	20.1311	21.0401	18.9467	20.5108	21.5253	20.2012	20.4731	20.8006	15.324	20.0382	13.9021	19.3915	19.9719	18.6933	14.4411	18.9055	19.2251	19.6435	16.0032	19.7693	19.0673	19.9273	19.2144	19.2048	19.6485	20.013	19.6773	19.7226	21.5324	21.9119	21.7506	21.8863	22.0944	20.4665	19.0048	19.7742	18.7699	19.4974	16.7945	19.5031	21.5253	19.7511
Serbp1	21.1925	20.7001	20.29	21.1866	20.0828	21.6257	22.2165	22.0332	22.1626	21.8253	22.2621	20.6756	19.7282	21.0713	21.4479	20.6276	20.1935	20.652	20.9737	21.9201	21.8954	22.1044	20.29	22.6955	22.31	22.467	22.334	22.0556	22.4019	22.4019	22.0145	22.8721	20.6166	22.4347	21.9201	20.9885	20.5955	20.566	19.9381	20.8237	20.9317	21.9119	22.0248	22.0944	22.4019	21.9632	22.2621	19.5782	19.2768
Eif3e	21.8508	21.9031	21.1807	22.4912	22.6284	18.6671	18.6261	18.2941	18.1028	17.5802	17.8104	22.8978	23.2215	22.7392	22.597	23.7116	23.4459	18.173	17.4614	19.0142	18.1251	18.3875	17.5422	19.9089	19.9994	20.1311	21.2712	19.7451	20.3341	19.7599	19.3308	20.5279	20.2681	18.9279	19.7646	19.9191	20.3014	21.6483	20.2335	20.9414	22.1712	18.2442	18.9279	19.1239	17.7148	18.7995	18.4847	21.6403	22.4426
Rplp2	21.6403	21.8678	21.6403	22.1916	21.4479	21.6753	20.1153	13.8702	21.7925	20.3732	19.8924	20.9259	21.8863	21.7618	15.1405	20.3097	20.6706	21.5987	21.8253	14.4482	20.8509	22.0474	14.1386	24.4007	23.4459	23.4297	23.4132	23.5973	23.8958	22.467	15.3386	22.5521	20.757	21.6813	21.7178	23.7116	23.257	23.288	23.4459	23.288	22.8721	23.4297	23.7803	23.7803	23.7803	23.5283	23.8709	22.5382	22.1231
Camk2g	18.4847	18.7223	18.656	19.0845	19.0882	14.2652	14.0114	13.8702	18.5526	18.6798	18.5189	13.1168	18.7894	17.2024	15.1405	19.4874	15.1352	13.9021	13.7208	18.3273	14.3501	19.0361	17.7432	19.0797	19.0993	19.0574	16.0657	19.0142	18.9279	15.5627	15.3386	16.3801	19.6939	15.007	15.0796	18.656	17.8868	18.7312	18.3924	19.3188	19.1034	18.8564	17.4414	17.1683	17.0258	17.9066	17.1316	18.6222	19.7599
Cand1	20.9124	20.9494	22.31	20.4458	20.5157	19.3915	19.6105	18.3213	20.6584	20.3266	19.9866	20.3847	21.2993	20.0708	21.6639	21.3911	21.7393	19.7173	19.4088	18.7407	20.3014	14.4411	19.1429	21.1925	21.6753	21.4741	20.5279	19.8085	19.5841	19.8263	19.1632	16.3801	19.8013	18.9734	19.2081	20.122	19.2983	20.2967	20.1671	19.4147	21.0713	19.2081	19.0361	19.6939	19.6172	18.5831	19.2144	20.0522	21.2993
Atp2b3	16.2049	6.84801	6.84801	6.84801	11.0643	17.3841	14.0114	17.8666	13.7609	13.5925	14.3411	13.1168	6.84801	12.7378	15.1405	15.324	15.1352	13.9021	13.7208	14.4482	14.3501	17.643	14.1386	16.0467	16.0378	16.0032	16.0657	15.9954	15.9319	15.5627	15.3386	16.3801	15.7499	15.007	15.0796	17.392	14.7011	17.0042	18.7801	16.1449	18.7595	16.6304	15.7544	14.7773	13.6168	18.3125	16.4367	6.84801	6.84801
Dync1i2	20.7444	21.2427	21.1239	20.9414	20.5955	17.976	18.7748	19.1429	18.3669	17.763	19.0882	21.1925	20.3163	21.2273	20.7921	19.8628	19.4762	18.5577	13.7208	19.5491	18.5675	17.7148	18.4804	20.013	19.9191	20.5729	20.0828	19.9437	20.4119	19.9381	21.001	16.3801	21.3589	15.007	21.1239	21.7858	21.7393	21.3246	21.7506	21.5053	21.6324	20.29	20.1878	20.4248	20.3057	20.7212	20.0878	20.6706	19.4614
Nefm	16.6435	6.84801	16.6435	6.84801	16.8775	21.38	21.3367	21.6324	21.6068	20.486	22.4912	17.0363	16.1776	12.7378	15.1405	18.755	18.8377	20.9588	21.0469	21.9701	21.38	22.8374	21.3678	16.0467	16.0378	18.9383	16.0657	15.9954	15.9319	19.158	19.2655	20.5955	15.7499	19.6172	18.9801	17.576	17.042	16.4993	16.7873	16.2695	16.4315	18.8608	18.6933	18.8845	19.0574	18.2089	18.6408	22.4777	22.282
Rplp0	21.8954	21.4057	21.1989	22.1626	21.9632	20.665	20.633	20.8102	20.059	20.5853	21.5324	20.9022	21.3534	21.6639	19.2389	20.7921	20.2438	22.0332	20.3266	22.0145	20.535	21.4888	19.6939	23.3063	23.3063	22.9378	22.8053	23.0874	23.1849	21.7178	21.9119	21.708	22.1528	22.5761	22.0415	22.4426	22.1809	21.94	22.1809	22.2621	21.6562	22.9915	23.2725	23.3428	23.4297	23.1849	23.1849	22.31	21.5735
Prkacb	21.6753	21.6987	21.1571	22.5226	22.0474	20.1364	21.2993	19.9931	20.56	20.2837	19.9537	22.1044	21.7694	21.801	22.4131	21.5735	21.0814	21.8777	22.1528	21.4404	21.9954	22.1528	21.7694	19.8328	19.0317	19.9753	19.7599	20.0331	20.0878	20.8064	21.2712	16.3801	20.9885	20.0651	19.966	21.6148	21.3534	21.1925	21.5053	21.3984	20.8906	20.4975	20.9885	20.775	20.7275	20.6452	20.8571	20.3163	21.5253
Tnr	6.84801	16.2516	16.1528	6.84801	16.4847	18.4335	18.0289	18.337	17.9821	17.9114	14.3411	18.0746	17.6771	17.4261	15.1405	15.324	18.5189	19.1631	18.337	14.4482	19.1079	18.9467	18.995	19.2144	16.0378	16.0032	19.2935	15.9954	15.9319	15.5627	15.3386	16.3801	15.7499	15.007	18.2321	18.6618	17.8666	18.9623	17.8519	16.9532	16.5083	15.9189	17.9944	17.4904	18.083	18.0336	17.976	20.5853	20.8424
Tpi1	22.5382	22.5028	22.5761	22.4777	23.2725	21.5053	20.2681	20.1715	20.3097	20.1715	21.3367	22.4777	22.7871	22.6284	21.9884	22.1231	22.0145	21.2993	20.9414	21.3295	21.0401	21.2762	21.5591	22.0058	21.9201	22.074	21.8429	21.5591	21.4567	19.1726	18.9337	20.7444	15.7499	17.987	19.9014	22.1044	22.8053	22.6702	22.4569	21.8954	21.6257	21.0401	20.9809	21.1176	20.9414	21.3367	21.1622	23.5283	22.8228
Actr2	22.8053	22.6955	22.6197	21.952	22.4242	21.7178	21.38	20.8778	21.708	21.7247	20.0331	19.8775	22.3528	19.7511	21.6753	21.801	21.5391	21.0979	21.3246	20.5223	21.2993	18.1625	21.3056	20.5473	21.8101	21.7393	21.3173	21.5324	21.6639	20.3664	20.9809	21.9954	21.5253	21.5391	21.4888	22.5028	22.8228	21.6148	22.2165	22.724	22.225	21.0231	21.1239	21.5253	21.4216	21.001	20.5729	21.6257	21.708
Cap1	19.6722	20.4458	19.2557	19.3251	19.7173	19.314	19.314	18.1468	19.0317	19.3355	19.8977	18.9734	20.0651	19.1781	18.656	15.324	19.2144	19.2251	20.5729	19.9601	14.3501	20.535	19.6825	20.6276	20.56	20.9809	21.0713	20.4369	21.0107	20.4589	20.355	16.3801	20.0331	18.9383	19.2822	20.4458	20.1153	20.1364	19.9806	19.7799	19.9014	19.9238	20.566	19.8725	19.8683	20.1311	20.3204	20.7074	21.1109
Eif4a2	18.6671	17.7357	17.5903	18.6222	18.4022	19.1876	14.0114	18.9337	18.2887	18.0458	14.3411	13.1168	19.7742	17.5619	20.6452	19.2983	20.8237	13.9021	17.9716	19.0455	14.3501	17.7934	17.6987	16.0467	16.0377	16.0032	16.0657	19.6992	15.9319	15.5627	18.7848	16.3801	15.7499	15.007	15.0796	17.9944	17.566	16.3934	16.763	15.9398	17.4837	15.8522	17.2467	16.4367	18.377	16.7427	17.5481	19.4614	18.2392
Rpl10a	19.7799	19.6485	19.2354	21.3678	19.966	19.8977	21.3056	21.4741	21.2712	20.6407	20.9664	17.4614	20.4119	12.7378	20.6819	18.995	15.1352	21.001	20.1878	21.2847	19.3955	21.4216	20.5729	22.8611	22.2944	22.3917	22.9086	22.8847	22.9655	20.3204	19.543	22.0058	20.8906	21.4965	21.5522	20.0878	19.8815	20.633	20.4665	20.7275	21.1239	22.0058	21.7506	21.7694	22.1231	21.7764	21.7506	20.8725	21.0979
Negr1	21.7764	21.952	22.3439	21.9031	22.282	21.1476	21.3984	21.4965	21.0469	21.5826	21.4741	22.3439	22.6197	21.5446	21.4741	21.9632	21.6753	21.8101	20.0382	21.3173	20.9494	21.4149	21.6148	19.3547	19.2251	19.3505	20.0996	19.6366	20.2248	20.2681	19.8387	21.1416	15.7499	20.2837	21.1109	21.7304	21.6892	21.2533	20.817	21.5116	21.0469	20.6219	20.6756	20.2797	20.4166	20.8976	20.6114	20.355	19.8725
Mapre1	22.6955	22.724	22.467	22.1044	23.0874	22.6955	23.207	22.8374	22.6197	22.9778	22.225	21.3911	22.6284	21.7764	22.8611	22.4242	22.8847	22.282	21.2712	22.5868	22.3917	22.6284	22.597	21.2152	22.2714	22.0556	22.2043	22.1044	22.1231	22.1407	22.7871	21.5324	23.1849	23.0284	22.8847	21.7925	21.6639	21.8101	21.5826	21.6562	22.1916	22.3791	22.5761	22.334	22.6702	22.9234	22.8978	21.7764	22.1809
Syp	20.4791	21.219	21.1331	21.2152	20.8237	20.0708	20.7921	21.1622	21.5826	20.1935	21.2847	19.9866	21.7247	22.1528	20.9317	21.9954	21.0308	22.225	21.1109	21.4673	21.4567	22.0415	20.3847	19.4552	19.2876	19.9238	20.1609	19.9753	20.1765	20.2248	19.0993	20.5912	20.0651	19.2389	18.3318	20.7275	20.3608	20.8646	20.8976	21.1925	20.4458	21.9287	21.8101	22.2714	22.6527	21.7178	21.9954	21.9031	22.5226
Lsamp	23.207	23.4132	23.1009	23.257	23.1009	22.8611	24.115	23.1122	23.5103	22.7871	22.7494	23.6924	23.2725	23.4297	23.9226	24.1509	23.67	22.8611	23.3217	23.207	23.1122	23.4132	23.8958	22.1626	22.0834	22.1528	22.2544	22.0058	22.2341	23.5754	22.8228	23.5103	21.5987	23.7116	23.6422	23.0434	22.9655	22.8053	23.288	23.0284	23.5283	22.7392	22.724	23.364	23.4459	23.288	23.257	23.3063	23.3217
Nfasc	22.2165	21.9785	21.8954	21.8174	21.9701	22.3791	21.7618	21.9632	22.31	22.0834	22.3917	20.9188	21.6324	20.633	19.966	22.31	22.6395	21.7393	21.7247	21.5522	21.8863	20.9377	22.1231	16.0467	16.0377	18.9573	19.2439	15.9954	15.9319	22.2544	22.4131	20.5473	22.6955	21.7858	21.7764	21.8954	23.1674	22.2621	22.5521	22.1124	22.31	19.3793	20.1565	20.0996	19.1034	18.8795	20.1416	22.282	22.8053
Ppp3ca	20.8646	20.9188	20.9809	20.1878	20.3897	19.8864	21.4149	21.1176	21.4888	20.9588	20.453	19.7799	21.2273	18.4756	18.6154	20.2967	19.7226	21.801	20.5223	19.543	20.4791	20.2591	21.2273	21.2639	21.5522	20.4058	21.4216	15.9954	21.4216	20.0288	20.9124	21.1331	20.5788	20.7802	21.0401	20.9414	20.9377	20.8906	20.6407	20.9124	21.1109	21.3841	21.4828	21.5522	21.3841	21.5826	21.5053	22.3791	22.2944
Atp2b4	15.3732	6.84801	16.7055	15.7697	16.8711	17.4022	17.2657	17.1926	18.0289	18.1895	18.5366	18.0237	6.84801	12.7378	15.1405	15.324	15.1352	17.1748	17.3312	17.9529	17.6592	14.4411	14.1386	16.0467	16.0378	16.0032	16.0657	15.9954	15.9319	15.5627	15.3386	16.3801	15.7499	18.1251	15.0796	16.7055	16.1776	16.563	6.84801	12.9047	16.7945	14.986	15.0516	16.866	17.2747	16.3502	14.1541	18.6854	17.2467
Prkaca	19.8815	19.6105	20.5955	20.0069	20.1524	20.8237	19.9437	13.8702	20.1765	19.4357	19.7389	20.757	19.0625	20.3014	20.2837	15.324	20.6452	19.8864	20.238	14.4482	19.3355	18.7449	18.8845	16.0467	16.0377	16.0032	16.0657	15.9954	15.9319	15.5627	15.3386	16.3801	15.7499	15.007	15.0796	20.7142	20.4458	19.5238	20.0828	20.8424	19.3747	18.3076	19.6047	19.7326	19.0317	18.3025	18.5287	19.6105	19.4088
Gm20390	22.6395	22.8721	22.8978	22.597	22.6527	22.0145	23.1271	22.9378	22.5761	22.6527	22.4242	22.5521	23.4693	22.9378	23.2215	23.6422	23.742	22.8721	22.8611	22.8847	22.8847	22.5626	22.6284	23.9226	23.0284	22.9234	23.3217	23.288	23.3217	21.9884	21.8253	22.3439	21.6148	21.8777	21.708	22.7752	22.724	22.9378	22.1528	22.8721	23.1271	22.3439	22.0834	21.9954	22.074	21.8174	22.2165	22.5028	22.6197
Ptprs	17.7679	17.1496	18.337	18.8515	19.2655	20.7851	20.3787	21.3841	20.8509	21.5591	21.0713	17.9529	17.1496	19.1842	15.1405	15.324	19.3096	20.9414	20.8725	20.5537	20.817	19.5993	21.2075	19.4011	16.0377	16.0032	16.0657	15.9954	15.9319	21.8863	19.7043	21.0469	22.3917	19.2297	21.2712	19.2297	18.867	18.3159	17.1316	18.1567	17.7479	20.0173	19.7511	19.0744	19.7099	19.3704	19.8567	15.9954	16.8514
Map6	21.3911	21.2762	21.2639	20.7074	20.6407	18.0972	18.8723	18.6361	19.2354	20.7074	19.565	21.1176	20.6452	21.8429	20.9414	20.8976	20.8778	21.5522	19.6312	19.8864	20.652	20.3987	20.8237	21.3246	20.013	19.5094	21.0107	20.9022	20.9494	19.2487	19.6773	16.3801	19.1482	19.5304	20.1153	21.4567	21.5987	21.2712	21.0469	21.4828	20.7001	20.6114	20.4589	20.8976	20.6706	20.9945	20.7212	21.9632	20.1524
Rps17	19.9146	20.059	19.7451	21.1925	20.1467	20.3664	17.8714	20.3266	19.2714	18.656	20.3057	20.652	19.7326	20.3463	19.2557	20.7142	20.4665	20.3266	19.0524	20.652	20.2062	20.1671	20.4731	22.225	22.8053	22.6284	22.5761	22.2341	22.8053	21.9954	22.4347	22.724	21.6257	22.3439	21.4479	21.0231	20.9588	21.001	21.0889	21.0979	20.8976	22.1809	21.9201	21.5924	22.1626	21.6753	22.1626	20.9022	20.7212
Scrn1	20.8509	20.6756	20.7921	20.566	20.1565	19.5193	18.3669	18.6305	19.3652	18.7271	18.8795	21.4888	20.9664	21.5735	20.4791	19.9322	21.6813	18.7312	19.7173	19.7693	19.2714	18.2321	19.2487	20.2749	20.3097	19.1034	19.7742	20.2749	20.0288	15.5627	15.3386	19.5358	18.7496	15.007	15.0796	21.6562	21.1622	21.171	21.4149	21.3589	20.8847	20.8976	20.4665	20.7275	20.5729	20.5788	20.4665	21.6562	20.3664
Hsph1	18.9055	17.8924	17.9944	17.1376	18.995	19.8013	14.0114	19.3652	18.3875	18.9801	19.6825	13.1168	17.9631	17.9821	19.6047	15.324	19.3417	18.1149	18.7947	14.4482	17.9674	17.9529	18.173	16.0467	16.0377	16.0032	19.0574	15.9954	15.9319	19.8864	15.3386	16.3801	15.7499	15.007	15.0796	19.8628	19.5946	19.7646	18.9149	19.0673	19.3417	19.7973	18.6305	17.26	19.6485	19.5193	19.7389	19.1632	17.7479
Unknown1	21.4057	21.0401	20.8102	22.6702	21.1807	14.2652	14.0114	13.8702	13.7609	13.5925	14.3411	20.0651	19.3096	21.1029	21.9031	19.0993	19.6992	13.9021	13.7208	14.4482	14.3501	14.4411	14.1386	16.0467	19.0142	19.0797	16.0657	20.013	20.2553	15.5627	15.3386	16.3801	15.7499	15.007	15.0796	20.6166	19.5841	19.4509	21.3173	20.5788	19.9381	6.84801	6.84801	6.84801	6.84801	6.84801	6.84801	18.7223	18.8249
Pfkp	16.1025	6.84801	6.84801	6.84801	11.0643	14.2652	14.0114	13.8702	13.7609	13.5925	14.3411	16.866	6.84801	12.7378	18.083	19.2001	19.1188	13.9021	13.7208	14.4482	14.3501	14.4411	14.1386	16.0467	16.0378	16.0032	16.0657	15.9954	15.9319	15.5627	15.3386	21.8253	15.7499	15.007	15.0796	17.1071	13.4006	15.2994	17.6828	6.84801	6.84801	15.4196	14.8398	14.3322	6.84801	15.324	15.8984	20.5107	19.7799
Prkcb	19.42	18.1069	19.2251	19.4922	16.8846	18.1895	18.465	18.3423	13.7609	18.3875	19.3793	18.8564	19.5031	17.6677	20.9494	20.6219	21.1807	13.9021	19.9146	14.4482	19.9191	20.4665	14.1386	16.0467	16.0377	16.0032	19.4707	15.9954	15.9319	20.109	19.2144	16.3801	15.7499	15.007	18.9679	19.9014	19.7173	20.0522	20.0937	19.8725	19.5094	17.3547	18.0625	17.6987	18.0194	17.7148	18.5732	22.0834	22.1528
Aco2	19.3955	20.3204	20.1715	19.3308	18.8898	19.8683	20.8237	22.1124	22.1044	23.1674	22.1407	21.1239	21.2639	21.6483	20.8847	20.9737	20.5853	22.7871	22.1712	22.4242	22.6395	23.2215	22.8847	16.0467	16.0377	16.0032	16.0657	15.9954	15.9319	22.4242	22.724	20.757	19.6874	21.7694	21.6257	20.2248	20.652	20.2553	20.9885	20.5729	20.8646	21.5391	21.4149	21.4149	20.9588	21.3841	21.2847	22.0248	21.0548
Gsn	17.3051	17.4837	17.8155	15.7609	11.0643	14.2652	14.0114	13.8702	13.7609	13.5925	14.3411	19.158	16.7225	18.6933	20.023	15.324	19.3547	13.9021	13.7208	14.4482	14.3501	14.4411	14.1386	19.8135	16.0378	19.5609	16.0657	15.9954	15.9319	15.5627	15.3386	16.3801	15.7499	15.007	15.0796	17.8519	15.4601	18.6222	18.3273	18.0401	12.9906	6.84801	16.446	15.7455	6.84801	6.84801	6.84801	21.9287	22.5626
Ddx1	19.9537	20.1467	20.3097	20.238	19.9322	19.2487	20.5853	18.8515	20.8906	20.566	18.5287	18.0972	20.6276	18.2764	20.6166	20.5537	19.0267	17.5156	20.109	20.3057	19.3652	20.5044	18.4756	21.5324	21.7247	21.4404	20.8778	20.6027	20.6756	19.966	21.5987	20.9022	19.9866	19.153	19.0797	18.5526	18.9573	19.2144	18.83	19.0003	19.5841	20.6756	20.652	20.491	21.1807	20.9377	21.0548	18.6109	19.6366
Bcas1	17.5218	19.2655	18.8377	18.7595	17.724	14.2652	14.0114	13.8702	13.7609	13.5925	14.3411	17.2403	17.4145	19.0524	18.8795	19.4922	15.1352	13.9021	13.7208	14.4482	14.3501	14.4411	14.1386	16.0467	16.0377	16.0032	19.6874	15.9954	15.9319	15.5627	15.3386	16.3801	15.7499	15.007	15.0796	18.6933	16.3068	15.6392	18.1625	18.4196	16.3068	12.1748	15.2994	16.0871	17.5903	18.2392	17.0258	23.5103	22.0145
Kif5b	16.6878	17.8622	17.9715	15.9723	17.7855	14.2652	19.2001	13.8702	18.6798	13.5925	14.3411	13.1168	16.1111	18.4289	15.1405	15.324	15.1352	13.9021	13.7208	14.4482	14.3501	14.4411	14.1386	16.0467	16.0378	16.0032	16.0657	15.9954	15.9319	15.5627	15.3386	16.3801	15.7499	15.007	15.0796	18.377	18.4022	17.7301	15.2236	18.0782	17.365	17.7479	15.1905	16.8319	16.4607	15.6846	15.3892	17.9529	17.3718
Hectd4	23.67	23.1271	23.4132	23.2881	23.0434	18.9337	14.0114	17.4211	18.3159	18.7699	18.5149	23.801	22.1231	22.9915	21.8777	20.3787	20.3097	13.9021	13.7208	14.4482	14.3501	14.4411	14.1386	16.0467	19.5993	16.0032	16.0657	15.9954	15.9319	15.5627	20.1765	16.3801	15.7499	15.007	20.1715	21.5391	22.5382	21.9201	21.7178	22.2944	22.3234	17.6943	18.7699	17.976	19.2768	20.7275	17.7148	21.7393	19.42
Psmd13	21.1571	20.8424	21.7178	22.8611	21.2913	18.4155	17.3718	18.9679	18.7595	18.465	19.5094	19.1344	19.5609	20.355	21.1416	20.0773	20.491	17.4614	17.3489	17.6771	17.6828	17.7855	17.6284	19.1188	20.7621	19.0744	19.0404	20.2012	19.1632	19.7511	15.3386	16.3801	15.7499	15.007	15.0796	18.5189	19.4011	19.6312	18.4447	20.29	19.5897	16.4777	15.4549	16.0526	14.312	16.6383	15.6251	18.9208	20.2797
Psmb5	22.6093	22.0665	22.7494	22.2165	21.6892	18.4241	18.6408	19.3547	17.2852	19.2439	14.3411	20.3097	21.1925	21.3534	19.8263	20.9377	21.6257	17.8029	19.5993	17.7855	18.8564	18.6028	14.1386	21.5253	20.9664	20.5955	21.3367	21.2847	19.6678	15.5627	15.3386	16.3801	15.7499	15.007	15.0796	21.2913	22.4131	22.5521	21.9201	22.3234	21.9201	20.4369	20.4791	20.6819	20.6819	20.8571	21.0814	21.4149	20.5473
Psmb2	21.7506	21.5199	21.7764	21.6892	22.5521	14.2652	20.238	19.8135	20.2113	20.4458	20.665	21.8174	20.9317	20.2174	21.2639	20.8102	21.3367	13.9021	13.7208	14.4482	14.3501	14.4411	14.1386	20.2174	19.8085	20.4731	20.535	19.8628	20.3266	19.1299	15.3386	16.3801	15.7499	15.007	15.0796	19.6213	21.1176	21.3984	20.3097	21.2639	21.0401	18.6671	17.8472	17.7148	17.6234	15.0426	17.7934	20.8064	21.0107
Atp6v1e1	21.94	21.1622	21.4149	22.1809	21.219	21.94	21.0889	21.7247	21.5987	20.8778	22.3791	21.9031	21.7178	21.9287	21.6483	21.2913	21.7618	20.7686	21.5987	22.0474	21.2273	21.1331	21.4828	21.5591	21.9884	21.708	19.0361	22.0474	21.6987	21.0308	21.5199	21.8429	19.9601	21.6068	21.6148	23.2725	22.9378	22.8847	22.8847	22.4569	22.4777	21.8594	22.1124	21.9119	21.6068	21.9701	21.9785	22.7628	23.288
Prkcg	17.724	17.4022	17.1556	17.753	18.3511	14.2652	17.4778	17.7479	17.1196	18.5245	14.3411	13.1168	19.2081	19.6773	15.1405	18.3572	15.1352	19.3612	17.1819	14.4482	14.3501	18.5831	17.3597	20.109	20.3266	16.0032	20.1267	21.001	20.5788	15.5627	15.3386	16.3801	15.7499	18.202	15.0796	18.0782	19.82	20.7686	19.153	20.775	19.5358	14.6145	15.8522	14.6825	15.2994	16.0526	18.1199	21.2354	22.3791
Marcksl1	23.8709	23.8958	24.115	23.5103	23.742	23.4132	23.288	23.1271	23.364	23.9782	23.6422	23.7116	23.5283	23.742	23.5973	24.0187	23.5521	23.0284	22.7752	23.4693	23.0874	23.1849	22.6955	23.2725	22.9378	23.1674	23.6422	22.9548	22.9234	22.3791	21.6639	23.2725	20.3664	22.0248	21.1989	24.6388	24.6388	24.2648	24.1509	24.2648	24.0611	23.7803	24.1509	23.6255	23.4132	23.8958	23.5973	23.0074	22.7871
Got1	18.2634	18.0625	18.2584	19.2144	18.2157	20.5473	19.158	18.4804	18.2584	18.8795	17.5533	18.8433	19.6366	18.0746	15.1405	15.324	18.1672	19.2297	18.2504	20.6706	18.5832	17.9574	19.8529	20.8064	20.7212	20.8064	19.094	20.4058	20.8906	15.5627	18.4848	16.3801	15.7499	18.995	18.6408	14.4947	14.9266	14.7647	12.9906	16.1923	13.5036	6.84801	13.1918	6.84801	14.4411	15.1782	14.853	22.2341	22.6527
Nap1l4	20.2641	20.4369	20.486	21.6987	20.3732	20.6276	20.4248	20.5473	18.6028	20.4975	21.2913	19.9238	20.652	20.9737	20.0878	18.9149	15.1352	19.7282	19.2389	21.5987	18.83	19.9191	19.4974	19.7973	19.7173	19.7646	20.023	19.4357	19.5238	15.5627	20.1715	16.3801	18.8723	20.5108	15.0796	19.3747	18.9734	19.1726	19.6992	19.5946	19.0142	17.71	17.365	17.9413	18.0289	17.8416	18.4289	18.4804	19.2297
Farp1	20.3204	20.5157	20.23	20.8976	20.2062	20.9945	19.401	20.7686	20.4118	21.0401	20.29	21.7694	20.6407	21.4828	21.3589	21.5391	20.7142	21.7247	21.7694	21.1571	19.843	20.8006	19.9994	19.3612	19.2144	19.4614	19.2606	19.5993	19.4147	19.6172	19.82	19.4874	19.949	19.1938	19.6172	21.3295	20.7444	20.6219	20.8646	20.7212	20.6706	20.535	20.817	21.1622	20.1267	20.4369	20.56	17.3973	6.84801
Npm1	21.6562	21.1571	21.38	21.7618	21.5116	21.8429	22.334	22.0834	22.6955	22.0944	22.2043	22.6284	22.0248	22.3528	22.3791	21.9201	22.1124	21.9954	21.8174	22.2043	22.0556	21.5735	22.0834	23.67	23.5973	22.9655	23.6924	22.8978	23.5103	19.2655	21.7618	21.2847	21.6403	21.708	21.6324	19.5897	20.9737	20.1609	21.1416	21.0548	21.5446	21.5591	21.8777	22.4019	22.2544	23.0284	22.5761	19.6172	18.1672
Pebp1	23.1122	23.288	22.9915	22.7752	23.3428	23.0874	22.9234	22.8611	22.3791	22.2444	22.1626	22.8228	23.5521	23.0874	23.1849	23.2725	23.6255	22.8228	22.4777	23.2725	22.8228	23.1674	23.24	22.9086	22.7628	22.9548	23.0074	22.7752	23.364	21.8508	22.9548	23.67	22.2444	22.6284	22.6955	23.0874	23.1009	22.5382	22.8978	23.257	23.364	23.6924	23.5521	23.67	23.5521	23.4132	23.5521	23.0874	23.3063
Atp5f1a	21.0107	21.0651	20.3664	20.3897	20.1364	22.2544	21.1476	21.6562	21.3452	22.0058	21.3984	22.597	22.5028	22.7494	22.0665	21.2847	21.2847	23.9782	24.2238	24.0187	24.0611	23.67	23.5973	21.1176	16.0377	16.0032	16.0657	19.4823	15.9319	22.0145	21.219	22.6702	20.9737	22.1313	22.8611	22.0058	21.9031	21.5053	21.8777	21.8863	21.5987	22.8374	22.8053	22.7628	22.9234	22.6955	22.6093	22.3528	21.952
Rhoa	22.5761	22.7752	22.6395	22.5382	22.1313	23.5103	23.4459	23.4297	23.1122	23.3063	23.4132	22.9086	22.4242	22.8228	23.1009	22.8847	22.7494	22.7628	23.5973	22.9778	22.9378	23.5283	22.9778	21.5199	20.2641	20.122	20.4311	20.491	20.8295	23.801	23.9226	24.3363	23.5754	23.5754	23.5103	22.4347	22.9234	22.0556	21.9031	22.282	22.5868	23.1674	23.24	23.0666	22.9086	22.7126	22.8053	21.5735	22.0665
Fxyd6	22.2341	22.1231	22.4912	22.0944	23.6255	23.0434	22.3917	22.6395	22.3439	22.9655	22.9778	23.1849	22.4347	21.9632	22.1809	22.5761	21.4294	22.4912	21.8508	18.6982	21.4479	22.1712	22.074	16.0467	16.0377	19.7693	16.0657	15.9954	15.9319	21.5522	20.4665	20.0651	20.652	21.7506	20.535	21.6483	21.3452	21.0469	21.171	21.2354	21.4888	21.2639	21.5591	21.3678	21.3056	20.6941	21.1571	19.966	20.6584
Psmc4	21.38	20.9737	21.4216	20.9124	20.4731	14.2652	14.0114	17.4614	19.9538	13.5925	14.3411	19.2983	20.8064	20.109	22.0834	18.7223	19.7647	13.9021	17.4837	18.6457	14.3501	18.6933	17.3312	20.8976	21.0713	20.2967	21.5253	21.1571	21.3984	15.5627	18.6732	19.5555	15.7499	15.007	18.2442	20.1054	19.7647	19.0099	19.4707	19.4922	19.7282	12.7378	6.84801	6.84801	13.5633	6.84801	14.9197	19.6435	20.4791
Gm11361	22.5111	22.2043	22.282	22.7871	22.9548	22.6813	22.8374	22.9548	22.6395	22.8374	22.7628	21.7506	22.334	21.6148	21.5655	21.7618	22.5382	23.207	22.9548	23.1271	22.9086	22.6813	22.8978	24.1509	24.2648	23.8958	23.8709	23.8958	23.7116	23.0284	23.207	21.6068	23.9782	23.2725	22.8978	23.5521	22.7494	22.7628	22.9548	22.6955	23.5973	24.6039	24.4997	24.4997	24.4365	24.6779	24.5336	22.7392	21.9954
Sv2a	20.8295	20.7444	20.9494	20.7001	20.6027	21.9287	21.2533	20.7444	21.3911	21.6257	20.7921	22.1712	20.1267	21.5391	22.9086	20.5853	21.5591	21.0469	20.7506	20.8571	20.3847	20.9945	21.4294	20.2335	19.9753	20.775	20.5537	19.3308	19.4823	20.1416	20.1878	21.7178	19.5491	19.3308	20.8102	20.7336	19.6047	19.4456	20.3897	20.0878	20.7921	19.1632	19.6435	20.1565	19.6435	19.441	20.023	21.1622	20.535
Dctn2	21.0713	21.0713	21.3589	20.7212	21.2354	19.0142	14.0114	13.8702	13.7609	17.759	14.3411	21.4149	21.0979	20.5912	15.1405	15.324	15.1352	18.3669	18.377	19.2714	18.4848	19.2606	18.5832	20.9022	20.453	21.1925	20.7212	20.7506	19.9994	19.3188	19.9191	20.7142	15.7499	19.3043	18.8433	21.4057	20.9885	20.7275	21.2847	20.9664	20.817	20.5853	20.023	20.4118	20.6114	20.8778	20.2749	20.5788	19.5358
Rps5	21.8429	20.8725	20.3463	22.4347	21.1239	19.6613	21.7393	20.453	20.5279	19.3043	21.2993	20.5912	21.0713	21.1331	19.3955	19.0142	18.8845	20.7921	20.2591	20.9945	20.7001	20.6819	20.9809	23.0874	23.2215	23.7116	23.1674	22.6702	23.0434	21.1571	21.0548	22.0415	22.5028	22.0665	21.7247	20.3463	20.3163	19.3417	21.2993	21.2273	20.9588	22.1124	22.0665	22.4777	22.724	22.4019	22.3528	20.8778	21.2273
Rps4x	21.8174	22.4019	21.8429	22.074	22.3791	21.5324	21.9632	22.1313	21.9201	21.7694	21.5924	20.1524	22.1528	20.7851	21.2533	20.7212	20.6941	21.5253	21.94	21.8253	21.2152	21.7694	21.2152	24.2238	23.8709	23.9226	24.2238	23.8709	23.7803	22.6813	21.9201	23.1849	22.6702	22.724	22.365	22.1528	22.3791	22.7752	22.365	22.1528	22.0944	23.364	23.3934	23.1122	23.1122	23.4693	23.4297	22.0332	22.0248
Elp1	19.2251	19.8263	19.7226	18.7223	21.1476	19.7511	19.7861	18.99	19.543	19.3652	19.1726	13.1168	6.84801	12.7378	15.1405	15.324	19.3308	19.7973	20.2438	20.3897	17.7935	20.7212	19.8725	19.314	16.0378	16.0032	19.1482	19.0797	15.9319	18.6982	19.7173	16.3801	15.7499	19.3955	19.2354	18.8475	19.0574	18.459	18.8212	19.2193	19.1781	18.173	18.4447	18.2822	18.1422	18.1626	17.8321	6.84801	17.9821
Gnb4	19.314	17.5422	19.7173	19.6435	20.0331	18.1297	17.9293	13.8702	17.576	17.6326	17.9293	19.1631	19.6874	19.6312	18.2941	15.324	15.1352	17.9174	17.9574	18.5985	18.4155	18.0625	17.7808	16.0467	16.0378	16.0032	16.0657	15.9954	15.9319	15.5627	19.5094	16.3801	20.1416	15.007	18.9055	19.3793	19.3043	19.5897	19.9272	19.2081	19.7799	19.153	19.2389	18.9108	18.8061	19.2081	17.5272	20.0173	18.9279
Ppp1cb	19.9719	20.4731	20.9317	20.9377	20.9737	22.9655	22.4131	22.6813	22.6702	22.7628	22.9086	20.23	21.4479	19.9931	21.0979	21.5987	21.94	23.4297	22.0944	22.6197	22.4569	22.6395	22.4912	19.2822	19.2193	16.0032	19.0744	15.9954	15.9319	23.4297	22.8721	21.8777	23.3217	22.8847	22.8053	20.8509	20.9188	21.4057	20.6706	20.8351	20.6166	21.4404	21.3295	21.2847	21.5591	21.5253	21.6483	20.7212	21.1176
Rpl5	21.2152	20.5788	20.652	21.6148	19.3652	19.4823	20.3987	20.023	21.7178	19.7511	19.7226	20.2502	20.2967	21.1622	19.8924	19.949	20.6166	19.7043	20.5537	21.5253	20.7074	20.5912	19.8775	22.5226	22.7126	23.0284	22.7392	22.6527	23.0284	20.3057	21.2273	22.2165	21.5199	20.7336	20.9259	21.3452	21.38	21.1416	21.0651	21.3246	20.7336	21.7858	21.9785	21.8101	22.0145	22.2944	21.7858	21.3911	21.801
Wdr1	20.3732	20.4248	20.453	20.1823	20.9124	20.6219	17.9066	19.2193	20.7851	20.9664	17.7301	17.021	21.1239	19.6722	20.0435	19.5946	19.5946	21.1925	20.3204	21.1331	20.8646	18.4022	20.9414	20.5955	19.7226	19.0048	19.1632	20.8571	19.42	15.5627	15.3386	16.3801	19.5094	15.007	15.0796	20.238	19.8725	20.2502	18.1949	19.6366	18.9208	18.2321	18.3076	17.9631	18.5774	18.8377	19.0744	20.486	21.7178
Cdc42	23.7803	23.742	23.67	23.8321	23.8709	22.6395	22.4777	22.7871	22.8978	22.7126	23.0434	23.8958	23.5973	23.6924	23.2725	22.9548	22.9548	22.2341	22.7628	22.7628	22.0665	22.6527	22.5226	20.6114	20.4119	21.1176	20.7336	20.3204	20.7802	22.2165	22.0474	23.1482	22.0058	22.0944	22.8228	23.4898	23.3934	23.3217	22.9778	23.4459	23.4297	23.288	23.257	23.4132	23.3428	23.1674	23.3217	23.207	23.6924
Arf1	6.84801	17.6592	17.0992	17.0258	11.0643	20.0651	14.0114	13.8702	18.8898	19.2821	14.3411	16.997	19.5144	18.2541	18.8608	20.7444	15.1352	13.9021	13.7208	14.4482	14.3501	14.4411	14.1386	16.0467	16.0378	16.0032	16.0657	15.9954	15.9319	19.5144	21.1989	16.3801	20.9588	20.8424	20.9414	16.7373	16.2695	18.1468	18.3669	18.3423	18.5287	18.4447	17.3379	17.2403	18.3924	17.5583	18.6671	18.3025	19.0198
Ldhb	21.9201	21.6148	21.7506	21.9785	20.7074	17.4414	18.3829	17.759	17.7999	19.1429	21.0469	22.0415	21.94	21.9119	21.1571	19.6992	20.9588	20.109	17.5865	18.2887	14.3501	19.1842	18.1297	20.0382	19.9601	19.7861	19.6366	15.9954	20.4248	19.8815	19.7511	16.3801	18.755	18.8564	18.2157	22.2621	22.0834	22.4131	22.2944	22.2714	22.4242	20.9259	21.001	20.8237	20.7686	20.5279	21.0308	23.5754	23.67
Vars	18.689	18.7894	18.9208	19.8775	21.0713	20.4458	18.9149	13.8702	18.8845	18.4289	19.6939	17.6987	17.826	20.1054	15.1405	15.324	15.1352	18.8956	18.689	14.4482	19.094	14.4411	14.1386	19.5609	16.0378	16.0032	16.0657	15.9954	15.9319	15.5627	15.3386	16.3801	18.9016	15.007	15.0796	18.2504	17.9986	18.7449	6.84801	18.0579	6.84801	14.7011	6.84801	16.302	14.3501	6.84801	15.1782	17.0992	6.84801
Arf3	22.4426	22.6197	22.6527	21.9632	22.6955	21.8253	22.1407	21.5199	22.074	22.1712	22.0556	21.9954	23.24	22.1044	22.7126	22.5382	23.257	22.467	22.6527	19.2768	21.4828	21.3678	22.282	19.2983	19.4147	19.5946	19.0048	20.3664	18.8723	22.5028	22.6527	16.3801	22.4426	22.467	23.1122	22.7126	22.6093	23.0874	22.9378	22.8978	22.9234	21.5053	21.5116	21.1239	21.3678	21.0548	21.1331	22.9234	22.4019
Syncrip	21.1109	20.757	20.7001	21.0713	20.9317	21.5735	22.1313	21.5987	21.9785	21.8429	21.9287	20.7621	20.1467	20.2062	18.4196	19.8135	20.3014	21.2712	21.8594	21.6257	21.3452	22.1626	21.6562	22.8374	23.1122	23.1271	23.1271	23.1009	23.0874	22.5761	22.5868	23.288	21.801	23.0666	22.6813	21.0713	21.0469	20.8237	21.2533	21.2913	21.3367	22.225	22.2043	22.9778	22.8611	22.0665	22.1407	21.0548	20.6452
Psmc2	21.4294	20.9022	21.3911	20.535	21.3589	14.2652	17.7432	13.8702	13.7609	13.5925	17.7855	20.6166	20.633	19.8483	20.4118	19.5358	19.3505	18.0518	17.1607	14.4482	14.3501	17.566	14.1386	20.059	21.7764	21.6892	21.2075	20.4166	20.4458	15.5627	15.3386	16.3801	15.7499	15.007	15.0796	21.5591	21.6753	21.6562	21.6892	21.8174	21.6148	18.465	19.1136	18.2764	18.1895	18.995	18.3924	20.1671	19.0267
Trim2	17.8868	6.84801	16.9933	17.7043	17.4022	17.5716	14.0114	17.6234	17.2024	17.1926	14.3411	18.8723	6.84801	17.9574	15.1405	18.5149	15.1352	18.5675	13.7208	14.4482	14.3501	14.4411	14.1386	20.8778	20.1715	19.7599	19.1842	20.9809	19.7282	15.5627	15.3386	16.3801	15.7499	15.007	15.0796	18.1626	18.5832	18.4535	16.1025	18.8433	16.0526	15.9469	17.8366	17.9293	6.84801	14.7293	13.9932	16.094	16.6243
Vat1	21.4888	21.8342	21.9785	21.801	21.2533	19.9601	20.0878	20.6706	20.0331	21.0308	21.5826	21.7618	21.5826	20.7686	20.7506	20.8509	20.665	20.3608	20.2062	18.1328	19.6213	20.3732	17.664	21.4673	20.9809	21.8594	22.1044	21.8101	21.7764	20.7621	22.1407	20.8778	21.952	21.8594	22.1626	21.1807	21.6403	21.3056	21.6068	21.5591	21.5391	18.99	19.8864	19.8775	19.3652	20.059	19.8775	21.3534	21.1989
Dnm3	18.8168	17.4558	19.2876	18.5935	19.5144	19.2048	18.7111	18.9623	19.2297	19.9191	19.7451	18.4756	19.2606	18.9055	18.0917	19.153	19.2655	17.643	18.2272	19.2389	19.5031	17.5903	19.1299	16.0467	19.5193	19.2193	19.6992	15.9954	19.3355	18.5621	18.9279	20.2012	19.571	18.8061	18.7496	19.949	19.9191	20.013	20.0331	19.8085	19.2655	18.9337	17.9478	18.5774	18.9055	17.3841	19.2935	18.1199	19.2655
Camk2d	17.5967	16.8514	16.7225	17.392	18.7848	19.158	18.99	18.5474	19.6366	18.9279	18.1895	19.0142	18.6515	19.314	20.3608	19.0625	20.453	19.6366	19.4301	19.8328	19.3308	19.7173	19.2876	19.5555	19.3793	19.0404	19.2144	15.9954	19.1344	18.4847	19.9601	16.3801	19.2439	18.5329	19.3505	18.7995	18.6261	17.826	19.4762	17.534	19.1188	19.8864	19.6213	19.8013	19.843	19.7555	19.7043	19.441	16.2865
Psmc1	20.566	20.6407	20.535	20.8006	20.8064	17.875	19.3793	19.8013	19.4509	18.7947	18.867	20.9737	20.1565	21.0651	21.3678	18.3875	15.1352	18.9337	18.5831	19.6047	17.4558	14.4411	18.6618	19.6825	19.1429	16.0032	19.3355	20.7686	18.8795	20.1565	18.9734	20.817	15.7499	15.007	15.0796	20.5157	20.2502	20.9885	20.23	20.1565	21.3173	17.9349	18.0237	18.0884	17.8924	18.4289	18.2211	20.6114	19.424
Rps7	21.4149	21.5391	21.1109	23.6422	21.8101	22.0556	21.9884	21.9119	21.8954	22.3917	22.9655	21.0107	21.7858	21.2427	20.7444	21.6068	21.9632	21.8863	21.9201	22.5028	21.8777	21.9201	21.0107	25.7751	25.5546	25.5546	25.3602	25.2262	25.2262	23.4132	24.4007	24.2982	24.5336	23.3217	23.9782	20.6584	20.4791	20.7336	20.4248	21.0308	20.5044	22.5868	22.7392	22.7494	22.9378	23.0874	22.7871	21.1807	21.6483
Amph	20.1153	19.5555	19.3505	19.0797	20.1609	14.2652	18.7848	18.3962	18.9383	19.7799	20.3897	19.6773	20.3897	20.1467	18.3125	20.1311	19.138	19.4357	13.7208	19.0199	14.3501	17.7301	19.0199	16.0467	16.0377	16.0032	16.0657	15.9954	15.9319	15.5627	18.4804	16.3801	15.7499	18.6982	15.0796	20.6756	20.757	20.1267	19.966	20.2502	19.6722	20.2012	20.9188	20.8906	20.6941	21.0308	20.8906	20.9317	20.3847
Fyn	21.7178	21.9884	22.2621	21.1989	21.9785	22.5382	21.9119	21.4567	21.7618	21.7764	21.4294	21.7858	21.801	22.4131	19.2935	21.6892	22.8374	20.4731	21.708	20.6114	21.7393	20.6219	21.9201	21.2075	21.8508	21.3589	19.3652	21.0548	20.2967	21.6987	22.7126	20.0331	22.6813	22.0556	22.2444	21.3056	21.3367	21.7858	21.0814	21.94	20.8237	20.7001	20.6407	20.665	20.5537	20.7621	20.8509	20.6027	18.755
Glul	17.0707	17.8104	18.9524	17.9821	17.26	20.4589	17.3887	20.238	18.2272	18.4077	18.1199	17.497	18.0689	18.6457	20.0522	19.1034	15.1352	20.2591	19.9273	20.1467	20.2749	20.2797	19.6613	20.2837	16.0377	19.7226	19.3849	20.1364	20.29	19.153	18.3159	16.3801	19.0845	18.7595	18.4535	20.757	20.4166	20.8102	20.0522	20.665	19.6254	21.5446	21.5735	21.5391	21.5053	21.219	21.5116	22.9778	22.225
Gpc2	21.1989	22.0415	21.4741	21.4479	22.0834	22.724	22.8847	22.5761	22.282	22.5226	21.3841	21.1331	20.2248	18.0782	22.0556	22.1712	21.2639	21.111	21.0169	20.3664	20.5853	20.3057	20.7921	19.7099	16.0378	16.0032	16.0657	15.9954	19.82	21.3911	22.7392	16.3801	22.9378	21.7178	21.8863	18.0336	18.6109	19.7282	18.7271	17.5272	18.9679	19.7451	19.2297	19.4357	20.023	19.5094	19.4762	6.84801	18.6222
Igsf3	20.0773	21.2273	20.6407	20.9737	20.4166	22.4347	22.5111	22.467	22.2621	19.0524	22.1124	22.074	21.8594	22.282	21.1029	20.9494	18.8608	18.9383	19.9437	20.5157	14.3501	19.949	22.1044	16.0467	16.0378	16.0032	16.0657	15.9954	15.9319	22.1809	22.1528	19.6435	15.7499	21.8678	22.0556	19.7647	20.7921	20.4665	21.6148	21.5324	20.7802	18.867	17.9529	19.966	20.0331	19.7043	20.238	19.8387	20.2641
Add1	16.7873	17.3489	17.607	18.2157	19.1034	21.5987	19.1842	21.6257	21.5591	21.1925	21.0651	20.3163	20.5279	21.0107	18.4395	18.2505	18.1328	21.5116	21.9785	21.4965	21.8342	21.5826	22.2165	16.0467	16.0377	16.0032	16.0657	15.9954	15.9319	20.1524	20.4369	21.4479	20.7921	20.0773	19.9866	19.8328	19.8387	20.1823	19.6172	19.5144	19.8135	20.8064	20.2641	20.486	20.1878	20.6166	20.2335	19.42	18.4495
Wdr7	16.5547	6.84801	16.563	16.6792	17.2347	14.2652	14.0114	17.2971	13.7609	13.5925	14.3411	17.8714	17.4778	16.9358	15.1405	15.324	15.1352	13.9021	13.7208	17.789	14.3501	14.4411	14.1386	16.0467	16.0378	16.0032	16.0657	15.9954	15.9319	15.5627	15.3386	16.3801	20.334	15.007	20.3787	18.2764	17.6882	15.1905	17.1556	17.576	17.7043	16.426	16.139	15.6251	16.6099	17.0611	6.84801	17.3489	17.5031
Aldh1l1	17.3718	17.021	18.4495	17.8808	17.0936	14.2652	17.566	13.8702	13.7609	13.5925	14.3411	18.0401	16.5395	18.7496	15.1405	15.324	18.8723	18.0194	13.7208	18.4077	14.3501	14.4411	14.1386	21.8429	21.8678	22.2944	22.1916	21.8678	22.0332	19.9238	15.3386	16.3801	15.7499	15.007	15.0796	20.6219	20.2335	20.7074	20.29	19.7861	19.6366	18.4077	18.9055	17.5802	18.0237	18.298	17.5903	15.7975	16.3934
Prep	20.5419	20.1416	20.2837	19.7173	19.7226	23.3217	22.6284	22.5111	22.7494	23.0074	22.5226	20.8237	20.5473	20.9945	20.9885	21.9884	20.8064	18.004	22.2714	20.4248	21.708	19.6435	21.9701	20.9737	19.6613	21.3246	19.6678	19.8328	20.775	20.4791	22.2043	20.6027	15.7499	19.5946	20.0382	20.4248	19.8775	19.9537	19.6047	19.252	19.8529	20.0069	19.2935	20.3097	19.9146	19.0455	19.1344	18.8564	16.7512
Rhob	23.1849	23.2215	23.1674	22.9915	22.6093	21.7506	21.5253	21.0548	21.4479	21.3534	21.8777	23.67	23.3428	21.6257	23.6422	23.9782	22.9378	19.8013	22.0556	21.001	21.9785	22.1124	19.2251	20.0996	20.5537	20.23	19.7451	19.7043	19.2768	21.8253	22.2944	22.7628	22.31	21.9954	21.7618	23.4132	23.5521	22.8978	23.3063	23.3428	23.3428	21.3173	21.6324	21.801	22.0415	21.4216	21.5199	23.1482	23.1849
Gpm6a	23.6422	23.4459	23.2215	23.4132	23.5103	22.8228	23.4693	23.5754	23.5754	23.3774	23.3063	24.6039	23.9226	24.4997	23.8709	24.0611	23.9782	22.9548	23.4297	23.3063	23.288	23.742	22.9086	21.8174	21.9701	22.4131	22.1407	22.0332	21.9201	22.6702	20.8064	22.8978	18.8515	21.4828	21.8253	23.67	23.801	23.7803	23.3428	23.3217	22.9655	22.6284	22.8721	23.3063	23.3063	22.9548	22.9378	23.4297	22.9915
Src	21.1029	21.4741	21.5253	21.0651	22.3528	23.257	22.5226	22.5028	22.1712	22.282	22.1712	20.7506	20.7621	20.23	15.1405	23.24	22.8611	21.9785	21.7764	21.38	21.6987	20.4589	22.5521	16.0467	20.3403	21.0231	16.0657	15.9954	15.9319	22.5626	23.3217	16.3801	23.1122	22.3917	22.8374	20.3014	20.1671	20.775	20.2641	20.1311	20.4166	18.8212	19.0142	19.2606	19.4357	18.9734	19.0199	18.6361	19.1429
Plcb1	15.8832	6.84801	16.5547	18.0401	16.6304	14.2652	14.0114	13.8702	13.7609	13.5925	14.3411	13.1168	6.84801	12.7378	18.4948	15.324	18.5894	13.9021	13.7208	14.4482	14.3501	14.4411	14.1386	16.0467	16.0378	16.0032	16.0657	15.9954	15.9319	15.5627	15.3386	16.3801	15.7499	15.007	15.0796	18.2157	18.7947	18.5287	6.84801	18.1949	16.2215	17.1926	17.2099	17.3241	17.1242	17.4211	16.8579	20.2502	16.8846
Arf4	18.8898	20.3847	20.0069	19.9238	18.6154	19.1299	18.3924	19.3612	13.7609	19.4874	14.3411	20.2591	17.392	12.7378	19.6366	20.2641	20.6407	13.9021	17.789	18.3474	17.7432	14.4411	19.1726	16.0467	16.0377	16.0032	16.0657	15.9954	15.9319	19.1685	20.3266	16.3801	20.8006	20.3787	18.5045	19.5555	20.2641	20.355	20.3266	20.109	20.2681	19.4707	19.8567	19.7043	19.1239	19.3043	19.0404	20.2749	19.6939
Nrcam	18.9383	19.1136	18.5774	18.8249	18.7449	22.5761	23.3934	23.1849	23.0074	23.2725	23.2725	20.1467	20.1416	24.4722	24.4365	22.9086	21.708	23.257	22.4347	22.0944	22.4426	22.225	24.3733	21.0651	16.0377	21.0814	19.1299	15.9954	15.9319	23.5103	23.5283	24.7755	24.4722	22.3528	22.7494	22.7628	22.6813	23.9226	22.9086	22.9778	22.724	20.7212	20.9737	21.0169	20.0069	20.2113	20.0708	20.757	18.541
Rap1gds1	15.7544	6.84801	16.5903	6.84801	11.0643	14.2652	14.0114	13.8702	13.7609	13.5925	14.3411	18.8377	17.2971	17.5481	15.1405	15.324	15.1352	13.9021	18.173	14.4482	14.3501	14.4411	14.1386	16.0467	16.0378	16.0032	16.0657	15.9954	15.9319	15.5627	15.3386	16.3801	15.7499	15.007	15.0796	18.1672	17.3718	17.6024	18.2272	17.5085	17.534	17.4211	16.5547	14.4947	16.5214	6.84801	17.049	20.3204	20.4589
Fabp5	22.9234	22.9778	22.8611	22.6197	22.9234	19.5897	19.9089	21.1925	20.7074	19.138	17.566	23.0074	23.0074	23.1271	22.0145	22.1313	22.0058	21.1622	19.8864	22.4347	21.0469	22.4426	21.171	21.9785	21.8954	22.0834	21.6257	21.4828	22.5111	21.1622	21.6257	22.4131	20.3163	21.6403	21.1925	23.742	23.5754	23.2725	23.67	23.5521	22.7126	22.2944	22.2714	22.1124	22.4426	22.2165	21.9287	22.5111	22.4912
Rala	22.4131	22.3791	22.6284	22.0834	22.1809	21.8863	21.3678	22.0145	21.2847	21.6892	22.0332	22.0145	21.8253	21.8678	22.6093	21.4673	22.0834	21.8174	21.5924	21.9884	22.4242	22.2043	22.334	22.334	22.1231	21.9031	22.5868	22.4242	22.1044	21.3173	22.1044	22.2714	22.1407	22.4242	22.1916	22.4019	22.282	22.3234	22.4347	22.1231	22.0556	21.0548	21.1571	21.2913	21.5116	21.1416	21.3295	21.5826	22.0834
Nbea	19.5358	19.7646	17.9478	18.8723	19.7973	18.9017	18.5245	18.9383	19.9601	20.2012	18.5329	20.9377	19.9753	18.7223	19.7742	21.2533	21.1476	21.1176	17.8223	19.2935	21.0107	21.4404	19.3505	16.0467	20.2797	16.0032	20.9022	19.4762	15.9319	19.1079	19.0142	16.3801	15.7499	18.8124	18.173	20.7921	20.3463	20.0435	20.3463	20.7921	20.0382	19.9273	18.6854	18.7947	18.8845	19.3096	18.9383	19.094	17.9293
Eif5a	20.8237	21.7393	21.8253	21.3984	21.6257	22.5111	22.3439	21.8342	21.4673	21.8594	21.6562	21.2712	22.3917	21.5655	23.5103	23.1482	23.1122	21.8594	22.1916	22.2341	22.5521	22.0944	21.9954	22.7871	22.9548	22.6955	22.6955	22.5626	22.5226	22.8228	22.9086	16.3801	22.1231	22.7392	22.1712	20.8906	21.2913	22.4426	22.2714	21.5735	22.1528	22.5028	22.0944	22.2944	22.4569	22.282	22.7126	21.9119	22.6702
Chl1	17.987	18.5894	17.643	18.6798	17.8622	19.7043	20.7073	20.7506	20.2335	20.8237	19.424	18.0289	18.5577	17.1196	15.1405	15.324	15.1352	20.2681	20.2248	18.5832	20.334	14.4411	14.1386	16.0467	19.3308	19.5491	19.4552	15.9954	19.8529	22.0415	22.3234	16.3801	21.5053	20.4791	21.6483	19.43	19.1726	19.5031	18.6028	15.1547	18.4756	19.6549	19.6773	19.5094	18.7354	18.2764	19.2557	15.4845	6.84801
Rpl9	20.1364	19.8567	19.5358	19.9719	19.4301	21.4404	20.1364	20.2174	20.013	19.3308	19.6172	13.1168	19.7389	12.7378	15.1405	20.3608	19.2557	19.3793	21.5446	20.023	21.94	21.6892	19.158	22.4242	22.365	21.8777	22.365	22.4019	21.2273	22.365	21.708	21.5253	22.2165	19.9866	21.94	20.2553	20.2967	19.9437	19.8085	20.059	19.2439	21.7694	21.5924	21.7506	21.5253	21.8429	21.5591	19.5031	18.4948
RP23-436K3.4-001	22.0944	22.0556	22.4131	22.8721	22.334	20.6114	21.9701	22.074	22.5382	21.5735	21.5987	21.0814	21.9632	21.8863	21.0548	21.0713	22.4347	21.3841	21.219	21.8101	22.2043	22.4019	22.4019	24.4722	23.9513	24.5703	24.6779	24.4997	24.3733	22.9234	22.6093	24.0187	21.3534	23.8321	22.9778	22.9234	22.0415	23.3774	23.1271	22.0058	23.1009	21.8777	22.6395	22.7392	21.952	21.5053	21.5391	21.6987	22.1407
Dbn1	21.2273	21.0814	20.7336	19.7099	19.9719	22.7494	22.724	22.8053	22.7871	22.0415	22.4569	21.9785	20.6114	21.9701	21.5924	21.4057	22.0556	23.1009	23.5754	23.5283	23.801	23.5521	23.9226	20.5912	20.4369	16.0032	19.1781	19.7555	19.6613	23.9226	23.2215	23.4459	23.6422	23.364	23.2215	21.1476	21.0107	21.1109	20.9124	19.7916	21.0889	21.2847	21.171	21.4673	21.1925	21.2847	21.4567	19.2439	18.3572
Pcbp1	21.0401	21.1989	21.2075	21.1331	21.3246	14.2652	14.0114	13.8702	13.7609	13.5925	14.3411	21.2075	20.2113	20.7444	19.2655	15.324	20.0996	13.9021	17.0992	14.4482	14.3501	14.4411	14.1386	16.0467	16.0378	16.0032	19.4762	19.5609	19.3043	15.5627	15.3386	16.3801	15.7499	15.007	15.0796	21.7247	21.7304	21.38	21.4828	21.4889	21.3911	19.1344	18.8515	18.9679	18.9623	19.0142	19.2251	21.3678	20.9414
Sec23a	18.6732	18.541	19.0267	19.0625	19.6678	19.9089	19.0404	19.5841	19.6773	19.9538	20.109	17.4022	17.6828	16.8319	20.0708	15.324	15.1352	19.143	19.4357	20.9022	19.252	20.1467	20.6584	16.0467	16.0378	16.0032	16.0657	15.9954	15.9319	15.5627	20.4975	16.3801	15.7499	19.6722	19.4088	19.2983	19.9014	20.486	20.1878	19.9538	20.238	20.023	20.1054	19.949	19.3704	18.2157	19.1482	18.4896	19.966
Psmc3	20.56	20.5729	21.3057	19.5609	19.6213	18.995	14.0114	13.8702	17.643	13.5925	19.2081	19.8529	16.6304	18.7801	15.1405	19.5555	15.1352	13.9021	13.7208	14.4482	14.3501	14.4411	14.1386	16.0467	21.3295	20.2797	21.5826	21.4965	20.3163	15.5627	15.3386	16.3801	15.7499	15.007	15.0796	20.5853	20.1715	20.4369	20.9664	20.4369	21.1866	14.8398	17.1556	17.392	15.3432	16.4529	16.3595	19.1685	16.1696
Clip2	20.238	19.8483	19.4974	19.6825	19.5993	19.4552	19.2935	20.0069	19.1238	19.7599	19.1034	20.9664	18.2728	20.8847	19.6722	15.324	15.1352	18.6222	18.4077	19.6213	18.0237	18.2541	18.8124	19.1079	16.0378	16.0032	16.0657	15.9954	15.9319	19.8013	19.1136	19.4823	20.5853	15.007	19.143	20.355	20.2681	20.0996	19.9994	20.4118	19.949	20.7444	20.1823	19.6312	20.5223	20.2502	20.4975	18.4241	17.9574
Ppp1ca	18.6798	18.6154	19.2193	16.4112	11.0643	22.1407	21.8678	21.6892	21.6562	21.6987	21.8342	13.1168	19.2487	18.2392	20.8064	21.3589	21.5655	21.5446	21.6068	21.1989	21.5199	21.5199	22.4347	16.0467	16.0377	16.0032	18.99	15.9954	15.9319	21.9031	22.0248	16.3801	22.5626	21.6892	21.7858	17.3489	17.7679	19.5358	18.4395	17.6592	18.7449	19.5841	18.4804	19.4509	18.2764	19.7646	20.122	18.6933	19.7389
Vsnl1	22.2944	22.2444	22.4777	21.3911	21.9884	21.5253	21.2712	21.1807	21.5053	21.8508	20.6114	22.2944	22.5626	21.5826	22.8374	22.9655	23.1674	21.9884	21.5735	22.1626	22.1313	22.7752	22.0665	21.8863	22.0665	22.2544	21.9119	21.6813	21.8101	22.5111	22.5626	20.6452	20.7621	20.1935	20.1054	22.9548	22.6955	22.6197	22.6395	23.0434	22.4426	21.9031	22.2341	22.2444	22.1313	22.4131	22.1916	24.4997	23.4459
Nrxn1	16.8373	17.2539	18.6072	17.2657	18.4196	17.497	17.2347	17.1608	17.2099	17.1556	17.5031	18.5366	18.083	18.8377	19.4922	20.1153	20.2335	17.6482	17.2169	14.4482	17.9239	17.5716	18.3474	16.0467	19.7451	16.0032	16.0657	19.0993	18.8515	20.1823	20.109	20.7686	20.633	21.1866	20.7506	18.9017	18.5894	19.2389	18.3159	17.8714	17.8666	19.2714	18.4695	18.9524	19.4707	18.6515	19.7646	18.2442	17.8567
Smpd3	19.7973	20.2967	19.3849	19.6939	20.2797	20.4058	21.708	20.013	20.2502	20.1765	19.6213	19.1685	22.0145	22.1407	20.1878	21.1416	20.2967	20.2335	19.2081	19.4614	19.2081	19.1239	20.3664	20.2438	20.9414	20.633	19.8924	19.2487	15.9319	21.5924	21.3911	19.949	22.6395	21.5053	21.5735	20.8571	22.1231	23.0434	21.5924	22.8611	21.7858	21.1176	22.1916	21.9201	21.0469	22.2544	22.2043	18.8898	21.1239
Rab1a	25.5546	25.6188	25.4983	24.903	25.5546	24.8629	24.4007	24.1802	23.8958	23.742	23.801	24.5336	24.9911	24.4365	24.3733	24.4365	24.4007	24.3363	24.4365	24.4722	24.5703	25.3602	24.4365	25.6188	25.8398	25.7751	25.5546	25.4983	25.1807	24.1509	24.9911	26.5199	25.7751	24.6388	24.7379	23.8958	23.8958	22.8374	23.9782	23.8709	24.3363	23.8709	23.8321	24.1509	24.115	23.9782	23.742	24.115	24.4007
Hras	21.9287	22.31	22.0834	22.0474	21.5391	19.5609	20.3732	13.8702	19.0524	19.3417	17.5716	21.5391	22.2165	20.4589	21.4057	21.1476	20.9809	19.9994	19.1188	14.4482	14.3501	14.4411	14.1386	19.5993	19.3355	19.6722	20.1153	19.9381	19.8923	15.5627	15.3386	16.3801	15.7499	15.007	15.0796	21.4404	21.6324	21.4479	21.5522	21.3678	22.1313	14.7104	6.84801	13.157	15.0162	19.0993	13.8917	21.3589	21.3057
Rab3a	22.31	22.334	22.4426	22.2444	21.4888	22.9778	22.7494	22.9915	22.6284	22.8228	23.4459	21.3295	24.2648	21.4216	21.9632	22.1124	22.1528	22.4426	22.5521	22.3234	21.9287	22.6702	21.8429	22.5626	22.3528	23.207	22.9548	22.4347	22.7126	21.5655	21.8954	22.4426	22.2714	22.2444	21.9119	24.3733	24.2648	24.903	24.0187	24.5336	23.67	22.2165	22.3791	22.3528	22.2165	22.1916	22.4569	23.8321	22.9655
Rpl7a	22.1313	21.6403	21.5655	22.9378	21.5924	20.8295	21.6753	21.1866	21.8101	21.5924	21.9701	21.5446	21.5522	21.708	20.6276	19.0797	21.2354	21.4828	22.5626	21.4741	21.4888	21.7178	21.5987	23.5103	23.4693	23.3217	23.0874	23.1482	23.3063	22.2043	21.4567	22.6197	22.3791	21.9632	21.8678	21.2427	21.1331	21.5735	21.3841	21.2533	21.5324	23.742	23.5973	23.9782	23.9782	23.5973	23.6924	20.5912	22.5028
Prkar2a	20.486	20.1267	20.8351	20.0173	19.6105	20.0288	17.8808	17.3051	19.8567	19.7326	17.9631	20.9494	19.543	19.5609	19.6213	21.4294	20.7802	13.9021	19.5358	17.8366	17.6284	18.0689	18.2822	16.0467	19.6722	19.8387	16.0657	19.3096	19.2297	18.5366	15.3386	16.3801	15.7499	15.007	15.0796	20.6114	20.023	20.2062	20.1565	20.2641	21.0231	18.202	17.6722	17.9114	18.9108	18.9208	19.1685	18.8377	18.337
Hmgcs1	20.5107	20.4058	20.8976	20.2502	20.0288	21.2993	21.5655	20.9664	18.0458	21.5116	21.2639	21.38	17.8995	20.4058	21.1176	21.6324	21.3911	17.9114	19.8135	18.9108	14.3501	18.5526	14.1386	16.0467	16.0378	16.0032	16.0657	15.9954	15.9319	20.3163	20.4589	19.6366	15.7499	15.007	20.5473	21.0548	20.9809	20.6878	20.2591	20.6584	20.3403	17.9674	17.7301	17.789	17.4321	14.4278	16.7873	20.0435	19.3955
Kras	20.6276	20.7921	20.6706	19.7389	21.4965	21.8508	21.7247	22.6702	22.0415	22.4426	22.6813	20.29	20.9022	20.0435	19.8725	21.5446	21.3056	21.5391	22.0834	21.8429	21.801	21.9785	21.5826	21.4965	21.0401	21.0308	21.2152	20.9317	21.2847	21.6813	19.7389	22.1407	22.3439	21.1807	21.001	18.9208	19.441	16.5214	18.5287	19.2655	19.252	20.9588	20.8509	21.1476	20.7212	21.1029	21.0107	18.656	18.0782
Snap91	23.4693	23.7803	23.6422	23.1009	23.1482	14.2652	14.0114	18.5329	19.1482	18.6854	14.3411	22.2544	23.0284	23.4898	22.5868	23.5754	23.24	20.5473	18.5149	18.9383	18.867	14.4411	18.8475	21.952	19.6213	21.9884	21.8508	22.0248	21.0469	19.6939	18.9623	16.3801	19.7389	19.543	19.4874	21.8863	21.8174	21.1239	20.4731	21.5522	20.8102	21.1109	21.3452	21.2533	21.0889	20.7921	21.3056	22.724	22.1044
Ptprz1	17.9674	18.2089	19.3043	19.441	19.8387	14.2652	14.0114	13.8702	17.1316	13.5925	17.5156	20.566	19.9537	20.9188	19.4823	15.324	19.9601	13.9021	13.7208	14.4482	14.3501	14.4411	14.1386	19.0003	20.2591	19.314	20.0288	19.5304	19.2354	18.459	18.6457	16.3801	15.7499	15.007	18.1949	21.9119	22.0058	22.0834	21.801	22.1044	20.7506	20.2248	20.6452	20.1416	20.7336	21.1476	20.5108	22.0944	20.8976
Pa2g4	20.9022	20.9414	20.6114	21.2354	20.7275	19.9191	20.1823	18.51	19.5993	18.1199	14.3411	20.4731	20.7851	19.8683	19.4456	19.4357	19.4874	19.441	19.0404	18.51	18.8608	18.6798	19.0003	21.9701	21.38	21.952	21.5655	21.0107	21.94	19.2251	19.9273	21.38	19.9014	19.8013	19.9537	21.5446	21.2354	20.8295	21.0107	21.0713	21.2847	21.5735	21.5446	21.5053	21.6403	21.4888	21.8429	20.8102	20.9259
Psma7	22.0332	21.8253	22.0415	21.7247	22.2043	18.6028	20.5537	18.4495	20.3014	18.755	14.3411	21.6324	21.1331	21.1239	20.238	18.8956	19.7282	19.2389	19.7599	19.6366	14.3501	19.8529	18.755	21.7764	21.7925	21.7304	20.9809	22.2944	21.9287	15.5627	18.3614	16.3801	15.7499	15.007	15.0796	20.2438	21.7618	21.7247	21.4673	21.9287	21.5655	19.8013	19.7693	20.013	19.7389	19.424	19.6992	20.8646	19.1239
Ganab	19.5031	20.1609	19.9191	20.6114	20.1823	21.9031	20.9259	20.6878	20.122	20.9945	21.5522	20.817	18.7111	20.2248	19.0003	20.2438	15.1352	20.0435	20.7212	21.2762	22.1044	20.9259	21.8253	16.0467	16.0377	16.0032	16.0657	15.9954	15.9319	15.5627	18.3474	19.3955	15.7499	19.3547	19.2983	18.4695	18.1468	18.6408	17.753	19.138	18.0237	16.9415	15.3986	17.0104	18.4756	17.3115	17.7043	18.0782	17.759
Camkv	20.757	19.9719	20.355	20.4166	20.775	19.0361	19.3417	19.7646	19.0845	19.0744	19.571	19.1079	18.9149	19.0455	21.5826	20.0288	19.153	18.2941	18.6618	20.0773	18.9801	18.4896	19.5897	16.0467	16.0377	16.0032	16.0657	15.9954	15.9319	19.7451	20.775	21.7618	15.7499	15.007	20.5729	20.3787	19.9806	19.5946	20.2553	19.8977	19.2557	21.0814	20.56	21.0889	21.1176	20.9022	21.2152	19.7973	20.7851
Rpl6	22.7392	22.9655	22.8228	23.0874	23.207	20.7621	21.4965	21.38	21.0814	20.3847	21.8954	23.1271	22.9655	23.3934	23.7803	23.4693	21.0169	21.5591	21.3452	21.5924	21.2354	21.7393	20.5788	23.1849	23.364	23.67	23.0666	23.3217	23.288	21.5391	21.5826	22.6527	21.3841	21.4567	21.9031	21.8101	22.1407	22.2444	21.7304	22.5382	21.8954	22.6813	22.9086	22.7871	22.9548	23.1482	23.4132	22.2444	21.3452
Lars	19.4874	18.8898	19.843	19.8725	19.7451	14.2652	14.0114	13.8702	19.5238	19.7742	14.3411	19.7973	18.5045	17.4558	21.4149	15.324	19.0003	13.9021	13.7208	14.4482	14.3501	19.7451	14.1386	16.0467	16.0378	16.0032	21.1807	15.9954	21.0308	15.5627	15.3386	16.3801	15.7499	15.007	15.0796	19.5841	19.1034	18.337	18.4155	18.2272	18.5894	6.84801	16.7124	6.84801	6.84801	6.84801	6.84801	17.763	18.2764
Dync1li1	19.9238	19.3747	20.3403	19.6172	19.2081	18.8898	20.1565	20.0828	19.6172	20.7336	20.0173	19.0317	19.6485	20.0173	21.4404	15.324	19.9146	20.8906	20.013	20.3987	20.0288	21.2273	19.9014	20.2681	19.9931	20.1153	20.1054	20.8847	15.9319	19.8628	18.7894	16.3801	15.7499	15.007	18.2764	21.0169	20.7074	21.2075	20.7802	20.6878	20.7074	18.7595	18.7496	18.0089	18.8795	17.8104	18.7449	19.6485	18.7595
Epb41l3	6.84801	6.84801	6.84801	6.84801	11.0643	17.759	17.9478	17.2024	19.0882	17.8074	18.6072	13.1168	6.84801	12.7378	15.1405	15.324	15.1352	17.7194	17.643	17.8948	18.1069	14.4411	17.5619	16.0467	16.0378	16.0032	16.0657	15.9954	15.9319	15.5627	15.3386	16.3801	15.7499	15.007	18.1297	16.1025	15.7873	15.1104	16.4367	15.2937	6.84801	19.5193	19.0574	18.3924	19.0361	19.2714	19.424	6.84801	6.84801
Mapk1	19.5144	20.9259	20.1364	21.2427	19.6435	20.2837	20.566	20.2797	19.6678	18.5474	19.314	18.7496	20.8351	17.3489	19.6825	19.3355	20.2837	21.6562	19.4922	19.5841	20.9809	20.775	20.3897	21.3367	20.8006	21.6324	21.7764	21.6483	21.7506	20.7001	20.0937	19.7916	15.7499	18.0089	20.0996	20.2967	20.7336	18.3708	19.8683	20.5473	19.8683	20.7851	20.6706	20.8351	21.1239	20.8424	20.652	20.9885	20.7921
Atp6v0d1	20.6584	20.6276	20.1609	20.8351	20.6219	20.3463	19.0574	19.8567	19.9014	19.9273	20.8064	21.1476	21.4149	21.3911	20.3847	19.6312	19.3612	19.3251	18.9801	20.9188	17.4904	21.0713	20.013	20.2967	19.1299	19.3355	20.4975	19.8483	18.9337	15.5627	15.3386	16.3801	18.6261	19.1429	18.2272	21.5199	21.5324	21.1476	21.4404	21.5826	21.4479	21.6068	21.6483	21.9884	21.9785	21.4479	21.6562	22.1044	22.2444
Eif3l	19.9753	20.2749	19.441	20.3204	19.2297	17.9349	18.2504	17.976	18.2685	18.0625	18.4077	17.0611	17.042	12.7378	18.0336	18.4022	15.1352	18.6154	18.2089	18.1567	17.6234	19.4147	18.1626	19.9806	19.8387	16.0032	20.56	20.2438	20.0069	19.1876	19.8977	16.3801	15.7499	15.007	19.094	19.4922	19.5897	19.094	16.7373	19.7099	19.6613	14.6307	17.9066	17.6482	17.0104	16.6792	18.7947	18.83	17.9174
43713	18.995	18.8212	19.6172	19.7861	19.3096	14.2652	14.0114	13.8702	13.7609	13.5925	14.3411	19.7451	20.1054	19.6105	20.4909	21.5053	18.9734	13.9021	13.7208	14.4482	14.3501	14.4411	14.1386	20.0331	16.0378	16.0032	19.1079	15.9954	20.3097	15.5627	15.3386	16.3801	15.7499	15.007	15.0796	19.3704	19.2821	19.6678	18.7947	18.8168	19.6312	6.84801	6.84801	6.84801	6.84801	6.84801	6.84801	21.3452	21.5199
Ckap5	18.3159	18.7595	17.9293	21.171	11.0643	14.2652	18.4394	17.9631	19.0673	19.2297	18.3125	19.4762	17.7742	12.7378	19.0524	15.324	19.7861	13.9021	17.71	17.8029	14.3501	18.5774	14.1386	16.0467	16.0378	19.5841	16.0657	15.9954	15.9319	19.9089	15.3386	20.4248	19.9089	18.6222	15.0796	19.7043	19.6172	19.7742	19.252	19.1034	19.3704	18.083	17.6828	18.6361	18.1468	17.2099	17.4676	19.3547	16.997
Plppr3	20.1671	20.665	19.7973	18.8795	19.8529	19.0797	17.4321	19.2557	19.4922	19.6722	18.2089	20.013	19.6105	20.8064	19.3096	18.765	18.3669	18.337	19.6939	19.0673	14.3501	19.2876	17.8868	21.3841	20.7275	20.6114	19.158	20.2335	20.122	18.6154	19.7099	20.9945	19.6105	18.2089	18.541	20.7851	20.6819	20.4166	20.453	20.4731	20.5107	20.6706	20.4975	20.4665	20.5912	20.7073	20.8976	18.1672	16.563
Klc1	19.6312	20.3014	20.2641	18.6457	18.2272	20.3847	17.987	18.6854	19.2389	19.3612	18.8608	18.337	17.4261	18.7995	20.2335	21.5655	19.0882	19.4509	19.4552	19.8263	19.0048	17.5865	18.0194	19.565	16.0377	19.6172	19.4922	15.9954	18.9108	19.6312	18.5045	16.3801	19.3747	18.6028	19.9931	21.2712	20.7851	20.023	21.2639	20.6706	21.2427	20.8351	20.7686	19.7861	20.0651	20.8725	20.0828	20.1267	19.4552
Got2	18.9208	17.9114	17.5218	18.2541	18.765	18.7947	19.6047	19.0797	19.7173	18.202	18.2321	22.0665	20.9588	20.122	20.7802	19.7389	15.1352	20.2797	20.9377	20.7621	20.1565	19.9931	19.6874	16.0467	16.0377	16.0032	16.0657	15.9954	15.9319	15.5627	18.7947	16.3801	15.7499	17.9821	15.0796	18.995	19.4509	20.1311	19.1842	19.2389	18.8898	20.9377	20.9317	21.2273	21.0548	20.491	21.4057	21.38	21.6148
Vgf	6.84801	6.84801	6.84801	15.9319	11.0643	20.1823	18.4948	19.6047	19.6613	19.8864	19.8263	13.1168	17.7479	18.755	18.2822	20.238	18.9016	20.0937	19.9753	20.3463	19.5782	19.424	19.8085	20.6756	20.059	20.3204	20.334	20.1715	20.652	20.3847	20.535	20.9809	20.8976	19.9191	19.7511	18.7848	19.0993	18.3273	19.8263	18.2634	20.2797	18.6305	18.8564	18.7995	17.643	19.6047	17.2539	16.7324	16.7945
Eif4g2	18.459	18.1148	16.8999	18.1028	19.158	14.2652	14.0114	13.8702	13.7609	13.5925	14.3411	18.0336	18.1779	18.51	18.377	18.7595	18.0972	13.9021	13.7208	14.4482	14.3501	14.4411	14.1386	19.0361	16.0378	16.0032	16.0657	15.9954	15.9319	19.1482	19.3915	16.3801	20.1565	18.9849	18.8845	18.3125	16.302	15.4314	17.1496	17.9174	17.826	14.1541	15.6979	15.7544	16.2931	17.5085	15.9834	17.3718	18.1836
Coro1a	16.0467	18.7496	17.8666	16.7512	11.0643	19.4357	17.4211	20.3097	18.8124	19.4552	17.6552	17.6117	17.6117	19.3251	20.453	18.4535	20.3463	19.8683	18.7355	20.5955	20.2967	17.5422	20.5912	20.757	16.0377	19.0455	16.0657	20.486	15.9319	18.6305	22.467	22.5226	22.0944	21.219	22.334	20.3987	19.843	18.9055	17.3718	19.5993	20.0331	17.8416	16.9602	17.875	17.3489	17.7301	17.6771	20.6941	21.38
Ddx3x	19.1726	19.6435	19.0993	18.6982	19.5555	21.1239	20.9664	21.3173	20.6819	20.5955	21.0401	18.3708	19.9931	17.5218	18.6933	18.3829	20.3608	20.4975	20.486	20.2174	20.8064	20.8646	20.7851	22.7126	22.8978	22.7871	22.7628	22.5382	22.5761	21.7694	21.8429	22.0665	22.5226	22.2714	22.3234	19.314	19.6366	20.23	20.4369	19.6485	20.0828	21.5199	21.6753	21.3841	21.3589	21.3534	21.5826	19.3188	17.4321
Rab7	22.6197	22.9915	22.8053	22.334	22.3234	22.7392	22.6197	22.1809	22.225	22.225	21.8253	22.2444	22.597	22.5868	22.3234	22.0332	22.6527	22.4777	22.0332	22.7392	22.4019	22.7494	22.4426	19.6678	19.7511	20.1364	20.6166	20.5955	20.4058	21.5826	21.6562	21.4294	22.8228	21.6562	21.8594	22.4912	22.2341	22.6093	22.5226	22.5868	22.4912	22.9778	22.9778	22.9378	23.0666	22.4777	22.5626	21.4741	22.2165
Ppp3cb	17.607	18.6933	17.2169	18.337	18.6457	20.1054	18.9734	13.8702	18.541	19.3915	14.3411	19.252	17.9114	19.5555	15.1405	15.324	15.1352	13.9021	17.5156	14.4482	20.8906	19.094	20.5279	16.0467	16.0377	16.0032	16.0657	15.9954	15.9319	18.5894	15.3386	16.3801	19.6254	19.0048	19.7861	19.8924	19.8628	19.8529	19.8529	19.3704	20.0651	18.0132	16.4184	16.6792	16.8775	15.8636	17.8924	19.1299	18.5894
Psma2	20.5223	19.6172	20.5044	20.5223	20.4665	14.2652	14.0114	13.8702	13.7609	13.5925	14.3411	17.664	20.3097	19.2821	20.4166	19.5491	19.8815	13.9021	13.7208	14.4482	14.3501	14.4411	14.1386	21.1239	21.1176	20.9124	21.3246	21.5116	21.1866	15.5627	15.3386	20.3787	15.7499	15.007	15.0796	18.9149	19.7799	20.6819	20.665	20.6941	20.9124	17.2403	17.8666	17.8995	6.84801	6.84801	18.337	20.1311	21.2847
Nefl	6.84801	6.84801	6.84801	6.84801	11.0643	20.7444	20.0651	20.5157	19.966	20.1609	20.6452	13.1168	6.84801	12.7378	15.1405	15.324	15.1352	18.765	19.6366	19.4823	18.6618	19.2048	18.9279	16.0467	16.0378	16.0032	16.0657	15.9954	15.9319	15.5627	15.3386	16.3801	15.7499	18.3025	15.0796	17.3177	17.6024	16.5547	14.7104	15.6846	6.84801	19.0574	18.2887	17.6024	18.2541	17.5272	17.875	22.6197	21.5053
Rab35	21.5391	21.6639	21.5053	21.0107	21.6148	18.2584	19.4974	13.8702	20.1823	20.6166	19.5841	21.6639	21.4294	21.2639	21.3841	21.1109	21.5446	18.0132	19.5094	19.8135	14.3501	19.5609	18.0458	19.8387	20.6027	20.7336	19.1938	15.9954	19.5993	21.5735	21.7178	20.8725	22.2944	21.5591	21.5199	21.9701	21.7178	21.4149	21.4741	21.1807	21.2354	20.5729	20.5419	20.566	20.817	20.4311	19.9437	19.6312	19.9238
Psmd11	19.9806	19.6992	20.7275	19.3043	19.7693	14.2652	14.0114	13.8702	13.7609	13.5925	14.3411	18.4804	17.664	17.9529	18.6109	18.6261	19.0455	13.9021	13.7208	14.4482	14.3501	14.4411	14.1386	21.3057	21.1416	21.111	21.1416	20.7336	20.5223	15.5627	15.3386	16.3801	15.7499	15.007	15.0796	21.0979	20.4731	19.0797	20.6219	19.9238	20.633	17.3177	18.0884	17.576	16.8431	17.6284	17.4558	19.3355	19.0524
Pacsin1	15.5381	6.84801	16.1854	17.1196	16.7187	14.2652	14.0114	13.8702	13.7609	13.5925	14.3411	13.1168	16.1449	18.1199	18.7748	15.324	15.1352	13.9021	13.7208	14.4482	17.826	14.4411	14.1386	16.0467	16.0378	16.0032	16.0657	15.9954	15.9319	15.5627	15.3386	16.3801	15.7499	15.007	15.0796	18.4394	17.4371	18.5985	16.3662	18.1328	12.548	17.6771	15.0843	17.1448	17.6175	17.5802	17.2024	21.5053	20.9317
Rps6	22.1044	21.7858	22.1124	21.8777	21.94	19.8135	19.966	21.3589	21.5655	21.4294	20.8646	21.2152	22.0944	21.7506	20.0288	21.5522	21.2913	22.0556	22.1044	20.486	21.1807	21.6813	21.0889	23.6924	23.7116	23.5103	23.3063	23.1271	23.3934	21.4965	20.9317	22.1231	21.3452	21.8342	21.5253	21.4673	21.9201	22.2714	21.0548	21.3452	21.1989	22.9378	23.288	22.6093	22.5382	23.2215	23.1482	20.6219	21.4404
Psma4	21.4479	20.9317	21.5199	21.1622	21.6483	14.2652	19.4874	18.995	13.7609	20.059	18.9623	13.1168	21.0889	16.7873	20.3664	15.324	21.1866	13.9021	18.9149	14.4482	14.3501	14.4411	18.5245	22.074	22.074	22.0248	22.4242	22.074	22.2944	15.5627	15.3386	16.3801	15.7499	18.9623	18.7947	17.8995	19.3417	19.7173	20.1765	19.5841	19.7916	15.9319	17.6325	15.9723	16.7055	17.6373	18.2272	20.8424	20.9022
Calu	18.3511	6.84801	18.137	18.4695	18.9149	19.7555	21.5391	21.5391	20.5537	21.5987	21.7247	13.1168	18.9849	18.9849	15.1405	21.2427	15.1352	20.7001	20.0435	20.3787	14.3501	20.5853	18.8168	16.0467	19.094	16.0032	19.9437	15.9954	15.9319	19.2714	15.3386	16.3801	15.7499	15.007	15.0796	18.4804	17.0658	18.7748	15.3564	16.997	17.4211	19.8567	18.2728	20.2438	20.0708	19.9753	19.8683	17.0104	6.84801
Csnk2a1	21.8342	21.8174	21.1476	21.4057	21.7694	23.1009	23.257	23.4459	21.2152	22.6702	23.0666	21.2993	21.8174	20.453	21.94	21.9701	22.4019	19.1781	22.2444	22.4569	23.0666	20.6756	22.7628	22.2621	21.7304	21.6813	22.1528	21.4057	21.6148	22.9378	21.2427	16.3801	21.4567	21.0548	22.5761	17.6828	17.643	13.157	17.607	20.2749	19.9753	21.4294	21.3911	21.6987	21.7178	21.3295	21.5522	20.2797	21.5324
P4hb	21.1239	21.2533	20.7506	20.9317	19.9753	20.0522	21.7694	20.23	20.8976	20.6878	21.38	21.5116	19.7511	20.9317	21.4294	20.3987	18.2541	20.4248	19.8013	20.3403	20.059	21.0814	18.5366	20.9259	20.8778	19.9866	20.1765	19.8815	19.7226	19.7799	18.7111	21.1029	15.7499	19.7861	15.0796	20.652	20.1311	20.0708	20.0173	19.9437	20.2749	20.5108	20.2012	20.0708	20.3732	20.2012	20.1715	17.8155	16.5547
Pafah1b3	20.665	20.8571	21.171	21.9287	22.0944	22.4569	22.4426	22.3791	22.4131	22.5028	22.5028	20.059	20.3403	16.9286	22.2544	22.365	23.0434	22.8053	22.4912	21.9031	22.5626	21.9031	21.8508	22.1407	21.3246	21.3367	20.3787	21.2639	20.109	21.5053	22.4777	16.3801	22.5521	21.5735	21.6403	19.6254	15.0516	14.5515	18.3829	18.2392	19.5144	17.8321	18.9208	17.643	16.9081	16.2378	18.0579	15.2937	17.6175
Ctnnd1	20.2681	20.3097	19.9538	18.2764	20.0996	21.3984	21.4057	21.6753	21.1571	21.3246	21.1239	21.3173	19.3505	20.2591	20.2591	20.535	20.652	13.9021	20.0878	20.29	19.4707	20.1935	20.775	16.0467	16.0378	16.0032	16.0657	15.9954	15.9319	20.5473	20.5537	19.6825	15.7499	19.6874	18.5675	19.7326	18.9679	18.4804	18.6671	20.0708	18.8608	19.42	19.3793	19.1781	20.355	19.5609	19.5193	17.8924	18.0336
Me1	16.2378	16.4607	16.7873	6.84801	11.0643	14.2652	14.0114	18.2157	13.7609	13.5925	17.9413	13.1168	6.84801	12.7378	18.137	15.324	18.7058	13.9021	13.7208	14.4482	14.3501	14.4411	14.1386	20.6407	20.2438	21.4965	21.1925	19.5358	19.6366	19.7043	15.3386	16.3801	15.7499	19.0361	15.0796	19.8567	20.1364	20.3097	20.3987	18.9573	20.013	15.1669	16.1318	17.0307	17.7808	17.3177	18.4495	20.5729	20.2591
Rpl13	22.467	22.1528	22.2544	22.9655	22.4131	21.2354	20.9809	21.0713	21.3367	21.5446	21.5116	22.1626	22.282	21.3589	21.2152	19.9381	20.2641	21.2273	21.4294	21.4888	21.0231	20.4369	21.4741	23.7116	24.6388	24.6388	24.3363	23.9226	23.742	20.3014	20.3463	21.2762	21.708	21.7304	21.5391	23.24	23.207	23.1271	22.8721	23.1009	22.8374	23.5103	23.742	23.3774	23.1674	23.67	23.6422	22.7494	22.0332
Stx12	21.2913	21.3452	20.665	21.0308	21.0469	21.3173	20.6584	20.6166	20.6878	20.5157	20.059	20.8064	21.0231	21.0308	20.9664	20.1565	20.4731	20.1267	19.9806	20.9414	20.3608	20.2681	20.566	20.238	20.1524	19.9537	20.5788	20.3341	20.238	20.1467	18.8956	21.2913	18.6361	20.2438	20.2797	21.5053	21.2762	21.8777	20.491	21.0651	20.6878	21.8863	21.8253	21.952	21.6562	21.6892	21.4888	19.9146	19.0993
Set	21.5053	21.5987	21.1416	21.3246	22.1124	21.0713	21.8863	18.9524	21.2639	21.8101	22.5626	22.5226	21.6892	22.0474	22.5028	22.4569	22.6284	22.5626	22.1313	22.9378	23.0284	21.5446	22.5626	19.3747	16.0378	16.0032	16.0657	19.2983	19.1238	15.5627	15.3386	20.453	19.153	18.6408	18.4196	21.5735	21.3057	21.3534	20.9317	21.2762	20.652	20.2749	20.5788	20.535	20.652	20.3097	20.3608	18.377	17.1071
Napa	19.9437	19.9601	19.5094	19.138	18.7595	20.0173	20.4311	19.424	19.6992	18.6515	19.7043	19.5031	18.9424	19.7043	20.8646	18.9524	18.867	19.4552	20.2681	20.4975	20.4975	20.6706	19.6366	20.3341	21.2427	20.0069	20.0708	21.1331	21.4057	15.5627	15.3386	16.3801	15.7499	18.137	15.0796	18.8564	16.426	18.8564	19.1299	17.365	19.571	20.8778	20.9588	21.0651	20.9188	20.7686	20.7001	21.1109	20.633
Epb41I3	17.8029	20.0878	18.7354	17.7432	18.8723	14.2652	14.0114	13.8702	13.7609	13.5925	14.3411	17.3489	19.7861	19.5841	20.535	15.324	15.1352	13.9021	13.7208	14.4482	14.3501	14.4411	14.1386	19.1938	19.0455	16.0032	16.0657	15.9954	19.138	15.5627	15.3386	16.3801	15.7499	15.007	15.0796	20.3204	19.5238	19.3915	19.7451	19.3652	20.4248	6.84801	6.84801	6.84801	6.84801	6.84801	6.84801	19.6992	18.6618
Dnaja1	18.3708	18.6305	18.3474	18.4998	11.0643	17.8714	17.8416	17.7808	18.3924	18.4196	18.689	13.1168	17.3793	17.0658	19.4357	19.3043	15.1352	18.3708	18.3614	18.6154	18.3875	17.8924	18.1149	16.0467	16.0377	20.0522	16.0657	15.9954	19.7555	20.6027	20.6706	16.3801	19.7173	19.8387	18.2541	19.5238	18.6671	19.1429	19.8483	18.8061	18.7058	19.4011	18.7449	18.8124	19.3793	18.4804	18.5935	18.1251	17.1608
Psmb4	20.8064	20.9124	21.4294	21.0814	21.6068	18.7271	18.6731	18.3614	18.2941	18.6109	18.7496	19.6485	20.8237	19.3612	15.1405	20.7506	18.995	18.2392	18.765	17.5085	17.9529	19.0317	18.4241	22.2714	22.8228	22.282	22.4131	22.1916	21.3246	19.2876	18.2272	16.3801	19.6992	18.8377	18.0625	18.0746	20.0173	20.4791	19.8815	20.3266	19.8483	17.0611	17.4778	16.3068	16.4847	17.1136	17.7808	19.4823	18.8433
Rtcb	19.4552	19.5238	19.2935	19.0267	18.5675	14.2652	14.0114	13.8702	18.2728	19.3188	14.3411	13.1168	18.51	19.7916	15.1405	15.324	15.1352	13.9021	19.6172	14.4482	18.6408	18.1949	19.0744	21.2427	21.1925	21.1476	21.4965	20.8351	21.3056	15.5627	18.5894	16.3801	19.2768	15.007	15.0796	20.1671	19.6254	19.9191	20.5279	19.5897	20.8295	20.3897	18.7111	18.6731	20.1364	20.0773	20.7074	20.0651	19.3188
Rps19	22.225	22.4426	21.8508	22.3528	21.8429	22.8978	23.4898	23.207	23.1271	22.8721	22.9234	21.7764	22.0665	22.0145	21.8429	22.2444	22.3917	23.1122	23.364	23.364	23.207	23.6924	23.3063	25.5546	25.0941	25.4983	25.4983	25.1807	25.968	23.1271	22.9378	23.3428	20.6706	23.207	23.4898	19.4509	18.7058	19.6254	18.9017	20.2174	19.7326	21.6892	21.7694	22.4426	22.5226	21.9119	22.4777	21.0889	21.9632
Rps9	20.8847	19.3955	19.7799	19.8263	17.8472	22.0058	22.467	21.708	21.9287	21.6403	20.8509	19.4509	19.6172	20.4369	19.3612	20.3732	20.3897	21.0401	21.4567	22.1916	22.2714	21.5324	19.5782	23.4297	23.257	23.5973	23.2725	23.4898	23.24	21.2993	22.0058	21.8594	21.6987	22.1231	21.2993	20.4975	20.4975	20.2797	19.1726	20.1364	18.1468	23.0874	23.3217	22.5226	22.2621	23.24	23.2215	17.6722	20.1878
Gstp1	20.4589	20.0382	19.9994	19.6312	20.9259	14.2652	14.0114	13.8702	13.7609	13.5925	14.3411	19.2048	20.9188	21.0548	15.1405	20.4058	19.094	13.9021	17.7808	14.4482	17.5218	17.6943	20.486	20.2012	19.9146	16.0032	16.0657	15.9954	19.7511	15.5627	15.3386	20.0382	15.7499	19.3355	15.0796	20.7444	20.4248	19.9753	18.9108	20.8006	18.7995	20.122	15.9833	20.5788	20.2113	19.1632	19.3096	21.8678	21.9201
Rap1b	19.8013	19.9381	19.42	19.314	20.2012	14.2652	14.0114	19.3417	13.7609	17.4371	18.4948	13.1168	20.0173	12.7378	15.1405	15.324	15.1352	13.9021	13.7208	14.4482	14.3501	14.4411	14.1386	16.0467	16.0378	16.0032	16.0657	15.9954	15.9319	15.5627	15.3386	16.3801	15.7499	15.007	15.0796	19.0267	19.3704	19.5993	17.4474	18.9734	19.2714	18.6408	18.298	18.7312	18.5985	18.541	17.9986	18.7748	18.4756
Kif2a	21.7858	21.5591	22.0332	21.4149	21.4216	19.4614	19.5358	18.8956	20.4248	17.4145	19.3612	21.4479	20.7802	20.9377	19.6992	18.8475	18.9108	18.2157	18.8124	18.5045	19.424	18.5577	17.759	19.7043	19.3849	16.0032	16.0657	19.7173	15.9319	15.5627	15.3386	16.3801	21.1476	18.867	15.0796	21.3246	21.2273	20.9494	21.5199	21.5199	20.4975	20.4731	19.3096	18.6618	20.0996	19.4088	19.9146	20.059	20.23
Prps1l3	20.9377	20.5537	20.8006	20.0878	21.1029	14.2652	14.0114	18.377	13.7609	17.0611	14.3411	20.2681	20.23	19.8387	20.3732	20.0069	20.6114	18.3076	17.2403	17.6482	18.9208	18.5245	18.004	20.7622	20.6452	20.3732	20.9124	21.4889	21.5655	15.5627	18.51	19.9146	15.7499	20.334	18.3708	21.4889	21.2712	21.5116	20.535	21.0814	20.9494	18.9849	19.6549	18.6154	18.9337	19.0267	19.0361	19.8567	20.1935
Rab14	22.0665	22.0248	21.6483	21.9201	21.3295	22.3917	21.6257	21.94	21.6753	21.8777	22.2341	22.3234	22.1916	22.6955	20.817	23.257	23.3217	21.6813	22.2544	22.4019	22.7126	22.0248	22.2341	20.29	19.3188	19.6047	20.6819	15.9954	19.4301	19.5031	21.6324	23.1674	20.2502	22.5868	22.2621	22.3234	22.2043	22.2043	22.6093	22.4242	21.6753	21.1331	21.1622	20.8424	21.1866	21.4149	21.3984	22.4019	22.334
Rab5c	22.1916	22.4242	22.3234	22.0248	21.801	22.2944	22.0058	22.4912	22.4347	21.9884	20.9737	22.724	21.6257	22.2944	21.8174	22.6197	21.5987	22.2444	22.7494	22.724	22.334	23.207	22.2621	16.0467	19.7282	20.5912	19.5555	15.9954	19.5782	21.1807	20.486	20.8102	20.3057	20.6584	21.1866	22.0665	22.1313	22.3791	22.4242	22.4777	22.5028	21.5826	21.4888	22.0834	21.7393	21.5324	21.7247	21.9954	21.2152
Nme1	21.3056	21.3246	21.5116	21.1416	21.3452	22.1916	21.6403	22.0058	21.8863	22.1044	21.9031	21.7178	21.708	22.1626	21.1331	20.8006	22.334	21.5655	20.1311	20.8102	21.2639	14.4411	21.5655	23.288	22.9778	23.24	22.9915	22.8721	22.7494	21.6483	21.3246	22.8847	22.225	21.0651	21.3589	19.6678	19.7099	18.8608	20.0878	20.0773	20.2248	20.3341	20.3608	20.5853	20.8351	20.5729	20.5044	21.2152	21.7506
Iars	19.8263	19.7043	19.8135	19.2439	19.82	14.2652	17.6677	13.8702	18.2634	13.5925	14.3411	13.1168	18.4896	16.9868	19.5946	19.1344	18.6222	13.9021	13.7208	14.4482	14.3501	14.4411	14.1386	16.0467	19.2935	19.6874	20.2113	19.1034	20.23	15.5627	15.3386	16.3801	15.7499	15.007	18.7223	17.6722	18.6933	17.8104	17.4211	19.5238	17.724	6.84801	15.8636	15.6979	15.6846	16.2444	15.7697	18.7407	19.6213
Psmd4	20.4731	19.8725	20.3987	19.9538	20.2438	14.2652	14.0114	13.8702	13.7609	13.5925	14.3411	18.4155	19.143	18.9734	20.9022	15.324	15.1352	13.9021	13.7208	14.4482	14.3501	14.4411	14.1386	20.775	19.8135	19.9931	20.238	20.2837	20.5955	15.5627	15.3386	16.3801	15.7499	15.007	15.0796	20.5729	19.9753	20.5473	20.4166	19.9806	20.1823	16.1449	15.1782	14.853	15.1669	15.3627	16.4847	18.4022	17.9529
Dpp3	16.0032	17.4211	17.4904	17.2169	18.0458	14.2652	14.0114	13.8702	13.7609	17.3718	14.3411	17.1071	16.9756	17.3718	15.1405	15.324	15.1352	18.3963	13.7208	14.4482	14.3501	14.4411	14.1386	16.0467	19.1079	16.0032	16.0657	15.9954	15.9319	15.5627	15.3386	16.3801	15.7499	15.007	15.0796	14.7773	15.334	14.7011	17.1448	15.8832	15.7873	13.5446	13.6168	6.84801	6.84801	6.84801	15.0964	16.8579	16.9487
Rab10	22.5028	22.5626	22.2714	21.9954	21.8863	20.5729	20.6027	19.8815	20.6452	20.5473	21.2427	22.3917	22.6702	22.5521	20.9188	22.0556	21.7764	18.5935	19.2557	20.8906	20.6219	20.9588	20.2502	22.0145	21.8594	22.1044	22.1809	21.8342	22.5521	20.3897	19.5358	21.3246	18.7995	19.949	19.9601	21.8777	21.5522	21.4741	22.1626	21.6987	22.2544	20.2174	18.3924	19.158	19.1726	18.9149	19.9089	21.7304	21.0713
Casp3	21.3367	21.2152	21.6639	21.6813	21.6562	21.4057	20.6276	21.9201	22.0944	21.9701	21.7925	21.9884	21.7764	21.6813	20.109	20.6407	21.4404	21.2847	21.6483	21.5735	19.5993	21.8429	19.543	21.2354	19.8683	21.0713	20.3732	20.4665	20.3057	22.1916	19.7326	19.7173	22.2621	21.4216	20.6584	21.6892	21.3589	21.4404	21.4216	21.5987	21.0814	19.9601	20.2837	19.7282	19.8135	19.9146	19.9273	19.5304	20.2248
Eif4b	18.7271	20.1364	19.9381	19.5193	21.0308	20.5853	20.3014	20.757	19.7973	20.3163	19.8135	20.5107	18.7169	19.0198	18.7058	21.8508	21.5053	20.1416	19.4823	20.2012	20.4665	19.7742	20.817	19.5304	20.9737	21.2913	19.9866	19.8683	20.0435	20.2641	20.4248	16.3801	21.5826	19.9146	20.7622	18.8061	19.7389	19.158	19.6678	19.0048	19.138	17.6284	18.1028	17.7935	17.9674	18.5287	16.8775	17.9674	19.6485
rps14	21.3984	21.0169	21.0548	21.5826	21.2712	18.7407	18.8564	18.7496	19.7389	20.3664	18.1672	21.6148	20.9377	21.38	15.1405	18.2211	20.7336	19.8085	19.3652	19.138	18.9573	14.4411	19.9146	22.7494	22.7752	21.6987	22.0058	22.9915	22.6527	22.5226	21.9287	20.8351	21.4216	22.1044	21.5655	22.334	22.1712	22.0058	21.9632	22.0415	21.9701	22.7628	22.4347	22.8374	23.2215	22.724	22.8374	21.7858	20.2967
Pfkl	15.8358	6.84801	16.4607	16.7373	18.6072	17.8666	18.4155	18.8124	19.2655	19.1299	19.0003	18.3924	17.8223	12.7378	19.1938	19.3747	19.1876	13.9021	19.5238	19.0003	18.8433	18.7595	14.1386	16.0467	16.0378	19.2389	16.0657	15.9954	15.9319	15.5627	15.3386	16.3801	15.7499	18.2685	15.0796	19.3652	18.3025	18.8377	18.1468	17.0658	18.8249	19.7555	19.2251	19.2487	19.3747	19.5993	19.2821	16.1696	19.8815
Arf5	18.8723	17.987	18.7449	18.2321	19.0099	19.5238	14.0114	19.5304	13.7609	13.5925	19.1136	19.4922	18.7699	19.7742	19.8085	20.2553	15.1352	13.9021	13.7208	14.4482	14.3501	14.4411	14.1386	16.0467	16.0378	16.0032	16.0657	15.9954	15.9319	15.5627	15.3386	16.3801	15.7499	15.007	15.0796	20.2837	19.543	19.2297	19.7226	19.3308	19.7693	18.9801	19.6366	19.3417	17.8029	20.9588	16.7124	19.2487	19.314
Pgd	20.1524	20.7275	20.8424	20.2641	22.225	17.5865	19.9753	13.8702	13.7609	18.5045	19.2002	20.9124	20.6941	19.7861	18.5675	18.6109	19.3849	17.8223	18.4289	17.6677	18.3318	14.4411	14.1386	20.652	21.708	20.817	20.9494	20.7621	21.4149	15.5627	15.3386	19.8628	15.7499	20.6452	19.6773	21.2639	21.4057	20.9377	20.7621	21.0469	20.8351	18.377	19.3188	18.4395	19.4088	19.1188	19.3652	19.4088	19.3652
Rpl8	21.2533	20.8778	21.1622	21.5591	21.0548	20.1878	19.82	20.4119	19.7916	19.5946	19.6366	20.9414	20.2641	20.2837	20.9259	19.3251	20.6027	19.1938	20.9188	20.1715	20.23	21.2639	20.5223	22.2544	21.6892	22.0474	21.952	21.9632	21.708	19.6105	19.7646	21.6148	19.4552	20.1878	20.3897	21.3841	21.0308	21.5199	20.9737	20.9945	20.8778	22.31	21.7393	21.8342	22.0248	21.7858	21.8594	21.6068	20.6407
Rap1a	23.257	23.207	23.4297	22.1124	22.7126	23.364	22.4912	23.4693	23.1009	23.4297	25.1807	23.2725	23.4132	22.2341	23.288	23.1849	23.4898	22.5761	22.8228	23.0074	22.9655	23.0284	22.9548	22.3528	21.9119	21.5826	22.2165	22.3234	22.225	22.5868	22.6284	22.2621	22.4912	22.7871	22.3528	22.2043	22.5761	22.9778	22.7392	22.4019	22.7752	21.7178	21.5655	21.4216	21.3246	22.0415	21.4965	23.7803	22.5521
Arpc1a	19.7451	18.867	19.4707	19.2606	19.6939	20.6584	20.4166	20.1935	19.7043	19.6105	20.4665	18.3125	18.8249	18.1672	18.755	18.9055	20.633	20.4058	21.2847	20.5419	21.6403	21.8101	20.3987	20.0708	16.0377	18.9801	19.0797	20.6941	21.3534	20.8509	20.817	20.566	21.1571	20.2641	19.2714	19.0993	19.3355	19.5841	19.3188	19.5609	19.4456	20.7621	20.491	21.0713	21.3173	21.1925	20.6407	19.2297	18.8515
Cdh2	17.7742	17.2467	19.6773	17.8029	17.789	18.5045	14.0114	18.4289	18.8377	18.4447	14.3411	18.9467	18.7995	17.9715	18.1895	15.324	19.0797	18.1069	18.0401	14.4482	18.9734	14.4411	18.867	16.0467	16.0378	16.0032	16.0657	15.9954	15.9319	15.5627	18.7271	19.8977	15.7499	18.5832	15.0796	17.2539	18.4804	19.6549	15.0426	18.83	16.4112	19.1482	19.094	19.1631	19.6047	19.4974	19.7916	13.9124	6.84801
Sh3gl2	20.8725	20.6941	20.8778	20.8295	20.7921	17.724	17.8074	17.5481	17.5272	17.2099	20.1565	20.3732	20.8847	20.059	19.5193	18.7449	18.3924	17.724	17.875	14.4482	17.7855	17.5802	14.1386	20.6706	16.0377	16.0032	16.0657	20.1054	15.9319	15.5627	15.3386	16.3801	15.7499	18.5287	15.0796	20.9124	21.1029	19.3188	20.5788	21.171	20.6027	19.7099	19.8628	20.2641	19.8977	20.013	19.8135	21.9201	22.4347
Dnajc5	21.5324	21.6753	21.6892	21.0889	20.9664	21.7764	21.3295	21.1989	21.2913	21.1331	20.5912	20.4058	20.3341	21.4673	20.8778	21.8253	21.6639	21.2913	21.0713	21.1925	20.6756	20.9414	19.7599	19.9719	20.023	20.5419	19.6172	21.2152	21.1989	19.7693	19.0574	21.1866	18.9383	18.6731	19.4974	21.8253	21.4828	21.0814	21.1476	21.7858	20.4311	19.7861	19.8725	19.8567	19.4147	20.0435	19.5555	19.9753	18.8845
Slc3a2	21.0979	21.0469	21.2712	20.3266	21.1622	22.5028	22.0834	22.1231	21.3295	22.1626	20.8006	21.1866	21.3678	20.6819	19.5358	21.8777	19.0048	22.2621	22.0415	21.6639	22.2444	19.5841	22.6527	16.0467	20.5044	19.5144	20.9414	19.8864	21.5735	20.7212	20.5473	16.3801	18.7449	18.9337	20.4665	21.2993	21.8429	21.4888	21.8594	21.4149	21.9954	22.074	21.4741	21.5116	21.6257	21.5391	21.4828	21.1239	20.2335
Opcml	22.7871	21.9119	22.4347	22.1712	21.5446	22.1626	21.4294	21.801	22.0665	21.6324	21.8101	23.6422	21.9785	22.6093	22.7871	22.1044	22.1809	20.3787	21.7618	20.0708	20.0937	21.6987	20.1671	20.8847	20.23	19.8775	19.5782	20.3014	19.8085	21.3589	21.5391	21.2533	22.3234	22.0415	22.2544	21.8678	22.5028	22.334	22.724	22.4347	22.597	21.8174	21.6987	22.4912	22.3791	21.9785	22.2944	22.4912	21.8678
Nckap1	18.9017	18.8433	18.765	18.0972	18.9679	19.8529	19.7389	19.5609	19.8864	19.82	19.1876	18.6109	19.0455	17.9239	18.541	15.324	18.173	19.7742	20.2012	19.5993	19.7282	19.2081	19.3251	16.0467	16.0377	16.0032	16.0657	15.9954	15.9319	20.2012	20.3341	20.6166	20.2174	20.0708	20.1935	18.7801	19.2655	18.8898	18.4495	18.755	18.2728	20.1267	20.013	20.1765	20.4975	20.2797	20.4248	19.2935	19.158
Txnl1	19.82	19.9191	20.7073	20.3463	20.3608	14.2652	17.2795	18.0132	17.8666	17.5218	18.6222	19.8725	19.158	19.6939	20.3987	19.8683	19.7599	13.9021	17.664	14.4482	14.3501	18.0884	14.1386	19.0048	19.8263	19.6549	19.7555	19.1631	18.99	15.5627	15.3386	16.3801	15.7499	15.007	15.0796	21.3173	21.1989	21.1989	20.652	20.5279	20.3014	17.9413	17.3718	17.3718	16.7124	17.3312	17.6024	19.565	19.6678
mKIAA0687	18.7111	18.9016	19.0524	18.3874	19.1344	14.2652	14.0114	13.8702	13.7609	13.5925	14.3411	18.3829	18.7223	18.4998	18.7801	21.4149	20.109	13.9021	13.7208	14.4482	14.3501	14.4411	14.1386	16.0467	16.0378	16.0032	16.0657	15.9954	15.9319	15.5627	15.3386	16.3801	15.7499	15.007	15.0796	19.5946	18.3213	18.7169	19.7282	18.8898	19.8725	6.84801	6.84801	6.84801	6.84801	6.84801	6.84801	17.7432	16.3134
Rab1b	19.5238	20.2335	20.0651	20.1524	20.0069	18.083	18.3708	17.9413	17.9066	17.8868	18.9679	19.6722	20.0828	19.6678	18.1779	18.5577	19.401	13.9021	18.7111	14.4482	18.4948	14.4411	18.3423	16.0467	16.0378	16.0032	16.0657	20.2591	20.9885	18.83	18.2728	20.0288	18.689	18.6361	18.5329	17.3973	17.0824	15.2937	16.7124	15.334	17.759	18.1328	17.1883	18.4155	18.8249	18.0884	18.2584	17.5218	17.4261
Hk1	17.1448	16.6099	16.2215	18.9524	11.0643	18.7312	18.0518	19.4552	13.7609	17.8321	17.5218	13.1168	19.0003	19.9994	15.1405	15.324	15.1352	18.9424	20.665	20.3341	19.4922	20.7686	14.1386	16.0467	16.0377	16.0032	16.0657	15.9954	15.9319	20.023	21.4216	21.3367	21.7506	20.9317	21.219	14.7961	14.7162	16.4049	18.3076	18.2685	18.137	20.4791	20.6584	20.8847	20.3341	20.486	20.7686	18.1779	19.5897
Eif3f	21.3534	21.6257	22.1044	21.5324	21.708	14.2652	14.0114	18.3924	18.8061	13.5925	19.3188	22.0332	18.83	22.0556	15.1405	20.3847	18.7407	13.9021	13.7208	14.4482	14.3501	14.4411	14.1386	16.0467	16.0377	20.1467	16.0657	15.9954	15.9319	20.5108	21.0308	16.3801	20.2012	20.5537	20.2967	20.4731	20.8064	20.9945	21.38	19.441	20.8725	17.5619	18.7947	16.0147	17.0159	17.9986	18.3025	19.9994	19.6254
Hnrnpm	18.8795	19.3188	17.6677	19.6874	18.7801	20.566	19.6172	19.6874	20.0173	19.9931	20.2335	20.3403	19.4707	20.535	20.5157	19.4147	20.013	20.5537	20.5788	19.9273	20.1671	19.966	20.8064	20.023	20.2967	20.6706	20.0937	20.4975	20.3897	18.5149	19.5841	19.7099	21.4479	20.6878	19.571	20.7686	20.5157	20.7001	20.4589	20.4248	20.3897	21.5924	21.4965	21.5735	21.5324	21.5735	21.5735	17.5716	16.8373
Map4k4	6.84801	6.84801	6.84801	6.84801	11.0643	21.9632	21.1416	21.1416	21.3246	21.9201	21.9119	13.1168	6.84801	12.7378	15.1405	15.324	15.1352	20.3732	19.9381	21.2712	20.6452	20.6452	21.1239	16.0467	16.0378	16.0032	16.0657	15.9954	15.9319	15.5627	19.1299	16.3801	15.7499	18.3874	19.314	6.84801	6.84801	6.84801	6.84801	6.84801	6.84801	19.9381	19.1631	20.3266	19.4922	18.9849	19.1938	6.84801	6.84801
43711	20.7001	20.566	20.56	20.7506	20.2248	14.2652	14.0114	13.8702	13.7609	13.5925	14.3411	20.3204	20.665	20.7622	15.1405	21.1331	22.2444	13.9021	13.7208	14.4482	14.3501	14.4411	14.1386	19.094	20.2335	19.8529	19.9272	20.7921	20.3732	15.5627	15.3386	16.3801	15.7499	15.007	15.0796	20.7212	21.1807	20.109	20.775	20.9317	21.4965	6.84801	6.84801	6.84801	6.84801	6.84801	6.84801	20.9124	21.6892
Slc1a2	18.5732	19.2487	19.4509	19.0404	18.1779	20.9124	19.9238	21.2762	20.665	20.109	20.7212	19.2876	19.2002	19.9437	20.6584	20.3897	19.8529	20.3057	21.2273	22.1124	21.7304	20.757	22.0474	20.4665	19.2714	20.8351	20.8006	15.9954	15.9319	20.013	21.7247	19.7973	21.7858	20.9588	21.0713	18.6305	18.8845	18.7111	18.2685	17.4145	19.3308	20.6276	20.1267	20.122	20.453	20.5955	20.5955	21.5522	21.4216
Capn2	17.3547	18.1199	17.9349	6.84801	11.0643	18.5732	14.0114	19.0993	18.7271	18.4998	14.3411	18.7947	16.7814	17.3841	19.3417	15.324	15.1352	13.9021	18.9016	14.4482	14.3501	17.6987	14.1386	16.0467	16.0378	16.0032	16.0657	15.9954	15.9319	15.5627	15.3386	16.3801	15.7499	15.007	15.0796	15.6391	17.7194	16.3595	18.7894	18.0289	17.8995	16.2774	16.4607	13.5036	17.4474	17.1556	15.7544	17.0549	16.6582
Alcam	21.0651	20.7336	20.5279	20.0382	18.9734	18.337	19.8085	20.5419	20.238	18.9055	19.9806	20.8295	20.4166	20.4665	19.5555	18.465	19.9437	20.8646	21.1029	20.8646	19.8775	20.8571	19.8815	20.7506	19.4301	19.6312	16.0657	15.9954	19.6773	21.0107	20.5223	19.7226	21.0469	19.8864	20.1878	19.424	19.7742	19.0003	18.6222	19.9089	17.0042	20.3608	19.8085	19.9014	19.3188	20.0937	19.5238	19.0267	17.0774
Plxna2	18.0625	18.1567	16.1923	18.2442	17.2795	14.2652	14.0114	17.643	18.0401	13.5925	14.3411	18.3213	16.3595	12.7378	18.1422	15.324	15.1352	13.9021	13.7208	14.4482	14.3501	14.4411	14.1386	16.0467	16.0378	16.0032	16.0657	15.9954	15.9319	15.5627	15.3386	16.3801	15.7499	15.007	18.9337	17.365	17.7855	18.298	16.7225	18.0336	15.0964	16.6383	12.9906	13.4006	14.3687	14.1851	6.84801	17.29	16.1244
Cadm3	19.6435	19.5094	19.9866	20.2174	19.0524	18.8795	20.1054	19.1726	19.6312	17.71	20.5788	19.565	20.56	20.2553	20.23	20.1054	20.6878	18.7801	19.314	20.0651	17.9066	18.4077	18.1328	21.2993	21.4404	21.3295	19.571	21.6892	19.2983	18.8124	15.3386	20.3014	15.7499	19.6678	15.0796	19.4762	19.8263	19.0317	19.0317	18.2089	19.5946	19.6613	18.5045	18.5526	20.2837	19.4823	19.9014	19.4147	19.0099
Dynll2	20.0522	20.4665	20.3014	20.8646	22.9378	20.7506	14.0114	20.3847	13.7609	20.0382	20.1467	20.2438	22.1626	20.9664	22.3917	23.9513	23.2725	13.9021	20.4791	14.4482	14.3501	20.8778	14.1386	22.1712	21.9954	21.7618	22.0665	21.7858	21.5924	19.8977	15.3386	21.3173	15.7499	15.007	19.5609	19.4088	18.0625	18.6261	18.4695	17.759	20.2113	19.3612	13.4006	6.84801	19.8328	18.4335	18.8124	19.4874	20.8102
Mars	16.5969	16.9239	16.6504	19.158	19.5193	14.2652	14.0114	13.8702	13.7609	13.5925	14.3411	13.1168	6.84801	12.7378	15.1405	15.324	15.1352	13.9021	13.7208	14.4482	14.3501	14.4411	14.1386	19.9601	16.0378	16.0032	19.4823	15.9954	15.9319	15.5627	15.3386	16.3801	15.7499	18.3963	15.0796	18.4756	18.0289	17.1819	16.9081	17.5533	17.1242	6.84801	6.84801	6.84801	6.84801	6.84801	6.84801	14.2812	6.84801
Sec31a	15.6251	16.0526	6.84801	6.84801	11.0643	14.2652	14.0114	13.8702	13.7609	13.5925	14.3411	13.1168	6.84801	12.7378	15.1405	15.324	15.1352	13.9021	13.7208	14.4482	14.3501	14.4411	14.1386	16.0467	16.0378	16.0032	16.0657	15.9954	15.9319	15.5627	15.3386	16.3801	15.7499	15.007	15.0796	18.3474	17.5967	18.4077	18.9337	16.9416	17.6882	15.7794	15.5896	15.9092	15.8984	15.1669	16.1318	16.7512	16.9602
Cad	16.3851	16.9415	17.0824	16.5395	17.3051	18.5675	17.8567	18.3318	13.7609	13.5925	14.3411	13.1168	17.5865	17.2347	15.1405	19.5304	19.2439	13.9021	13.7208	14.4482	14.3501	14.4411	14.1386	21.8101	21.2639	21.7858	21.3534	20.8509	21.8174	15.5627	15.3386	16.3801	19.4088	15.007	15.0796	16.6161	16.4459	18.2442	17.1883	16.8261	17.4414	16.2049	16.8098	16.9933	17.2539	17.4414	16.4777	15.4549	17.1316
Pdia6	20.4369	20.7621	20.9259	20.3163	20.1311	22.0415	21.2639	21.4294	21.4216	21.7178	21.4888	20.1565	20.0288	21.3678	19.2297	19.1136	20.6819	20.665	20.1765	21.9119	20.7921	19.9238	21.3367	19.4147	16.0377	19.543	16.0657	19.6485	19.8725	21.8678	20.3163	21.9632	15.7499	21.4294	20.8351	20.1311	19.6874	20.8778	19.8924	19.1632	20.0773	21.0308	20.9377	20.7686	20.7444	20.3732	20.9022	15.5381	17.8924
43716	20.1823	20.5107	20.3897	19.5555	20.9885	14.2652	14.0114	13.8702	13.7609	13.5925	14.3411	18.8124	20.5912	20.5955	22.2165	15.324	18.3511	13.9021	13.7208	14.4482	14.3501	14.4411	14.1386	20.9588	21.4568	20.8237	21.3678	21.2075	21.111	15.5627	15.3386	16.3801	15.7499	15.007	15.0796	17.607	17.8155	19.2935	16.1318	18.0625	19.1842	6.84801	6.84801	6.84801	6.84801	6.84801	6.84801	21.9785	22.2544
Eef1d	20.7506	20.7686	21.0979	20.334	19.7916	14.2652	14.0114	13.8702	18.1328	13.5925	18.7312	19.3043	18.7312	20.486	19.5031	15.324	19.0844	13.9021	13.7208	14.4482	14.3501	14.4411	14.1386	20.1565	16.0378	19.2354	16.0657	19.0267	15.9319	15.5627	15.3386	16.3801	15.7499	15.007	15.0796	20.7073	20.7212	20.1671	20.8424	20.4311	20.2641	18.8956	18.4756	18.755	19.5555	18.7449	19.3955	19.3505	19.0317
Eif2s3x	19.4301	18.5329	17.3379	17.7999	17.8949	14.2652	17.534	17.2347	13.7609	13.5925	14.3411	18.0579	18.4756	18.5935	15.1405	15.324	15.1352	18.4948	20.491	19.1938	18.2211	19.2983	23.1122	20.2591	19.8977	19.8263	20.0382	20.0828	19.6992	15.5627	18.337	19.9437	19.1876	18.4395	18.6854	20.775	20.3987	20.6756	20.5108	20.2438	19.9994	19.9089	19.7799	19.5609	20.3163	19.7511	20.4166	17.9986	18.2541
Atp6v1h	19.7916	18.6515	18.8845	18.8898	19.5031	20.8976	20.6706	19.5993	20.7001	20.9317	20.535	21.1416	20.0382	20.0522	19.7099	20.5729	19.5144	20.9124	18.6408	20.2967	21.001	19.5304	20.6756	16.0467	16.0377	16.0032	19.1726	15.9954	15.9319	19.3915	15.3386	16.3801	20.2553	20.2174	19.8567	22.6813	21.9954	21.6068	22.1916	21.6813	22.1044	20.775	20.6276	20.56	20.4589	20.7444	20.6027	22.1124	21.5924
43719	20.059	20.2837	20.0173	20.6584	20.4909	14.2652	14.0114	13.8702	13.7609	13.5925	14.3411	22.1124	21.2152	21.952	21.4568	21.1807	21.952	13.9021	13.7208	14.4482	14.3501	14.4411	14.1386	19.1299	16.0378	18.9849	16.0657	15.9954	18.9016	15.5627	15.3386	16.3801	15.7499	15.007	15.0796	21.5116	20.8906	21.2913	21.219	20.122	20.9809	6.84801	6.84801	6.84801	6.84801	6.84801	6.84801	21.708	22.0556
Ptprd	17.4778	6.84801	6.84801	17.2971	11.0643	14.2652	14.0114	13.8702	13.7609	13.5925	14.3411	19.2487	17.0258	18.5985	19.424	18.4804	18.5985	13.9021	13.7208	14.4482	18.6515	18.1468	14.1386	16.0467	16.0378	16.0032	19.6312	15.9954	19.5031	18.9849	19.401	20.3204	15.7499	15.007	15.0796	17.826	17.5802	17.6326	17.759	17.9821	14.3322	14.0712	15.3627	13.8392	14.6417	15.4314	14.5515	17.5865	17.6284
Phgdh	20.1267	20.3664	20.4058	20.6706	19.7555	14.2652	14.0114	13.8702	13.7609	13.5925	14.3411	20.0828	19.5193	12.7378	19.1299	18.7169	18.6933	13.9021	13.7208	14.4482	14.3501	14.4411	14.1386	16.0467	16.0378	16.0032	16.0657	15.9954	15.9319	15.5627	15.3386	16.3801	15.7499	15.007	15.0796	21.5522	21.3678	21.5324	21.1029	21.4673	20.1878	18.9623	18.7058	18.7169	18.5329	18.7271	16.8098	20.6166	20.4058
Nptn	21.5655	21.8594	21.8863	20.5044	20.9188	22.2341	22.1712	22.4569	22.2544	22.6395	21.8863	20.3787	22.6955	21.0979	22.4242	22.3234	23.0666	23.1482	22.8978	22.6395	22.4912	22.724	22.5761	20.453	20.29	20.9317	20.6452	20.4458	20.3664	21.4479	21.8777	16.3801	21.9954	21.4057	21.3246	19.2557	18.6154	19.1034	20.1609	19.8683	19.5993	21.1416	21.0107	20.9377	21.219	20.6276	20.9377	20.6452	21.7694
Psmd12	19.1938	20.2591	20.109	17.987	19.571	14.2652	14.0114	13.8702	13.7609	13.5925	14.3411	13.1168	18.6933	17.9413	19.5491	18.3159	15.1352	13.9021	13.7208	14.4482	14.3501	14.4411	14.1386	20.9414	19.7555	20.6878	20.6756	20.9259	20.665	15.5627	15.3386	16.3801	15.7499	15.007	15.0796	19.5193	20.0708	19.7511	19.7389	19.9719	19.0993	6.84801	6.84801	6.84801	6.84801	6.84801	6.84801	19.2001	18.202
Nav1	15.9319	16.446	17.0307	19.2935	16.8373	18.202	14.0114	13.8702	13.7609	17.7194	14.3411	17.0159	17.0549	16.9682	15.1405	15.324	18.6982	18.5894	13.7208	14.4482	14.3501	14.4411	14.1386	16.0467	16.0378	16.0032	16.0657	15.9954	15.9319	15.5627	15.3386	16.3801	15.7499	15.007	15.0796	15.5253	15.7697	17.8808	17.789	17.9349	17.1748	6.84801	6.84801	15.8984	6.84801	6.84801	6.84801	14.8194	16.819
Hnrnph1	18.6854	17.9349	18.4155	18.5526	18.4948	14.2652	18.4804	13.8702	17.2467	18.0237	18.4335	19.5609	18.7449	12.7378	18.6222	15.324	19.3915	19.1238	13.7208	14.4482	14.3501	14.4411	19.0797	16.0467	16.0378	16.0032	16.0657	15.9954	15.9319	15.5627	18.5526	16.3801	20.3787	19.8263	15.0796	18.1779	17.3456	17.0865	18.8795	18.4695	18.1199	19.8977	19.8328	20.3463	20.4909	19.9806	19.7861	17.3115	17.8029
Hnrnpab	19.7043	20.0651	19.9931	20.0288	18.8249	20.6166	20.5473	19.4088	17.8223	13.5925	17.987	19.5491	19.9191	18.083	20.5107	19.9538	20.7921	19.6773	13.7208	17.5902	20.3664	20.0996	20.2797	22.5028	22.4131	22.6396	22.6093	22.6813	23.0074	20.665	21.2075	20.4311	22.0665	22.074	20.8295	19.9601	19.565	18.656	19.314	19.0455	19.0844	21.0169	21.1476	21.1416	21.5391	21.1571	21.0231	18.459	18.3829
Psma6	22.0834	21.94	22.0474	21.9119	22.0058	17.9944	17.5716	17.7148	13.7609	19.2354	17.9574	18.2764	21.4216	19.3355	19.7916	18.8061	15.1352	17.7808	13.7208	17.7043	17.5481	17.534	17.643	20.9188	21.8174	21.4057	22.074	21.6148	21.5116	15.5627	15.3386	16.3801	15.7499	15.007	15.0796	19.565	21.5655	21.5655	21.4479	21.5655	21.4828	18.1468	17.0658	19.0574	19.2606	18.7058	17.4614	21.2075	20.6941
Pafah1b1	21.9632	22.1124	22.0145	21.5655	21.8253	22.1528	22.0474	21.7178	21.38	21.4149	21.0548	21.952	21.6813	21.7178	18.5329	22.0145	22.0248	20.453	20.9664	19.8529	18.8168	19.2002	19.3849	16.0467	20.3014	20.0996	21.1331	19.9866	19.7693	20.6878	21.4294	16.3801	19.9437	20.6756	19.1938	21.9287	21.708	21.7304	22.4019	21.9632	21.7304	21.1925	21.2762	21.3246	21.6148	21.3452	21.4149	22.1231	22.0058
Lancl2	18.1297	17.5967	17.6373	21.1176	17.049	14.2652	18.1297	18.0194	17.9944	18.9573	19.252	17.566	18.5287	17.3793	20.0651	15.324	15.1352	18.3213	18.2728	18.1949	14.3501	14.4411	19.1079	16.0467	16.0377	16.0032	16.0657	15.9954	15.9319	19.6678	19.8924	19.9601	19.7226	20.122	20.1765	19.0845	19.0404	18.995	18.7111	19.3096	18.6261	17.826	19.424	18.2505	16.7567	18.4447	17.8472	19.1726	18.7312
Ntm	21.3295	21.5446	21.1866	21.2712	21.3367	20.059	20.2012	19.4874	20.1364	19.9322	19.7282	21.6892	21.8508	22.0944	20.5279	21.5591	20.8906	19.5358	19.2487	19.9806	20.486	20.3097	18.9524	19.8683	19.8864	19.2048	20.2012	19.9014	20.491	19.9537	20.0331	20.535	19.1239	19.9537	20.0435	20.8006	20.7686	20.4589	20.5853	20.4589	20.3266	20.1609	19.4922	20.1153	20.109	20.1715	19.8529	19.8775	19.3915
Psmc5	21.2354	20.6584	21.5826	19.8683	20.9377	17.4676	14.0114	13.8702	13.7609	13.5925	14.3411	20.2062	19.4509	20.4975	19.9753	19.4614	18.656	17.5967	17.5583	17.9066	14.3501	14.4411	18.3511	19.5782	20.3664	16.0032	20.4118	19.6047	19.5094	15.5627	15.3386	16.3801	15.7499	15.007	15.0796	21.6753	21.8678	21.6813	22.0058	21.9785	21.8429	17.4558	19.2001	17.763	18.7496	19.8775	15.9535	20.9809	19.8864
Psma5	22.3234	21.708	22.334	21.6562	22.0665	14.2652	14.0114	17.5967	17.7301	17.2024	14.3411	22.6955	21.9119	22.0834	21.5735	19.9806	21.1622	17.3456	13.7208	17.71	17.8924	17.6325	17.5967	21.8678	21.3678	21.6562	22.724	21.94	21.1622	15.5627	15.3386	16.3801	15.7499	15.007	15.0796	21.1176	21.9884	21.5826	21.9701	21.9031	21.8678	18.9467	19.0099	19.5304	19.4823	17.8519	19.1034	21.7506	21.0401
Eif4g1	18.298	17.6943	17.7679	18.6515	19.1136	14.2652	14.0114	18.6671	13.7609	13.5925	18.9055	20.0069	18.0579	18.3708	15.1405	18.2887	15.1352	13.9021	18.6072	14.4482	14.3501	14.4411	14.1386	16.0467	16.0378	16.0032	19.6435	19.424	15.9319	15.5627	15.3386	16.3801	15.7499	18.0625	15.0796	18.0689	19.0797	18.755	15.3081	18.9016	18.3708	17.9715	19.0797	19.0142	18.6982	18.6408	18.083	17.2971	18.173
Hist2h2aa1	16.7324	17.0159	6.84801	20.817	11.0643	14.2652	17.576	17.4676	13.7609	13.5925	18.9424	13.1168	6.84801	17.5085	15.1405	15.324	15.1352	13.9021	13.7208	14.4482	14.3501	14.4411	14.1386	16.0467	21.6257	16.0032	16.0657	22.2043	21.1807	15.5627	18.9573	16.3801	15.7499	18.2272	19.5193	9.30094	11.0121	11.8478	14.4278	6.84801	13.9124	6.84801	14.3687	14.9197	15.612	15.3986	14.53	6.84801	6.84801
Rpl12	21.0814	20.0828	19.7599	21.219	19.8725	20.9414	20.7851	20.5279	21.2533	20.8351	20.817	21.3246	20.5788	21.4294	18.0689	15.324	20.0522	21.4479	21.4216	19.6825	20.5537	19.8387	20.4665	22.1809	22.1044	21.7506	21.5591	21.708	21.7304	22.1124	21.4149	21.4567	22.1712	21.8954	21.7925	21.6068	21.5446	21.801	21.6483	21.4741	22.0332	23.4693	23.1122	23.1482	22.6955	22.4426	23.3774	21.5199	20.5912
Rpl18a	22.1626	21.8954	21.8101	22.6093	23.0666	22.7126	22.2544	22.0944	22.1407	22.365	22.282	21.0169	22.4426	21.3984	22.0248	22.8053	21.9119	21.708	21.5199	22.1407	20.7142	21.9287	21.9884	23.8709	23.7803	23.3428	23.7116	24.115	23.5521	21.0979	21.5053	21.5987	22.334	21.4404	22.0944	20.1609	20.1935	20.4458	20.8351	20.757	19.9931	22.467	22.31	23.207	23.3774	22.5111	22.7392	21.3295	21.8863
Plp1	18.8564	16.139	16.4049	18.1521	19.4088	17.71	14.0114	13.8702	13.7609	17.4321	17.6117	16.8775	18.9573	18.8723	19.3355	19.4823	18.7111	17.2099	13.7208	14.4482	14.3501	18.2089	14.1386	19.8483	19.6874	18.995	19.3308	19.7693	19.9238	15.5627	15.3386	16.3801	15.7499	15.007	15.0796	19.1079	19.4762	19.6047	18.8377	18.99	17.607	16.2695	17.049	13.8046	14.6145	14.2974	16.4676	30.1053	27.797
Ckmt1	6.84801	16.4921	16.7567	6.84801	11.0643	18.4948	17.3312	17.9574	13.7609	17.7808	14.3411	18.0884	6.84801	12.7378	19.5094	15.324	20.9124	19.949	19.9866	19.401	19.6172	19.5193	19.1238	16.0467	16.0378	16.0032	16.0657	15.9954	15.9319	21.4673	20.3897	21.1476	19.3793	17.9529	20.0069	16.4921	17.3379	17.534	16.5716	16.7567	17.1819	18.4394	17.0104	16.9239	18.5832	16.7873	18.0625	20.4665	21.5655
Cs	19.5946	19.9866	19.8013	20.2797	20.1671	22.225	21.4673	22.2444	22.0145	22.467	22.0834	21.8253	22.2043	21.8174	22.8978	21.8342	20.7621	23.7116	22.9234	24.3363	24.1509	22.5028	23.4459	16.0467	16.0377	19.3652	16.0657	15.9954	19.3251	22.2444	20.665	21.171	20.5955	21.952	21.9954	20.3897	20.7802	20.9188	21.2913	21.4965	21.5253	21.4828	21.8342	21.4741	21.2152	21.1239	21.5987	21.8429	22.7628
Kctd12	19.6485	19.5946	19.6613	18.9383	19.2714	20.23	19.6312	20.7074	20.3204	20.2438	20.4731	19.314	20.3463	19.4088	15.1405	19.8815	20.2553	13.9021	20.2967	19.7861	17.9478	19.3955	14.1386	20.2797	16.0377	18.9679	20.1715	19.138	19.9753	20.1153	15.3386	16.3801	15.7499	18.8723	18.1069	20.1153	20.0937	20.4311	19.5358	19.571	16.763	20.3204	20.0708	20.0773	20.3987	20.4248	20.29	19.0003	18.9337
Sars	20.0878	19.8628	20.0708	20.059	20.5107	14.2652	18.0917	18.4335	19.1299	18.0518	14.3411	17.8472	20.2335	18.1779	15.1405	19.1726	19.7916	13.9021	13.7208	14.4482	14.3501	14.4411	14.1386	20.8351	16.0378	19.6213	20.1565	21.3841	20.6114	19.6047	15.3386	16.3801	15.7499	18.459	15.0796	17.6234	18.4155	18.9208	18.0194	18.7848	18.3423	17.1883	19.2876	6.84801	6.84801	18.6109	18.2392	18.7995	17.5422
43714	17.3115	18.3076	18.51	19.3652	11.0643	14.2652	14.0114	13.8702	13.7609	13.5925	14.3411	19.1482	16.426	18.1836	21.219	21.0169	21.5924	13.9021	13.7208	14.4482	14.3501	14.4411	14.1386	16.0467	16.0378	16.0032	16.0657	15.9954	15.9319	15.5627	15.3386	16.3801	15.7499	15.007	15.0796	16.7124	19.1781	18.6618	18.3708	18.9149	17.6987	6.84801	6.84801	6.84801	6.84801	6.84801	6.84801	18.4848	18.8168
Clptm1	18.7449	19.5144	19.0404	19.4147	19.7742	19.5993	19.7173	20.6114	20.9377	19.6825	20.0773	13.1168	19.8387	12.7378	20.5788	21.952	20.5473	20.2502	20.7444	18.1199	14.3501	18.1836	21.1807	21.2913	20.7142	18.9208	20.9737	19.8529	15.9319	22.0474	20.8102	16.3801	20.817	21.1476	21.6753	15.2937	18.1779	17.5716	18.9383	17.5716	19.3793	18.4804	17.6552	17.365	18.7995	19.4874	16.6504	17.5085	16.5133
Dars	20.013	20.3057	20.3266	19.9437	20.56	18.6408	19.0844	18.6222	18.7801	18.4155	18.2392	20.2749	19.9994	19.3849	18.9383	15.324	19.7173	18.8168	19.5841	18.0746	19.6992	18.5189	19.7099	20.6219	21.0107	21.38	21.2533	21.0401	21.1925	19.9437	19.7861	16.3801	20.6276	19.7916	19.3355	20.109	19.7326	19.6773	19.3308	19.0267	18.765	17.5085	18.3572	18.5621	17.8104	18.465	18.3213	20.0828	20.0996
Prmt1	21.1807	21.0308	20.3341	20.1311	21.6753	20.4791	21.5987	20.9809	21.5199	21.171	21.171	20.5473	21.3841	21.0169	18.2321	18.6072	21.1109	19.9146	19.5031	21.801	20.5044	20.2749	20.3463	16.0467	16.0377	16.0032	16.0657	15.9954	15.9319	21.2152	20.0773	16.3801	20.059	15.007	19.9089	19.6435	20.2012	20.6114	20.5537	20.8778	20.29	19.6485	18.7271	18.4196	17.7999	19.0625	18.4695	19.3043	19.5304
Ndrg4	19.1136	17.643	18.0132	19.5358	17.8416	14.2652	14.0114	13.8702	13.7609	13.5925	14.3411	13.1168	17.0707	17.7808	15.1405	15.324	15.1352	13.9021	13.7208	14.4482	14.3501	14.4411	14.1386	16.0467	16.0378	16.0032	16.0657	15.9954	15.9319	15.5627	19.1034	16.3801	15.7499	15.007	19.0455	12.4482	17.1071	17.4474	17.763	17.1556	16.7758	16.3934	16.1696	17.1607	17.987	16.5864	6.84801	18.2822	19.0744
Ipo5	18.2887	18.99	19.153	19.9806	19.5358	14.2652	19.6722	17.9349	19.4456	19.5358	14.3411	18.9573	18.9623	19.6435	18.5831	18.6154	19.1685	19.3955	18.7848	18.4447	14.3501	19.6992	17.9066	16.0467	19.0574	16.0032	16.0657	15.9954	15.9319	15.5627	19.4357	16.3801	15.7499	18.6515	18.9573	19.4357	18.6798	19.0142	18.4998	18.5329	18.4804	17.7855	17.6592	17.9986	17.7357	17.6024	17.1556	16.4049	18.6515
Ncan	17.5481	19.543	18.8475	16.9239	18.7894	14.2652	14.0114	13.8702	13.7609	13.5925	14.3411	19.3955	17.8924	12.7378	19.543	20.3463	18.3708	13.9021	13.7208	14.4482	19.7511	14.4411	14.1386	20.2062	21.1866	20.5279	20.5157	19.0524	19.0574	15.5627	15.3386	16.3801	15.7499	15.007	15.0796	15.7177	14.6417	17.8029	19.4088	18.1297	19.424	17.2747	17.1316	16.2215	16.9868	17.3547	14.4802	18.3213	19.3308
Dynll1	6.84801	6.84801	6.84801	6.84801	11.0643	22.5626	22.7392	23.3934	22.6527	23.257	22.9548	13.1168	6.84801	12.7378	15.1405	15.324	15.1352	23.5103	23.4898	23.0874	23.4297	22.9915	23.1271	16.0467	16.0378	16.0032	16.0657	15.9954	15.9319	22.6284	21.801	20.3664	22.1626	22.4131	21.7304	6.84801	17.1242	6.84801	6.84801	6.84801	6.84801	19.9146	18.1567	18.1949	18.4535	19.2001	19.1238	6.84801	6.84801
Unknown2	21.2427	21.4149	21.6324	21.1807	21.9201	14.2652	14.0114	13.8702	13.7609	13.5925	14.3411	21.9119	21.8429	21.4741	19.6485	20.7686	20.6276	13.9021	13.7208	14.4482	14.3501	14.4411	14.1386	20.3266	18.9424	20.0937	20.0331	21.0169	20.8351	15.5627	15.3386	16.3801	15.7499	15.007	15.0796	21.4965	21.2533	21.0889	21.6562	21.4216	21.2533	6.84801	6.84801	6.84801	6.84801	6.84801	6.84801	15.842	18.004
Rab11a	19.3704	19.0524	18.867	18.6671	17.4088	20.3097	20.0996	20.1054	18.7058	19.9806	20.3266	18.0625	20.013	19.8085	19.9089	20.5473	15.1352	19.9753	18.6798	19.4357	19.1842	18.9734	20.633	19.9753	20.4166	20.1765	16.0657	21.6068	20.6584	15.5627	21.9954	16.3801	15.7499	20.8725	21.9884	15.4601	17.753	18.7355	18.8061	18.5774	18.4948	18.7496	19.1842	18.5935	18.2392	17.3597	18.1779	15.3145	19.4874
Prdx1	21.801	22.0058	21.94	21.6257	22.3439	19.9537	19.6213	20.8906	20.23	20.535	20.0937	20.5223	22.0474	21.5591	19.3188	20.7336	21.6987	18.1836	19.8815	14.4482	20.1267	21.0401	19.2655	19.5094	19.6047	16.0032	16.0657	15.9954	15.9319	15.5627	15.3386	20.7621	15.7499	18.4695	18.7271	21.9785	22.5226	21.3589	21.7618	22.1916	22.074	22.1313	21.9954	22.0145	21.7618	22.1626	21.8174	21.8954	22.6093
Rpl30	20.7336	20.9664	20.7444	21.2273	19.6366	14.2652	18.1779	19.7799	20.3847	13.5925	14.3411	21.3678	21.0469	20.3057	18.1149	18.5189	15.1352	19.0361	17.2224	18.7699	14.3501	20.6027	17.8924	23.257	23.2725	23.1849	23.3774	23.257	23.2725	21.9701	20.8646	21.8678	20.6941	20.775	19.4823	21.6987	21.7858	21.7393	21.8678	21.7506	21.5591	22.282	22.5028	22.2544	22.2944	22.0944	22.0415	21.4673	21.2075
Fabp7	22.9378	23.1009	23.207	23.1271	23.257	20.8351	21.6324	22.6955	22.8721	22.5382	22.6284	24.2238	23.801	23.9226	24.4007	22.9378	23.1482	22.2714	22.4242	22.7871	22.1626	22.8847	22.2444	19.843	19.441	19.2768	19.5946	19.1299	19.8864	20.5955	20.0708	21.3295	20.1715	19.6435	20.4119	24.1802	24.2238	24.3733	24.3363	24.1802	24.4722	23.67	23.2215	23.5973	23.3217	23.1122	23.5754	21.8342	20.7802
Vdac1	21.7925	21.4567	21.4567	21.1571	21.3911	19.5358	21.1866	21.2273	20.2749	21.4479	20.9588	22.4569	22.1044	22.1231	21.0401	21.0469	21.6403	21.2152	22.1626	21.8508	21.7506	22.0058	22.0556	19.0845	16.0377	19.3308	16.0657	15.9954	18.9524	15.5627	18.4695	16.3801	15.7499	18.7848	19.1685	22.4131	23.0434	22.6813	22.8374	22.5521	22.7392	22.6702	22.6093	22.3791	22.365	23.6422	22.3791	23.257	22.7126
Nars	19.5609	19.4974	19.6047	19.3547	18.5935	21.1416	21.1925	20.8847	19.7693	20.8006	19.3915	20.9885	18.2634	19.1482	19.7326	15.324	15.1352	20.7802	20.7001	19.8013	20.5955	20.6941	18.3213	20.0828	16.0378	20.7622	16.0657	15.9954	15.9319	15.5627	19.0625	21.0548	15.7499	18.99	19.4456	20.0288	19.9994	19.0993	18.8608	20.2591	16.1192	19.8263	17.976	18.1297	19.314	16.3851	15.2349	20.0773	6.84801
Pcbp2	19.4707	19.4823	19.5993	19.6213	20.1054	18.867	17.2467	17.1819	13.7609	17.5085	14.3411	18.7595	19.8085	18.2941	18.465	15.324	15.1352	13.9021	13.7208	17.643	14.3501	19.2557	17.3456	16.0467	16.0378	19.6773	20.3897	20.238	15.9319	19.0404	18.5732	16.3801	15.7499	18.4155	15.0796	20.817	20.7506	20.8006	20.2797	20.0996	19.543	21.3452	21.5522	21.4889	21.3911	21.6257	21.7178	20.1153	20.1054
Ralb	6.84801	6.84801	6.84801	17.607	11.0643	14.2652	14.0114	13.8702	13.7609	13.5925	14.3411	18.8956	6.84801	18.3025	15.1405	15.324	15.1352	13.9021	13.7208	14.4482	14.3501	14.4411	14.1386	16.0467	16.0378	16.0032	16.0657	15.9954	15.9319	15.5627	15.3386	16.3801	15.7499	15.007	15.0796	16.4112	16.4921	17.0611	19.9322	6.84801	20.0878	6.84801	6.84801	16.7427	16.6028	6.84801	6.84801	17.2224	6.84801
Slc25a4	21.9884	22.1626	21.6753	21.4567	22.7494	23.6255	23.5521	23.7803	23.4693	23.9513	23.3217	22.1313	23.288	22.1809	22.1124	22.9778	22.1231	25.4983	24.7379	25.1807	25.0481	24.9528	25.2262	19.9931	19.2983	19.8725	19.9753	19.1685	19.2048	22.8978	23.3774	22.6284	23.7116	23.3428	23.3774	20.2012	20.3897	20.1153	19.8135	19.7389	20.7212	22.4569	23.3428	22.9086	22.2444	22.7494	22.6527	22.8847	23.801
Pak2	19.0625	19.2001	18.689	19.2768	19.3849	14.2652	14.0114	13.8702	13.7609	13.5925	14.3411	19.8085	18.9337	20.1267	20.0331	19.2606	18.3963	13.9021	13.7208	14.4482	14.3501	14.4411	14.1386	20.0069	16.0378	19.4874	19.7173	19.5491	15.9319	15.5627	15.3386	16.3801	15.7499	18.6798	15.0796	19.543	19.7861	19.4974	19.7799	19.094	19.0198	13.1168	6.84801	15.2011	13.4006	6.84801	6.84801	18.4495	18.7848
Tpt1	20.0173	19.5782	19.8775	19.7555	19.4922	19.2002	20.6407	17.4371	20.1153	21.0231	20.9414	21.708	20.3732	21.1571	20.9124	19.5897	20.1311	13.9021	21.3589	21.7304	20.9317	20.9022	20.6878	19.9381	20.3847	20.5537	20.5955	20.1823	20.6819	20.7921	19.8567	20.1467	19.9537	19.1299	19.3955	19.9322	20.5223	20.4119	20.023	19.7173	20.0937	19.7916	19.6485	19.6722	19.2439	17.8472	19.3188	18.6028	17.7855
Cfl2	18.6109	17.042	18.7058	16.1244	17.2224	14.2652	14.0114	13.8702	18.9337	18.3213	19.8529	13.1168	17.7432	12.7378	15.1405	15.324	15.1352	13.9021	18.8795	14.4482	19.8135	19.8135	14.1386	16.0467	16.0378	16.0032	16.0657	15.9954	15.9319	15.5627	18.4022	16.3801	18.7947	19.5897	15.0796	13.3541	12.6319	6.84801	17.6552	17.5967	17.4904	14.2974	15.7697	15.1104	13.8046	6.84801	6.84801	17.875	18.8795
Rpl21	20.1416	20.2248	19.8328	20.4248	19.3505	20.5157	20.775	20.8509	20.5912	20.4589	21.4404	18.9149	19.8977	19.2144	15.1405	15.324	19.8263	19.9381	20.2553	21.5053	19.0625	21.8174	20.7506	23.4693	23.207	24.1509	24.0187	23.3934	23.67	22.6197	22.6702	22.0145	21.0401	22.9915	22.1231	20.0708	19.6549	20.0828	20.1153	19.9273	19.6435	21.5253	21.2354	21.1925	21.2913	21.2993	21.2427	20.3057	19.1188
Nedd4	19.6254	19.4357	20.2174	19.5238	19.9806	20.5419	21.1571	20.2967	20.8237	19.5841	19.3747	19.3188	20.0069	19.3747	21.4965	21.4216	21.38	21.6148	20.8102	20.355	20.7851	19.7555	21.5053	16.0467	16.0377	16.0032	16.0657	15.9954	15.9319	19.5841	18.6933	16.3801	22.0248	20.5157	20.817	19.8013	19.5358	19.9273	19.4974	19.6254	19.7973	19.9931	20.0331	19.5841	19.9437	19.138	19.5946	18.1949	17.5533
Otub1	20.0331	20.23	20.3204	19.6773	20.0878	20.9664	19.2193	20.633	20.5853	21.2354	20.1671	19.8628	21.1807	18.5045	22.4347	21.8863	21.6068	21.7925	20.9124	20.3608	20.3403	21.6068	21.2533	20.5788	20.3341	20.7074	20.4058	20.56	20.9945	20.29	20.2681	20.8906	20.5537	20.566	20.1609	19.6047	20.6219	20.3163	20.6584	20.4166	20.4731	18.1836	18.9734	18.6222	18.3474	18.5189	18.8212	19.9014	20.7686
Mdh2	21.2639	21.6892	20.9414	21.3367	21.4294	21.8678	21.8174	21.8101	21.4057	22.0145	21.9785	21.8508	22.0415	22.5028	21.5116	21.5199	20.2797	22.9086	22.8374	22.9655	22.6527	22.9778	22.1916	16.0467	16.0377	16.0032	16.0657	15.9954	15.9319	21.9632	20.7444	20.4369	20.453	21.7393	21.3534	21.6257	21.8342	21.8174	20.7336	21.8594	19.9191	22.0665	22.8228	22.225	21.7304	21.6639	21.8863	23.0666	23.0666
Rab11b	22.1528	21.9201	22.1809	21.5924	21.6813	21.9201	21.6483	21.4479	21.3841	21.0889	19.6047	22.9655	20.9737	21.8777	21.4216	21.3173	19.3747	19.1299	21.3173	18.7355	19.6613	18.8564	20.8424	16.0467	20.757	19.571	16.0657	21.7393	20.8424	19.2768	20.5044	22.1712	20.0173	19.7282	20.8725	20.9022	20.29	21.219	21.1571	21.0401	21.801	21.219	21.2913	21.3984	21.8429	21.2075	21.4404	20.7686	20.1765
Psmd6	21.2075	21.1925	21.7858	21.5446	20.0522	17.534	17.4614	13.8702	13.7609	13.5925	14.3411	18.4241	20.109	20.8778	15.1405	15.324	19.2876	13.9021	13.7208	17.576	14.3501	14.4411	17.4474	16.0467	20.3608	20.2553	20.7622	19.8725	19.7326	15.5627	15.3386	16.3801	15.7499	19.0003	15.0796	22.0834	21.3911	21.0401	21.6753	21.2712	21.5924	18.0625	18.009	17.3115	17.3051	17.8155	16.5716	20.6276	19.7173
Hspd1	16.0377	19.0744	18.7848	16.7324	18.8956	20.7275	19.0099	19.1876	20.486	20.5537	20.2641	20.7142	20.6756	21.5522	18.9017	19.5782	21.1176	21.9701	21.9287	22.2944	22.2165	21.7858	20.8847	19.1344	16.0377	19.3915	16.0657	15.9954	15.9319	21.171	20.8778	19.5031	19.7799	22.0145	21.3056	20.8237	20.8509	20.7506	20.4311	20.6819	20.6452	21.3367	21.5053	21.4294	21.0713	21.6483	21.0889	21.4828	20.8237
Atl1	18.1625	18.2728	18.3318	18.459	18.5894	17.5156	14.0114	17.753	17.759	13.5925	17.6828	17.4558	18.0917	18.7271	19.6613	15.324	18.7449	13.9021	19.9238	17.566	19.0845	14.4411	20.4458	16.0467	16.0377	16.0032	16.0657	15.9954	15.9319	20.059	20.0522	16.3801	21.7247	20.7001	19.5555	14.4552	15.8522	18.8475	17.0159	14.0318	17.5802	16.7055	18.3159	17.5967	18.765	18.1028	18.6072	17.6771	18.4336
Enpp6	16.2138	17.4614	6.84801	6.84801	17.1376	14.2652	14.0114	18.0689	13.7609	13.5925	14.3411	13.1168	6.84801	12.7378	15.1405	15.324	15.1352	13.9021	13.7208	14.4482	14.3501	14.4411	14.1386	16.0467	16.0378	16.0032	16.0657	15.9954	15.9319	15.5627	15.3386	16.3801	15.7499	15.007	15.0796	6.84801	13.8917	6.84801	6.84801	6.84801	6.84801	13.0699	6.84801	14.748	15.25	15.0964	17.021	20.7142	21.7858
Rps10	22.724	22.5868	22.1407	22.6955	23.24	23.6924	23.7116	23.8958	23.2215	23.7803	24.1509	21.3452	22.5111	21.0814	21.2913	20.1609	22.9778	23.4898	22.2043	23.5973	22.1712	22.7392	22.3791	23.5754	23.4898	23.4693	22.8847	23.5754	23.1009	24.4722	24.6039	21.7694	24.1509	24.6039	24.1802	20.0828	21.5199	21.0651	20.9377	21.8429	21.1029	22.597	22.7628	22.6702	21.9201	22.5226	22.7494	20.8351	22.365
Scg2	18.9573	19.6254	19.4088	19.1188	17.976	14.2652	18.6361	13.8702	17.9413	18.3423	14.3411	18.7894	20.566	19.2439	20.8237	18.2822	18.9337	13.9021	17.4904	18.1625	18.6457	14.4411	17.9478	21.7304	20.9188	21.5655	21.1109	20.9414	21.3295	19.2048	19.5144	16.3801	20.0996	19.2768	15.0796	19.5993	19.7555	19.7799	20.633	19.6939	19.7451	19.2822	18.9623	18.5245	19.0744	18.8564	18.0132	18.9467	18.6671
Por	19.0797	19.0574	18.9424	19.4707	20.3847	20.9022	18.6854	20.5912	18.377	20.0708	19.9437	17.0824	19.5946	16.8031	15.1405	18.3614	19.441	18.298	19.3747	19.1842	18.5287	14.4411	14.1386	16.0467	16.0378	19.7099	16.0657	15.9954	15.9319	19.0882	18.4495	16.3801	19.9238	15.007	20.1311	17.5422	18.8515	15.8059	16.5903	18.459	14.7162	18.0401	19.0048	18.689	18.337	18.2584	18.2941	17.6326	6.84801
Elavl2	21.5924	21.4673	21.3678	20.9945	21.6403	19.1482	18.9424	13.8702	18.3125	13.5925	19.1631	18.0132	21.3984	22.0058	23.4898	18.9108	18.6072	18.3474	13.7208	17.8808	17.4321	18.2442	14.1386	20.8906	20.8424	20.5853	21.3295	21.1807	21.5324	20.6941	18.7595	16.3801	21.3911	20.4909	20.6941	20.3097	20.23	20.7444	20.0996	20.652	20.566	20.355	20.7444	19.9753	19.7799	20.9494	20.6584	20.7921	21.7247
Ppa1	20.2553	18.2541	19.424	18.6361	20.9809	20.8424	19.3652	20.7802	19.4552	18.8723	20.9377	19.7389	19.2876	19.6485	15.1405	15.324	19.9272	20.013	18.9623	14.4482	14.3501	18.1567	14.1386	16.0467	16.0378	16.0032	16.0657	20.6452	21.1239	19.1842	15.3386	16.3801	15.7499	15.007	15.0796	19.7693	20.2248	19.1238	19.8775	20.6276	20.9259	18.4848	19.4088	16.7225	18.2089	19.0524	19.42	20.3664	20.56
Eif2s1	19.0524	19.4874	18.6798	18.0194	18.3423	14.2652	14.0114	13.8702	13.7609	13.5925	14.3411	19.5358	18.5832	12.7378	19.7511	15.324	15.1352	17.6987	13.7208	14.4482	14.3501	14.4411	14.1386	20.4058	19.9014	19.7742	20.5044	15.9954	20.9124	15.5627	15.3386	19.7647	15.7499	15.007	15.0796	21.2533	21.6257	21.0107	20.9945	21.219	20.1416	20.4166	20.1715	20.6027	20.5419	20.3987	20.566	18.9279	19.1781
Cadm1	19.7326	20.3266	19.9753	19.9994	19.9538	20.2502	20.5107	20.0651	20.4166	19.6992	19.3849	21.0979	19.9089	20.56	20.0773	19.7916	20.7686	19.1079	19.7326	19.7389	19.565	19.6047	20.0522	16.0467	16.0378	16.0032	20.7921	15.9954	21.1029	20.2553	20.3787	20.652	21.4294	19.8085	20.7073	20.5107	20.355	19.42	19.4509	20.3787	18.6671	19.7693	20.059	20.0878	20.5279	20.9885	20.4369	6.84801	6.84801
Ncald	20.4665	20.0522	19.8864	19.3188	20.7851	21.4673	21.9954	21.7764	22.0058	22.3234	22.724	19.42	21.1989	21.4149	19.9866	18.9573	19.158	22.1407	21.0401	21.3246	21.3534	21.3589	20.4119	16.0467	16.0377	16.0032	16.0657	19.6172	15.9319	20.4665	21.6068	21.2354	21.3678	19.3188	20.9945	20.8424	20.8102	20.7212	21.2354	21.6148	21.4057	20.6941	20.2248	20.3897	20.535	20.9737	20.3014	22.1528	21.8594
Cpe	17.753	18.4077	17.8622	17.763	18.2321	20.3987	20.3341	19.7173	20.5729	20.8424	20.3787	19.7742	18.6305	20.0651	21.9954	19.5841	20.2749	20.1715	20.6706	20.775	20.9377	21.2847	21.1571	16.0467	20.6941	19.7451	19.2822	20.0522	19.9719	15.5627	20.2797	19.7451	15.7499	15.007	18.9383	20.1364	19.9238	19.7973	19.6485	19.0317	19.1079	19.5491	19.4874	19.2983	18.9801	18.5245	18.5774	18.8433	16.2049
Fam49b	19.4456	19.1842	19.1429	19.1685	18.99	14.2652	14.0114	13.8702	13.7609	18.7355	14.3411	20.5788	19.3793	20.2438	19.9437	15.324	15.1352	18.459	18.5894	19.9753	14.3501	20.6407	18.83	16.0467	16.0377	16.0032	16.0657	15.9954	15.9319	15.5627	18.99	16.3801	15.7499	15.007	19.1344	18.9524	19.2048	19.3043	18.6798	19.4762	18.9623	15.1352	18.5774	18.4804	16.8031	15.7794	16.094	20.2641	20.355
Vapa	20.9414	21.2993	21.2152	22.1231	21.4828	22.1231	21.952	22.2944	21.8678	21.8954	22.9915	20.0708	20.3987	21.5053	20.9377	21.5116	18.9149	21.8429	21.1622	21.8678	22.3528	21.94	21.9031	21.6892	21.3056	21.6753	21.2913	21.6987	21.4479	21.4149	22.0332	21.801	22.467	22.2165	22.2341	19.0361	19.2389	19.7389	18.9055	20.5419	19.2297	21.1029	21.0469	21.2427	21.0651	21.171	21.0979	19.3747	20.3014
Capzb	20.0996	20.3987	20.5537	19.9191	19.441	14.2652	14.0114	18.9801	19.5841	13.5925	19.2251	21.001	19.4301	21.5253	15.1405	15.324	18.6028	18.4535	17.2747	17.9239	14.3501	18.8377	18.5675	16.0467	16.0377	19.3849	16.0657	15.9954	15.9319	19.7973	19.2557	20.0173	15.7499	19.0625	15.0796	21.3911	21.3246	21.4673	21.7694	21.6324	21.7694	20.5223	20.5729	20.5279	20.566	19.8085	20.2591	21.0651	20.0708
Rps15a	20.7921	20.6452	20.9885	21.4294	21.4404	21.5591	21.1622	21.3056	21.5446	21.1866	21.5391	17.1556	21.0169	19.6549	20.8976	21.7764	21.7247	22.1528	21.0979	21.4216	21.3984	21.8594	20.8571	23.3774	22.5111	22.5111	22.3439	23.5283	22.1626	23.364	22.4569	22.7494	22.9915	22.9234	22.6197	20.6407	20.4119	20.5788	21.0401	20.2062	21.2075	22.3234	22.0332	21.8174	22.1528	22.6395	23.0666	19.9931	21.5591
Psmb3	20.0288	19.2876	20.1671	20.8906	19.9381	14.2652	18.5189	13.8702	13.7609	18.0194	14.3411	13.1168	19.3043	19.153	20.1054	19.5993	18.1468	13.9021	13.7208	14.4482	14.3501	14.4411	14.1386	21.6562	21.6068	21.5324	20.4166	21.6562	21.2533	15.5627	15.3386	16.3801	15.7499	15.007	15.0796	17.0993	19.7916	20.7851	19.9601	19.42	20.3608	17.4904	18.0689	18.1028	16.7758	18.1468	18.4196	20.3014	20.4731
Vamp2	21.1866	21.0107	21.3173	20.5788	20.2837	19.7389	14.0114	13.8702	19.8529	20.1416	19.6105	22.467	21.2354	21.9031	21.8863	15.324	19.2606	18.4896	18.6933	19.949	18.5329	19.3043	18.9337	21.0401	20.3732	16.0032	20.6584	20.122	21.0651	15.5627	18.4896	20.1524	15.7499	19.3747	15.0796	22.5868	22.2621	22.0944	22.2544	22.5626	22.8847	21.5522	22.5111	22.3234	21.7764	20.8906	21.3246	22.4569	21.8101
Rhoc	6.84801	6.84801	6.84801	6.84801	11.0643	14.2652	14.0114	13.8702	13.7609	13.5925	14.3411	13.1168	6.84801	12.7378	15.1405	15.324	15.1352	13.9021	13.7208	14.4482	14.3501	14.4411	14.1386	16.0467	16.0378	16.0032	16.0657	15.9954	15.9319	15.5627	15.3386	16.3801	15.7499	15.007	15.0796	14.986	16.4847	17.6592	16.2444	16.0378	16.1923	15.612	6.84801	6.84801	6.84801	6.84801	15.9398	16.2285	6.84801
Arpc2	21.001	19.3793	20.4458	20.1715	20.2335	20.1609	20.0937	20.5955	20.1524	19.843	19.3043	13.1168	20.2062	17.2971	21.3295	20.23	20.1364	20.535	20.2174	18.8795	18.765	19.8775	19.0625	20.7802	21.1109	21.6068	20.8847	21.9031	20.4166	20.3787	21.1866	16.3801	20.7802	19.843	19.7973	19.1239	19.8085	19.3547	19.2354	17.8223	18.6072	19.949	19.4823	19.6213	19.2251	20.3403	20.059	20.1524	21.0169
Skp1	19.8567	19.7916	19.4614	20.0651	20.059	19.9437	21.2913	19.252	21.3984	20.3897	19.4874	21.4057	20.757	20.8906	21.708	20.7802	20.1878	17.7999	21.3295	21.0713	21.6257	19.5358	21.801	16.0467	19.3747	16.0032	19.1136	15.9954	15.9319	18.4896	20.9259	20.0522	19.1429	20.8906	20.9588	22.8053	22.6527	22.0415	22.31	21.7694	22.2944	21.2152	21.4567	20.8064	20.8064	20.9317	20.7142	20.3897	20.8646
Epb41l2	18.5245	18.8723	19.1188	19.0099	18.8433	14.2652	14.0114	17.7194	17.9174	17.664	17.8924	19.1876	18.3572	12.7378	15.1405	15.324	15.1352	17.4261	13.7208	18.1521	14.3501	17.6771	17.576	16.0467	16.0378	16.0032	20.8571	15.9954	15.9319	15.5627	15.3386	16.3801	15.7499	15.007	15.0796	18.2887	18.3669	16.7324	17.0307	16.3406	18.1148	6.84801	6.84801	6.84801	6.84801	6.84801	6.84801	20.4058	19.0404
Fam171a2	19.7693	19.5897	19.252	19.1238	19.8328	19.2439	19.5193	20.2641	17.497	19.9146	19.2439	17.9715	19.9322	18.6361	15.1405	19.8864	20.0435	20.0331	19.3096	17.9174	18.3213	18.8168	19.4147	19.1685	19.1842	19.158	16.0657	15.9954	15.9319	15.5627	18.5366	19.5304	15.7499	18.3474	18.7748	19.6722	19.3188	19.1781	19.6105	18.9337	19.8775	20.238	18.7223	18.9208	19.9322	19.5491	19.7099	16.3068	6.84801
Tnik	6.84801	18.0782	18.7111	18.5621	11.0643	14.2652	14.0114	13.8702	13.7609	13.5925	14.3411	13.1168	17.8948	12.7378	15.1405	15.324	15.1352	13.9021	13.7208	14.4482	14.3501	14.4411	14.1386	16.0467	16.0378	16.0032	16.0657	15.9954	15.9319	15.5627	18.7058	16.3801	15.7499	15.007	15.0796	17.021	18.2272	16.6674	16.8579	14.853	17.9986	17.8472	17.9413	18.3025	17.9174	18.1779	17.71	15.1194	6.84801
Ubqln2	16.8031	17.8223	18.1297	18.1626	17.6677	14.2652	14.0114	13.8702	17.6326	13.5925	14.3411	19.2354	16.9602	18.3076	15.1405	15.324	18.5149	13.9021	13.7208	14.4482	14.3501	14.4411	14.1386	16.0467	16.0378	16.0032	16.0657	15.9954	15.9319	15.5627	15.3386	16.3801	15.7499	15.007	15.0796	19.9146	19.6485	19.6874	19.8725	18.8377	18.3159	17.5218	16.3595	17.2169	16.6161	16.1776	17.2971	18.0401	16.9805
Cyb5r3	20.23	20.6166	20.2438	20.6407	20.8102	22.0665	21.8508	21.9954	22.2714	22.2544	22.7871	17.9349	18.4535	19.0625	15.1405	15.324	20.4791	21.6892	22.9086	22.0058	21.1239	21.1476	22.7871	16.0467	16.0378	16.0032	16.0657	15.9954	20.4369	23.1009	22.9915	20.0878	23.2881	22.9378	22.7126	18.8845	18.7111	18.7496	19.138	18.3669	19.6047	20.8509	20.4166	20.6407	21.001	20.7142	21.0651	17.2657	6.84801
Gsk3b	19.094	19.3915	17.3456	18.0782	19.6874	18.6854	18.9573	18.5894	18.9849	18.4022	18.6798	16.9756	16.3316	16.9192	15.1405	19.2193	15.1352	17.8995	18.3318	18.4336	18.5045	18.3318	14.1386	16.0467	16.0377	16.0032	16.0657	15.9954	15.9319	19.8328	15.3386	20.1671	18.9424	19.2193	18.9208	20.2335	20.1823	19.9931	19.7646	20.1267	19.0673	18.6798	19.0404	20.238	20.1715	19.1299	19.2714	19.4301	19.3793
Copg1	25.6961	25.0481	25.6961	26.8783	25.6188	25.5546	25.3019	25.7751	24.9911	25.8977	26.666	25.3602	25.3602	24.3733	15.1405	15.324	15.1352	24.7755	22.365	25.2262	24.3733	25.0941	24.1802	20.5223	22.1916	16.0032	16.0657	15.9954	15.9319	15.5627	25.2262	16.3801	15.7499	24.0187	24.3733	20.9494	21.4479	21.0979	20.5223	21.8342	20.9737	20.3787	16.2865	20.9188	20.6166	17.4261	17.4837	22.9915	24.2982
Gnaz	20.9259	21.2913	21.3295	21.2847	21.0169	21.8954	18.995	21.5735	21.6813	21.6148	21.6403	22.7392	21.5446	22.3234	22.2714	23.1009	22.0474	21.4965	22.1124	21.8174	21.9201	21.7506	21.3589	16.0467	16.0377	16.0032	16.0657	20.355	15.9319	20.5537	15.3386	16.3801	19.5946	20.5044	19.4707	20.8646	20.6166	20.2641	21.2075	20.9188	20.8509	20.2681	19.2714	19.3043	18.9679	20.0522	20.0382	20.2248	20.7074
Neo1	17.6943	17.6482	17.2099	16.0612	11.0643	18.8249	19.1876	19.0744	19.4974	19.1685	14.3411	17.3718	16.673	17.5967	15.1405	15.324	15.1352	18.9573	19.2354	18.7848	19.1781	17.8567	17.6373	16.0467	16.0378	16.0032	16.0657	15.9954	15.9319	19.43	18.995	20.56	19.3417	20.1609	18.459	19.82	19.8483	19.6722	20.1364	19.2297	20.0173	18.3025	19.0625	19.3188	18.2504	18.9524	18.541	16.2049	16.9416
Hspa12a	17.8074	18.2685	17.9066	16.7945	18.459	18.3875	17.7301	18.9424	18.4495	18.8249	19.094	13.1168	19.2655	17.7999	15.1405	19.441	15.1352	18.9149	17.826	19.7173	19.5491	20.23	19.441	19.0673	19.0048	18.9524	19.0142	18.9108	15.9319	18.9573	19.4707	16.3801	19.4707	17.9174	19.3915	19.2935	19.5491	18.7995	18.8433	19.8483	18.7848	19.1876	19.0845	18.0401	18.99	18.8249	19.5993	20.3987	19.9322
Caprin1	20.2438	20.2553	19.6874	19.8529	19.7099	17.8924	14.0114	19.2487	18.9424	19.6213	14.3411	19.2655	19.6213	19.1188	15.1405	15.324	15.1352	19.2714	18.4495	18.5935	18.4447	18.6731	19.1188	21.171	21.4673	21.001	20.5108	20.5853	20.7506	20.2967	22.0944	22.31	20.9664	21.5987	18.6798	19.6172	19.2193	18.9424	18.2157	18.8845	18.3076	21.6403	22.0145	21.708	21.9954	22.1712	22.074	19.6678	18.1149
Rab3c	17.8666	18.4695	16.2931	17.8868	18.2887	24.7379	24.7111	23.5283	23.8709	24.0611	24.6779	17.4414	18.1949	17.6284	18.3025	15.324	15.1352	13.9021	23.9226	24.6039	23.7116	23.1122	23.7116	20.1609	16.0377	20.3163	20.6407	19.565	19.2193	15.5627	15.3386	16.3801	15.7499	15.007	15.0796	19.3188	19.2487	19.6435	17.4676	18.6261	18.202	24.4365	24.5703	24.9911	24.6039	24.6388	24.7111	18.6982	18.7169
Hnrnpd	20.1311	20.6114	20.8295	22.0415	20.5419	18.0458	19.2557	19.4614	21.6483	19.0455	19.6254	20.1671	19.9146	20.8646	15.1405	20.1467	19.4707	18.51	18.8377	19.1136	18.7496	19.4874	17.6117	22.7628	22.5626	21.5053	21.5987	22.5868	22.1916	20.5279	20.6219	19.7693	22.0474	21.8863	19.4147	20.9588	20.7142	20.1524	20.1416	20.7851	18.7801	22.4347	21.38	21.3534	22.6197	22.0058	22.2714	19.7646	20.3204
Rac1	23.5754	23.7116	23.5973	23.8709	23.9782	23.0284	23.0666	23.0434	22.724	22.9548	23.24	23.5521	23.7116	23.5973	22.724	22.6813	22.7126	22.6813	22.8721	22.9086	22.6702	22.9234	22.3917	21.9201	21.94	22.0415	21.8342	22.0665	21.7925	22.6093	21.3173	23.5283	21.6324	22.4569	22.4131	23.5103	23.4693	23.257	23.3774	23.2725	22.8978	22.6955	22.8847	23.3217	23.364	22.7871	22.7752	23.2725	23.5103
Hpcal4	19.9014	20.1311	19.2714	19.8135	19.949	14.2652	14.0114	19.2297	18.6261	18.9623	14.3411	20.4791	17.6325	20.1565	20.56	20.2248	20.3787	13.9021	13.7208	14.4482	14.3501	14.4411	14.1386	16.0467	16.0377	16.0032	16.0657	15.9954	15.9319	15.5627	15.3386	16.3801	15.7499	15.007	18.8723	17.1683	18.3614	16.763	17.2467	18.3511	17.0774	17.7808	18.137	19.2297	18.755	18.0782	17.8666	21.3841	21.4741
Clta	18.4804	18.6222	18.5935	17.9066	16.8031	21.6483	21.6148	21.8863	21.7764	21.3678	21.7764	20.4311	6.84801	19.7451	19.7861	19.0361	15.1352	21.1807	22.2165	22.0665	21.8429	21.9632	21.8101	16.0467	16.0378	20.3897	19.0267	15.9954	18.8249	21.4294	20.9588	20.5729	22.5868	20.665	21.3678	19.2606	20.0522	20.0382	19.8328	20.0435	18.9524	21.1866	21.3841	21.111	21.6753	21.7304	21.5655	20.1364	16.4315
Ndrg1	17.6722	6.84801	6.84801	6.84801	11.0643	14.2652	14.0114	13.8702	13.7609	13.5925	14.3411	13.1168	18.4155	12.7378	15.1405	15.324	15.1352	13.9021	13.7208	14.4482	14.3501	14.4411	14.1386	19.5841	16.0378	16.0032	16.0657	15.9954	15.9319	15.5627	15.3386	16.3801	15.7499	15.007	18.6618	20.2681	19.5094	19.4874	19.3505	19.1136	19.7173	18.5287	18.4155	18.9467	19.3417	18.6618	18.6222	20.23	18.9208
Ddah2	20.652	20.8006	21.001	20.1565	20.7802	20.6941	18.2634	18.1069	17.6175	17.643	17.759	20.6452	19.1299	20.6027	18.3572	20.5279	19.6366	13.9021	13.7208	18.3963	14.3501	17.9239	18.4896	19.6549	19.2354	16.0032	19.0844	20.3097	18.9424	15.5627	20.6166	19.8483	20.9188	19.9238	18.3963	19.5094	20.0828	19.9381	19.5609	19.8815	19.0404	18.7312	19.0198	19.0993	18.9208	19.0003	19.3704	16.8775	6.84801
Islr2	23.1482	23.4693	23.5283	23.3063	22.8611	19.5555	21.3589	20.8237	20.2967	21.0107	19.8725	24.2648	23.6924	24.1802	24.5336	24.3733	22.8053	20.1364	20.3897	20.1267	20.2837	20.7142	21.0308	23.8321	24.4997	24.115	24.5703	23.6422	23.8709	19.6773	18.9208	21.3911	18.9279	18.6457	20.1416	24.7755	24.1509	24.1509	24.6779	24.7379	24.7379	19.4456	18.9573	19.2821	19.0524	19.2251	19.0048	23.5973	23.1674
Park7	20.1609	19.966	20.5473	22.5761	20.6114	14.2652	17.643	20.3014	13.7609	17.7479	21.6257	21.6068	19.6939	20.4119	21.0713	20.6452	15.1352	18.995	13.7208	17.5031	14.3501	22.074	18.2211	21.3534	20.7074	20.3847	16.0657	21.6403	19.8977	18.7058	19.9014	19.5193	18.6982	19.7173	20.3163	20.1524	18.8898	19.1938	20.0651	20.0173	20.059	18.1672	18.3962	18.0194	18.6222	18.8515	19.0142	19.8924	18.8723
Slc1a3	18.8956	19.3547	18.4077	19.153	17.2301	19.3355	19.4357	20.665	21.6892	21.4828	20.2967	18.5577	18.8377	17.0774	15.1405	15.324	18.1297	21.6324	20.9317	22.7126	21.5591	22.365	20.2438	16.0467	16.0377	16.0032	16.0657	15.9954	15.9319	21.1989	18.5675	16.3801	21.5116	20.3987	20.7851	18.465	17.8622	19.2606	16.6028	18.3025	17.4022	21.2762	21.3173	21.0979	20.8847	21.6987	21.4479	17.5802	19.571
Ap3b2	6.84801	16.3662	6.84801	16.1449	11.0643	14.2652	14.0114	13.8702	13.7609	13.5925	14.3411	13.1168	6.84801	12.7378	15.1405	15.324	15.1352	13.9021	13.7208	14.4482	14.3501	14.4411	14.1386	16.0467	16.0378	16.0032	20.5912	15.9954	15.9319	15.5627	15.3386	16.3801	15.7499	15.007	15.0796	19.2439	19.314	16.0612	19.543	17.826	17.3547	17.3793	15.4403	17.1242	17.2795	14.94	18.459	17.8223	16.9682
Arhgdia	21.8863	21.7694	22.3791	21.7764	22.0145	21.708	20.8976	21.4404	21.1925	21.4888	21.1416	22.5028	21.9287	22.5626	20.1153	21.6483	20.7444	20.5157	21.2152	20.8295	21.3173	20.3014	19.949	16.0467	16.0377	16.0032	19.966	18.9208	15.9319	15.5627	15.3386	16.3801	15.7499	15.007	20.2174	22.282	21.952	21.7694	22.0556	22.1809	22.0665	21.0713	21.2152	21.4479	21.4828	21.0814	20.9664	22.5521	22.5111
Rab2a	23.24	23.3063	23.3934	22.282	22.7392	23.0074	22.2341	22.4131	21.4828	22.9915	21.6324	22.6197	22.9234	22.4347	23.0284	22.4426	23.4693	22.6093	22.4131	22.074	22.3234	23.0434	22.0944	21.5655	21.0889	20.6276	20.7074	20.652	21.801	22.1231	21.94	22.8228	23.24	21.94	22.225	21.7393	21.6068	21.5924	22.2444	21.8101	22.8228	23.2215	23.0874	23.288	22.9915	23.4898	23.364	21.1176	20.023
Alg2	19.9601	20.6706	19.9014	20.4058	21.4741	19.0003	19.8263	20.9494	20.5955	20.7686	20.8295	18.6261	20.4665	12.7378	19.9238	19.9753	18.1521	20.9809	20.8646	19.7282	19.8977	21.3295	19.252	20.1878	20.7001	19.6366	16.0657	20.2502	20.2502	21.219	21.5324	21.6987	20.4058	20.8646	21.4294	18.8124	18.8249	18.2505	18.202	18.2321	18.6028	19.6213	19.3955	19.7099	19.7282	19.5897	20.013	16.8319	18.377
Eif3j2	18.8061	16.8098	18.2442	17.8948	18.7169	14.2652	14.0114	13.8702	13.7609	13.5925	14.3411	18.0782	18.009	18.8608	18.202	15.324	15.1352	17.3597	13.7208	14.4482	14.3501	14.4411	14.1386	21.1989	16.0378	21.6257	21.801	21.4149	21.9119	15.5627	15.3386	16.3801	15.7499	15.007	15.0796	20.23	20.5044	19.966	19.3417	19.3417	19.1685	6.84801	17.2657	16.6383	15.3732	6.84801	16.3134	19.6366	19.9719
Adh5	19.8328	19.314	19.6549	19.4011	19.9931	14.2652	18.4447	19.2002	18.7355	19.7646	14.3411	21.2913	19.6047	19.8628	19.5144	19.424	19.6047	17.7479	17.7479	19.441	19.4509	18.9679	18.7595	20.1416	20.1765	16.0032	19.4088	19.4456	19.9866	19.441	19.949	16.3801	21.1866	18.9467	15.0796	19.9806	19.2354	20.238	20.0382	20.013	19.9273	17.8074	17.0549	18.995	17.3887	16.997	17.9114	19.2193	20.2837
Qdpr	17.9293	17.6722	17.7043	20.2681	11.0643	14.2652	14.0114	13.8702	13.7609	13.5925	14.3411	18.7354	17.26	19.158	15.1405	15.324	15.1352	17.5422	13.7208	18.4022	14.3501	19.0099	14.1386	16.0467	20.8906	20.6166	16.0657	15.9954	19.6213	15.5627	15.3386	16.3801	15.7499	15.007	15.0796	14.7104	14.5778	12.9906	19.0048	16.7324	16.6383	15.5794	15.8832	14.9771	15.5478	6.84801	15.2937	18.0689	19.1079
Usp9x	19.3043	18.5935	19.3547	19.6047	20.4058	20.2062	20.7336	20.1609	19.4823	19.8387	19.7742	19.6172	19.0574	17.8622	15.1405	20.9124	20.122	20.6166	19.158	14.4482	18.7312	14.4411	20.1524	16.0467	16.0377	16.0032	16.0657	15.9954	15.9319	20.0069	21.3367	16.3801	21.171	20.5729	19.2002	16.6504	18.4948	18.7223	18.5621	19.1685	18.377	18.8845	18.6072	19.0048	18.6305	18.0917	19.0882	19.2983	20.2438
Kars	18.3318	18.656	18.2728	18.7748	19.8567	14.2652	14.0114	13.8702	13.7609	13.5925	14.3411	17.7148	18.7947	12.7378	15.1405	15.324	15.1352	13.9021	13.7208	14.4482	14.3501	14.4411	14.1386	20.9377	20.486	19.4823	19.9089	20.6276	15.9319	15.5627	15.3386	16.3801	15.7499	15.007	15.0796	18.6671	18.4077	18.2584	16.0308	18.2211	16.9416	6.84801	6.84801	6.84801	6.84801	6.84801	6.84801	15.4726	18.2634
Trio	18.009	17.3456	16.8514	18.3076	11.0643	18.1626	19.3915	17.8868	19.5609	13.5925	17.8074	17.875	18.7848	19.0744	15.1405	15.324	15.1352	18.2634	13.7208	18.765	14.3501	14.4411	14.1386	16.0467	16.0378	16.0032	19.5094	15.9954	15.9319	19.0099	15.3386	16.3801	15.7499	15.007	15.0796	19.2354	19.43	19.401	19.1079	19.2144	19.7043	20.0288	19.2655	19.401	19.9089	19.8725	19.3915	16.9239	16.0701
Ehd1	19.8135	20.6219	20.2012	19.6722	19.6825	21.1989	20.7802	20.5788	21.2993	21.4216	20.0996	20.4589	19.8775	19.2935	21.1866	20.9317	20.0173	18.6618	18.6109	19.5304	14.3501	14.4411	19.0455	20.4311	20.0069	16.0032	20.5853	20.2967	20.0828	20.9414	19.966	16.3801	20.566	21.0107	20.8646	20.4119	20.7275	20.5223	21.3367	21.2075	21.952	20.7142	20.4119	20.5044	21.0308	20.4975	20.8646	21.2427	21.7764
Psmd8	20.0382	19.6678	19.0844	20.4975	18.9016	14.2652	14.0114	13.8702	13.7609	13.5925	14.3411	17.5481	16.8775	19.571	15.1405	15.324	15.1352	13.9021	13.7208	17.9293	17.7194	18.2887	14.1386	21.6148	20.9945	20.023	21.171	21.219	20.6027	15.5627	15.3386	16.3801	15.7499	15.007	15.0796	17.1496	18.004	18.4756	18.6732	19.5358	18.1028	14.6924	6.84801	6.84801	15.9637	15.8984	16.9358	18.004	20.3057
Bin1	19.0317	18.8377	17.987	16.6099	17.8995	17.9986	18.4535	13.8702	18.1069	18.2634	18.3614	18.9017	18.8433	18.1028	19.4707	19.0845	15.1352	17.8924	19.0744	18.4756	18.8845	19.0404	19.094	16.0467	16.0377	16.0032	16.0657	15.9954	15.9319	15.5627	18.3213	19.7599	15.7499	17.9478	18.6072	20.0522	18.99	19.2439	19.6613	19.4874	19.4874	18.3962	16.1192	15.8636	16.302	16.9081	18.2887	21.6148	21.0469
Klc2	6.84801	6.84801	6.84801	15.7873	11.0643	14.2652	14.0114	13.8702	13.7609	13.5925	14.3411	13.1168	6.84801	17.7357	15.1405	15.324	15.1352	17.3177	13.7208	14.4482	14.3501	14.4411	14.1386	16.0467	16.0378	16.0032	16.0657	15.9954	15.9319	15.5627	15.3386	16.3801	15.7499	15.007	15.0796	16.6304	12.1313	12.5754	15.9319	17.875	16.8431	16.3751	17.3177	16.426	14.5515	14.3687	15.1669	16.1854	17.26
Ddx6	19.2144	19.2081	19.0673	22.365	18.8475	20.7212	20.3204	20.8351	19.7226	20.6584	21.4216	19.2081	19.1726	20.3341	20.8906	21.38	20.8976	19.2439	18.8608	20.0173	19.0673	17.9716	17.6882	19.5144	20.1935	19.0199	20.2797	15.9954	20.2113	21.5446	22.0665	20.059	21.4673	21.7925	21.8954	19.4614	19.1482	19.565	19.6825	19.1188	18.459	20.013	20.2967	20.5419	20.5473	20.2967	20.535	14.6825	16.8711
Dstn	20.5279	20.2174	20.8906	20.2837	20.9022	21.8174	21.5924	21.8429	20.9945	21.6483	21.7393	20.1267	20.7686	20.2641	18.9337	18.689	21.0651	21.0231	21.5253	19.4974	19.9381	18.9279	20.6219	19.4922	16.0377	16.0032	19.2714	15.9954	19.6435	20.535	19.2439	21.8101	20.5044	21.5522	21.2533	19.3251	19.3612	19.4088	19.9191	19.7646	19.7646	19.2193	19.2354	20.1364	19.8924	18.1199	17.3793	18.5894	21.2354
Atp6v1c1	18.8608	17.0307	18.8433	18.7407	17.8366	22.1809	21.5446	21.6987	21.0979	18.1521	17.789	18.4495	16.6878	17.5156	15.1405	22.0248	21.801	22.3528	22.5111	20.9124	20.9259	22.1231	20.5537	16.0467	16.0377	16.0032	16.0657	15.9954	15.9319	18.6109	15.3386	16.3801	15.7499	19.0797	15.0796	18.5149	18.8433	17.8924	17.8995	18.7169	17.0993	20.8102	21.0548	20.9809	20.9022	21.1109	20.7621	20.1416	18.6261
Eif3m	19.7282	20.0996	19.5609	19.43	20.2749	14.2652	14.0114	13.8702	13.7609	13.5925	14.3411	19.2714	17.8714	12.7378	19.3547	18.83	19.7043	13.9021	13.7208	14.4482	14.3501	14.4411	14.1386	16.0467	16.0378	16.0032	16.0657	19.094	15.9319	15.5627	19.5782	16.3801	15.7499	15.007	15.0796	16.2138	16.5969	15.0239	13.4849	18.8515	16.6304	17.4145	16.9416	16.8373	16.6674	18.51	18.0458	18.7271	18.6028
Rpl22	20.7851	20.023	19.9322	21.5391	21.0107	18.9679	21.5199	20.9317	21.171	21.3367	14.3411	16.8846	19.3547	12.7378	20.0069	21.6148	19.6874	20.3204	20.6166	14.4482	21.0308	14.4411	20.9124	23.5973	23.5754	23.6422	23.8958	23.5103	24.115	21.7393	22.2714	16.3801	20.1765	20.4731	22.0474	20.4058	20.6756	20.6452	19.5193	20.2553	20.757	22.7494	22.4912	23.1674	23.1849	22.9915	22.6813	20.4248	19.949
Coro1b	19.1876	18.6261	18.3875	18.9849	19.0993	18.3708	17.6175	17.6943	17.2347	17.4778	17.753	19.6254	19.441	18.6515	15.1405	15.324	19.7326	17.365	17.3793	17.987	17.7742	18.465	17.497	16.0467	19.3547	19.0882	19.2002	19.1429	18.8475	15.5627	15.3386	16.3801	18.765	18.1199	18.2211	16.8261	17.8995	18.0401	18.1422	18.51	18.6515	15.5253	16.2516	17.0824	16.9682	16.9933	16.426	20.1765	20.0069
Hnrnpa1	18.5526	18.5774	18.4847	18.2728	19.2487	19.966	20.2062	20.7001	20.7444	20.0996	19.7799	18.5675	19.6773	19.0099	20.2553	19.8567	19.843	20.4369	21.3056	19.565	20.4369	20.1267	20.535	21.4216	21.2993	21.5116	21.6403	21.3173	21.8594	21.9119	21.2354	21.5735	24.0611	23.5521	21.3984	21.9632	21.4741	22.225	21.1925	21.2993	21.2639	21.7506	21.8954	21.8429	21.8954	21.9287	22.0058	20.9945	18.3924
Fdps	18.337	18.9055	18.5675	6.84801	11.0643	19.3308	19.1482	13.8702	19.1631	13.5925	14.3411	13.1168	19.0744	12.7378	20.8295	20.013	18.7312	18.9524	19.0882	14.4482	19.7099	17.7679	14.1386	16.0467	16.0378	18.99	16.0657	15.9954	15.9319	15.5627	15.3386	16.3801	15.7499	15.007	15.0796	6.84801	6.84801	6.84801	13.7017	6.84801	6.84801	16.0612	16.7758	16.9756	16.6992	6.84801	6.84801	6.84801	6.84801
Cyp51a1	19.3652	18.9108	19.3612	18.4022	19.1079	14.2652	14.0114	19.1034	20.0937	20.2797	19.0993	13.1168	17.5031	12.7378	15.1405	15.324	15.1352	19.0882	19.6485	19.4147	17.8104	20.2012	18.5189	16.0467	16.0378	16.0032	16.0657	15.9954	15.9319	18.7995	20.7001	16.3801	15.7499	15.007	20.4248	18.0289	17.8948	16.2138	15.0342	18.5045	15.6444	17.8714	18.1422	16.8514	17.2467	17.9715	18.4447	16.426	16.9286
Eif2s2	19.6172	19.1238	18.9467	19.3747	18.2392	17.8808	18.3511	17.9944	18.8433	18.3572	18.3474	18.5287	18.1521	19.0404	19.0404	18.9467	18.7496	18.083	18.9208	18.2941	19.0524	18.1779	18.3614	19.7511	19.9437	19.9146	19.5193	21.4294	19.0797	15.5627	15.3386	16.3801	15.7499	15.007	15.0796	19.2487	19.7599	18.8061	20.2012	19.8263	20.5223	20.2837	19.9191	19.4456	19.1685	19.7799	19.6366	18.7058	16.7427
Wdr37	17.1883	17.4261	17.5802	16.997	18.5526	14.2652	14.0114	13.8702	13.7609	13.5925	14.3411	17.2795	16.1025	18.9337	15.1405	18.298	15.1352	13.9021	13.7208	14.4482	14.3501	14.4411	14.1386	16.0467	16.0378	16.0032	16.0657	15.9954	15.9319	15.5627	15.3386	16.3801	19.138	15.007	18.1672	17.4904	17.7357	17.8567	16.673	19.153	17.3051	14.5632	16.0378	16.5969	15.1905	15.3432	15.8358	16.7225	16.7567
Prrt2	17.9478	17.5272	16.1318	17.3456	16.6942	17.9631	18.5831	17.7679	17.8074	18.2157	18.9801	18.656	17.8666	18.9383	18.3614	15.324	15.1352	19.2193	18.6261	18.6305	18.7699	19.158	18.2321	16.0467	19.0361	20.8976	16.0657	15.9954	15.9319	15.5627	18.2392	16.3801	15.7499	15.007	15.0796	15.7356	15.7356	16.5716	15.6392	14.8194	16.0238	17.4474	17.607	18.5189	18.3829	17.8622	18.4077	18.7595	17.9413
Rps13	20.29	20.122	20.2248	19.7451	20.8424	19.0404	19.7599	20.5537	20.2062	21.1239	19.8864	18.137	20.5537	18.2634	18.8956	18.6798	19.8924	19.6678	20.1609	20.4311	19.4614	17.8808	19.4456	23.3428	22.7494	23.0874	22.7871	23.207	22.6813	20.1609	21.2639	22.6093	22.0415	21.3056	21.1622	20.2174	20.453	17.4676	19.5782	19.966	20.3847	21.6753	22.1231	21.5199	21.3534	21.38	21.5324	20.3787	19.6172
Dync1i1	18.3572	19.2935	19.6825	18.5894	16.3851	20.2681	19.8683	20.1364	20.0773	18.8168	19.9601	17.5272	19.571	17.8567	21.3367	21.0889	21.8777	20.0522	20.4731	20.7212	20.0708	20.4248	20.5955	21.3984	20.0996	19.8977	16.0657	21.4741	20.3787	21.1476	20.8906	16.3801	21.4828	20.5853	20.9664	19.3355	18.8795	17.6175	19.0625	17.3718	18.9055	19.6825	18.8124	18.7407	19.7226	19.6485	19.5782	16.7758	17.4145
Rps23	19.6992	20.0288	20.1565	20.122	20.486	20.109	19.3955	20.3463	20.1671	18.3829	19.8815	19.9601	20.1311	20.3608	20.6407	20.9885	20.5912	19.7326	21.3367	21.0401	21.0713	19.6549	19.4874	22.8978	22.7392	22.8228	22.282	22.9086	22.2621	22.2944	21.9785	20.9188	22.0556	22.2944	21.952	17.4558	18.995	19.3355	18.4896	19.6992	18.8956	20.2591	20.5108	19.8864	19.2714	19.8263	20.2113	19.0797	19.4922
Tmod2	18.2089	17.9239	17.9574	17.71	18.0625	18.4495	18.4495	18.009	13.7609	18.4804	19.4456	19.3652	18.1328	19.43	18.6618	15.324	15.1352	19.2048	18.8168	19.2144	18.5935	18.995	18.3829	20.1524	16.0378	16.0032	16.0657	15.9954	15.9319	15.5627	15.3386	16.3801	15.7499	15.007	15.0796	17.6326	18.1297	17.1607	18.7748	18.1422	18.5245	19.0797	19.4357	18.6933	18.2634	18.5577	18.83	18.8515	18.99
Rab18	21.3841	21.5116	21.6257	20.8725	21.0889	14.2652	14.0114	18.5245	17.8104	13.5925	14.3411	21.171	20.4311	20.5419	18.2211	18.4998	18.7354	13.9021	13.7208	14.4482	18.083	14.4411	19.4614	18.995	18.9623	20.3266	19.0099	19.8135	20.2641	15.5627	18.8433	20.1715	15.7499	15.007	15.0796	20.8976	20.8646	20.6584	20.8906	20.6452	20.3463	18.9055	18.5526	18.9337	18.465	17.6882	17.4474	20.0708	19.8683
Fam98b	18.137	17.9413	17.1819	17.0658	11.0643	14.2652	14.0114	13.8702	17.3547	13.5925	17.8808	17.5619	18.8212	17.3379	15.1405	18.7699	18.765	17.3489	13.7208	14.4482	14.3501	18.51	17.8416	20.3732	19.9238	21.3057	21.0889	15.9954	21.0548	19.9146	18.755	19.6172	15.7499	15.007	15.0796	18.3614	17.5583	19.2081	18.2634	17.789	18.0625	18.0518	17.5085	18.2541	18.7407	18.0689	16.8935	17.566	18.7947
Rps16	20.9317	20.8976	20.8237	21.2913	21.1989	19.4456	20.0828	19.949	20.1311	20.2591	19.7693	20.0773	20.7142	20.3847	20.1524	20.2797	21.2427	19.8387	20.8571	20.0937	20.3204	19.3652	20.8509	22.9655	21.9632	23.288	23.3428	23.0434	23.1271	21.3295	21.3295	21.8508	20.9377	21.9701	21.8777	20.1765	20.1524	20.1935	19.0845	19.8628	19.3043	21.8429	21.8678	21.6257	21.8101	21.5924	21.8342	19.1344	20.0522
Nf1	18.2211	18.5189	18.2685	6.84801	18.0518	14.2652	14.0114	13.8702	13.7609	13.5925	14.3411	13.1168	6.84801	16.8514	15.1405	20.1935	19.8328	13.9021	13.7208	14.4482	14.3501	14.4411	14.1386	16.0467	16.0378	19.2251	16.0657	15.9954	15.9319	18.7496	15.3386	16.3801	15.7499	18.2584	15.0796	16.4409	17.5481	17.7194	17.8567	17.9631	16.4367	15.3081	16.0308	15.2236	16.446	15.8059	16.6161	17.1242	18.6854
Cadm2	19.6874	20.1935	20.6756	19.7693	17.7934	18.8956	18.8061	18.7111	18.9208	19.2876	19.2655	19.8013	20.1878	20.7142	19.6678	20.6027	18.8956	19.4974	20.1935	19.9381	19.8529	20.5788	19.4357	16.0467	16.0377	18.9623	16.0657	15.9954	15.9319	19.2606	15.3386	20.1878	15.7499	19.4357	15.0796	20.4166	20.1267	19.8328	19.7173	19.0845	18.6798	19.9719	19.3355	19.4762	18.6028	19.5358	19.1299	19.9866	19.6435
Rps11	19.7861	19.2389	19.5144	20.491	19.7389	20.3341	19.7451	19.8529	19.7099	20.6706	20.1878	16.9933	20.6878	17.4022	19.3849	19.2655	20.059	19.7511	19.4614	20.6276	19.5094	20.109	20.7212	22.1916	22.5382	22.4569	22.225	22.0145	22.365	21.3678	21.3452	21.0979	21.7304	21.2847	21.1029	20.6878	20.0996	21.4828	20.8571	20.2797	21.1416	21.9632	21.5199	21.3173	21.5199	22.0145	21.8954	21.2639	20.7001
Rpl27	20.7275	20.56	21.2913	19.6105	21.1925	20.8509	21.0548	21.0889	21.5116	19.7389	21.5446	17.4211	20.535	12.7378	22.5111	23.0074	21.9884	20.6819	22.0474	19.6549	19.1482	19.6312	21.4216	23.5521	23.4132	23.6924	23.3934	23.4459	23.8321	21.7304	21.1029	21.9201	21.0231	21.3452	21.2762	21.4149	20.1416	20.9022	20.8237	20.8847	20.9188	23.0074	22.8611	22.6527	22.4777	22.2444	22.6197	19.3955	19.6992
Anxa2	18.7748	17.5156	17.7432	18.8377	18.3025	20.633	20.29	19.6825	19.3955	20.0069	19.0673	18.2685	6.84801	16.7682	15.1405	15.324	15.1352	18.6361	19.4147	19.5031	19.5193	14.4411	20.1609	16.0467	16.0378	16.0032	16.0657	15.9954	15.9319	15.5627	18.377	16.3801	15.7499	15.007	18.6154	17.7935	17.9944	17.6987	17.8366	18.3159	18.2634	20.1416	19.0455	19.0625	19.9866	20.1054	20.2438	16.5214	6.84801
Nsfl1c	20.6878	20.7851	21.2354	20.6452	20.1416	18.9849	18.755	19.7043	13.7609	19.1482	18.9279	20.6114	20.453	21.2533	19.4088	20.1878	19.9538	13.9021	17.1376	19.5782	18.8249	18.3511	18.7894	16.0467	16.0378	16.0032	16.0657	15.9954	15.9319	15.5627	15.3386	16.3801	15.7499	15.007	15.0796	22.1916	22.0556	21.3367	22.1044	21.5924	21.8253	20.9664	20.6878	20.8006	21.0107	20.5853	20.3463	19.5993	19.7861
Abce1	18.7699	19.7226	20.0773	19.8567	20.1267	20.486	20.3664	20.4731	20.29	19.9089	20.3014	20.1765	19.7973	19.543	20.665	20.7851	20.9414	19.9238	19.4762	19.4456	20.109	19.0673	20.4058	20.4369	21.1239	20.8906	21.4149	21.3295	21.1476	20.8976	20.9945	16.3801	21.4741	20.8237	20.7275	19.9238	20.0069	20.453	19.9719	20.3097	18.541	19.6366	19.2768	19.0845	19.9719	20.0996	20.0651	19.6549	19.6773
Blmh	19.3355	18.9279	19.4823	19.4456	18.6109	19.6722	17.7194	17.664	13.7609	13.5925	18.7801	18.7407	18.2764	18.8898	19.0574	20.1267	19.42	13.9021	17.9821	14.4482	14.3501	14.4411	14.1386	20.3987	20.1153	20.9022	20.633	20.5157	20.5853	19.4823	15.3386	19.7799	19.2557	15.007	15.0796	18.2089	16.4607	18.5189	16.9416	18.7801	17.8567	16.0526	17.5422	16.3406	17.3597	15.7975	17.1926	17.6284	19.1842
Hspa4l	18.2584	18.083	17.6828	16.9682	17.1975	18.5189	14.0114	18.5621	13.7609	13.5925	14.3411	18.0458	16.5716	12.7378	15.1405	15.324	18.8898	13.9021	13.7208	14.4482	14.3501	14.4411	14.1386	16.0467	16.0378	16.0032	16.0657	15.9954	15.9319	15.5627	15.3386	16.3801	15.7499	15.007	15.0796	17.6771	16.673	17.0104	16.7758	17.2795	17.9529	15.1547	16.2049	16.6878	6.84801	6.84801	16.4184	19.7599	19.7326
Git1	16.6243	6.84801	16.7945	17.6771	17.3597	14.2652	18.009	13.8702	13.7609	13.5925	14.3411	13.1168	6.84801	12.7378	15.1405	15.324	15.1352	13.9021	13.7208	14.4482	14.3501	14.4411	18.1199	16.0467	19.2439	16.0032	16.0657	19.843	18.9573	19.0797	15.3386	16.3801	15.7499	15.007	15.0796	16.6099	17.1376	17.9574	6.84801	17.0042	6.84801	16.4607	6.84801	6.84801	6.84801	16.3316	6.84801	16.7055	6.84801
Sod1	21.708	21.3173	21.8594	20.3664	19.9273	19.3793	18.7271	18.5774	19.6825	19.0404	19.7326	21.8342	21.6987	21.2913	20.7621	21.2639	22.0332	20.8778	19.9931	19.314	18.7894	20.3787	18.6109	21.0308	20.5108	21.2639	20.486	19.7511	20.8646	18.7407	19.0882	20.0996	18.995	18.9149	19.6992	21.5655	21.1866	22.1044	21.5735	21.1622	20.9414	20.491	20.3097	20.4589	20.1823	20.4731	20.3897	21.7178	21.2533
Ppp1r7	17.9529	6.84801	6.84801	6.84801	19.3747	14.2652	14.0114	13.8702	13.7609	13.5925	14.3411	13.1168	6.84801	12.7378	15.1405	15.324	20.9945	13.9021	13.7208	14.4482	14.3501	14.4411	20.0708	16.0467	16.0378	16.0032	16.0657	15.9954	15.9319	15.5627	15.3386	16.3801	15.7499	15.007	15.0796	6.84801	6.84801	16.2695	17.0104	15.8059	16.2049	12.2108	14.9771	16.1025	14.2324	15.4909	15.6391	17.9574	6.84801
Cadps	15.4726	16.0238	6.84801	6.84801	11.0643	14.2652	14.0114	13.8702	13.7609	17.607	14.3411	13.1168	6.84801	12.7378	15.1405	15.324	15.1352	13.9021	13.7208	14.4482	14.3501	14.4411	14.1386	16.0467	16.0378	16.0032	16.0657	15.9954	15.9319	15.5627	15.3386	16.3801	15.7499	19.4552	15.0796	15.1669	16.2378	16.5864	14.6417	14.9046	16.0467	17.5031	17.1376	15.7356	17.0936	14.9978	13.9542	17.6882	16.6435
Itsn1	15.4403	16.3068	16.302	6.84801	11.0643	14.2652	17.6284	13.8702	18.2822	17.5156	14.3411	18.4896	17.5967	18.3874	15.1405	15.324	18.5675	13.9021	13.7208	17.5802	17.7357	14.4411	14.1386	16.0467	16.0378	16.0032	16.0657	15.9954	15.9319	15.5627	15.3386	16.3801	15.7499	15.007	15.0796	19.6485	19.4088	19.3704	20.2502	19.4614	20.023	16.8775	16.7427	16.563	17.042	16.3662	6.84801	18.689	6.84801
Cadm4	20.5853	21.2075	20.4369	20.3987	19.8135	19.5031	17.4558	17.4321	13.7609	13.5925	14.3411	18.3511	21.4567	19.4614	15.1405	19.5238	18.8564	13.9021	19.8328	14.4482	14.3501	14.4411	14.1386	19.2297	19.1876	18.9424	19.0993	18.9801	19.0673	15.5627	15.3386	16.3801	15.7499	15.007	15.0796	20.2502	20.6584	18.7947	19.9866	20.3403	20.2012	18.7407	19.1685	18.541	18.6854	19.2048	18.4336	21.7618	20.8847
Actr10	17.763	16.8031	18.0689	18.009	17.5481	14.2652	14.0114	13.8702	13.7609	13.5925	14.3411	17.3312	6.84801	12.7378	19.7043	19.7099	15.1352	13.9021	13.7208	14.4482	14.3501	14.4411	14.1386	16.0467	16.0378	16.0032	16.0657	15.9954	19.0744	15.5627	15.3386	16.3801	15.7499	15.007	15.0796	14.4278	16.5083	16.426	15.3986	16.426	14.7647	17.042	15.6569	6.84801	16.1619	16.9286	17.1376	15.4403	16.3406
Nefh	16.5903	6.84801	6.84801	6.84801	17.0307	14.2652	14.0114	13.8702	13.7609	13.5925	14.3411	13.1168	16.5486	12.7378	18.7312	15.324	15.1352	13.9021	13.7208	14.4482	14.3501	14.4411	14.1386	16.0467	16.0378	16.0032	16.0657	15.9954	15.9319	15.5627	15.3386	16.3801	15.7499	15.007	15.0796	14.6924	6.84801	15.0516	6.84801	15.4096	6.84801	6.84801	6.84801	6.84801	6.84801	6.84801	6.84801	19.6825	19.1726
Soga3	16.6099	17.3718	16.9868	18.1779	18.5189	19.9322	19.42	19.3955	19.5193	19.8529	18.9337	17.4676	6.84801	17.2657	15.1405	15.324	18.1626	18.6305	18.5526	19.4874	19.6435	19.4357	18.7848	16.0467	16.0378	16.0032	16.0657	15.9954	18.8845	15.5627	15.3386	16.3801	18.7407	15.007	18.1468	18.5474	17.9674	18.1148	18.377	18.0746	18.6222	18.1297	18.1468	14.4278	17.2403	17.6722	18.5329	15.1547	16.7225
Copa	16.1318	16.0612	17.8519	6.84801	11.0643	18.3159	14.0114	13.8702	18.0746	18.2584	14.3411	13.1168	17.8519	12.7378	15.1405	15.324	15.1352	13.9021	13.7208	14.4482	14.3501	14.4411	14.1386	16.0467	19.0797	16.0032	16.0657	15.9954	18.8898	15.5627	18.2634	16.3801	15.7499	15.007	15.0796	18.2541	18.2822	18.9734	17.1748	18.5149	18.1949	18.3829	17.7999	18.7223	19.2821	17.6482	18.0917	15.5478	6.84801
Slc25a5	6.84801	6.84801	6.84801	6.84801	11.0643	17.6882	19.8628	19.9866	19.8085	20.2641	19.5609	13.1168	6.84801	12.7378	15.1405	15.324	15.1352	19.6047	21.4149	21.3911	21.3246	22.6197	21.4479	16.0467	16.0378	16.0032	16.0657	15.9954	15.9319	20.8102	19.7693	19.3793	18.9337	20.1765	20.013	6.84801	6.84801	6.84801	6.84801	6.84801	6.84801	16.1528	17.9821	17.2224	16.6383	14.9046	18.1069	6.84801	6.84801
Cask	18.9524	19.2251	19.0455	19.1842	20.238	19.9014	21.2152	21.2427	21.0308	20.7802	21.0814	17.2657	19.3747	17.0307	19.7647	20.1765	19.5609	20.122	20.2797	19.8567	20.2502	21.4479	20.6941	16.0467	20.5223	16.0032	20.0773	15.9954	15.9319	20.2174	20.2012	16.3801	19.0797	19.9931	20.2335	16.4607	17.9114	16.8775	16.8935	17.6234	17.3456	18.3318	18.3025	18.9424	18.3572	18.7496	18.7223	15.0342	6.84801
Rpl15	22.282	21.8101	21.9287	22.4569	21.5826	21.3452	22.0332	22.6527	22.4019	21.9954	23.1482	21.4741	21.7618	20.9809	21.0469	21.5924	21.9031	22.6955	22.3917	22.8228	22.1916	22.9378	22.467	23.24	23.0074	22.3234	22.8978	23.4132	22.724	22.6527	22.6197	23.0434	22.8611	23.0074	23.0284	20.5912	21.0979	21.2993	20.9809	20.9809	21.001	23.3774	23.3063	22.9915	23.1482	23.1271	22.9548	21.5655	21.4828
43710	6.84801	18.3963	18.6982	6.84801	11.0643	14.2652	14.0114	13.8702	13.7609	13.5925	14.3411	13.1168	17.9674	12.7378	19.0048	19.0673	15.1352	13.9021	13.7208	14.4482	14.3501	14.4411	14.1386	16.0467	16.0378	16.0032	16.0657	15.9954	15.9319	15.5627	15.3386	16.3801	15.7499	15.007	15.0796	18.765	18.9279	19.1631	18.5832	17.6117	17.021	6.84801	6.84801	6.84801	6.84801	6.84801	6.84801	18.3273	18.9108
Cacna2d2	20.3664	19.843	19.8529	20.9188	20.355	19.0845	14.0114	19.1239	19.3188	19.0797	14.3411	20.2797	17.6175	19.1034	18.1836	18.7947	18.9424	19.1876	19.5897	19.094	14.3501	19.3793	20.0651	19.7555	16.0377	16.0032	16.0657	15.9954	19.8628	15.5627	19.2983	16.3801	15.7499	15.007	15.0796	20.1935	20.1054	19.5555	19.5144	19.6825	19.9806	20.1311	19.9866	19.7451	19.4509	19.6722	19.8263	18.2941	16.6992
Cse1l	15.3892	6.84801	6.84801	6.84801	17.3312	14.2652	14.0114	13.8702	13.7609	13.5925	14.3411	17.9066	6.84801	12.7378	15.1405	15.324	15.1352	21.5199	20.5107	21.5446	22.5028	20.9737	21.7858	16.0467	16.0378	16.0032	16.0657	15.9954	15.9319	15.5627	15.3386	16.3801	15.7499	15.007	15.0796	13.9795	17.29	13.4849	6.84801	6.84801	16.8514	16.0467	18.9467	20.109	19.5031	19.4509	19.5609	13.7017	6.84801
Adgrl1	6.84801	6.84801	6.84801	17.29	11.0643	17.576	20.0069	21.2847	20.817	21.5053	21.1176	18.5045	17.1376	12.7378	18.9055	15.324	15.1352	20.4589	19.9014	21.6753	20.0651	21.5987	21.8174	16.0467	19.4874	16.0032	16.0657	15.9954	19.2389	24.0187	23.6422	16.3801	15.7499	23.1122	23.7803	18.4495	16.9532	18.1328	17.643	17.3312	17.4778	21.4673	21.1331	20.2749	20.1765	21.1989	20.8064	17.1683	16.8579
Prkce	6.84801	6.84801	6.84801	17.6882	11.0643	14.2652	14.0114	13.8702	13.7609	13.5925	14.3411	13.1168	6.84801	17.576	15.1405	15.324	15.1352	13.9021	13.7208	14.4482	14.3501	14.4411	14.1386	22.0834	22.1626	22.1626	21.8174	22.2714	21.5446	15.5627	15.3386	16.3801	15.7499	15.007	15.0796	17.5902	16.7814	14.9046	15.5381	17.049	16.0871	6.84801	6.84801	6.84801	6.84801	6.84801	6.84801	17.1448	17.2301
Pip4k2b	18.6457	18.298	19.4874	18.3829	18.1895	17.4837	18.4998	18.1199	17.3177	19.094	17.497	18.5985	19.094	19.5782	15.1405	15.324	19.9994	19.1726	17.3841	20.1416	19.7973	19.1482	17.3841	21.0889	19.5491	21.1239	20.9259	20.7212	19.8815	15.5627	19.9089	19.7043	20.5419	19.4509	18.6261	20.5473	20.6276	20.1765	21.0231	20.3014	21.3056	19.3251	16.9358	17.4261	19.0625	18.083	19.0993	19.5491	17.6943
Hnrnpa3	17.1556	6.84801	16.6674	16.9416	11.0643	14.2652	17.607	17.534	17.8029	13.5925	17.4371	18.5621	6.84801	17.8948	15.1405	15.324	15.1352	18.6982	17.607	18.0237	17.7679	18.867	17.5716	20.9317	21.1331	20.665	20.757	20.5419	21.0169	18.5189	18.2822	20.5157	21.2847	21.0308	19.1079	18.298	18.3708	18.3614	18.4241	17.5422	17.566	20.4589	20.7802	20.4058	20.4458	20.5044	20.5853	18.7699	19.5491
Pygb	20.355	19.7973	20.059	20.486	18.6854	19.6874	19.138	19.4456	18.5621	18.4336	18.8956	20.2553	19.8628	20.9124	19.8628	18.9734	19.6312	19.6213	19.153	19.42	19.138	18.3125	19.2144	16.0467	21.2273	21.1866	19.7282	20.7275	20.6878	18.5245	15.3386	16.3801	15.7499	18.3423	18.9279	20.5788	20.3732	20.4248	20.1823	19.2606	19.6549	21.1476	21.3534	20.9588	21.1622	21.1176	21.2075	20.2837	19.5031
Pafah1b2	21.4673	22.0474	22.074	21.4404	22.5111	22.9086	22.2621	22.8228	22.5521	22.6093	22.365	22.5382	21.8678	20.2797	22.8053	23.0284	22.597	21.8678	20.355	21.6068	21.8253	20.4058	22.0332	16.0467	16.0377	16.0032	19.5358	19.0574	19.4552	23.5973	23.3063	16.3801	23.801	22.9086	23.207	19.3955	19.1938	20.5044	20.4791	20.7001	20.5788	20.1467	19.8977	20.0069	20.3608	19.5946	19.8328	19.7389	21.1331
Stmn1	24.7755	24.7755	24.7111	23.9226	23.7116	24.4997	24.2648	24.2648	24.4722	24.4007	24.2238	24.7379	24.6779	24.8629	24.4997	24.7111	24.7755	23.8321	24.4007	24.5703	24.4997	24.0611	23.8709	25.2262	25.3602	25.3602	24.9528	24.9528	24.7755	23.3428	22.31	23.2215	22.1809	22.9778	22.0665	23.1674	23.6255	23.4693	23.801	23.6255	24.6388	24.903	24.7379	24.6779	24.6388	25.3602	24.8629	22.9548	21.4673
Ppp2r5e	17.759	16.5969	16.4409	18.1069	19.0574	14.2652	18.1148	13.8702	13.7609	13.5925	14.3411	18.3963	17.4414	18.459	15.1405	19.8529	15.1352	13.9021	13.7208	14.4482	14.3501	14.4411	14.1386	16.0467	16.0378	16.0032	16.0657	15.9954	15.9319	15.5627	19.1876	16.3801	19.7861	15.007	18.5189	17.5802	16.9682	17.9066	17.4614	18.3318	15.6648	14.3851	17.3051	6.84801	17.8567	14.7773	17.534	16.579	16.7758
Fsd1	18.4022	6.84801	18.7801	18.6854	16.4777	20.2797	18.5621	20.1467	20.0435	13.5925	19.8387	13.1168	6.84801	17.392	19.8483	19.0455	15.1352	18.6457	19.0673	19.0361	18.7354	19.1876	19.4088	16.0467	19.42	19.401	16.0657	15.9954	19.7916	15.5627	15.3386	21.5391	20.3097	15.007	18.3669	19.2001	18.7496	19.9601	19.0574	18.7407	19.5031	18.51	18.8898	19.8135	19.7973	18.2442	18.7801	18.6618	18.4848
Rab5a	19.8483	20.0069	20.0878	19.3704	18.6671	19.8387	18.7058	19.441	18.4196	18.5774	18.4289	19.2297	18.2272	17.976	19.4509	19.2144	19.5304	19.2983	19.6992	17.7808	19.949	18.4241	17.9413	16.0467	16.0377	16.0032	16.0657	15.9954	15.9319	15.5627	15.3386	20.486	15.7499	20.1565	15.0796	20.3057	19.9866	20.059	19.7599	19.6722	20.0522	18.9734	19.3652	19.1938	19.2297	19.2389	19.1842	19.8977	19.3704
Aimp2	17.0549	17.4778	17.7999	17.497	18.3159	14.2652	14.0114	13.8702	13.7609	13.5925	14.3411	13.1168	6.84801	17.8321	15.1405	15.324	15.1352	13.9021	13.7208	14.4482	14.3501	14.4411	14.1386	16.0467	16.0378	16.0032	16.0657	15.9954	15.9319	15.5627	15.3386	16.3801	15.7499	15.007	15.0796	17.7301	16.6383	16.6099	16.8514	17.2099	17.8868	6.84801	6.84801	6.84801	6.84801	6.84801	6.84801	6.84801	16.6878
Igsf8	16.1619	17.497	17.4145	6.84801	11.0643	19.2606	19.6613	13.8702	17.7357	20.2335	14.3411	13.1168	19.1938	12.7378	15.1405	18.99	18.9279	13.9021	21.2639	14.4482	18.3614	19.6613	17.5533	16.0467	16.0378	16.0032	16.0657	15.9954	15.9319	18.8377	19.8775	16.3801	15.7499	18.2541	20.1565	17.5156	11.9447	15.9398	13.2606	6.84801	15.4549	13.7609	6.84801	6.84801	6.84801	6.84801	15.3145	18.0917	20.5955
Usp14	19.0048	18.4022	17.4558	18.1836	20.3463	14.2652	14.0114	18.7312	13.7609	17.2347	14.3411	19.2768	17.987	17.8223	15.1405	15.324	19.8387	18.7407	19.2251	18.6408	18.3829	14.4411	14.1386	20.7275	21.7506	21.2152	21.9031	20.9588	21.7858	15.5627	15.3386	16.3801	15.7499	15.007	15.0796	18.7354	19.0844	18.51	18.2941	18.0237	19.7511	17.759	18.0579	16.7124	16.1923	17.0258	16.579	17.7194	17.6482
Sptbn2	6.84801	6.84801	6.84801	6.84801	11.0643	14.2652	14.0114	17.8074	13.7609	13.5925	14.3411	13.1168	6.84801	12.7378	15.1405	15.324	15.1352	13.9021	17.6828	18.4289	14.3501	14.4411	18.4155	19.5031	16.0378	16.0032	16.0657	18.9383	19.2144	15.5627	15.3386	16.3801	15.7499	15.007	15.0796	17.9821	17.724	17.9986	19.0797	19.0142	19.2048	6.84801	13.9124	6.84801	6.84801	6.84801	6.84801	17.4211	18.6457
Ptma	22.2444	22.2621	22.6093	21.708	21.4673	21.2427	21.6813	19.7973	21.5522	21.0548	21.7858	23.1482	22.5868	23.0074	21.7618	22.334	21.8954	20.8509	20.8064	21.708	21.7925	14.4411	21.3173	19.6485	19.2557	19.42	19.8977	19.4614	19.2935	15.5627	15.3386	16.3801	15.7499	15.007	15.0796	22.365	23.1271	22.8229	22.9915	22.7628	23.3217	22.2714	21.2712	21.6148	21.1476	21.6324	20.6452	18.3963	17.2747
Rpl17	20.7802	20.3463	20.6166	21.2075	21.001	21.3056	21.6987	21.8954	21.8777	21.8678	21.8508	20.5853	21.0107	21.5324	21.6813	21.7304	21.8594	22.1124	21.9119	21.6987	21.6753	21.7618	21.5116	23.0074	23.288	22.8611	23.24	22.7494	22.8611	21.5987	22.1231	21.9031	21.7393	21.8508	21.801	19.7555	19.153	19.843	20.059	19.2439	20.9377	22.6395	22.365	22.2165	22.2341	22.4347	22.9915	20.7001	20.059
Atat1	19.4357	19.7282	19.543	19.3096	19.6254	20.4248	20.6452	20.2681	20.6166	20.2681	20.1609	20.491	20.1524	19.1632	20.1311	20.6878	21.3984	20.5729	20.7851	19.2822	20.3732	19.4301	20.8976	20.6584	20.0522	20.2681	20.29	20.3787	20.0522	21.8594	21.8863	22.7392	22.9655	21.5324	22.0332	19.4707	19.5144	20.3014	19.4456	19.1781	19.6105	20.1364	19.8013	20.2012	19.8567	19.9089	19.2606	17.9821	18.2321
Uqcrc2	19.2821	18.9801	18.6515	17.9674	18.5774	17.6234	18.2764	18.7058	17.5583	17.9821	18.2728	16.9532	6.84801	12.7378	15.1405	15.324	15.1352	20.2553	20.817	20.122	20.3057	20.9124	19.8567	16.0467	16.0378	16.0032	16.0657	15.9954	15.9319	19.0574	15.3386	20.1935	18.7595	18.1895	18.2685	16.0871	17.8029	15.0342	17.9944	17.0992	17.9715	18.7995	19.5782	19.1034	18.0972	19.6435	18.9849	19.9191	20.4248
Tenm2	19.4147	19.6047	19.0099	18.9208	21.1866	21.1571	14.0114	20.0435	21.4965	20.3403	20.2012	17.5533	20.7275	16.8775	15.1405	15.324	15.1352	20.29	20.6219	18.83	20.8351	21.3246	14.1386	21.0231	20.122	21.2847	21.3911	20.8424	20.7851	18.7801	18.6408	16.3801	15.7499	18.8845	20.1823	18.3423	19.4707	20.2438	19.2487	19.6773	19.3096	18.3669	19.1482	19.7646	19.5094	19.8328	19.441	18.7947	19.4456
Sdha	16.9602	16.9868	6.84801	16.2138	17.6175	17.7432	17.7855	18.9149	13.7609	17.8223	19.7599	13.1168	17.1883	12.7378	15.1405	15.324	15.1352	19.0099	18.3025	18.7801	19.8567	19.565	19.6312	16.0467	16.0378	16.0032	16.0657	15.9954	15.9319	18.8168	19.2297	16.3801	15.7499	18.5366	15.0796	15.4096	6.84801	17.0549	15.4726	15.0239	14.4552	15.6648	18.4241	17.759	17.1975	17.8808	17.987	18.7354	6.84801
Rps21	21.219	21.1029	20.7802	21.5253	20.6878	20.8646	20.8006	18.7223	20.7212	18.6261	20.5279	20.6407	21.2533	21.7247	20.4369	20.6584	21.2993	19.2822	17.987	21.2273	20.3787	18.202	19.8263	22.6702	22.3234	23.4898	23.2215	22.5521	22.9548	22.282	21.8678	20.3163	20.4589	21.5199	21.5324	20.5537	20.0288	19.9014	20.3014	20.2248	20.7851	21.2533	20.8295	21.38	21.6892	20.7001	20.8351	20.7851	20.5044
Eif3i	19.0882	19.6613	20.0522	20.0996	20.0173	18.755	19.2081	19.5031	18.5577	18.8377	18.0194	17.6024	16.4184	20.4166	21.2993	21.2354	21.0713	19.6722	18.7595	14.4482	19.2606	18.9849	20.109	19.153	19.8529	19.8628	19.153	19.0099	19.3849	20.453	20.4058	16.3801	21.4888	20.0382	19.6874	18.7111	19.4147	19.6992	18.3318	19.6172	19.4762	17.7148	18.5831	19.2002	18.8608	17.3489	17.3547	18.9801	18.4447
Ptn	18.8475	18.3669	18.6854	18.83	18.5366	17.8104	17.29	17.5533	18.5287	17.1883	17.5085	18.2321	19.2822	18.5526	18.4535	18.7355	18.6798	18.0579	20.0996	20.0069	19.6678	20.0878	17.4145	19.8977	21.3534	19.9014	20.3014	21.0469	22.0556	19.4357	20.2837	22.1124	21.8342	20.9377	21.4216	17.7148	17.2747	17.3973	17.0658	16.9487	18.0782	19.0099	19.6312	19.7973	19.8864	19.6213	19.0003	17.6552	17.3973
Ina	17.4474	17.2224	17.0707	16.3502	16.7682	23.8958	23.6924	23.6422	24.1509	23.5103	24.0611	20.1715	18.3829	18.4804	15.1405	19.4456	18.9623	22.9234	23.8958	23.3934	23.4132	23.6255	22.7494	16.0467	16.0377	16.0032	16.0657	15.9954	15.9319	18.7894	20.6584	21.5053	18.8061	19.9381	18.1625	17.753	17.2657	17.2024	17.7934	17.3115	17.7301	21.1989	21.2273	21.3367	20.9885	22.1407	21.001	21.2273	21.0231
Gng2	24.4997	24.5336	24.2648	24.4365	24.2982	23.8709	24.1802	24.0187	24.1802	23.8709	23.8709	23.9226	23.9782	24.5336	23.1271	22.7628	22.9234	23.0434	22.9915	23.5521	23.4459	24.1802	23.1009	22.4569	22.6093	22.8847	22.8721	22.6395	22.7752	23.67	22.8978	24.6388	22.0332	23.4693	23.8321	24.8629	24.5336	24.2238	24.7111	24.6779	23.9226	23.6255	23.5103	24.2238	24.1509	23.9513	23.6255	23.0434	22.8847
Rpl18	21.7304	21.2712	20.7621	21.8101	21.2993	19.6485	20.7275	21.4828	20.8571	19.5094	19.82	20.633	21.0814	20.3787	21.2427	19.4707	19.6435	20.3403	20.5279	20.0382	19.7043	20.1311	20.6706	21.7247	21.4149	21.3841	21.6813	21.1239	21.4888	21.7858	20.9494	20.9377	20.1153	20.2591	21.2847	21.1029	20.8571	21.4216	20.9588	21.1416	20.6219	22.0415	22.225	22.365	21.5655	22.0834	22.0474	21.1989	21.5391
Psap	19.5897	19.4301	20.0382	19.8328	19.3793	18.9801	19.252	20.8006	21.1029	20.665	20.7336	20.8571	19.1344	19.2983	21.6324	15.324	15.1352	21.3056	21.6403	21.2533	20.6276	21.1239	21.0651	16.0467	19.82	16.0032	19.441	20.7074	19.4357	22.074	21.0651	20.2641	21.2152	20.6027	20.9885	17.7855	20.1609	16.6582	19.4614	19.6312	20.2591	21.801	21.6257	21.6753	21.801	21.5655	21.7694	20.6878	20.652
Atic	18.4756	16.6674	18.1672	18.6109	17.6722	14.2652	14.0114	13.8702	19.2557	13.5925	14.3411	18.1949	17.2539	18.6109	20.059	20.109	15.1352	18.5329	17.2657	17.7357	17.9944	14.4411	19.6213	16.0467	16.0378	16.0032	16.0657	15.9954	15.9319	15.5627	20.6941	16.3801	15.7499	18.6305	20.56	18.7407	19.0317	17.9349	19.4147	19.2935	18.8475	15.9398	15.7455	17.6882	17.021	15.9893	15.9469	18.6261	6.84801
Srcin1	6.84801	16.2378	6.84801	6.84801	11.0643	19.0317	19.3251	18.4241	18.8249	18.1779	14.3411	17.9239	6.84801	17.8714	15.1405	18.5245	18.3874	19.543	18.83	20.1565	19.3747	14.4411	19.9601	16.0467	16.0378	16.0032	16.0657	15.9954	15.9319	19.252	15.3386	16.3801	19.3652	15.007	19.0882	17.6284	17.5272	14.3501	17.5802	14.6307	17.4676	19.2606	19.1876	19.571	19.6678	19.094	19.6549	6.84801	6.84801
Ehd3	16.2444	16.0871	16.0701	6.84801	11.0643	14.2652	14.0114	13.8702	13.7609	13.5925	14.3411	17.3597	16.4607	12.7378	15.1405	15.324	15.1352	13.9021	13.7208	14.4482	14.3501	14.4411	14.1386	16.0467	16.0378	16.0032	16.0657	15.9954	15.9319	15.5627	15.3386	16.3801	15.7499	15.007	15.0796	6.84801	15.2994	13.5446	14.8194	6.84801	6.84801	6.84801	6.84801	6.84801	6.84801	6.84801	6.84801	16.6992	18.1251
Cd81	18.3076	18.7848	18.4241	6.84801	11.0643	20.1935	18.2272	19.6613	20.0708	17.4261	19.2714	13.1168	19.0993	17.2852	15.1405	19.3547	15.1352	18.4022	13.7208	14.4482	14.3501	14.4411	14.1386	16.0467	16.0378	16.0032	16.0657	15.9954	15.9319	15.5627	19.6105	16.3801	15.7499	19.5993	19.8628	19.8135	19.5609	19.8387	19.2389	19.158	19.441	19.7389	19.4147	19.6825	19.8387	19.0882	19.3612	22.1407	23.2725
Pak1	18.3669	17.9821	17.1242	17.1883	17.7148	18.173	17.5533	18.0401	13.7609	17.6284	18.2504	18.2211	18.377	17.1819	15.1405	15.324	15.1352	17.4088	13.7208	14.4482	14.3501	14.4411	14.1386	16.0467	16.0378	16.0032	16.0657	15.9954	15.9319	15.5627	15.3386	16.3801	15.7499	15.007	15.0796	12.4978	15.7455	14.6145	16.5289	15.1782	15.9319	17.9821	17.9293	17.664	17.7301	18.2211	18.1567	18.1328	19.6722
Matr3	6.84801	6.84801	6.84801	6.84801	11.0643	14.2652	14.0114	13.8702	13.7609	13.5925	14.3411	13.1168	6.84801	12.7378	15.1405	15.324	15.1352	18.1468	17.534	14.4482	14.3501	14.4411	14.1386	19.5238	16.0378	20.2502	20.2641	20.3403	19.7173	15.5627	15.3386	16.3801	19.2354	18.9679	15.0796	14.4802	6.84801	6.84801	6.84801	6.84801	6.84801	19.1034	19.6678	19.7599	19.5491	20.0382	19.9538	6.84801	6.84801
Cdh13	21.2847	21.1416	21.4965	20.4665	21.0231	20.4369	18.2089	19.8387	21.0713	18.0336	18.5474	21.4828	21.3911	22.0248	20.7686	20.9414	21.2762	19.4147	20.4458	20.7275	18.755	19.6722	19.4011	20.7074	20.3897	20.1416	20.1416	20.0878	20.56	20.7686	20.652	16.3801	18.9849	19.1632	17.9986	21.2354	21.0713	21.9031	21.5253	21.4294	21.2762	20.6819	20.5537	20.2502	20.2641	20.2681	20.4119	21.3173	20.775
Dctn4	17.0824	18.0289	17.664	18.689	17.497	14.2652	14.0114	13.8702	13.7609	13.5925	18.2887	18.173	18.9108	18.5245	15.1405	18.6457	18.6457	13.9021	13.7208	14.4482	18.0336	14.4411	14.1386	16.0467	16.0378	19.0625	16.0657	19.2081	15.9319	15.5627	15.3386	16.3801	15.7499	15.007	15.0796	18.9849	19.138	19.1344	19.2557	19.3793	19.8923	17.497	16.9933	17.0363	16.0467	16.2592	16.7187	20.109	18.8475
Acot7	18.2442	18.1949	18.7271	18.9467	18.8515	18.1567	18.1521	17.4778	13.7609	13.5925	14.3411	18.2584	18.2584	19.7799	19.3308	18.4289	15.1352	17.3841	13.7208	14.4482	18.1297	14.4411	17.9631	16.0467	18.99	16.0032	16.0657	19.2768	19.158	19.42	15.3386	19.6549	19.4874	19.0673	15.0796	18.4196	18.541	17.0936	17.9349	15.9893	18.0689	19.4974	19.5031	19.42	19.4456	20.2248	19.6312	22.1809	21.3589
Ncdn	6.84801	16.579	6.84801	16.2774	17.5533	18.3614	17.6024	13.8702	17.763	17.6552	14.3411	17.6943	17.9066	16.8999	18.4695	15.324	18.2157	17.3547	18.3273	18.3708	18.4495	17.6175	17.4837	16.0467	16.0378	16.0032	16.0657	15.9954	15.9319	15.5627	15.3386	16.3801	15.7499	15.007	15.0796	15.3081	14.53	17.5156	16.5083	16.7982	16.7567	18.765	18.465	19.3096	18.6798	18.8124	18.7496	19.3612	20.757
Rps12	20.6819	20.1823	19.9601	19.8628	20.1935	19.3704	18.6222	13.8702	13.7609	20.013	18.4022	16.9682	19.6722	19.2655	19.2193	19.7861	19.8013	20.5279	20.1416	20.2553	20.0331	21.1925	19.9537	23.364	22.8721	22.7392	23.1849	23.1849	23.4132	21.952	20.7921	20.3732	22.282	21.801	21.4965	20.4589	20.5537	21.3173	20.1524	20.6756	20.8571	22.5521	21.94	21.7764	21.94	21.9884	21.7393	22.365	21.3295
Hpca	23.288	23.5521	23.1122	22.3439	20.8509	14.2652	14.0114	13.8702	13.7609	18.5329	19.1188	23.6255	21.2075	23.6255	23.207	22.9915	23.5283	13.9021	13.7208	14.4482	14.3501	14.4411	14.1386	20.5729	21.1807	21.5391	21.6324	19.42	21.3589	15.5627	15.3386	16.3801	20.8646	15.007	15.0796	22.2714	22.1916	22.7494	22.1231	22.2444	22.1407	20.3057	20.5157	20.3204	20.4369	20.1823	20.2837	22.467	21.171
Ephb1	16.4367	17.26	17.3051	16.6878	16.6504	18.2211	18.1422	17.6482	17.6024	13.5925	14.3411	17.5865	16.6383	17.6882	15.1405	15.324	15.1352	13.9021	13.7208	14.4482	14.3501	14.4411	14.1386	16.0467	16.0378	16.0032	16.0657	15.9954	15.9319	15.5627	15.3386	16.3801	15.7499	18.0884	15.0796	16.5903	16.0871	17.4904	16.1854	15.2011	18.5774	6.84801	6.84801	6.84801	6.84801	6.84801	6.84801	6.84801	17.3489
Aak1	16.2695	6.84801	16.6099	16.2516	11.0643	14.2652	14.0114	13.8702	13.7609	13.5925	14.3411	17.6326	16.8514	17.6175	15.1405	15.324	15.1352	13.9021	13.7208	14.4482	14.3501	14.4411	14.1386	16.0467	16.0378	16.0032	16.0657	15.9954	15.9319	15.5627	15.3386	16.3801	15.7499	15.007	15.0796	17.8622	16.1025	16.8999	6.84801	17.5619	16.2378	17.9529	18.4998	17.826	17.0549	17.0042	16.997	19.0404	18.4394
Paics	20.7622	20.633	20.4791	20.4791	20.665	14.2652	14.0114	19.1938	19.4147	20.2502	20.5223	21.1989	20.8006	20.3163	19.5609	15.324	19.6939	13.9021	18.0917	14.4482	14.3501	14.4411	14.1386	19.6172	16.0378	16.0032	16.0657	15.9954	15.9319	15.5627	15.3386	16.3801	15.7499	15.007	15.0796	18.6261	18.9055	19.543	19.7693	19.8864	19.9238	18.8124	6.84801	14.312	19.3043	17.8366	18.4896	19.8683	18.5577
Ahi1	17.1748	17.7301	18.6408	6.84801	11.0643	20.4118	19.4823	19.4707	18.867	19.6312	17.8995	19.0455	18.1468	17.0549	15.1405	19.9272	20.4311	19.5897	18.2822	14.4482	14.3501	14.4411	18.9573	16.0467	16.0378	16.0032	16.0657	15.9954	15.9319	19.9601	21.2533	16.3801	20.9809	19.8815	19.8483	16.426	18.0579	17.4778	18.4077	18.2764	18.1567	14.2652	6.84801	16.6942	16.5969	15.4403	17.8223	16.8373	6.84801
Ubr4	19.2714	18.2941	19.1842	18.4535	17.9174	14.2652	14.0114	18.0336	17.8948	17.3456	14.3411	13.1168	6.84801	19.2251	20.2502	18.7496	15.1352	17.4558	18.4022	19.7799	18.1836	18.2392	18.4695	16.0467	16.0378	16.0032	16.0657	15.9954	15.9319	15.5627	18.7407	16.3801	15.7499	15.007	15.0796	18.2685	18.083	18.5774	18.0336	19.2983	18.656	6.84801	6.84801	6.84801	6.84801	6.84801	16.3502	18.0518	16.9126
Napg	16.2215	17.9529	16.8373	6.84801	11.0643	18.2887	18.4022	18.5675	17.8567	18.7995	17.7742	13.1168	6.84801	12.7378	15.1405	15.324	15.1352	18.5149	19.0361	18.337	18.0132	18.2272	17.4778	16.0467	16.0378	16.0032	16.0657	15.9954	15.9319	15.5627	15.3386	19.4707	15.7499	18.0689	18.3829	13.8392	10.9601	6.84801	6.84801	6.84801	6.84801	17.1556	17.1975	18.2442	17.1556	18.1949	17.5085	6.84801	6.84801
Rufy3	20.8006	21.2639	20.6941	19.2297	20.5537	20.9494	20.9885	20.5044	20.633	20.8509	19.9994	19.9273	20.8102	21.219	20.013	21.1925	21.5116	20.3847	20.4119	19.3188	20.1467	19.8567	20.5044	20.4731	20.2113	20.1565	20.6878	20.2113	20.5044	19.3955	21.2993	19.6213	21.4057	20.8064	20.5912	19.5491	19.571	20.2749	20.7212	20.3732	20.1267	20.0828	20.3266	20.2553	20.3266	20.2335	20.3057	19.843	20.4458
Fus	19.543	19.0844	19.2606	18.3572	19.3547	14.2652	14.0114	13.8702	13.7609	13.5925	14.3411	19.7555	18.7748	18.1626	19.3251	15.324	18.5577	18.7271	13.7208	14.4482	14.3501	14.4411	14.1386	22.3439	22.1313	21.801	22.2341	21.9201	21.38	19.2821	18.9108	20.665	19.4922	19.1781	15.0796	16.9868	17.0104	12.548	18.1672	19.2821	19.3505	20.2062	20.2502	20.4731	20.5044	20.3204	20.1878	18.2541	16.302
Dclk2	16.7758	17.1136	17.6943	17.5583	17.6234	17.3793	17.2852	17.2301	13.7609	17.1607	17.4261	13.1168	6.84801	12.7378	15.1405	15.324	15.1352	13.9021	17.392	14.4482	14.3501	17.8223	14.1386	16.0467	16.0378	16.0032	16.0657	15.9954	15.9319	15.5627	15.3386	16.3801	18.7271	18.0458	15.0796	16.673	16.0147	11.5314	16.1696	12.8321	16.4184	16.2516	15.2937	16.6161	15.7697	15.0516	14.1851	6.84801	6.84801
Gm10036	21.5735	21.1109	21.9031	21.8342	21.2152	23.1271	22.9655	22.1712	23.288	22.5868	22.6197	21.7247	21.6562	20.8295	20.1609	19.4011	20.2113	22.4131	20.8351	22.5521	22.2341	22.1407	21.9119	22.467	22.6702	23.0434	23.1122	22.8228	22.6955	21.4828	20.7142	22.1528	19.8085	20.8778	20.8571	22.6284	22.4777	22.6395	22.7494	21.8253	21.6403	22.5626	22.4426	21.9632	21.9701	22.4569	22.334	21.4479	21.7618
Jpt1	20.109	19.4147	18.7223	19.2048	19.4552	14.2652	18.6028	13.8702	17.6828	18.3159	14.3411	18.867	17.1316	18.5621	19.2487	18.7058	18.7748	17.3973	13.7208	14.4482	17.724	14.4411	17.3051	20.7444	20.6114	20.535	20.6706	20.1467	20.1524	15.5627	15.3386	16.3801	19.5897	18.51	18.6028	20.566	19.9322	20.3463	19.6254	20.1935	19.9322	18.6732	18.3614	19.0317	18.1251	16.9416	19.4088	16.4409	6.84801
Dnaja2	20.2062	19.42	17.7742	19.8387	18.7496	14.2652	14.0114	13.8702	13.7609	13.5925	14.3411	19.2389	6.84801	20.2012	18.4155	18.3125	15.1352	13.9021	13.7208	18.7111	19.43	14.4411	14.1386	16.0467	19.4974	16.0032	16.0657	15.9954	15.9319	18.6854	15.3386	16.3801	15.7499	20.3163	18.8212	18.9679	19.3251	18.3423	18.6457	18.5189	20.2967	17.6677	16.6504	17.2347	19.0267	17.6552	18.9149	17.643	17.5272
Atp6v1f	19.2389	18.4289	19.2439	18.9623	18.8061	14.2652	14.0114	13.8702	18.2157	18.9424	17.9478	19.4011	18.6154	19.2714	15.1405	15.324	19.1781	13.9021	13.7208	14.4482	14.3501	14.4411	14.1386	21.1416	20.9317	16.0032	16.0657	21.4216	20.8778	18.4756	15.3386	19.4922	15.7499	19.3849	18.3875	17.9349	18.2584	17.9239	19.1685	18.995	17.2169	19.4088	18.1895	18.0746	19.5304	19.3955	18.2442	18.8956	19.2606
Cntfr	20.8571	21.3295	20.6276	20.2749	20.8646	20.9259	21.8101	21.219	20.5157	21.2993	21.3246	18.5832	20.5955	19.4762	19.7226	19.966	21.4741	19.2876	20.023	18.5621	19.3849	19.8977	19.1781	19.2001	20.1671	19.1238	20.3987	20.0708	20.1935	19.6992	20.122	16.3801	20.6407	20.453	20.2438	13.2606	13.9542	14.4411	17.0258	6.84801	17.2467	16.1244	14.5778	15.4845	14.9197	15.9834	15.5975	14.5101	6.84801
Nrd1	16.2285	6.84801	6.84801	16.4367	17.0707	14.2652	14.0114	13.8702	13.7609	13.5925	14.3411	17.5967	6.84801	12.7378	15.1405	15.324	15.1352	13.9021	13.7208	14.4482	14.3501	14.4411	14.1386	16.0467	16.0378	16.0032	16.0657	15.9954	15.9319	15.5627	15.3386	16.3801	15.7499	18.4196	15.0796	17.2467	16.9081	15.9893	17.5422	16.8846	17.976	14.8194	16.1776	16.1244	6.84801	6.84801	6.84801	16.3502	6.84801
Gda	6.84801	18.1422	6.84801	16.7427	16.4315	19.0882	18.9279	18.3025	13.7609	17.6771	18.137	18.1895	18.8168	18.1069	18.9679	15.324	19.5491	18.7058	17.4022	18.2504	14.3501	14.4411	17.724	16.0467	16.0378	16.0032	19.2876	15.9954	15.9319	15.5627	15.3386	16.3801	15.7499	18.9208	15.0796	18.1148	17.9349	18.5621	17.7808	14.6558	16.9286	14.9978	14.6558	14.9266	16.4529	14.2502	14.5778	20.9664	20.1671
Ndrg2	19.3547	19.1299	19.3188	18.5474	11.0643	18.4535	18.1468	18.4077	18.7947	18.8124	18.2157	20.1609	20.1671	19.9089	18.9208	20.4311	21.4888	13.9021	18.0132	18.5366	19.6047	19.2251	14.1386	16.0467	16.0377	16.0032	16.0657	15.9954	19.6254	18.9734	15.3386	16.3801	15.7499	15.007	15.0796	18.7312	18.7699	19.1299	19.7043	19.2768	20.3341	19.6254	19.8683	19.2655	19.158	20.1878	19.8924	19.7861	19.8977
Rpl23	19.2487	19.0099	19.1299	20.3787	18.6982	18.5621	18.4896	19.3096	18.1779	18.459	18.9573	13.1168	19.82	17.2099	15.1405	15.324	18.0336	19.2081	18.867	18.4695	19.0199	19.7973	19.5193	21.8342	22.282	22.2621	21.8863	21.9884	22.0145	19.7099	19.2714	19.6678	20.2438	19.4088	19.4614	20.6819	20.122	21.0548	19.9014	19.6549	20.1364	21.4567	21.1029	20.8778	20.7851	21.7247	21.6403	20.2113	20.1609
Exoc4	16.8261	16.5716	16.6878	17.4837	16.9805	14.2652	14.0114	13.8702	13.7609	13.5925	14.3411	17.3051	16.3934	17.4778	15.1405	15.324	15.1352	13.9021	13.7208	14.4482	14.3501	14.4411	14.1386	16.0467	16.0378	16.0032	16.0657	15.9954	15.9319	15.5627	15.3386	16.3801	15.7499	15.007	15.0796	16.6435	16.2444	15.5253	14.0318	18.1779	15.5975	6.84801	14.8061	6.84801	6.84801	6.84801	6.84801	16.2774	16.3217
Iglon5	20.0828	21.1807	19.5304	20.013	19.7282	14.2652	14.0114	13.8702	18.8168	13.5925	14.3411	20.8725	18.0132	19.4974	21.1239	18.459	15.1352	13.9021	13.7208	18.377	14.3501	14.4411	14.1386	16.0467	16.0378	16.0032	16.0657	15.9954	15.9319	18.7699	18.2584	19.5782	15.7499	15.007	18.4447	18.337	18.3874	18.3125	19.3793	19.3955	19.0625	18.4896	18.7407	19.441	19.1842	17.4371	18.4535	17.1883	6.84801
Hist1h2bp	19.8864	20.0173	19.5031	20.4369	20.3097	19.6254	14.0114	17.8472	19.4762	19.6678	18.1069	20.6819	19.7693	19.0003	19.0993	19.8387	18.2089	13.9021	18.0089	18.7496	14.3501	19.5946	17.9674	21.8954	21.6324	22.1407	22.5521	22.3917	22.8847	15.5627	20.3057	16.3801	15.7499	20.486	15.0796	17.8924	17.8104	17.763	18.3423	18.004	17.9944	18.2272	18.1672	18.765	18.7748	19.1344	19.2354	18.3511	19.9191
Bcan	19.2193	18.9337	18.5045	18.3423	19.9191	14.2652	14.0114	13.8702	13.7609	13.5925	14.3411	17.7043	19.8725	12.7378	15.1405	18.4155	19.2297	13.9021	19.1238	14.4482	14.3501	14.4411	14.1386	19.8725	16.0378	16.0032	20.23	19.6549	19.7451	15.5627	19.7451	21.2427	15.7499	19.9806	19.3308	17.6677	17.1683	18.3474	17.6592	18.4948	17.5716	6.84801	6.84801	6.84801	6.84801	6.84801	6.84801	19.1188	19.2439
Psmb6	21.5987	21.3841	21.708	21.1476	21.7393	18.3924	17.9174	17.9674	17.6987	17.8029	18.337	21.2847	20.6166	20.2113	20.5044	20.1416	18.5287	17.8714	17.4211	17.8519	17.8223	18.0237	17.5085	20.5279	20.9022	20.8725	20.3463	20.7444	20.8509	15.5627	15.3386	16.3801	15.7499	15.007	15.0796	19.3915	20.109	19.7555	19.0524	19.7282	20.1467	18.2941	18.51	19.0199	18.7848	18.5366	19.1781	20.7506	19.9146
Stip1	20.3608	20.3787	20.4731	20.109	21.5987	19.5841	20.122	20.0996	19.1344	20.3204	19.8567	19.1781	19.1034	20.6452	15.1405	19.7451	18.9801	19.4707	17.26	18.8212	17.8995	18.3273	18.4535	19.6312	19.543	16.0032	16.0657	20.8906	19.6047	15.5627	19.1938	16.3801	15.7499	18.0518	18.3474	20.3847	20.633	20.334	19.6435	20.535	19.7861	18.6515	18.8956	19.2714	18.9424	18.6798	18.2541	19.1938	20.1565
Celf2	15.842	6.84801	16.3406	16.5133	11.0643	14.2652	17.6987	13.8702	13.7609	13.5925	14.3411	16.8579	16.997	12.7378	15.1405	15.324	15.1352	13.9021	13.7208	17.6024	14.3501	18.009	14.1386	20.3097	20.7921	19.3793	21.1029	19.9191	19.565	19.5555	21.7925	16.3801	21.2075	21.0713	21.1416	13.0699	6.84801	13.465	6.84801	6.84801	13.3147	19.424	19.3612	19.0099	18.3423	18.9679	19.138	15.3986	16.3851
Ncam2	18.9801	18.2505	17.6325	18.3159	18.2941	17.7043	18.3213	18.8061	18.4998	17.497	18.656	18.3572	18.3708	19.4823	15.1405	15.324	15.1352	19.3704	13.7208	14.4482	17.8155	17.5031	17.6771	16.0467	16.0377	16.0032	16.0657	15.9954	15.9319	19.9994	15.3386	19.82	15.7499	15.007	18.9017	19.2655	18.5245	17.3312	17.7742	17.3379	19.1482	20.1765	20.0522	19.8924	18.4896	20.0173	19.4823	18.0194	19.441
Rab3b	6.84801	16.3851	6.84801	6.84801	11.0643	14.2652	14.0114	13.8702	13.7609	13.5925	14.3411	13.1168	18.4998	12.7378	15.1405	15.324	15.1352	13.9021	19.4874	19.2193	14.3501	14.4411	19.3188	16.0467	16.0378	16.0032	16.0657	15.9954	15.9319	15.5627	19.8725	16.3801	15.7499	15.007	15.0796	15.7544	12.1555	18.1672	15.9723	6.84801	16.9868	16.8514	17.5583	17.7679	17.534	18.6457	18.5832	17.0307	19.2354
Ly6h	22.9086	22.9548	22.7392	23.4898	22.5382	21.6403	21.3534	21.8174	21.1807	21.6813	22.1044	23.4459	22.9086	23.4693	22.7392	22.0474	22.2043	22.0415	21.8954	23.257	22.3791	21.8777	22.4131	19.7451	20.2062	19.6254	20.2438	20.5473	20.2438	20.9124	22.5521	21.8954	21.6562	22.0474	22.5626	22.8228	23.1849	22.9655	23.6422	23.1849	23.5103	22.5226	21.7858	22.1626	22.1407	22.0248	22.0248	22.6284	21.9031
Atp1b2	20.5473	20.0937	20.9188	20.2553	21.0651	20.1765	20.652	20.6219	20.2174	21.001	20.9188	21.1622	21.1866	20.9414	19.5897	19.9866	20.5044	19.9806	19.3251	20.491	20.1823	20.8064	19.7511	16.0467	16.0377	19.1726	19.0625	19.1136	19.1429	18.9801	19.0524	20.2553	20.2797	18.5474	18.9849	20.8351	20.8351	20.8847	20.3341	20.9885	20.3163	20.0996	20.0878	19.4614	20.4248	20.1935	20.2502	21.0814	20.4369
Pdia4	18.8212	17.826	19.4456	19.1938	19.7647	18.7354	19.1299	18.7947	19.5304	18.9734	19.6678	19.1299	17.4371	19.5193	15.1405	15.324	19.3955	19.9866	18.4447	18.9055	18.0518	18.6154	18.1468	16.0467	16.0378	16.0032	19.3547	19.2935	15.9319	15.5627	15.3386	16.3801	15.7499	15.007	15.0796	14.8061	16.9487	18.5245	18.8564	18.5474	18.8168	19.5144	18.5329	19.1842	19.2001	18.6732	18.9016	6.84801	16.2931
Pdap1	17.8622	18.1836	18.3829	18.5675	18.5245	14.2652	14.0114	13.8702	13.7609	13.5925	14.3411	18.9801	18.2321	18.656	18.459	15.324	15.1352	17.8155	13.7208	14.4482	14.3501	14.4411	14.1386	16.0467	16.0378	16.0032	16.0657	15.9954	15.9319	15.5627	15.3386	16.3801	15.7499	19.094	15.0796	19.9089	20.3664	20.1416	20.7851	20.1524	21.171	19.0625	20.1153	20.2837	18.2941	18.8433	17.3115	15.8727	6.84801
AW551984	18.7801	17.6828	18.1422	17.6943	18.7111	18.0336	17.5802	17.4837	17.4414	17.5481	18.2941	19.2557	17.5902	18.3474	15.1405	15.324	15.1352	18.137	13.7208	17.9715	14.3501	17.5218	17.4321	16.0467	16.0378	16.0032	16.0657	15.9954	15.9319	19.0142	15.3386	16.3801	15.7499	15.007	15.0796	18.0579	18.0458	18.5675	18.459	18.541	18.7496	17.7043	18.5577	18.6798	17.5533	17.5156	17.5865	15.6569	6.84801
Itpa	18.2822	18.4155	18.7894	18.3511	19.4823	17.3887	17.3115	18.0237	13.7609	17.9293	17.4778	13.1168	18.3963	18.6982	15.1405	15.324	15.1352	13.9021	13.7208	14.4482	14.3501	14.4411	14.1386	16.0467	16.0378	16.0032	16.0657	15.9954	15.9319	18.4289	15.3386	16.3801	19.0198	15.007	18.1422	18.7496	18.3924	18.4394	18.8475	18.1895	19.0003	15.0964	14.4278	16.8846	17.0992	17.0936	16.4993	18.3829	18.5329
Copb2	17.6373	17.3177	16.1619	19.6613	19.1482	14.2652	14.0114	13.8702	13.7609	13.5925	14.3411	17.8622	18.5329	17.9944	18.6515	15.324	15.1352	13.9021	13.7208	14.4482	14.3501	14.4411	14.1386	20.4975	20.6584	20.2062	16.0657	19.314	19.094	15.5627	15.3386	16.3801	19.2144	15.007	15.0796	21.2152	21.7764	11.413	21.3246	21.6892	21.6892	15.8984	15.3432	17.2795	15.6648	16.4921	16.7427	20.9188	20.9945
Elavl4	16.8846	17.1448	17.976	17.5481	19.1299	14.2652	14.0114	13.8702	13.7609	13.5925	14.3411	13.1168	18.6618	12.7378	15.1405	15.324	15.1352	13.9021	13.7208	14.4482	14.3501	14.4411	14.1386	16.0467	16.0378	16.0032	16.0657	15.9954	15.9319	15.5627	15.3386	16.3801	15.7499	15.007	15.0796	18.9573	19.5782	6.84801	15.8984	17.392	16.4993	19.3547	19.5193	19.43	19.4874	19.8013	19.2081	17.3456	17.9239
Larp1	6.84801	6.84801	6.84801	6.84801	11.0643	14.2652	14.0114	13.8702	13.7609	13.5925	14.3411	13.1168	6.84801	12.7378	15.1405	15.324	15.1352	13.9021	13.7208	14.4482	14.3501	14.4411	14.1386	16.0467	16.0378	16.0032	16.0657	19.9089	15.9319	15.5627	15.3386	16.3801	15.7499	15.007	15.0796	15.25	6.84801	6.84801	6.84801	6.84801	6.84801	18.8898	18.9679	19.5193	19.7861	19.0574	18.7312	6.84801	6.84801
Gpc4	19.0361	19.6213	18.3708	17.2467	18.541	14.2652	18.3474	13.8702	13.7609	13.5925	14.3411	13.1168	16.3502	17.3177	18.8475	18.6515	18.0625	13.9021	13.7208	14.4482	14.3501	14.4411	14.1386	16.0467	16.0378	16.0032	16.0657	15.9954	15.9319	15.5627	15.3386	16.3801	15.7499	15.007	15.0796	18.1028	16.6992	17.5481	16.8261	16.579	18.2392	11.9749	6.84801	6.84801	14.6924	16.0032	15.7794	13.8593	6.84801
Tubal3	17.1683	6.84801	6.84801	16.4777	17.8223	14.2652	14.0114	13.8702	13.7609	13.5925	14.3411	13.1168	18.3318	12.7378	15.1405	15.324	15.1352	13.9021	13.7208	14.4482	14.3501	14.4411	14.1386	20.1935	16.0378	20.3403	16.0657	15.9954	15.9319	15.5627	15.3386	16.3801	15.7499	15.007	15.0796	19.7389	19.9437	19.8135	20.2681	19.5193	20.4058	17.9986	17.6284	17.0936	18.1328	19.0198	19.6874	18.4155	6.84801
Scamp1	19.2876	19.6722	19.4357	19.5841	20.0937	20.9809	20.1935	20.3787	20.3732	19.3251	19.6312	19.3612	18.8845	12.7378	15.1405	19.5094	18.9573	18.8212	18.3159	19.2354	19.3547	19.5782	19.7173	19.2768	16.0378	16.0032	16.0657	15.9954	15.9319	15.5627	19.5238	21.0231	15.7499	19.3793	19.3652	20.1565	19.7511	19.1482	18.5526	19.5782	18.8564	21.001	20.7275	20.6941	21.0814	21.0231	20.8725	16.8261	16.6504
Prpsap2	18.4077	19.2768	19.0048	19.7647	19.3915	14.2652	14.0114	13.8702	13.7609	13.5925	14.3411	13.1168	6.84801	18.3125	18.2887	18.6305	15.1352	13.9021	13.7208	14.4482	14.3501	14.4411	14.1386	16.0467	16.0378	16.0032	16.0657	15.9954	19.4762	15.5627	15.3386	16.3801	15.7499	15.007	15.0796	18.1422	17.789	19.1685	17.8472	17.8622	17.9174	6.84801	6.84801	6.84801	6.84801	6.84801	6.84801	17.6987	18.4241
Prpsap1	19.3417	19.4762	20.2113	19.2655	20.013	14.2652	14.0114	13.8702	13.7609	13.5925	14.3411	20.2335	20.4248	21.171	15.1405	15.324	15.1352	13.9021	13.7208	14.4482	14.3501	14.4411	14.1386	16.0467	16.0378	16.0032	16.0657	15.9954	15.9319	15.5627	15.3386	16.3801	15.7499	15.007	15.0796	19.7226	19.8328	19.7693	20.6878	19.8775	20.775	6.84801	6.84801	6.84801	6.84801	6.84801	6.84801	19.138	18.3076
Slc17a6	18.1251	18.173	6.84801	16.9532	11.0643	19.8628	14.0114	13.8702	13.7609	19.3849	19.158	18.6854	17.0159	18.7848	15.1405	19.8013	19.2768	13.9021	18.2764	14.4482	14.3501	14.4411	14.1386	16.0467	16.0378	16.0032	16.0657	15.9954	15.9319	15.5627	15.3386	16.3801	15.7499	15.007	15.0796	16.4184	17.9066	16.4847	15.7254	18.0917	16.3851	15.0611	15.5794	16.8711	16.3595	16.8579	17.5716	18.0746	19.2714
Wasf1	20.3897	20.2502	19.9089	19.3793	20.8778	22.6702	22.7628	22.4242	22.5028	22.2043	22.3439	21.0889	21.4673	20.7921	20.6219	20.1823	21.0107	22.2043	21.8678	22.5382	22.9234	21.5253	22.9234	21.4404	21.0814	21.9785	21.7506	20.4248	21.8253	22.7871	22.8611	16.3801	23.6255	22.6813	22.8721	19.8483	19.8013	20.817	20.6027	20.1765	20.5912	20.1935	20.122	20.4791	20.1467	20.3341	20.4458	19.9322	20.013
Arhgef7	19.3308	19.2606	18.6732	19.2876	17.1748	18.0237	18.3423	13.8702	17.8321	18.3511	14.3411	13.1168	6.84801	12.7378	15.1405	15.324	15.1352	13.9021	18.0782	14.4482	14.3501	14.4411	17.8223	20.1054	16.0378	20.355	19.8815	20.023	20.3403	18.6072	18.3025	19.5993	15.7499	15.007	15.0796	18.1251	18.4535	17.9631	17.8924	18.1672	17.9239	17.1071	17.4474	17.7479	17.2024	17.4474	18.0689	17.3312	17.1975
Rpl14	20.9737	20.7506	20.2591	20.3403	20.0773	17.4904	19.5782	20.535	13.7609	20.4731	14.3411	19.7646	20.29	19.9014	19.2768	19.4509	20.3403	19.6613	19.441	19.1344	18.7111	19.7326	19.5031	22.5868	21.6562	22.1313	22.6527	22.5226	22.4426	21.4567	19.2606	20.5537	20.2335	21.0979	21.1571	20.9737	20.1565	20.535	20.1311	20.2335	20.1609	21.2354	21.0169	20.7851	20.7621	20.9809	20.9737	21.0469	20.1823
Cntn2	21.0231	20.1565	20.6027	20.0708	20.3163	19.6312	18.6457	19.2821	20.1715	19.0844	19.401	21.5324	19.9272	21.6562	19.1034	20.4118	18.755	18.7699	18.202	14.4482	19.543	14.4411	14.1386	16.0467	16.0378	16.0032	16.0657	19.6213	15.9319	15.5627	18.8124	16.3801	15.7499	19.4874	18.4241	19.5031	20.1878	19.8628	20.5955	20.4458	20.8424	18.8475	19.1726	18.3076	14.1541	18.5329	16.1854	20.4791	19.2081
Ncs1	19.8628	19.7555	19.9146	19.8085	19.6485	19.6992	18.83	19.2439	18.9149	19.571	19.4922	20.122	19.2935	20.023	19.4974	15.324	18.7894	13.9021	13.7208	18.3875	14.3501	19.2487	14.1386	21.4294	20.8351	20.4589	19.9931	20.8064	15.9319	15.5627	15.3386	16.3801	15.7499	15.007	15.0796	19.0574	20.5419	20.5912	20.8847	20.8646	20.4791	19.966	19.138	18.7894	19.8529	19.5238	19.6613	19.8263	18.6361
Calb2	19.0099	19.0003	18.995	18.6028	17.7479	14.2652	14.0114	18.6515	13.7609	13.5925	19.2983	20.3463	18.8515	19.949	19.8387	19.3612	19.1299	18.1672	17.7043	14.4482	19.42	14.4411	18.8608	16.0467	19.4552	19.7043	19.4456	15.9954	19.3547	18.9623	19.0317	16.3801	15.7499	15.007	19.8013	19.4552	19.6773	18.83	20.3732	19.9866	19.3849	19.571	19.1034	18.8212	19.3355	17.2971	18.3511	21.4965	20.8295
Capza2	18.4289	19.4707	19.2983	6.84801	11.0643	20.7686	20.6114	20.8424	21.1239	21.1622	20.5044	13.1168	20.3847	18.0625	18.0518	20.3057	21.171	20.7212	21.5116	21.3367	21.3589	21.8253	21.1989	19.1631	20.8509	20.6407	16.0657	19.7599	20.2062	20.4166	20.4311	20.3847	20.7444	20.9494	20.2012	18.2822	18.9337	18.6028	18.7312	17.9066	18.4022	20.2113	19.8529	19.4552	19.8085	20.0708	20.0996	18.8795	6.84801
Glrx3	19.0404	20.7074	18.8515	19.0317	21.1176	21.2762	21.4741	21.1476	20.2641	21.4965	21.0979	18.6798	21.2847	20.7001	15.1405	20.56	20.8102	21.0308	19.3704	19.6172	21.1416	20.2438	20.8906	16.0467	16.0377	16.0032	16.0657	15.9954	15.9319	20.9317	20.3608	20.1054	21.4404	20.3664	19.8387	19.6992	19.42	19.9089	19.1034	19.3251	18.8433	19.7742	20.7001	20.3403	19.8628	20.1153	20.2248	19.5358	21.3367
Rplp1	20.6027	20.7212	20.1416	21.3452	21.1571	21.7618	21.5116	21.4057	21.1331	21.2847	21.4828	17.9674	20.7212	19.966	18.5245	21.3984	21.1029	21.5735	21.0889	21.5826	21.4216	14.4411	21.6753	22.4912	22.9915	22.5761	23.288	23.1674	22.8978	22.3917	22.1809	20.8237	23.2215	22.597	22.074	16.9358	19.4614	17.6234	16.819	19.7451	19.153	21.6987	22.4019	21.7925	21.4057	22.0474	22.1124	20.4975	21.219
Dmxl2	18.202	16.9602	17.6987	18.1672	18.0884	19.1842	18.9055	19.5491	18.995	19.3505	19.3251	13.1168	19.0142	12.7378	15.1405	15.324	15.1352	19.3915	19.1136	18.0518	18.5577	14.4411	19.3704	16.0467	16.0377	19.2557	16.0657	15.9954	15.9319	20.4248	19.3417	16.3801	20.0435	20.2248	19.9238	19.0199	18.2505	18.2764	18.6154	17.3489	19.3652	18.5045	18.755	17.8868	18.1521	18.3511	18.689	17.7301	18.9573
Prr36	16.9532	16.563	17.1683	17.0611	11.0643	14.2652	14.0114	13.8702	13.7609	13.5925	14.3411	18.2634	16.8711	12.7378	15.1405	15.324	18.0458	13.9021	13.7208	14.4482	14.3501	14.4411	14.1386	16.0467	16.0378	16.0032	16.0657	15.9954	15.9319	15.5627	15.3386	16.3801	15.7499	15.007	15.0796	17.3718	16.2865	15.4549	16.4607	16.4993	15.8727	16.139	15.4601	15.2937	16.3134	16.1923	15.2994	6.84801	6.84801
Ndrg3	18.0458	18.8515	17.8995	18.6933	19.543	18.298	19.3355	19.0673	17.8366	17.8155	18.4896	13.1168	17.365	17.7043	20.4311	19.8483	18.3025	13.9021	17.2971	14.4482	18.6854	14.4411	18.8795	16.0467	16.0377	16.0032	19.4974	19.252	15.9319	19.0267	20.4458	16.3801	19.3547	15.007	15.0796	18.004	17.0042	16.3217	17.3597	17.0707	17.9066	17.763	17.2024	17.607	17.71	17.4088	18.0237	18.8845	18.3273
Hpcal1	21.0308	20.4791	20.9588	20.633	21.4149	20.3732	19.8135	20.4248	20.3403	21.0651	20.2797	21.6257	20.2553	21.4568	20.3403	15.324	15.1352	19.9931	19.8725	20.6878	20.5912	20.633	14.1386	21.001	20.8571	20.7851	21.001	20.8006	20.8725	18.9679	15.3386	16.3801	15.7499	15.007	15.0796	20.8847	20.8237	20.2591	19.565	20.8102	19.8567	12.548	6.84801	14.5778	14.53	17.5422	14.748	19.7326	20.8906
Panx1	19.2081	18.8845	6.84801	19.1482	11.0643	14.2652	14.0114	19.8628	20.4311	19.4509	14.3411	18.004	16.1528	17.7935	20.6878	19.843	19.9866	13.9021	13.7208	14.4482	14.3501	14.4411	14.1386	16.0467	20.1054	16.0032	16.0657	20.4791	15.9319	15.5627	15.3386	16.3801	15.7499	19.5841	15.0796	17.7043	17.4558	15.075	17.4837	17.7194	14.853	17.0824	16.866	6.84801	17.3718	15.7455	16.7814	14.5844	6.84801
Calml3	6.84801	21.5522	20.5157	19.2081	21.3534	23.2399	21.4828	22.2544	22.2944	21.9785	21.2712	20.7921	21.3589	20.9588	23.9782	24.2238	22.7392	23.364	23.0874	22.5626	23.0074	20.1364	24.1509	22.9915	24.115	23.0666	23.0284	22.9778	23.1674	24.4007	25.3019	22.3917	24.903	24.2238	24.5336	21.1925	20.9945	21.6753	21.2152	21.3534	21.7178	21.6148	21.6148	21.6562	21.4673	21.4568	21.1476	21.5924	22.3917
Atp6v1g1	18.7894	18.83	18.5831	20.7444	18.4756	18.6261	17.9529	13.8702	13.7609	19.5144	18.755	19.6213	19.0524	20.7506	22.0474	19.7973	21.1331	19.2935	17.6175	19.3251	19.9931	19.0744	18.7699	20.665	20.0937	20.9737	19.8085	21.3367	20.9022	15.5627	19.8815	19.9014	15.7499	21.1622	20.0878	19.4011	18.9017	19.0267	19.0267	19.3355	18.4896	19.543	19.8483	19.6254	18.3273	19.7861	19.0099	17.8995	19.153
Ppp3r1	17.789	18.0972	18.3924	18.656	17.1242	20.4166	18.9017	19.9806	18.6305	19.4301	17.7148	17.7742	18.7407	18.3273	19.3793	19.4301	15.1352	13.9021	17.29	20.3847	19.2983	20.0651	14.1386	16.0467	16.0377	19.3188	19.8683	20.9188	19.5609	19.138	20.2553	16.3801	19.5555	19.7451	19.82	18.867	19.0673	19.4301	19.7916	19.3849	19.4552	17.4778	17.0611	18.0782	17.7679	16.4112	18.3318	20.4369	21.4965
Kif5a	19.153	18.8795	18.8898	18.7111	17.9529	17.6326	14.0114	17.6373	13.7609	17.5031	14.3411	18.8795	6.84801	19.8328	18.7449	19.3308	18.8515	13.9021	13.7208	14.4482	14.3501	14.4411	14.1386	16.0467	16.0378	16.0032	16.0657	15.9954	15.9319	15.5627	15.3386	16.3801	15.7499	15.007	15.0796	6.84801	15.2803	15.0162	15.9535	18.2728	19.1726	15.4601	15.1104	15.8358	16.5395	6.84801	17.759	17.8622	17.534
Acat1	17.497	17.9631	17.724	17.6284	17.2024	18.5149	17.5619	17.826	18.6671	18.2887	17.5903	20.3341	19.252	19.6366	19.6254	19.7511	19.0142	18.1625	19.5782	17.8155	18.7058	19.1136	17.7679	16.0467	16.0377	16.0032	16.0657	15.9954	15.9319	19.1429	15.3386	16.3801	19.094	18.8956	18.4495	19.843	19.3793	19.9322	19.5304	19.0882	19.7742	19.7646	19.543	19.6678	17.875	19.1938	19.4922	19.5946	17.6882
Fh	15.9893	6.84801	17.3489	16.579	18.1028	17.5218	17.4414	18.1949	18.2321	17.8924	18.3572	18.2941	17.049	12.7378	15.1405	15.324	15.1352	18.1251	18.2211	18.3159	17.875	18.2822	18.2442	16.0467	16.0378	16.0032	16.0657	15.9954	15.9319	18.5045	15.3386	16.3801	18.8212	18.3829	18.2504	16.3068	16.3502	16.0378	14.5844	17.5902	16.5903	18.0917	18.8061	18.2089	17.7855	17.8029	18.5675	19.0048	18.3511
Tppp	15.4314	16.9805	6.84801	6.84801	16.3316	14.2652	14.0114	13.8702	18.3025	13.5925	14.3411	13.1168	17.6284	16.9416	15.1405	15.324	15.1352	13.9021	13.7208	14.4482	14.3501	14.4411	14.1386	19.7742	19.3915	19.5238	16.0657	15.9954	19.3188	15.5627	15.3386	16.3801	15.7499	15.007	15.0796	16.9532	16.5214	17.7043	15.7544	17.2747	16.8319	6.84801	12.951	16.7631	13.4849	14.2054	14.8061	22.9086	22.9378
Gars	18.9337	18.137	17.71	18.6408	19.1238	14.2652	18.0746	13.8702	13.7609	13.5925	14.3411	18.1328	18.5474	12.7378	15.1405	18.7848	15.1352	18.8608	13.7208	14.4482	14.3501	14.4411	14.1386	19.2655	19.3955	16.0032	16.0657	19.9931	19.2606	15.5627	15.3386	16.3801	15.7499	15.007	15.0796	17.6024	18.5149	17.2971	17.8029	18.2584	17.7808	6.84801	16.6243	17.4371	18.1028	6.84801	16.9756	18.1836	17.5802
Atxn10	17.9631	17.6771	6.84801	20.3608	11.0643	18.4022	18.7223	19.0404	18.2541	18.5732	19.5782	13.1168	6.84801	18.8249	15.1405	15.324	15.1352	19.3547	18.7312	20.6941	19.9322	19.4509	19.6254	16.0467	16.0378	16.0032	16.0657	15.9954	15.9319	15.5627	18.7496	16.3801	15.7499	15.007	15.0796	17.7432	19.0142	18.8956	16.6792	18.5245	18.7894	14.53	17.987	15.9834	14.2502	16.8846	6.84801	13.8392	16.1776
Rac3	19.1344	19.2714	19.7099	19.5491	20.2591	17.9574	18.0579	17.3887	17.607	18.0689	18.173	17.4088	19.1842	17.2403	15.1405	15.324	15.1352	18.202	19.2297	17.5716	17.9574	17.5156	17.7148	16.0467	16.0378	16.0032	16.0657	15.9954	15.9319	15.5627	18.3874	16.3801	18.7748	18.1422	18.0782	18.9279	18.3076	18.5329	18.6072	18.5675	18.3318	18.9108	19.3747	18.4289	18.2442	19.2557	19.2001	17.5902	6.84801
Psmc6	20.4975	19.5609	20.2967	19.3355	19.2389	14.2652	14.0114	13.8702	13.7609	13.5925	14.3411	13.1168	20.0996	18.7312	15.1405	15.324	15.1352	13.9021	13.7208	14.4482	14.3501	14.4411	14.1386	16.0467	19.7916	16.0032	16.0657	15.9954	19.5358	15.5627	15.3386	16.3801	15.7499	15.007	15.0796	18.202	19.2144	18.6982	18.1779	18.3924	17.6722	17.8868	18.0289	17.1556	18.0782	17.6677	16.2931	18.083	18.0237
Dbnl	17.26	16.4049	6.84801	16.7225	17.3177	19.094	22.0665	21.8777	19.2768	22.0332	21.7304	19.4147	17.534	19.7326	15.1405	15.324	15.1352	20.9494	13.7208	18.3669	14.3501	14.4411	18.8723	16.0467	16.0378	16.0032	16.0657	15.9954	15.9319	19.6874	15.3386	20.109	19.8529	18.8795	15.0796	16.8431	17.8321	17.1883	17.9529	16.6504	16.4529	22.0332	22.3234	21.7858	21.6324	22.9086	22.9086	16.6878	17.8104
Oxct1	17.2971	17.1926	17.1136	6.84801	18.0917	14.2652	18.541	18.1148	19.2487	18.9524	18.5045	13.1168	17.7043	12.7378	15.1405	18.9801	19.1136	20.2438	20.6027	20.8064	21.4057	20.4791	20.665	16.0467	16.0378	16.0032	16.0657	15.9954	15.9319	15.5627	19.7555	16.3801	19.4823	19.7511	19.8529	16.2285	15.8059	15.9723	15.6569	14.94	15.4096	17.3973	18.1297	19.2389	19.2557	18.7407	18.8168	17.8666	17.566
S100b	6.84801	6.84801	6.84801	6.84801	11.0643	14.2652	14.0114	13.8702	13.7609	13.5925	14.3411	13.1168	6.84801	12.7378	15.1405	15.324	15.1352	13.9021	13.7208	14.4482	14.3501	14.4411	14.1386	16.0467	16.0378	16.0032	16.0657	15.9954	15.9319	15.5627	15.3386	16.3801	15.7499	15.007	15.0796	6.84801	14.94	6.84801	6.84801	6.84801	6.84801	6.84801	6.84801	6.84801	6.84801	6.84801	6.84801	15.7873	18.6305
Dpp6	17.2795	17.2657	17.9986	18.7496	17.9821	18.5245	14.0114	17.3115	17.6943	18.2685	18.9383	18.8845	18.5526	17.4837	15.1405	15.324	15.1352	18.0089	18.0194	18.2685	19.3915	18.7801	18.1672	16.0467	16.0377	16.0032	16.0657	15.9954	19.8683	20.0773	18.9679	20.4589	19.0142	15.007	18.8249	15.6846	15.6979	16.2865	15.69	16.7814	16.2695	16.4367	16.9192	16.7814	16.4112	17.607	16.8261	17.7043	18.8564
Txnrd1	19.9322	19.9806	19.6678	20.8424	19.6722	19.82	20.1416	20.3163	20.8725	18.8564	21.2762	21.2762	21.0651	20.013	21.7925	15.324	21.9785	19.8977	19.0099	21.0469	20.8006	19.9381	20.4791	16.0467	16.0377	16.0032	16.0657	15.9954	15.9319	20.491	20.6276	16.3801	21.0651	20.2749	20.8237	17.6987	19.2714	18.9849	19.7511	19.8135	20.2502	19.6773	20.453	19.5782	18.4804	19.6366	19.5094	18.4289	19.5094
Strap	18.5287	16.1923	17.1975	18.4241	18.6361	17.8472	17.3547	17.26	13.7609	17.042	14.3411	13.1168	17.7357	12.7378	15.1405	15.324	15.1352	17.664	17.4474	17.7148	17.6552	17.6284	17.4022	20.1153	20.109	20.0288	20.122	20.2174	20.1153	15.5627	15.3386	16.3801	15.7499	15.007	15.0796	18.8433	19.1344	19.2001	17.0774	17.976	18.8061	18.2685	19.252	19.4823	19.8483	19.7226	19.3849	17.759	17.5619
Mark3	6.84801	6.84801	6.84801	6.84801	11.0643	14.2652	14.0114	13.8702	13.7609	13.5925	14.3411	13.1168	6.84801	12.7378	18.3076	15.324	15.1352	13.9021	13.7208	14.4482	18.1422	18.2157	17.8567	16.0467	16.0378	16.0032	16.0657	15.9954	15.9319	15.5627	18.3924	16.3801	15.7499	18.3572	15.0796	16.8775	16.3851	14.53	13.7208	15.5794	12.7378	18.4022	19.1344	18.7449	19.0455	18.4155	18.6854	6.84801	6.84801
Rpl19	19.5304	19.3417	18.4535	20.355	18.867	19.4922	20.3163	20.817	20.3266	20.0878	19.5238	13.1168	17.497	12.7378	19.7693	19.8263	20.817	21.0713	20.6819	20.6452	20.7275	20.5279	20.7686	22.2944	22.3791	22.5626	22.0556	21.9954	22.3439	21.0169	20.2502	21.7393	20.1524	20.6276	20.0651	19.7282	19.6939	18.9801	19.843	19.5491	19.4974	21.8678	21.9701	22.2341	22.31	22.074	22.1313	16.9081	19.3417
Rasal1	6.84801	6.84801	16.673	6.84801	16.7124	14.2652	14.0114	13.8702	13.7609	13.5925	14.3411	17.1376	6.84801	12.7378	15.1405	15.324	15.1352	13.9021	13.7208	14.4482	14.3501	14.4411	14.1386	16.0467	16.0378	16.0032	16.0657	15.9954	15.9319	15.5627	15.3386	16.3801	15.7499	15.007	15.0796	14.6012	6.84801	6.84801	6.84801	6.84801	6.84801	6.84801	6.84801	6.84801	6.84801	6.84801	6.84801	17.4321	18.3125
Yars	20.3266	20.8906	21.4479	20.5729	18.9279	21.0651	22.4347	22.1626	22.9378	22.31	22.5382	19.094	21.3452	21.0469	20.2174	21.2712	22.2621	22.4347	23.4693	22.0556	20.8295	22.5761	21.6813	21.6987	22.2043	21.3911	21.7858	21.6753	21.7393	22.3439	22.334	24.4997	22.7126	22.8228	22.5111	20.5279	21.0169	20.6941	21.0308	21.4404	21.1622	21.171	20.9414	21.0401	20.6756	20.2837	20.6756	20.8509	20.8351
Fkbp3	19.5841	18.4495	18.3962	19.2557	18.9849	19.6105	19.3308	19.3043	20.6756	20.4369	20.4119	19.6678	19.424	19.4874	18.6408	19.0404	19.4974	20.7506	20.8509	20.453	20.2438	21.3173	14.1386	22.2043	22.4347	22.5521	21.9701	21.7925	22.3917	20.7142	20.8571	22.4912	15.7499	20.9259	20.5955	19.1938	15.612	18.465	19.3355	18.8124	19.8387	21.5116	21.5987	21.3056	20.6219	20.817	20.7275	20.1054	18.8377
Nrp2	18.9623	18.6798	18.2089	18.9424	19.2768	20.1715	20.4058	20.1878	20.9494	20.23	14.3411	13.1168	19.2048	18.6618	15.1405	15.324	20.8725	17.7301	18.7894	14.4482	20.2681	20.1565	20.2837	19.6613	16.0378	16.0032	16.0657	20.0382	15.9319	21.3057	21.4889	16.3801	21.1989	20.9124	20.453	17.8104	18.1328	17.8868	14.1229	15.7177	16.8098	16.1318	17.8074	16.5547	15.7873	14.312	16.7373	6.84801	6.84801
Akr1a1	18.5577	19.3505	19.1136	19.2822	18.7699	19.1685	19.1188	19.4357	20.1878	19.1034	17.8714	22.0834	21.3246	21.001	22.4777	18.5329	21.3534	17.9349	17.8808	18.1672	18.51	18.4447	17.5156	19.7799	16.0377	20.0878	20.0173	20.059	15.9319	21.3246	19.3793	16.3801	21.7618	20.4166	20.0288	17.9293	19.1632	18.0518	19.7861	19.9753	20.3097	19.6312	20.1609	19.7226	18.2887	19.153	20.0937	18.5831	21.6562
Ppp2r2a	19.4614	19.158	19.3417	18.9017	18.8564	14.2652	14.0114	19.4011	13.7609	18.5577	19.7646	19.6435	16.5083	18.99	19.2251	19.8775	20.5419	17.8622	17.753	19.4762	19.0361	14.4411	14.1386	16.0467	16.0377	16.0032	16.0657	15.9954	15.9319	15.5627	19.42	16.3801	19.2876	20.7074	18.7801	19.2876	19.252	19.2822	19.4011	19.5304	18.3025	18.9279	19.6825	20.1935	19.1344	19.4922	19.4301	20.2553	17.9986
Mthfd1	17.3312	16.4777	16.9682	18.2211	16.9533	14.2652	14.0114	17.1748	17.5619	17.5903	14.3411	17.7301	16.0794	17.29	15.1405	15.324	15.1352	17.2795	17.1136	14.4482	14.3501	14.4411	14.1386	16.0467	16.0377	16.0032	16.0657	15.9954	15.9319	15.5627	15.3386	16.3801	15.7499	19.1842	19.2251	19.571	19.2606	19.5491	18.51	17.6677	17.3973	18.8168	19.0267	18.9279	18.8956	19.9273	18.8377	18.4948	17.3456
Wnk2	6.84801	15.8984	6.84801	6.84801	11.0643	14.2652	14.0114	13.8702	13.7609	13.5925	14.3411	13.1168	6.84801	12.7378	15.1405	15.324	15.1352	18.1567	13.7208	14.4482	14.3501	14.4411	14.1386	16.0467	16.0378	16.0032	16.0657	15.9954	15.9319	20.1671	15.3386	16.3801	15.7499	19.6366	19.9322	17.2347	17.1926	16.1244	17.3887	17.8104	15.7609	14.7647	15.5253	6.84801	16.3406	15.4549	17.0707	6.84801	6.84801
aco1	17.6592	16.8319	17.1748	17.26	17.5902	18.7995	14.0114	13.8702	13.7609	13.5925	14.3411	13.1168	17.875	18.1251	18.0401	18.2634	15.1352	18.3025	17.5272	14.4482	14.3501	14.4411	18.3963	16.0467	16.0378	16.0032	16.0657	15.9954	15.9319	15.5627	15.3386	16.3801	15.7499	15.007	15.0796	18.1199	18.1251	15.5676	17.7432	17.0307	16.819	12.1313	13.5925	6.84801	15.075	15.3145	6.84801	17.71	17.8948
Rpl27a	21.4828	21.4888	20.7686	22.0332	22.1231	21.2075	20.8778	20.8646	21.6257	20.7621	20.1935	20.3057	21.38	20.3097	21.0107	21.3367	21.2152	22.0248	21.2993	21.4149	21.5655	21.7764	21.4888	23.0284	23.1674	23.1122	23.1482	23.0074	23.4693	20.8351	19.2935	20.6941	21.0713	21.6257	20.7142	21.4294	21.4294	21.9884	21.7858	21.8777	21.3841	22.7126	22.467	22.5382	22.7752	22.6813	22.5382	21.1866	20.3403
Naxe	17.392	17.8567	18.0972	16.673	20.5729	21.6068	22.5028	21.6813	21.1476	21.1476	21.5655	17.4321	17.8074	18.3829	18.8723	19.9146	15.1352	22.1809	22.6197	21.7178	22.6813	22.282	21.9785	16.0467	16.0378	19.7389	19.8387	15.9954	19.7043	15.5627	15.3386	20.1416	19.6613	15.007	19.6939	6.84801	14.5101	6.84801	6.84801	14.2502	16.8373	15.2236	16.0238	16.0238	17.6482	18.5675	18.3076	14.6145	6.84801
Pgm1	17.7301	6.84801	6.84801	6.84801	11.0643	14.2652	14.0114	13.8702	13.7609	13.5925	14.3411	13.1168	6.84801	17.9631	18.1468	15.324	15.1352	13.9021	13.7208	17.8472	17.789	17.724	17.826	16.0467	16.0378	19.0317	16.0657	15.9954	19.2001	15.5627	15.3386	16.3801	15.7499	15.007	15.0796	16.1854	18.377	17.1975	17.3489	16.6674	14.7293	16.0378	6.84801	16.579	6.84801	6.84801	6.84801	19.7173	19.4509
Unknown3	6.84801	6.84801	18.6109	6.84801	17.6943	14.2652	14.0114	13.8702	13.7609	13.5925	14.3411	19.5193	18.8795	17.0936	15.1405	15.324	15.1352	13.9021	13.7208	14.4482	14.3501	14.4411	14.1386	16.0467	20.2502	19.6825	16.0657	19.3188	19.4509	15.5627	15.3386	16.3801	15.7499	15.007	15.0796	19.1781	18.9623	19.0361	17.8074	18.137	17.0658	6.84801	6.84801	6.84801	6.84801	6.84801	6.84801	6.84801	6.84801
Snca	17.3841	18.3125	18.0336	18.083	11.0643	18.6732	18.51	18.3474	17.875	17.4022	17.6987	13.1168	6.84801	12.7378	18.1626	15.324	19.4552	18.0782	19.7099	19.2876	18.2272	14.4411	18.2728	16.0467	16.0378	16.0032	16.0657	15.9954	15.9319	18.6457	15.3386	16.3801	15.7499	15.007	15.0796	19.2144	19.8977	19.6366	19.6939	19.543	18.8124	19.5094	19.2144	19.5031	18.9734	20.6219	19.1136	20.566	20.4166
Cope	19.424	19.6366	18.5732	20.1671	19.9146	14.2652	14.0114	13.8702	13.7609	13.5925	14.3411	17.1316	19.5358	12.7378	15.1405	15.324	15.1352	13.9021	13.7208	14.4482	14.3501	14.4411	14.1386	16.0467	16.0378	16.0032	20.2553	15.9954	15.9319	15.5627	15.3386	16.3801	15.7499	15.007	15.0796	18.7058	18.4896	17.6771	16.6942	18.7595	18.5045	18.8515	19.2048	19.5144	19.8263	19.1482	18.995	6.84801	6.84801
Cntnap1	6.84801	6.84801	6.84801	16.2592	11.0643	14.2652	14.0114	13.8702	17.4261	13.5925	14.3411	13.1168	6.84801	12.7378	15.1405	15.324	15.1352	13.9021	17.6882	14.4482	14.3501	14.4411	14.1386	16.0467	16.0378	16.0032	16.0657	15.9954	15.9319	15.5627	15.3386	16.3801	15.7499	15.007	15.0796	6.84801	6.84801	6.84801	6.84801	6.84801	6.84801	15.5676	15.5381	16.2516	6.84801	14.5778	6.84801	18.3159	18.0401
Fam49a	17.6882	17.71	17.3718	17.6325	18.3474	19.565	18.7496	19.2354	18.1949	18.1567	18.5577	13.1168	16.819	16.8431	20.5912	20.2174	21.1925	13.9021	13.7208	14.4482	14.3501	14.4411	14.1386	16.0467	16.0377	16.0032	16.0657	15.9954	15.9319	15.5627	15.3386	16.3801	20.2641	20.3608	20.0773	18.0132	17.8366	18.1567	16.4529	18.0972	16.9239	18.6222	19.5094	19.3355	19.3849	18.3962	19.0673	17.4261	18.0689
Ca2	15.4196	16.673	6.84801	16.3217	11.0643	14.2652	14.0114	13.8702	13.7609	13.5925	14.3411	13.1168	6.84801	18.5675	15.1405	15.324	15.1352	13.9021	13.7208	14.4482	14.3501	14.4411	14.1386	16.0467	16.0378	16.0032	16.0657	15.9954	15.9319	15.5627	15.3386	16.3801	15.7499	15.007	15.0796	14.5778	15.7975	16.0467	15.8522	16.8579	15.4196	6.84801	6.84801	6.84801	6.84801	6.84801	6.84801	20.817	20.1153
Stx7	20.7142	20.8237	20.775	20.8509	19.6047	21.3367	21.3911	20.9124	20.3163	19.9719	19.4974	19.9994	19.9719	21.2847	20.1823	21.7178	20.1765	19.8725	20.453	20.2797	20.3266	20.0288	20.2174	20.1715	20.0382	20.3341	19.3612	20.1609	20.3608	21.2533	15.3386	20.633	18.9524	20.7212	21.0469	21.3678	20.9124	20.6407	21.2712	20.817	21.5522	21.5324	21.1109	21.3589	21.5522	21.5591	21.4216	19.7742	19.3355
Ak1	17.9413	18.3159	6.84801	17.2539	18.6933	14.2652	19.0198	18.4896	17.3312	13.5925	14.3411	19.4874	19.2144	12.7378	18.8061	18.4196	18.5774	18.9801	18.6671	19.1876	20.29	20.1823	19.5609	19.2606	16.0378	18.9149	16.0657	19.2876	19.2487	19.0003	18.3273	16.3801	15.7499	19.5609	15.0796	17.71	18.137	18.8212	17.3379	17.9478	17.9631	17.987	18.9424	17.7301	17.6326	16.6992	17.576	19.6613	19.401
Dync1li2	18.7354	16.4847	18.9108	18.2392	18.0237	14.2652	14.0114	13.8702	13.7609	13.5925	14.3411	19.0625	16.9868	12.7378	15.1405	15.324	15.1352	13.9021	13.7208	14.4482	14.3501	14.4411	17.3887	19.8628	16.0378	16.0032	16.0657	15.9954	15.9319	15.5627	15.3386	16.3801	15.7499	15.007	15.0796	18.6457	18.6361	18.3874	18.2541	18.4848	18.2685	17.4321	17.8416	18.1672	18.2211	17.8321	17.8104	17.7742	16.3751
Dctn3	18.1895	17.8868	17.0549	17.9413	19.2821	14.2652	19.1238	13.8702	18.4896	13.5925	17.6592	13.1168	18.9016	19.0797	20.4058	15.324	15.1352	18.2728	17.976	18.8845	18.4022	18.9208	18.0518	20.4458	20.8237	16.0032	20.9377	20.7802	15.9319	18.9149	19.1238	20.238	15.7499	15.007	18.7407	16.5083	16.6878	17.2301	15.7065	16.2774	6.84801	18.2504	17.724	18.3474	18.1069	18.5526	18.2089	17.8567	18.1895
Rap2a	17.8948	18.6361	17.365	18.99	18.6408	14.2652	14.0114	13.8702	13.7609	13.5925	14.3411	13.1168	18.9208	12.7378	18.9149	19.3849	18.4848	13.9021	13.7208	14.4482	14.3501	14.4411	14.1386	16.0467	16.0378	18.8956	19.0524	18.9279	20.2591	15.5627	15.3386	16.3801	15.7499	15.007	15.0796	17.6882	17.7148	17.5865	18.137	18.6515	18.83	16.4921	16.7324	6.84801	17.5085	17.497	16.5547	19.8483	20.1416
Prdx6	21.7618	21.2847	21.7925	24.2238	18.7748	19.9806	14.0114	19.5358	13.7609	19.565	20.3732	20.2248	17.976	22.1916	21.8101	19.3505	15.1352	21.2427	20.4589	21.2913	19.9537	19.7861	20.2012	16.0467	16.0377	16.0032	16.0657	15.9954	15.9319	15.5627	15.3386	16.3801	15.7499	15.007	15.0796	17.4371	18.0884	18.5577	17.2024	19.3747	17.497	19.0404	18.4022	19.2081	19.1079	19.42	19.4974	18.5287	19.6312
Agap3	16.9682	6.84801	6.84801	15.7356	16.7324	14.2652	19.5555	19.0882	20.4458	19.9753	18.6361	13.1168	6.84801	12.7378	18.1672	18.2089	18.2321	13.9021	20.1467	14.4482	14.3501	20.3463	20.23	16.0467	18.9337	16.0032	16.0657	15.9954	15.9319	15.5627	20.8725	16.3801	20.3987	20.0288	19.8328	14.7647	14.312	14.0585	13.3541	14.3851	13.3541	17.1748	16.426	16.5395	16.7512	15.334	15.1547	14.4278	6.84801
Hspa9	6.84801	6.84801	6.84801	16.5969	16.5289	14.2652	14.0114	13.8702	13.7609	13.5925	14.3411	19.5993	6.84801	18.8564	15.1405	15.324	15.1352	18.4756	17.7855	18.2541	18.1779	14.4411	18.2541	16.0467	16.0378	16.0032	16.0657	15.9954	15.9319	15.5627	15.3386	16.3801	15.7499	18.2211	15.0796	17.5533	16.9805	16.7982	15.2803	16.8711	15.612	18.0237	17.5272	18.083	18.7595	18.8723	16.2865	17.0658	16.2592
Mtpn	19.4974	19.8085	19.2081	18.8475	20.7142	22.2621	21.7858	22.1528	23.1482	22.1124	22.0474	20.5044	20.2438	20.2749	23.0666	23.1122	22.4426	22.1916	21.8342	20.1364	20.5157	18.9017	19.8328	16.0467	16.0377	16.0032	16.0657	15.9954	15.9319	22.1313	22.7494	16.3801	22.0834	22.3234	22.467	19.8864	19.5031	19.5609	19.8628	20.23	20.2174	18.9424	18.4896	19.2354	18.8124	17.9529	19.2193	20.3097	20.2681
Gstm1	19.7389	19.9014	20.1878	18.4196	18.3076	18.6305	19.4301	17.7742	19.4874	18.6618	19.1079	20.355	21.0548	17.763	21.7304	22.0415	22.225	21.952	21.5522	21.3534	21.8678	20.3608	21.7178	16.0467	19.5555	16.0032	19.4509	19.5555	19.153	21.2354	21.5253	16.3801	20.491	20.8102	19.9994	18.8212	18.765	20.122	19.5555	18.7894	19.8085	20.3987	19.571	19.6485	20.2553	20.122	20.3341	19.9719	20.0828
Slc32a1	17.0774	18.4196	18.3076	17.0549	18.0972	17.4321	17.4088	17.3597	17.3718	13.5925	17.9821	19.0524	16.7124	18.7595	19.9537	19.2822	19.1632	13.9021	17.4261	18.0089	14.3501	18.0579	14.1386	16.0467	19.2606	19.0993	16.0657	19.1079	18.9623	18.8608	15.3386	20.0773	18.83	18.6261	15.0796	20.6276	19.9089	20.8976	19.3704	19.82	19.5782	18.4948	18.4847	18.5675	18.3318	17.7999	18.4241	18.9337	17.29
Podxl2	16.7373	6.84801	6.84801	17.3887	11.0643	17.8366	14.0114	18.4447	13.7609	13.5925	17.9174	17.6828	6.84801	17.3887	15.1405	15.324	15.1352	17.7148	18.6361	19.0574	19.1876	18.83	18.5577	16.0467	16.0378	16.0032	16.0657	15.9954	15.9319	15.5627	18.83	16.3801	15.7499	15.007	15.0796	17.8321	17.6552	16.1619	14.3501	16.9126	15.8636	18.0746	18.8723	18.1521	17.7432	17.7855	17.2099	6.84801	6.84801
Dnajc6	17.1242	17.7935	16.8031	16.4315	11.0643	19.3849	17.9349	18.7169	18.7312	18.337	18.3874	13.1168	6.84801	18.2442	15.1405	19.2768	15.1352	18.5832	18.1895	19.1482	14.3501	17.6482	18.5045	16.0467	16.0378	16.0032	16.0657	15.9954	15.9319	15.5627	15.3386	16.3801	15.7499	15.007	15.0796	18.7748	18.6028	18.1779	18.5985	18.9208	18.4077	20.3664	20.3987	20.0173	20.2502	20.23	20.4058	19.5841	18.4155
Bzw1	15.9954	16.3751	17.2403	16.139	16.9286	14.2652	14.0114	13.8702	17.7935	17.976	14.3411	18.7271	18.1672	12.7378	15.1405	15.324	15.1352	13.9021	18.6305	14.4482	14.3501	14.4411	14.1386	16.0467	19.9272	19.5031	19.6213	19.1781	15.9319	15.5627	15.3386	16.3801	15.7499	15.007	15.0796	18.1567	18.7801	19.3505	18.6361	18.3708	18.2941	17.5865	17.0159	17.5218	16.9532	17.2539	16.3934	16.7873	17.724
Slc12a5	16.7124	16.6304	16.6304	6.84801	18.4447	19.42	18.7801	19.0003	17.9478	18.541	19.0317	18.4022	18.755	18.2321	18.5045	15.324	15.1352	18.3423	19.3849	18.2272	18.0972	18.9424	17.987	19.3652	19.3505	20.1524	19.8864	19.7226	19.314	19.3417	19.8529	21.9701	19.6485	15.007	19.1034	18.3669	18.5732	18.8433	17.3547	18.0884	18.2764	20.757	20.8906	21.1029	20.9664	20.8509	21.1176	19.571	19.4974
Pgls	19.0744	17.8808	18.5577	17.5865	11.0643	14.2652	18.173	13.8702	13.7609	18.7111	18.6982	13.1168	19.1136	17.0258	18.3474	18.7271	20.5537	13.9021	13.7208	18.8956	18.7271	14.4411	18.6798	16.0467	16.0378	16.0032	16.0657	21.1866	19.9601	19.2297	15.3386	16.3801	15.7499	18.5045	15.0796	17.0258	16.4367	16.7567	17.392	17.1883	16.6435	16.3316	16.3851	6.84801	6.84801	6.84801	6.84801	17.1926	6.84801
Efnb3	17.0159	18.5675	16.3316	18.0579	17.875	20.3608	19.2606	19.8263	19.3915	20.3014	19.2048	17.2024	6.84801	16.9239	15.1405	15.324	15.1352	20.2248	20.0069	18.1779	18.3572	20.2967	20.1364	16.0467	16.0378	19.9191	16.0657	15.9954	15.9319	15.5627	20.2174	19.9866	15.7499	19.8529	18.4848	14.3687	6.84801	15.6569	14.4802	15.2349	16.8579	13.4006	6.84801	6.84801	6.84801	6.84801	6.84801	15.9535	17.4474
Ptms	19.8923	19.1344	19.6366	19.4088	19.1188	20.3266	19.6678	19.6485	20.023	19.8263	19.7916	20.8424	20.2502	20.9885	21.38	20.1715	20.5729	18.465	19.6613	19.3955	20.6819	18.9055	20.2248	16.0467	16.0378	16.0032	16.0657	15.9954	15.9319	15.5627	15.3386	16.3801	15.7499	15.007	15.0796	21.2847	21.111	21.3911	20.56	21.001	21.2993	20.5912	19.9753	19.8683	19.5782	20.29	19.8725	19.3096	19.7043
Rpl26	21.171	20.8102	20.6584	20.4119	21.4057	19.6047	21.2075	20.9945	21.6987	21.6562	20.4369	21.0308	21.3173	21.1925	19.0199	20.633	21.3173	21.1571	20.6407	21.6483	20.8976	21.1866	20.9259	23.0666	22.6284	22.9086	22.9234	22.7126	22.4777	21.6257	20.9885	22.3791	20.0382	21.3589	20.7686	19.0882	18.5474	19.314	18.8898	19.3043	19.8263	21.8101	21.4216	21.0548	20.8976	21.7694	21.7618	19.9238	20.1364
Trim3	15.7975	6.84801	6.84801	16.4676	16.8431	18.4848	17.8366	13.8702	13.7609	13.5925	14.3411	18.009	6.84801	12.7378	15.1405	15.324	15.1352	13.9021	18.3474	14.4482	14.3501	14.4411	17.6552	16.0467	16.0378	16.0032	16.0657	15.9954	15.9319	19.3251	15.3386	16.3801	15.7499	18.0237	18.8124	17.8948	16.0612	17.7357	16.3134	18.3963	17.3887	18.3213	17.0258	17.3379	17.6771	17.987	17.0104	18.0972	16.3316
Hnrnpr	16.8098	17.1748	17.7148	17.9478	17.3241	14.2652	14.0114	13.8702	18.3963	18.3924	14.3411	17.987	16.8373	18.1567	15.1405	15.324	15.1352	13.9021	19.1079	19.6613	19.0574	18.6854	18.298	19.9014	20.1467	16.0032	16.0657	20.6407	20.7073	15.5627	18.6618	21.219	19.4762	20.6407	19.5094	17.0104	17.1316	16.9358	17.2971	17.8948	16.7124	20.4458	20.0828	20.3787	20.5107	20.2641	20.3787	16.7945	17.1748
Gm45837	17.6482	16.8935	16.9602	6.84801	11.0643	14.2652	14.0114	17.6722	13.7609	13.5925	14.3411	18.2089	6.84801	12.7378	18.2272	19.314	15.1352	13.9021	13.7208	14.4482	14.3501	14.4411	14.1386	16.0467	16.0378	19.2144	19.6485	15.9954	15.9319	15.5627	15.3386	16.3801	15.7499	15.007	15.0796	16.7814	16.8031	16.3316	16.8775	17.3051	14.9197	6.84801	13.9542	14.0712	14.0114	15.5896	16.0378	17.6677	6.84801
Elavl3	18.5149	6.84801	6.84801	6.84801	11.0643	14.2652	14.0114	13.8702	13.7609	13.5925	14.3411	13.1168	6.84801	12.7378	15.1405	15.324	15.1352	13.9021	13.7208	14.4482	14.3501	14.4411	14.1386	16.0467	16.0378	16.0032	16.0657	15.9954	15.9319	15.5627	15.3386	16.3801	15.7499	15.007	18.083	16.5547	17.8714	16.2215	17.26	17.7999	16.4921	16.7873	13.2606	6.84801	16.4993	6.84801	6.84801	17.8808	6.84801
RTRAF	6.84801	17.049	6.84801	16.446	11.0643	14.2652	14.0114	13.8702	20.0996	13.5925	14.3411	13.1168	16.9487	12.7378	18.5621	15.324	15.1352	13.9021	13.7208	14.4482	14.3501	14.4411	14.1386	21.7925	21.9031	20.9414	21.6148	21.9785	21.8863	15.5627	19.43	16.3801	15.7499	15.007	15.0796	14.1775	14.7773	11.9749	6.84801	6.84801	12.8321	18.3125	18.5287	18.8249	18.4196	17.5967	17.9293	6.84801	6.84801
Nasp	18.004	17.4474	17.576	16.7567	17.826	22.4019	22.365	22.31	21.7247	22.0248	22.6396	17.2852	6.84801	17.753	15.1405	15.324	15.1352	13.9021	13.7208	21.6892	19.158	20.9494	19.7973	16.0467	16.0378	16.0032	16.0657	15.9954	15.9319	19.543	21.7304	16.3801	15.7499	15.007	15.0796	18.7223	18.0336	17.607	17.6175	16.1318	17.0707	17.8808	6.84801	17.8924	17.6592	15.9637	15.5794	6.84801	6.84801
Ilf3	16.0238	6.84801	6.84801	16.5864	11.0643	17.607	17.6722	18.7449	18.755	18.1836	18.083	13.1168	16.8319	12.7378	15.1405	15.324	15.1352	17.5481	17.8029	18.459	14.3501	18.0401	17.7742	20.2113	16.0378	19.9089	20.1823	20.1565	20.355	15.5627	15.3386	16.3801	15.7499	15.007	15.0796	16.8711	15.261	16.4529	17.9631	15.7609	6.84801	17.5481	18.4196	19.1685	19.4552	16.6099	18.6261	16.9416	17.2224
Myl12b	19.158	19.3251	19.4552	19.0744	19.1632	20.9188	19.8977	19.0455	20.6027	18.765	20.7275	20.665	19.4357	20.4248	19.153	15.324	20.5955	20.566	20.7142	21.0979	20.6706	20.5419	17.7934	16.0467	16.0377	16.0032	16.0657	15.9954	15.9319	15.5627	15.3386	16.3801	15.7499	15.007	15.0796	19.7599	19.2297	19.4614	19.1876	19.1299	18.5474	19.2439	20.0173	20.0435	19.9014	20.1524	20.0331	19.5193	17.2971
Prpf8	6.84801	6.84801	6.84801	6.84801	11.0643	14.2652	14.0114	13.8702	13.7609	17.4837	14.3411	19.0361	6.84801	12.7378	15.1405	15.324	15.1352	13.9021	13.7208	14.4482	14.3501	14.4411	14.1386	16.0467	20.566	16.0032	19.3043	19.9806	15.9319	19.3793	15.3386	20.5419	19.9931	20.7851	20.4166	14.1541	6.84801	6.84801	6.84801	6.84801	6.84801	16.2215	6.84801	6.84801	6.84801	15.2994	15.075	6.84801	6.84801
Eif3g	19.0267	18.5526	17.9674	17.0865	18.9383	14.2652	14.0114	13.8702	13.7609	13.5925	14.3411	18.2541	6.84801	12.7378	15.1405	15.324	18.9524	13.9021	13.7208	14.4482	14.3501	14.4411	14.1386	20.23	21.3984	20.7275	20.8509	20.2681	21.219	15.5627	15.3386	16.3801	15.7499	15.007	15.0796	19.2081	18.009	18.3829	18.9208	18.4896	18.9279	16.819	6.84801	15.6444	17.0824	15.6569	16.6992	17.2795	17.9478
Anp32a	20.5955	19.8013	20.6878	19.8864	20.4118	19.6678	18.689	17.8714	18.459	18.6982	18.377	21.5735	20.7444	20.6114	22.1626	18.8723	20.9664	19.424	19.3547	14.4482	14.3501	18.173	18.6457	20.1765	16.0378	19.7916	20.3847	19.7282	20.1671	15.5627	15.3386	16.3801	15.7499	15.007	15.0796	18.83	19.8864	20.2335	20.0773	19.2048	20.1565	16.563	17.5156	14.9046	17.7194	17.049	17.3456	18.2685	18.3025
Gmfb	18.4495	6.84801	6.84801	6.84801	18.0579	18.9055	18.8249	19.6773	19.9753	19.5609	19.4357	20.2012	18.7801	19.3547	15.1405	15.324	15.1352	20.7142	19.6678	19.9322	19.3612	19.9719	19.7555	16.0467	16.0378	16.0032	16.0657	15.9954	15.9319	15.5627	15.3386	16.3801	15.7499	15.007	15.0796	18.459	18.1672	17.9174	16.5547	19.2487	19.42	17.3841	17.0992	18.7271	17.2852	17.392	18.0746	19.543	18.7699
Arpc5	15.2349	6.84801	19.158	15.9954	18.8124	14.2652	18.5149	17.3241	18.1567	17.576	17.763	20.7336	16.1619	19.0048	18.1028	18.2584	18.083	17.9986	18.2685	18.7995	14.3501	18.0746	18.0782	16.0467	16.0378	16.0032	16.0657	15.9954	15.9319	15.5627	15.3386	16.3801	15.7499	18.2321	15.0796	17.1883	18.2442	18.173	12.6319	14.7961	12.3033	18.9524	18.4948	16.2592	18.541	19.4456	18.3125	6.84801	17.607
Add2	16.6674	18.2634	16.6792	16.8775	19.0673	20.5537	18.9623	20.2113	18.0518	18.2541	20.0382	13.1168	19.5897	17.8029	15.1405	19.5609	15.1352	18.6408	19.543	20.0288	19.0404	18.1328	18.6261	19.3704	19.0882	19.3547	19.2557	19.0882	19.2557	18.6361	19.1188	19.9719	19.2714	19.2822	19.7326	15.9319	16.7055	16.1449	17.5218	15.8184	18.3125	19.7799	19.9437	19.9381	19.7043	20.3664	19.9601	14.9046	17.1926
Gltp	6.84801	16.0378	6.84801	6.84801	17.1819	14.2652	14.0114	13.8702	13.7609	13.5925	14.3411	13.1168	6.84801	12.7378	15.1405	15.324	15.1352	13.9021	13.7208	14.4482	14.3501	14.4411	14.1386	16.0467	16.0378	16.0032	16.0657	15.9954	15.9319	15.5627	15.3386	16.3801	15.7499	15.007	15.0796	14.6145	14.1775	11.7876	14.7961	12.9906	13.6168	6.84801	6.84801	13.5925	6.84801	6.84801	6.84801	20.3847	18.9383
Gm45713	21.2993	20.3608	19.7861	20.7851	21.0401	19.7226	21.5053	21.2075	20.0651	19.424	19.8085	19.0099	21.7506	20.1715	20.7074	18.9017	15.1352	18.8723	21.2354	21.0107	20.0435	21.1571	19.9806	23.3934	23.0666	23.5283	22.7126	22.9655	23.2215	21.2847	20.2113	21.2993	19.5609	20.5279	20.5853	21.0107	21.3295	22.724	21.1622	20.7444	21.1331	22.1044	21.8594	22.0332	22.1809	21.708	21.801	20.3463	20.0331
Snap47	15.2236	6.84801	6.84801	16.0467	16.9933	14.2652	14.0114	13.8702	13.7609	13.5925	14.3411	17.7357	16.9239	17.4676	15.1405	15.324	15.1352	13.9021	13.7208	14.4482	14.3501	14.4411	14.1386	16.0467	16.0378	16.0032	16.0657	15.9954	15.9319	15.5627	18.4196	16.3801	15.7499	15.007	15.0796	16.6582	16.1528	17.6373	15.2349	17.6373	15.2236	16.4049	16.1111	6.84801	16.4409	6.84801	15.9637	15.5046	6.84801
Ntrk2	20.3787	21.6562	18.9383	21.0469	21.9954	18.541	18.765	13.8702	18.1672	13.5925	14.3411	22.4242	21.5324	21.0231	21.5446	22.7752	20.4248	13.9021	13.7208	14.4482	19.9146	14.4411	20.2591	16.0467	20.6219	16.0032	16.0657	20.8102	15.9319	15.5627	21.5924	16.3801	21.3367	20.3403	20.7001	20.0069	20.7622	21.6892	20.3608	21.4479	21.4673	18.0579	19.4552	18.9801	18.0579	19.3849	18.7699	19.7511	21.0308
Ap3d1	6.84801	6.84801	6.84801	6.84801	11.0643	17.4778	19.9719	19.8328	18.4447	17.8666	20.2438	17.0936	6.84801	12.7378	15.1405	15.324	15.1352	18.1028	18.9573	19.4922	17.7999	18.765	18.4289	16.0467	16.0378	16.0032	16.0657	15.9954	15.9319	15.5627	15.3386	16.3801	19.3955	15.007	15.0796	17.4022	17.3051	16.7055	17.3793	16.8031	18.0289	17.3597	16.3316	16.819	16.579	17.6828	17.2795	16.0871	6.84801
Mycbp2	16.0612	16.5214	16.2285	15.9834	18.4335	14.2652	18.1836	17.3973	17.8714	17.3793	17.9239	18.7995	18.9383	17.6828	15.1405	15.324	18.377	17.7855	17.2795	17.7194	14.3501	18.7748	14.1386	16.0467	16.0378	16.0032	20.2502	15.9954	19.3704	20.0937	15.3386	16.3801	18.9055	15.007	20.2502	13.2339	11.9749	12.3695	14.9978	12.7945	12.4978	15.5578	15.7794	6.84801	17.0658	6.84801	15.6901	13.6168	6.84801
Camsap3	17.8321	16.2695	17.2747	16.563	18.1626	14.2652	14.0114	13.8702	13.7609	13.5925	14.3411	13.1168	16.1318	17.8104	19.1079	15.324	18.2685	13.9021	13.7208	14.4482	14.3501	14.4411	14.1386	16.0467	16.0378	16.0032	16.0657	15.9954	15.9319	15.5627	15.3386	16.3801	15.7499	15.007	15.0796	18.1328	15.7254	18.3025	18.6408	18.4804	17.2657	6.84801	6.84801	13.8593	13.8917	15.6391	15.1104	16.3851	17.3312
Prrc2b	15.2124	6.84801	6.84801	15.9469	16.6992	14.2652	14.0114	13.8702	13.7609	13.5925	14.3411	13.1168	6.84801	12.7378	15.1405	15.324	15.1352	13.9021	13.7208	14.4482	14.3501	14.4411	14.1386	16.0467	19.3417	19.7282	16.0657	19.9146	20.0773	15.5627	15.3386	16.3801	15.7499	15.007	15.0796	17.1975	17.2539	17.9293	17.29	17.9239	14.8779	6.84801	6.84801	6.84801	6.84801	6.84801	6.84801	6.84801	6.84801
Ptprf	6.84801	6.84801	6.84801	6.84801	11.0643	18.3474	14.0114	17.8029	19.158	18.9679	14.3411	13.1168	16.2378	12.7378	15.1405	15.324	15.1352	18.3614	18.1626	14.4482	18.5149	18.7111	20.238	16.0467	16.0378	16.0032	16.0657	15.9954	15.9319	15.5627	15.3386	16.3801	19.6825	19.2876	15.0796	6.84801	13.6441	15.3986	6.84801	6.84801	6.84801	15.7873	15.1458	13.465	15.9398	16.3595	14.6924	6.84801	6.84801
Pcsk1n	19.8387	19.8977	19.8725	19.4509	21.0979	21.6562	20.2113	20.6584	20.4975	20.6819	21.2533	21.2273	21.001	21.2354	19.2714	22.8611	21.219	19.4301	19.1034	20.6819	19.2251	20.6276	20.4369	19.8864	19.3043	20.1267	19.6825	19.7646	19.4974	19.2983	18.9801	16.3801	20.1467	18.9524	19.2048	19.9437	19.7693	20.1054	20.4119	20.5537	21.1176	20.8006	20.9664	20.7506	21.9119	20.8847	20.9809	19.9537	19.4357
Ap3m2	6.84801	6.84801	6.84801	6.84801	11.0643	14.2652	14.0114	13.8702	13.7609	13.5925	14.3411	13.1168	6.84801	12.7378	20.0173	18.3423	15.1352	13.9021	13.7208	14.4482	14.3501	14.4411	14.1386	16.0467	16.0378	16.0032	16.0657	15.9954	15.9319	15.5627	18.5149	19.9272	15.7499	15.007	15.0796	15.8184	17.5716	17.5272	17.5865	16.0308	18.0336	11.9447	6.84801	6.84801	16.1528	6.84801	16.446	17.3887	6.84801
Dcc	17.8104	18.7995	18.5621	18.2584	18.7271	18.9467	19.2144	18.7699	18.1895	19.0361	19.3096	17.6175	18.6109	17.5902	18.173	15.324	15.1352	13.9021	13.7208	17.9349	14.3501	14.4411	14.1386	18.9467	19.0844	19.0267	16.0657	18.8845	15.9319	19.4552	20.3847	16.3801	20.8295	20.4248	20.023	16.9487	16.9239	17.6117	16.8431	14.3687	13.1918	6.84801	6.84801	6.84801	6.84801	6.84801	6.84801	16.139	6.84801
Picalm	16.673	6.84801	6.84801	6.84801	16.7512	14.2652	14.0114	13.8702	13.7609	13.5925	14.3411	17.8567	17.0363	17.7479	15.1405	15.324	15.1352	13.9021	13.7208	17.5218	14.3501	14.4411	14.1386	19.6722	16.0378	16.0032	16.0657	15.9954	15.9319	15.5627	15.3386	16.3801	15.7499	15.007	15.0796	17.0363	16.0308	17.3489	16.9239	15.3732	16.9805	16.9805	16.1449	16.1528	16.4676	16.1192	16.0612	18.5245	18.5774
Rhog	15.3081	16.5903	6.84801	6.84801	18.2634	14.2652	19.6485	19.2876	13.7609	13.5925	18.9734	13.1168	16.9192	12.7378	15.1405	15.324	19.424	13.9021	13.7208	14.4482	14.3501	14.4411	14.1386	19.1034	20.5473	16.0032	20.7142	15.9954	15.9319	15.5627	15.3386	16.3801	15.7499	15.007	15.0796	13.157	15.6901	16.3068	16.5133	16.7631	13.157	6.84801	14.7773	6.84801	15.3564	16.7187	15.6648	19.7099	18.51
Gpc1	19.138	19.153	18.9679	18.4077	17.9066	19.0524	19.4707	13.8702	18.3829	13.5925	18.3213	13.1168	18.0194	12.7378	19.7973	19.6105	18.8249	17.8321	13.7208	14.4482	14.3501	14.4411	14.1386	18.9849	16.0378	16.0032	19.0198	18.9524	18.9149	18.9016	19.5304	16.3801	15.7499	15.007	15.0796	16.9805	16.3751	16.0238	17.4414	14.0712	14.0318	17.5533	15.9189	16.8031	15.2803	16.1244	17.29	16.302	6.84801
Eif3h	18.3273	19.2048	19.6992	19.094	20.3204	14.2652	14.0114	13.8702	13.7609	13.5925	14.3411	18.5894	17.7808	18.8795	19.5841	19.2487	19.5238	13.9021	13.7208	14.4482	14.3501	14.4411	14.1386	19.6992	19.2081	19.2606	20.2967	19.8923	19.4456	15.5627	15.3386	16.3801	15.7499	15.007	15.0796	14.7293	15.3986	16.5969	15.8059	16.4112	15.9092	6.84801	6.84801	6.84801	6.84801	6.84801	6.84801	18.0458	19.2876
Atp6v1d	6.84801	6.84801	6.84801	16.0378	11.0643	14.2652	14.0114	19.5193	13.7609	13.5925	14.3411	17.643	17.7935	16.7982	15.1405	15.324	15.1352	18.755	20.566	20.6166	20.0522	17.607	21.3452	16.0467	16.0378	16.0032	16.0657	15.9954	15.9319	15.5627	19.7226	21.1239	15.7499	20.5473	20.4731	18.7449	18.0194	14.5632	18.8124	18.7748	18.9573	19.0844	18.1199	18.2634	18.7894	16.2049	16.8373	19.0993	20.2174
Ftl1	17.8567	17.6552	18.9734	17.6373	19.0744	14.2652	14.0114	13.8702	13.7609	13.5925	14.3411	13.1168	17.8868	17.0363	18.3273	18.2685	15.1352	13.9021	13.7208	14.4482	17.9821	14.4411	14.1386	19.9994	20.5279	19.6939	19.9806	20.0937	19.7973	15.5627	15.3386	19.4147	15.7499	18.5894	18.9424	14.6307	15.0611	14.2812	13.9932	15.4549	15.2994	6.84801	13.7609	6.84801	13.8702	6.84801	6.84801	14.9642	6.84801
Gsto1	15.8727	16.9081	6.84801	16.8514	17.5218	14.2652	18.2941	18.0972	18.4077	17.1496	14.3411	19.9806	6.84801	12.7378	20.0382	19.6939	15.1352	13.9021	13.7208	14.4482	19.3704	14.4411	19.3652	19.3355	19.0625	16.0032	19.82	15.9954	15.9319	15.5627	20.3664	16.3801	19.8977	20.2335	19.7742	12.9906	13.6775	14.6307	14.4074	16.1192	14.2812	14.7162	15.6901	15.4601	16.7982	16.4315	16.1923	18.4447	18.4022
Lrrc47	17.3379	16.6942	16.7982	16.8431	16.6582	17.7855	14.0114	13.8702	13.7609	13.5925	14.3411	17.4261	6.84801	12.7378	15.1405	15.324	15.1352	13.9021	13.7208	14.4482	14.3501	14.4411	14.1386	16.0467	16.0378	16.0032	16.0657	15.9954	15.9319	15.5627	15.3386	16.3801	15.7499	15.007	15.0796	17.6482	17.8074	17.6943	18.6305	17.7679	18.7111	18.7169	17.826	17.724	17.8519	19.0404	16.4112	6.84801	17.9631
Vps51	6.84801	17.8416	6.84801	6.84801	11.0643	14.2652	14.0114	13.8702	13.7609	13.5925	14.3411	17.8519	16.9532	12.7378	15.1405	15.324	15.1352	13.9021	13.7208	14.4482	14.3501	14.4411	14.1386	16.0467	16.0378	16.0032	16.0657	15.9954	15.9319	15.5627	15.3386	16.3801	15.7499	15.007	15.0796	6.84801	6.84801	14.312	6.84801	17.643	15.5896	16.7324	17.1819	17.8622	18.1672	6.84801	17.7357	16.2444	16.5864
Rpl24	21.5446	21.4404	20.8646	20.9494	21.3056	21.5655	21.7506	21.8594	21.6324	21.5655	20.6819	18.7111	21.4828	19.1239	21.2847	21.4404	20.9737	21.6639	21.2427	21.4567	21.5987	21.2993	20.6452	22.8721	23.5283	23.4459	23.5283	23.2215	23.5754	21.7925	21.8174	21.4741	23.0434	22.2621	22.3917	19.966	21.5053	20.3847	20.7142	21.5253	21.3534	22.8847	23.1849	22.5111	22.5111	22.7752	23.0874	21.8863	21.7304
Rpl32	18.9279	19.0993	18.2941	19.966	19.4762	18.9424	18.9679	19.0099	19.3747	18.6222	18.3924	18.1779	18.8723	17.0104	15.1405	19.6549	19.9238	19.6172	19.1632	14.4482	18.1521	14.4411	18.656	21.7393	21.6813	22.0145	21.4294	21.0814	21.6892	18.7449	19.3096	21.1989	19.6722	19.5358	19.2876	19.1299	18.4196	19.3747	17.7999	17.6882	19.4011	20.3463	20.2335	20.023	19.9381	20.0069	20.1311	19.3652	20.2012
Cpne6	6.84801	6.84801	6.84801	6.84801	11.0643	14.2652	14.0114	13.8702	13.7609	13.5925	14.3411	13.1168	6.84801	12.7378	15.1405	15.324	15.1352	13.9021	18.0884	14.4482	14.3501	14.4411	14.1386	16.0467	16.0378	16.0032	16.0657	15.9954	15.9319	15.5627	15.3386	16.3801	15.7499	15.007	15.0796	15.1352	15.4196	14.8779	13.4198	13.9795	14.1851	16.8579	17.3241	15.3732	16.7225	17.8666	16.3406	20.8237	19.9089
Mif	19.5782	19.1429	20.8571	21.3173	19.5491	20.5912	18.5045	20.2502	19.9238	20.4119	19.2606	20.5537	19.42	18.3924	18.8168	15.324	15.1352	20.0773	20.0937	19.4552	18.9383	20.1715	19.138	20.491	22.1124	21.7247	21.5446	21.3246	22.0058	15.5627	15.3386	16.3801	19.2002	18.2728	18.5149	17.4614	18.6854	18.6457	16.0871	16.8999	18.4241	18.8249	19.6722	18.4998	18.9467	19.9014	19.3747	18.298	20.5279
Ube2l3	19.6047	18.7699	19.5491	18.8212	19.1842	14.2652	14.0114	13.8702	13.7609	13.5925	14.3411	19.6613	19.8135	19.4456	15.1405	15.324	15.1352	13.9021	17.2852	14.4482	14.3501	14.4411	14.1386	16.0467	16.0378	16.0032	16.0657	15.9954	15.9319	15.5627	15.3386	16.3801	15.7499	15.007	15.0796	20.0996	19.8135	19.441	19.571	19.3612	19.4147	16.7225	17.1496	15.7975	16.1449	16.7512	15.3432	17.3793	19.7099
Atp6v0c	15.9637	16.5486	17.4676	18.0289	19.7043	14.2652	18.1028	13.8702	17.1748	17.9349	14.3411	18.4848	17.3177	16.8261	19.0455	18.3273	15.1352	17.4321	13.7208	14.4482	14.3501	14.4411	14.1386	16.0467	16.0378	16.0032	16.0657	15.9954	15.9319	15.5627	15.3386	16.3801	15.7499	15.007	15.0796	10.5157	14.6825	15.25	13.5633	15.1194	15.8059	15.2124	13.157	15.3432	15.1104	6.84801	6.84801	14.4802	17.1136
Wdr47	6.84801	6.84801	6.84801	6.84801	11.0643	17.9239	14.0114	13.8702	18.3614	13.5925	14.3411	17.6592	6.84801	17.6987	20.334	15.324	15.1352	17.576	17.7999	14.4482	14.3501	14.4411	14.1386	19.543	16.0378	16.0032	16.0657	15.9954	15.9319	19.7742	19.6213	19.4614	15.7499	15.007	15.0796	15.3564	16.1318	16.0701	16.3751	16.3217	17.5865	6.84801	6.84801	6.84801	15.5794	6.84801	15.0426	6.84801	6.84801
Pdhb	6.84801	6.84801	6.84801	6.84801	11.0643	14.2652	18.1251	13.8702	18.0884	13.5925	14.3411	13.1168	6.84801	12.7378	15.1405	19.1079	15.1352	18.2685	13.7208	18.0458	14.3501	14.4411	14.1386	16.0467	16.0378	16.0032	16.0657	15.9954	15.9319	15.5627	15.3386	16.3801	19.2297	15.007	18.7699	6.84801	6.84801	6.84801	15.7356	6.84801	16.0701	18.1521	17.497	17.5619	17.1819	16.9805	16.2592	17.4145	6.84801
Purb	19.3747	19.7173	20.1311	6.84801	11.0643	14.2652	17.2301	17.1683	13.7609	17.0774	14.3411	13.1168	19.949	12.7378	21.111	21.0548	21.6483	17.6771	13.7208	14.4482	17.5156	17.6677	17.789	19.441	19.1136	19.2439	16.0657	15.9954	19.0524	15.5627	15.3386	16.3801	15.7499	15.007	15.0796	14.5515	13.2339	12.951	17.0707	6.84801	17.0549	15.4096	15.3732	16.3502	14.5101	16.2774	17.1975	19.5094	18.0917
Prdx5	6.84801	16.8846	6.84801	6.84801	17.3973	14.2652	18.2392	18.459	18.9573	17.8714	19.7861	18.5774	18.5149	18.0579	19.138	18.8898	15.1352	18.8475	20.0828	18.3829	19.5358	18.8515	19.6172	16.0467	20.2553	20.2113	20.6276	19.6773	20.0937	19.424	19.4922	19.4357	15.7499	15.007	20.3608	18.6222	17.875	18.8515	18.5774	18.8608	18.9016	17.5422	14.4947	15.612	14.4802	16.6028	17.5156	20.1935	19.9014
Apex1	17.976	18.4241	18.99	19.2983	19.9994	14.2652	14.0114	13.8702	13.7609	13.5925	14.3411	19.5238	19.8328	18.3318	15.1405	15.324	18.4155	17.2747	13.7208	14.4482	14.3501	17.8074	17.6326	16.0467	16.0378	16.0032	16.0657	15.9954	15.9319	15.5627	15.3386	16.3801	15.7499	15.007	15.0796	18.4077	17.9631	17.8472	18.1836	17.9293	16.5395	17.0159	17.789	17.8808	17.3177	18.0625	17.6373	6.84801	6.84801
Cbr1	18.2321	18.6982	19.1781	18.9573	19.565	17.6592	17.9631	19.3915	19.4088	18.5149	19.0099	19.1188	20.3014	18.8956	15.1405	15.324	15.1352	18.0917	18.9337	17.9413	19.1239	19.3547	18.1251	16.0467	16.0377	16.0032	16.0657	15.9954	15.9319	18.8845	18.4395	20.355	15.7499	18.1567	15.0796	17.9631	17.7934	16.8579	16.4315	16.7187	16.7225	18.755	17.6882	17.5903	18.2321	16.3934	18.755	16.9933	19.0361
Nrp1	18.6933	18.7312	17.2852	18.5366	18.1148	19.6939	19.3747	20.1153	19.7282	21.0469	20.3463	17.8366	18.5245	18.1521	15.1405	15.324	18.4756	20.8064	20.0651	18.4896	19.0267	17.6024	14.1386	16.0467	16.0378	16.0032	16.0657	15.9954	15.9319	19.8567	15.3386	16.3801	15.7499	19.401	20.757	16.6792	17.6284	18.6854	18.4948	19.1726	19.0361	17.8104	18.2272	16.4112	16.9933	17.8223	17.2467	16.9286	16.7982
Snd1	17.5533	16.4367	18.459	17.7148	17.7357	14.2652	14.0114	13.8702	13.7609	13.5925	14.3411	13.1168	16.6942	17.5272	15.1405	18.6732	15.1352	17.3887	13.7208	14.4482	14.3501	14.4411	14.1386	18.9524	16.0378	16.0032	16.0657	15.9954	18.7995	19.0993	15.3386	19.9322	15.7499	18.7312	19.1876	20.3608	20.4589	21.2847	20.0708	20.9737	17.643	17.0774	15.9893	16.7567	14.0912	16.8775	6.84801	13.7208	18.2584
Pura	16.1776	6.84801	6.84801	15.8727	11.0643	14.2652	14.0114	13.8702	13.7609	13.5925	14.3411	13.1168	6.84801	12.7378	15.1405	15.324	15.1352	13.9021	13.7208	14.4482	14.3501	14.4411	14.1386	16.0467	16.0378	16.0032	16.0657	15.9954	15.9319	15.5627	15.3386	16.3801	15.7499	15.007	15.0796	12.0507	11.2318	6.84801	6.84801	6.84801	6.84801	6.84801	17.1748	16.5864	17.5272	17.826	17.6482	19.6722	19.843
Acsl3	18.8377	17.3241	18.6261	17.7935	17.0774	14.2652	14.0114	13.8702	13.7609	13.5925	14.3411	13.1168	16.2931	12.7378	15.1405	15.324	15.1352	13.9021	13.7208	14.4482	14.3501	14.4411	14.1386	16.0467	16.0378	16.0032	16.0657	15.9954	15.9319	19.0317	15.3386	16.3801	15.7499	15.007	15.0796	17.5085	16.7373	17.3115	14.2324	15.8984	16.1854	14.5515	15.0162	6.84801	16.7682	6.84801	6.84801	16.0378	6.84801
Ube2o	6.84801	15.9189	6.84801	17.664	17.5156	14.2652	14.0114	13.8702	18.8212	18.0289	14.3411	13.1168	18.0458	16.8935	15.1405	19.2876	18.4804	13.9021	13.7208	14.4482	14.3501	14.4411	14.1386	16.0467	16.0378	16.0032	16.0657	15.9954	19.6825	15.5627	15.3386	16.3801	15.7499	15.007	15.0796	17.1819	15.5896	15.261	15.324	14.4802	6.84801	15.6901	14.1541	14.9642	15.8727	14.1541	16.1025	14.1229	6.84801
Pgrmc2	18.6261	19.1631	18.5366	18.4756	19.314	18.1521	20.7001	19.7693	18.2764	19.6939	20.1364	13.1168	6.84801	17.5802	15.1405	15.324	20.3847	18.7947	18.8515	18.9573	18.8124	19.2935	18.9108	16.0467	19.5897	16.0032	16.0657	19.6254	15.9319	15.5627	18.7449	16.3801	18.7801	18.4335	18.2822	6.84801	14.3851	14.5844	14.5515	6.84801	6.84801	18.1422	18.083	16.8431	17.607	18.004	17.753	6.84801	6.84801
Arhgap35	16.8431	16.7873	6.84801	6.84801	11.0643	14.2652	14.0114	13.8702	18.689	18.7312	14.3411	13.1168	6.84801	12.7378	15.1405	19.6613	20.566	13.9021	19.7451	14.4482	19.5144	14.4411	20.4975	16.0467	16.0378	16.0032	16.0657	15.9954	15.9319	15.5627	15.3386	16.3801	15.7499	15.007	15.0796	17.4837	17.5156	17.2657	19.5897	17.8666	17.1071	12.951	6.84801	6.84801	13.4198	6.84801	6.84801	16.9602	6.84801
Cd200	21.9701	22.0834	21.5591	21.6068	21.9287	20.5279	21.3173	20.0708	20.9414	20.7444	19.9089	21.0548	21.7393	21.6753	20.5853	21.4828	21.9201	19.565	20.8778	20.8424	20.2174	19.9146	18.9424	19.6366	19.0744	20.4975	20.4791	19.0048	20.4665	20.3732	18.867	20.7851	20.4311	20.6706	20.7212	21.4828	21.5253	22.1231	21.6639	21.9701	21.5199	21.3056	21.2993	21.4828	21.4741	21.2427	21.0169	20.4731	20.3732
Mapre2	20.2797	20.9377	20.0996	20.4731	21.2273	21.3589	21.4888	20.9885	21.4404	21.2533	21.6892	13.1168	20.8976	20.0937	21.7858	21.2273	20.7506	20.8006	20.2749	14.4482	21.2762	20.2641	21.1416	20.355	19.1482	20.5044	20.566	20.3266	20.2749	20.652	20.633	16.3801	20.4975	15.007	19.0267	18.7947	18.9383	19.2251	20.5729	19.5031	20.5729	19.5238	20.238	20.2248	20.29	19.9866	20.7851	21.5446	22.31
Gstm5	18.3125	18.2822	18.3614	17.5619	17.4474	14.2652	14.0114	13.8702	13.7609	13.5925	14.3411	13.1168	17.8104	12.7378	21.4828	19.0048	15.1352	13.9021	13.7208	14.4482	14.3501	14.4411	14.1386	16.0467	16.0377	16.0032	16.0657	15.9954	15.9319	15.5627	15.3386	16.3801	15.7499	15.007	15.0796	18.3572	18.7312	17.6828	15.3432	17.6828	17.4261	16.2444	16.2444	16.6435	17.1196	18.1149	16.7758	18.9424	19.0625
Srsf5	6.84801	18.5577	18.1836	18.5577	17.6882	14.2652	14.0114	13.8702	13.7609	13.5925	14.3411	17.3973	19.1876	19.9272	19.9806	18.541	19.5358	13.9021	17.6117	14.4482	14.3501	18.8124	14.1386	21.2847	21.2075	20.5157	21.4673	21.2712	20.9664	15.5627	15.3386	16.3801	19.1685	15.007	15.0796	18.8795	18.6982	18.377	19.0361	18.298	19.2606	14.0912	13.6775	16.1111	6.84801	6.84801	6.84801	15.6979	17.2024
Pitpna	16.9358	16.1244	16.6582	16.7631	18.1836	14.2652	14.0114	17.2099	13.7609	17.0824	17.4904	17.2224	17.5583	17.566	15.1405	15.324	15.1352	17.6882	19.2048	14.4482	14.3501	19.8013	14.1386	16.0467	16.0378	16.0032	16.0657	15.9954	15.9319	15.5627	15.3386	16.3801	15.7499	15.007	15.0796	17.8416	17.5619	16.1528	18.0458	17.4321	15.7697	17.1607	16.1244	16.6504	16.6304	16.8935	16.3316	17.7935	6.84801
Erc1	18.0132	16.6435	17.8074	16.1923	18.6028	14.2652	14.0114	17.7301	17.4088	17.6482	14.3411	20.4118	18.4022	19.0267	15.1405	15.324	15.1352	13.9021	17.1071	14.4482	14.3501	19.0003	14.1386	16.0467	20.0173	20.3664	19.9719	20.0435	15.9319	15.5627	18.5985	16.3801	19.0003	15.007	15.0796	18.3318	18.6305	18.4022	19.1482	18.5732	18.009	16.6161	18.3669	15.6391	18.2272	16.4184	17.566	17.576	6.84801
C1qbp	6.84801	18.9623	19.314	6.84801	11.0643	18.6154	20.5912	19.7099	19.7326	19.2714	19.6549	18.8608	19.6254	12.7378	22.7628	22.5226	21.8253	22.9778	22.5382	17.976	22.6197	14.4411	22.8229	16.0467	20.6756	21.3173	21.0231	15.9954	21.4673	15.5627	18.656	20.3266	19.2935	18.8608	20.6027	6.84801	13.7609	18.1521	6.84801	15.0342	18.5732	17.4676	19.1188	19.0524	19.565	18.9801	19.0455	18.9623	18.9849
Ube2n	22.1407	21.7247	21.8174	20.6819	21.3841	22.6527	22.4242	22.2341	22.1916	22.5626	22.5761	22.365	22.365	21.9785	22.225	21.9287	22.4912	21.5324	21.8429	22.0248	21.6639	22.4777	21.8863	20.7142	20.5157	20.238	21.0308	20.2641	21.0713	20.7506	22.4426	20.0708	20.5729	19.8977	19.1239	21.7618	21.5826	21.6639	21.3056	21.2427	21.2273	20.9124	20.9945	20.817	20.7001	20.4458	20.2797	21.2762	21.1866
Ewsr1	19.5993	19.4509	19.8683	19.4552	19.4456	14.2652	14.0114	13.8702	17.6771	18.5526	14.3411	19.1842	18.337	20.1416	18.8515	15.324	15.1352	13.9021	13.7208	14.4482	14.3501	14.4411	14.1386	20.5044	21.0548	21.8508	21.7178	21.7618	22.1124	20.5912	15.3386	20.8006	21.5735	20.6166	19.9753	19.9994	19.2935	18.9337	18.8249	19.7043	19.0099	20.5537	20.633	20.6276	20.9494	20.5157	20.5279	19.2048	18.8898
Nrxn3	6.84801	6.84801	6.84801	6.84801	11.0643	14.2652	14.0114	13.8702	13.7609	13.5925	14.3411	13.1168	6.84801	12.7378	15.1405	15.324	15.1352	13.9021	13.7208	14.4482	14.3501	14.4411	14.1386	16.0467	16.0378	16.0032	16.0657	15.9954	15.9319	15.5627	15.3386	16.3801	15.7499	15.007	15.0796	6.84801	6.84801	6.84801	6.84801	15.3145	6.84801	12.2766	6.84801	17.6943	6.84801	6.84801	6.84801	6.84801	6.84801
Slc25a12	6.84801	17.2301	6.84801	6.84801	17.1071	19.2081	18.8795	19.094	18.5675	20.0522	18.7271	17.3115	18.1567	12.7378	15.1405	15.324	18.7801	21.9031	21.0548	21.7764	22.0058	21.3534	21.8342	16.0467	16.0378	16.0032	16.0657	19.571	15.9319	20.6706	21.1571	16.3801	20.9414	21.0231	20.2749	6.84801	6.84801	6.84801	6.84801	14.3501	6.84801	18.1895	15.2124	17.6117	16.563	16.7567	17.365	16.2516	6.84801
Csnk2b	19.966	19.7389	19.4147	19.6992	19.4974	19.2821	14.0114	13.8702	18.9734	19.8135	14.3411	18.5245	18.6361	19.6047	19.3652	15.324	15.1352	13.9021	18.8212	14.4482	14.3501	14.4411	14.1386	16.0467	20.665	19.7555	16.0657	21.0713	19.6172	21.3841	15.3386	21.7764	15.7499	15.007	15.0796	17.8666	19.0003	18.9383	6.84801	18.173	6.84801	19.3915	19.3704	20.1054	19.9601	19.3612	19.6825	18.202	18.4289
Nrxn2	16.6942	17.7194	6.84801	6.84801	11.0643	14.2652	14.0114	13.8702	13.7609	13.5925	14.3411	17.4474	16.4367	12.7378	20.5419	15.324	15.1352	13.9021	13.7208	14.4482	14.3501	14.4411	14.1386	16.0467	16.0378	16.0032	16.0657	15.9954	15.9319	15.5627	15.3386	16.3801	15.7499	15.007	15.0796	14.2812	15.7609	15.8727	14.9046	17.5218	15.1905	6.84801	6.84801	6.84801	15.5046	15.9723	6.84801	16.0701	16.5903
Cox5a	19.6549	20.5044	19.3747	18.0132	20.29	22.6093	22.6527	22.9234	21.8429	22.334	22.8611	22.1231	22.0058	21.7858	20.8509	22.1916	23.207	24.6779	24.3733	24.7755	24.9911	24.4722	25.0941	19.1239	19.424	21.4479	21.5199	21.2273	21.1416	23.0074	23.257	19.8135	23.4459	22.7628	23.0666	18.4289	17.6482	17.1316	18.0579	18.4756	17.2852	20.3266	20.4369	20.29	19.8775	20.4791	20.4791	21.0169	21.6324
Atp6v1g2	6.84801	6.84801	6.84801	6.84801	11.0643	14.2652	14.0114	17.2169	13.7609	13.5925	14.3411	13.1168	6.84801	12.7378	15.1405	15.324	15.1352	13.9021	13.7208	14.4482	14.3501	14.4411	14.1386	16.0467	16.0378	19.4922	19.5144	19.5031	19.6312	15.5627	15.3386	16.3801	15.7499	15.007	15.0796	15.8636	15.6444	16.3406	15.7609	16.6161	17.8104	12.9906	13.3541	14.0114	13.7208	14.5101	13.8702	18.009	18.2157
Uggt1	17.566	17.8472	16.3134	17.021	17.2169	20.1524	19.7282	20.29	20.2797	19.7226	14.3411	18.8212	17.576	12.7378	15.1405	19.0003	18.4495	13.9021	13.7208	14.4482	18.8061	14.4411	14.1386	16.0467	16.0378	16.0032	16.0657	15.9954	19.401	19.0048	19.5897	16.3801	15.7499	19.3704	15.0796	6.84801	6.84801	14.4074	14.0712	6.84801	13.7208	17.0258	15.5046	16.4993	17.5156	18.0289	17.9631	6.84801	16.9239
Tagln3	18.2728	18.7947	17.4614	18.7271	19.7511	20.0382	19.5144	19.2081	19.0625	18.7748	18.6408	13.1168	17.3379	12.7378	15.1405	15.324	15.1352	19.1685	20.56	19.5946	19.8815	20.5157	19.6435	20.3897	19.9089	20.4311	20.5419	20.4119	20.757	20.3341	20.0069	16.3801	20.535	19.7043	20.3403	19.0455	19.0744	15.3081	17.021	18.7223	18.0401	17.3887	18.1836	17.8104	17.8995	17.0363	16.9126	18.4336	16.5289
Ranbp1	20.817	19.5031	20.0828	19.8483	20.5853	18.7169	19.9322	20.0288	20.9259	20.5912	19.4552	20.8847	20.5853	20.6219	19.8135	19.138	20.0288	20.1467	21.4741	21.0889	21.1622	21.0889	18.8515	16.0467	16.0377	16.0032	20.6027	19.8387	19.8263	20.566	21.0107	16.3801	20.3204	15.007	20.3341	20.9188	20.5912	20.4731	19.9753	19.7693	19.7555	19.5304	19.7916	19.5897	19.5993	19.565	19.2655	19.4509	19.7646
Ilf2	17.2347	15.8727	16.6161	17.4904	18.9108	14.2652	14.0114	17.8622	17.5156	13.5925	14.3411	19.0574	17.0992	12.7378	15.1405	15.324	18.0518	13.9021	13.7208	17.5422	14.3501	14.4411	18.3076	20.1467	20.1364	20.7212	20.775	15.9954	20.8237	18.7595	18.7995	16.3801	20.6114	20.4058	19.7693	16.1776	16.1854	15.7065	16.9602	15.9723	18.4289	20.109	20.29	20.5473	20.1054	19.7693	19.6678	16.866	17.4558
Hnrnpul2	18.2685	18.5045	18.5985	16.8373	17.6592	14.2652	14.0114	13.8702	13.7609	13.5925	14.3411	13.1168	16.8031	12.7378	15.1405	15.324	15.1352	13.9021	13.7208	14.4482	14.3501	14.4411	14.1386	19.3955	16.0378	21.2427	20.6219	20.6219	15.9319	15.5627	15.3386	16.3801	15.7499	15.007	15.0796	6.84801	16.9756	16.6992	18.3874	6.84801	17.6828	6.84801	6.84801	6.84801	6.84801	6.84801	6.84801	17.5156	17.8808
Anp32e	17.8223	17.7855	17.3973	6.84801	17.566	14.2652	14.0114	13.8702	13.7609	13.5925	14.3411	13.1168	17.6677	12.7378	15.1405	20.0522	15.1352	13.9021	13.7208	14.4482	14.3501	18.2504	14.1386	16.0467	16.0378	16.0032	16.0657	15.9954	15.9319	15.5627	15.3386	16.3801	15.7499	15.007	15.0796	6.84801	15.4909	16.5133	20.238	6.84801	20.535	6.84801	6.84801	6.84801	6.84801	18.9623	6.84801	6.84801	6.84801
Cyb5b	18.8433	19.2439	19.0882	19.7799	19.5841	19.5782	19.2389	19.1079	20.109	20.1878	21.7506	19.7693	18.9679	18.3213	20.1364	22.8228	18.7947	21.4404	21.2762	21.4294	21.1989	21.1807	20.0382	19.7282	19.4509	18.9467	19.3793	18.9849	19.3955	18.9279	20.6452	22.074	19.441	20.535	20.3057	19.4974	18.8212	18.3962	18.689	18.6222	18.9383	17.6325	18.6261	18.6515	17.4904	17.724	17.7301	19.0524	19.2983
Ran	22.1231	22.1712	21.7304	21.8594	22.1712	18.9573	19.8864	18.867	19.5144	19.5555	19.138	21.3534	21.6753	20.6166	21.0169	21.0308	21.5826	20.1153	17.4371	18.4395	20.2553	14.4411	18.9149	20.7686	21.5826	20.7142	21.1239	19.1482	20.9377	15.5627	15.3386	20.3897	15.7499	15.007	19.1726	22.1313	22.3234	21.8678	22.074	22.2544	21.4216	20.665	20.3341	20.8571	21.0231	20.3057	20.2641	21.1416	20.6756
Psmd14	16.9756	18.6028	18.7496	18.3669	18.6798	14.2652	14.0114	13.8702	13.7609	13.5925	14.3411	17.9174	16.6582	12.7378	15.1405	15.324	15.1352	13.9021	13.7208	14.4482	14.3501	14.4411	14.1386	16.0467	16.0378	16.0032	16.0657	15.9954	15.9319	15.5627	15.3386	16.3801	15.7499	19.138	19.2193	18.2211	15.9954	18.0689	17.5967	17.4022	16.7873	6.84801	13.3147	6.84801	6.84801	6.84801	6.84801	6.84801	16.1923
Ttr	20.0937	19.1482	20.1524	20.5473	20.5223	14.2652	14.0114	13.8702	13.7609	13.5925	14.3411	19.2821	19.7599	19.138	15.1405	15.324	15.1352	13.9021	13.7208	14.4482	14.3501	14.4411	14.1386	16.0467	16.0378	16.0032	16.0657	15.9954	15.9319	15.5627	15.3386	16.3801	15.7499	15.007	15.0796	15.5381	16.4049	16.4367	15.1194	16.1025	15.9893	15.6979	16.4315	16.1619	15.4196	15.7254	16.1111	16.1192	17.0865
Rab6b	18.4447	18.1251	18.2505	18.0336	18.9337	20.3014	19.4614	20.0173	20.757	20.238	20.7621	18.9208	19.0404	19.2487	18.5935	19.094	19.3251	19.8628	20.5912	20.2837	19.4357	21.171	19.7226	16.0467	16.0377	16.0032	16.0657	15.9954	15.9319	19.8775	19.153	20.9317	20.238	19.0317	20.0331	20.6706	20.5108	20.29	20.013	20.0828	19.2487	20.6407	20.9494	20.652	20.486	20.8006	20.775	19.7226	20.3266
Tardbp	16.4184	6.84801	6.84801	6.84801	18.0336	17.789	14.0114	17.8223	18.5045	18.2822	17.9715	13.1168	6.84801	12.7378	19.2081	15.324	18.5935	18.2272	18.4804	18.0884	18.3076	19.0524	14.1386	19.7861	19.0003	19.4456	19.0882	19.2821	19.2081	19.7647	19.6549	16.3801	21.2639	21.4149	19.401	16.5133	14.1229	15.0611	6.84801	15.5975	16.3595	19.5609	19.7282	19.2251	19.0003	19.4614	20.109	15.1104	6.84801
Gna13	18.0518	19.3704	17.3793	19.3612	18.2764	14.2652	14.0114	13.8702	13.7609	13.5925	14.3411	19.2439	6.84801	18.9424	19.0844	15.324	15.1352	13.9021	13.7208	14.4482	14.3501	14.4411	14.1386	16.0467	16.0378	16.0032	16.0657	15.9954	15.9319	15.5627	15.3386	16.3801	15.7499	15.007	15.0796	18.6361	17.3597	13.1168	6.84801	14.5778	14.6924	12.7945	6.84801	6.84801	6.84801	14.7011	14.9266	6.84801	17.0992
Rad23b	19.9273	20.2797	19.8387	19.8013	19.4147	19.2983	18.7355	13.8702	18.5474	19.2251	14.3411	20.3608	19.3849	20.238	21.7506	20.9664	19.9322	18.0458	18.0689	18.1297	14.3501	18.2211	18.6361	16.0467	18.995	16.0032	16.0657	18.9337	19.0099	15.5627	15.3386	16.3801	15.7499	15.007	15.0796	19.6105	19.1136	19.252	19.6722	18.465	19.7099	18.4155	18.9337	18.465	18.0689	18.2887	18.6028	18.3669	18.4896
Pfn1	21.9954	22.1809	21.9884	21.4828	22.2714	20.2553	21.0107	20.4311	20.566	19.5782	14.3411	21.3984	22.1313	21.3056	21.6562	21.7694	21.6148	20.0651	20.3463	20.7336	14.3501	20.0708	14.1386	19.6939	20.8646	19.2002	19.9146	20.3987	21.171	15.5627	19.0003	21.4965	20.7851	20.4119	19.7099	21.1622	21.4404	21.5522	21.6403	21.4567	21.708	20.8237	21.2075	21.001	20.6452	20.775	20.8102	21.7925	21.8253
Ppp1r14b	17.6552	19.0625	19.3652	16.5486	11.0643	19.3096	14.0114	13.8702	13.7609	13.5925	14.3411	17.71	17.8567	12.7378	21.1476	19.9014	15.1352	13.9021	13.7208	14.4482	14.3501	14.4411	14.1386	16.0467	16.0378	16.0032	19.9014	19.4974	15.9319	20.6452	20.1823	16.3801	21.0814	19.5031	19.8923	16.4049	17.5865	16.1318	18.2584	16.446	16.9602	17.8155	17.7479	16.3595	18.4848	19.3747	17.9574	6.84801	6.84801
Rps20	19.1482	19.441	19.82	19.9014	16.4608	18.7595	19.4552	13.8702	19.4357	19.1842	19.6722	13.1168	19.2768	20.3897	20.1267	18.3511	19.8483	19.9014	19.0142	19.4088	17.6175	20.5729	19.2983	22.9548	22.8847	22.724	22.8228	22.597	22.6702	18.6933	20.0173	21.5446	20.023	19.9753	19.9273	18.4948	18.459	18.5045	19.158	18.6671	21.3452	21.6562	19.7326	20.1311	20.9377	18.4495	21.7925	20.4311	19.5946
Afdn	6.84801	6.84801	16.4184	16.9286	18.137	20.2174	18.9801	19.7742	19.1842	19.5897	19.5358	19.424	18.1028	19.3188	15.1405	15.324	15.1352	20.3664	19.843	20.0331	21.3678	17.7808	14.1386	16.0467	16.0378	19.8328	16.0657	15.9954	15.9319	15.5627	18.8377	16.3801	15.7499	15.007	18.7169	17.8223	17.4778	17.049	16.6674	17.2467	6.84801	13.2339	14.5101	18.4756	15.0342	16.1619	6.84801	17.1819	19.0048
Sfpq	17.4261	15.9954	16.426	17.8223	16.426	18.4077	18.9383	19.2389	19.7742	19.2768	19.2768	13.1168	16.7512	12.7378	18.7699	18.7748	18.6854	21.38	21.6257	21.2427	21.5522	21.708	20.5473	19.8263	19.8483	16.0032	19.9238	19.8977	19.3793	21.38	19.1842	21.5924	24.2238	24.115	21.5116	16.8579	17.0936	16.302	16.2931	16.1776	16.5864	21.3295	20.9259	21.1571	21.2427	21.2152	21.0401	15.4909	16.3663
G3bp2	17.3887	17.3379	16.9415	18.5831	19.7861	20.6706	20.7506	20.6756	20.9588	21.4673	21.219	19.6549	19.8013	19.1079	21.3056	20.8906	20.8847	22.334	20.8976	20.6584	21.1029	21.4294	21.2639	20.4166	16.0377	20.491	16.0657	19.5897	20.6452	21.7618	20.4119	20.4665	21.8429	21.3534	20.6407	16.579	15.3432	16.4112	15.9398	17.497	16.3663	21.5655	21.2847	21.2993	20.9317	21.3173	21.3589	19.3308	18.8061
Bsg	21.6148	21.9632	21.0713	21.0548	21.7858	21.1622	20.1715	20.3341	20.8102	20.2749	21.801	21.7925	21.1416	19.5304	21.9119	21.7247	21.9287	21.6483	20.7336	21.8954	22.0332	21.0169	22.0145	20.2248	16.0377	19.3612	19.3747	20.5223	20.5108	20.3403	20.6756	16.3801	22.1124	21.001	21.9632	20.1878	20.2062	19.9806	20.2837	19.9146	19.7599	20.1823	20.8006	21.0308	21.2273	21.2639	21.2639	20.9414	21.1416
Stmn2	17.5156	19.1079	19.1034	18.9108	19.0142	20.5108	20.4369	18.8898	18.6109	19.1726	19.9273	19.8483	16.5214	19.82	19.9191	18.51	18.6618	18.7748	13.7208	18.6028	14.3501	19.42	14.1386	19.5946	20.7686	20.0773	20.1671	15.9954	20.453	20.2113	18.6222	21.2152	19.4301	19.4301	18.7355	18.4896	17.6828	14.3322	18.4847	15.0162	15.6392	20.0435	20.5044	19.9146	20.0173	21.4673	19.8815	16.2378	16.1111
Rab6a	16.6792	18.1672	19.3915	17.5802	17.4904	14.2652	14.0114	13.8702	13.7609	13.5925	14.3411	17.3177	17.7855	16.819	20.4589	15.324	18.0746	13.9021	17.4321	14.4482	14.3501	14.4411	14.1386	19.158	19.4357	20.6452	19.5304	19.2714	19.5144	15.5627	15.3386	16.3801	15.7499	15.007	15.0796	14.2652	15.3564	14.9642	17.0992	15.261	17.4321	6.84801	6.84801	6.84801	6.84801	6.84801	6.84801	17.1748	16.2285
Hmgb2	15.8984	16.2049	18.755	19.0003	18.3213	14.2652	14.0114	13.8702	18.1422	13.5925	14.3411	19.6939	17.1819	17.5583	21.1807	21.1029	20.8351	18.1199	18.083	14.4482	18.6261	14.4411	18.5894	16.0467	16.0378	16.0032	16.0657	15.9954	15.9319	15.5627	15.3386	19.5946	15.7499	17.9715	18.3025	18.6732	17.763	17.1496	17.3115	17.2539	16.426	6.84801	6.84801	6.84801	6.84801	15.2124	6.84801	15.0843	6.84801
Stx6	15.8522	6.84801	6.84801	17.1819	11.0643	23.5754	23.1482	22.9778	22.9655	23.207	23.742	18.6515	6.84801	12.7378	18.5526	15.324	15.1352	22.724	22.4426	20.9809	20.5788	20.0828	21.38	16.0467	16.0378	16.0032	16.0657	15.9954	15.9319	15.5627	20.9737	20.1609	19.1781	20.6819	20.8006	18.7169	18.8564	19.0744	19.2714	18.3874	18.0746	21.3246	19.4509	21.7247	21.38	19.1034	19.7693	17.3841	16.6674
Syt2	6.84801	6.84801	16.3502	6.84801	16.4112	18.004	17.8995	17.6987	17.6722	17.6175	17.71	13.1168	6.84801	17.0159	15.1405	18.5045	15.1352	17.5583	13.7208	14.4482	14.3501	14.4411	14.1386	16.0467	16.0378	16.0032	16.0657	15.9954	15.9319	15.5627	15.3386	16.3801	15.7499	15.007	15.0796	6.84801	15.8727	6.84801	15.5478	15.6391	17.2539	6.84801	6.84801	14.8893	6.84801	6.84801	6.84801	17.987	18.1069
Uba2	19.7742	19.8683	19.8567	19.2487	19.2144	14.2652	14.0114	13.8702	13.7609	13.5925	14.3411	19.7326	19.2983	19.7555	18.6671	20.8295	19.1938	13.9021	13.7208	14.4482	14.3501	14.4411	14.1386	16.0467	16.0378	20.9494	16.0657	20.2797	15.9319	15.5627	15.3386	16.3801	15.7499	15.007	15.0796	19.138	18.7271	18.2941	19.0993	19.1938	18.1836	6.84801	6.84801	15.0239	15.7356	17.3051	16.4607	19.1842	20.0773
Calb1	6.84801	6.84801	6.84801	6.84801	11.0643	14.2652	17.6326	13.8702	17.6552	13.5925	14.3411	13.1168	6.84801	12.7378	15.1405	15.324	15.1352	13.9021	13.7208	14.4482	14.3501	14.4411	14.1386	16.0467	16.0378	16.0032	16.0657	15.9954	19.949	15.5627	15.3386	16.3801	15.7499	15.007	15.0796	6.84801	6.84801	12.2327	6.84801	14.7647	6.84801	16.3662	15.6735	17.2852	17.7935	6.84801	15.9092	18.7848	6.84801
Aimp1	18.5935	19.0361	18.3273	18.5774	18.0289	14.2652	14.0114	13.8702	13.7609	13.5925	14.3411	17.576	17.3312	16.8711	15.1405	15.324	15.1352	13.9021	13.7208	14.4482	14.3501	14.4411	14.1386	19.1876	16.0378	19.1482	16.0657	15.9954	18.8377	15.5627	15.3386	16.3801	15.7499	15.007	15.0796	18.99	19.3505	17.5031	19.2821	19.3505	19.094	6.84801	6.84801	6.84801	6.84801	6.84801	6.84801	19.2876	18.4196
Epha4	19.2439	19.1876	19.1726	18.7312	18.9573	14.2652	14.0114	13.8702	17.7432	18.0972	18.3423	19.7511	6.84801	18.9208	15.1405	15.324	15.1352	17.4211	17.6722	14.4482	14.3501	14.4411	14.1386	16.0467	16.0378	16.0032	16.0657	15.9954	15.9319	19.4874	15.3386	16.3801	15.7499	15.007	15.0796	19.2193	18.9108	19.3849	18.765	18.8564	18.6109	18.7801	18.6109	18.4447	18.5189	18.8608	18.4948	6.84801	6.84801
Slc7a5	17.5802	17.6882	18.0518	17.6677	18.9467	14.2652	14.0114	13.8702	13.7609	13.5925	14.3411	13.1168	6.84801	18.5189	18.7595	15.324	15.1352	17.8472	17.0936	18.8433	14.3501	18.8249	14.1386	16.0467	16.0378	16.0032	16.0657	15.9954	15.9319	15.5627	15.3386	19.6254	15.7499	15.007	15.0796	18.4241	18.3474	18.5732	18.0884	17.664	17.6234	17.8567	17.8519	18.6305	18.3614	18.9573	18.8723	17.2852	6.84801
Tbc1d24	19.9994	19.5841	19.094	19.7226	19.6613	19.3505	18.8433	13.8702	18.6933	13.5925	14.3411	16.8935	20.7506	19.3955	20.566	20.2749	21.0979	19.6312	13.7208	14.4482	19.7647	19.2768	14.1386	16.0467	16.0378	16.0032	16.0657	19.543	15.9319	20.0996	15.3386	16.3801	15.7499	19.9994	20.4369	19.7973	20.56	20.9259	20.8725	20.9377	23.1674	17.5802	16.9532	18.4848	19.0844	17.2224	17.3597	20.5419	21.0651
Rab5b	17.5865	16.997	17.1071	16.8711	17.4145	14.2652	14.0114	13.8702	13.7609	13.5925	14.3411	18.1251	16.6674	18.0689	15.1405	15.324	18.2392	17.8104	13.7208	14.4482	14.3501	14.4411	14.1386	20.7212	20.7336	20.4791	20.7275	20.4311	20.6706	15.5627	15.3386	16.3801	15.7499	15.007	15.0796	19.7861	19.3652	19.82	17.9413	18.8475	17.6024	16.5214	16.2774	16.8999	16.7631	14.8779	16.5133	19.2655	18.2887
Rbm3	18.6618	18.7271	18.7995	19.5144	19.8683	20.7802	21.0169	20.7142	20.6276	21.3911	21.4149	13.1168	19.5782	19.6254	19.9014	15.324	20.4975	21.6403	21.6987	22.0332	21.5253	22.2544	22.1712	21.5826	21.4741	21.5987	21.5324	21.5391	21.3367	21.1331	21.6892	22.0944	21.6483	22.7126	21.7393	18.3159	17.8924	17.2224	18.6515	17.8567	18.3614	20.6584	20.5853	20.8509	20.9737	20.2749	20.6219	6.84801	19.9806
Ccdc88a	16.5486	6.84801	16.4112	6.84801	11.0643	18.9623	18.3076	18.2504	18.4022	13.5925	14.3411	13.1168	6.84801	18.7947	18.6361	20.4731	15.1352	19.6992	18.1779	18.8249	17.7808	17.9944	14.1386	16.0467	16.0378	18.9337	16.0657	19.1842	19.8483	15.5627	20.4791	16.3801	19.9322	19.966	18.6982	17.2852	17.6326	16.7373	16.5214	6.84801	15.9398	6.84801	17.3547	16.5083	16.3934	14.6417	6.84801	6.84801	16.4367
Tbcb	17.8714	18.2392	17.6175	17.2347	16.7814	14.2652	18.0237	17.4088	17.2657	18.2089	18.1422	19.4823	18.6671	16.7567	15.1405	19.2251	19.5193	17.2971	18.8475	17.534	18.3962	19.0142	18.5329	16.0467	16.0377	19.424	19.3417	19.2439	19.1726	15.5627	15.3386	16.3801	15.7499	15.007	15.0796	18.4535	15.9535	17.6882	17.2169	17.1496	18.4196	18.2584	18.4395	18.7058	19.6254	18.9467	19.3547	20.1565	19.543
Slc6a1	6.84801	17.3973	18.7169	15.9535	16.8261	14.2652	14.0114	13.8702	13.7609	13.5925	14.3411	19.3915	18.3924	18.2822	18.1521	15.324	15.1352	19.6485	17.7357	14.4482	14.3501	14.4411	14.1386	16.0467	16.0378	19.9806	19.7226	20.1671	19.2655	15.5627	15.3386	19.9381	18.8564	15.007	19.0317	20.29	20.059	20.5955	20.3163	20.1054	19.7389	18.7449	19.8815	19.6773	18.7169	18.8845	19.158	20.8847	18.867
Elp2	18.5474	18.5287	18.2764	6.84801	18.7947	14.2652	14.0114	13.8702	13.7609	13.5925	14.3411	19.9753	6.84801	12.7378	18.2089	18.6933	18.4948	13.9021	13.7208	14.4482	14.3501	14.4411	14.1386	16.0467	16.0378	16.0032	16.0657	15.9954	15.9319	15.5627	15.3386	16.3801	15.7499	15.007	15.0796	20.059	20.1467	19.8923	21.3295	20.3463	20.3204	6.84801	6.84801	6.84801	6.84801	6.84801	6.84801	18.8212	18.1297
Evl	15.7609	15.9319	6.84801	15.8522	17.4211	17.9529	17.5085	13.8702	18.137	13.5925	14.3411	17.1136	16.1696	12.7378	15.1405	15.324	15.1352	13.9021	13.7208	17.5272	14.3501	14.4411	14.1386	16.0467	16.0378	16.0032	16.0657	19.1238	15.9319	15.5627	15.3386	19.6105	15.7499	15.007	15.0796	16.1619	14.2324	16.6942	14.5101	16.6099	14.1541	15.4403	15.9092	15.7873	16.7427	6.84801	15.0611	13.6775	6.84801
Cyb5a	19.143	18.202	18.7699	18.5985	18.8168	17.4558	17.7043	17.5031	17.5422	18.83	17.6284	13.1168	6.84801	19.3915	19.3704	19.7043	19.1842	18.4155	18.8433	19.2557	18.3159	18.5894	18.1422	16.0467	16.0378	16.0032	16.0657	15.9954	15.9319	18.6028	19.0744	19.8815	19.2081	18.6154	18.3423	19.441	19.1842	19.6825	16.1923	19.3547	17.3718	19.1136	14.3322	18.1251	18.4998	18.6028	18.6305	18.2157	18.5287
Farsb	18.7169	19.7599	19.1482	19.0048	20.122	14.2652	14.0114	13.8702	13.7609	13.5925	14.3411	20.5955	20.059	19.6613	21.3452	21.1239	15.1352	13.9021	13.7208	14.4482	14.3501	14.4411	14.1386	21.94	21.6987	21.9632	21.2762	21.3452	21.9785	15.5627	15.3386	16.3801	15.7499	15.007	15.0796	18.5832	18.8124	18.4998	18.2392	18.377	16.6992	18.9149	18.9383	19.3652	19.7599	18.4394	18.3708	17.4371	19.4762
Gm20431	20.6941	20.2641	21.0107	21.3295	21.1331	20.3403	20.0382	19.4762	20.2837	20.3097	20.4975	21.5655	20.2797	20.757	20.1565	20.6756	19.82	19.3505	19.424	14.4482	19.2655	20.3204	17.4088	16.0467	16.0377	16.0032	16.0657	15.9954	15.9319	19.7226	19.6992	19.4088	19.7043	19.0142	18.9108	21.7178	21.9632	21.8594	21.6324	21.6639	21.4149	20.4248	20.7212	20.7001	20.7142	20.5912	20.9317	21.0107	20.5729
Ddah1	20.6114	20.4589	20.757	20.0522	20.2641	20.0828	18.7894	18.8564	18.765	18.689	19.1299	21.5053	20.486	21.4057	20.652	15.324	19.6172	18.7169	19.4509	14.4482	14.3501	18.298	17.71	16.0467	19.2048	16.0032	16.0657	15.9954	15.9319	19.3043	15.3386	16.3801	15.7499	18.1328	18.9623	19.6549	19.3308	20.3897	20.3847	20.2681	20.7444	19.0199	19.3043	18.0289	18.5245	18.1567	18.8956	20.535	20.3463
Srgap3	15.6569	16.2592	16.5864	16.5214	11.0643	14.2652	14.0114	13.8702	13.7609	13.5925	14.3411	17.3793	16.5903	17.4321	15.1405	15.324	18.1949	13.9021	13.7208	14.4482	14.3501	14.4411	14.1386	16.0467	16.0378	16.0032	16.0657	15.9954	15.9319	15.5627	15.3386	16.3801	15.7499	15.007	15.0796	19.252	18.3273	18.1199	18.5245	18.3829	19.2876	18.7748	18.3213	18.8168	17.4614	18.0972	17.789	16.9868	6.84801
Daam1	17.6234	17.8949	17.8321	17.8472	17.0865	19.1239	19.3505	19.2251	18.6408	18.3318	19.2354	17.5422	18.6731	18.6305	15.1405	15.324	15.1352	18.7111	17.6284	19.0317	19.2144	19.3612	14.1386	16.0467	16.0377	16.0032	16.0657	15.9954	15.9319	19.843	15.3386	16.3801	15.7499	19.5238	19.7916	16.9126	17.1883	15.6979	18.6109	18.2505	16.4459	17.6592	18.1625	17.5422	17.8074	16.7055	18.4998	15.8358	18.2822
Nsdhl	19.1238	19.2557	18.83	15.842	17.0363	14.2652	19.949	19.9322	20.2012	13.5925	14.3411	13.1168	18.7496	16.8098	21.2712	15.324	15.1352	20.633	19.5144	14.4482	20.9188	20.2553	20.9885	16.0467	16.0378	16.0032	16.0657	15.9954	15.9319	15.5627	15.3386	16.3801	15.7499	18.0401	15.0796	6.84801	6.84801	6.84801	17.1975	15.0426	17.5533	16.7945	14.7647	16.1318	14.7011	15.4196	16.5083	16.3934	6.84801
Psat1	19.4509	19.0882	19.6722	19.3915	19.0317	14.2652	14.0114	13.8702	13.7609	13.5925	14.3411	13.1168	17.6024	12.7378	15.1405	18.5985	18.4241	17.7043	17.763	14.4482	14.3501	14.4411	14.1386	16.0467	16.0378	16.0032	16.0657	15.9954	15.9319	15.5627	15.3386	16.3801	15.7499	15.007	15.0796	19.5609	19.4922	19.2048	20.0288	19.6874	19.3612	17.4614	17.4837	17.8472	16.6504	6.84801	17.9066	20.7444	19.7451
Tmem30a	18.2504	18.8061	19.1631	18.6732	18.656	14.2652	14.0114	19.1299	19.3849	18.6028	14.3411	19.7916	6.84801	19.3505	15.1405	15.324	15.1352	19.1842	19.6105	14.4482	19.9719	20.7001	19.0267	16.0467	19.1685	16.0032	16.0657	15.9954	18.8168	19.82	18.6154	19.8013	18.7894	18.689	18.7058	17.8366	18.9149	18.137	18.1328	19.1344	16.9126	18.8795	18.8475	19.2193	18.2822	18.8061	17.8416	17.6175	6.84801
Mapre3	19.9089	20.535	19.3308	20.3847	21.5253	20.6819	20.9188	21.171	20.6706	20.4166	21.3452	13.1168	20.7921	19.6172	21.8253	15.324	20.3664	13.9021	13.7208	14.4482	14.3501	14.4411	14.1386	19.4707	16.0377	16.0032	16.0657	15.9954	15.9319	21.0231	15.3386	16.3801	15.7499	20.4369	15.0796	18.9383	18.6072	18.4155	19.3612	19.2714	19.9719	19.7043	20.8102	20.3014	20.1311	17.6943	21.1416	20.652	21.8342
Rtn3	22.8847	22.6395	22.7126	22.5626	23.1674	23.3774	23.4132	23.288	22.7126	23.4693	23.3774	22.1528	22.9915	22.1124	21.6148	21.4567	22.7871	23.24	22.6093	23.288	23.3217	22.9548	22.4569	19.9437	16.0377	19.565	16.0657	15.9954	15.9319	22.1528	21.9884	22.282	21.8777	21.9884	22.1407	22.2341	22.3439	22.1712	22.5028	22.5226	21.6068	20.817	20.3204	20.633	20.5955	19.8529	19.9753	21.6892	23.1482
Myo18a	6.84801	6.84801	6.84801	6.84801	11.0643	14.2652	14.0114	13.8702	13.7609	13.5925	14.3411	13.1168	6.84801	12.7378	15.1405	15.324	15.1352	13.9021	13.7208	14.4482	14.3501	14.4411	14.1386	16.0467	16.0378	16.0032	16.0657	15.9954	15.9319	15.5627	15.3386	16.3801	15.7499	15.007	15.0796	14.1229	6.84801	6.84801	6.84801	13.8392	6.84801	6.84801	6.84801	6.84801	6.84801	6.84801	6.84801	6.84801	6.84801
Rdx	21.1476	21.1176	21.0169	20.453	21.5522	20.4975	20.8725	20.4369	19.5946	20.6276	20.9259	20.4458	20.775	20.5157	18.995	20.5157	21.5735	20.6584	19.8529	18.7312	20.1765	18.7407	19.9191	20.7851	21.4216	20.9945	21.0548	20.5788	20.7444	20.2591	20.5419	16.3801	20.7686	18.2634	20.2837	19.6939	19.8683	20.1467	18.8845	19.8529	19.1136	19.8085	20.6166	19.7799	19.6874	20.2553	20.0173	19.0361	21.0814
Tom1l2	16.3316	15.8636	16.1244	6.84801	16.6099	14.2652	19.1631	13.8702	17.26	18.137	14.3411	13.1168	17.9574	12.7378	15.1405	15.324	18.541	13.9021	13.7208	14.4482	14.3501	14.4411	14.1386	16.0467	16.0378	16.0032	16.0657	15.9954	15.9319	15.5627	15.3386	16.3801	15.7499	15.007	15.0796	13.4198	17.3312	15.3145	16.7814	15.0964	14.312	6.84801	16.5133	15.1194	6.84801	15.8832	6.84801	17.8519	19.1136
Pacs1	17.4321	17.6677	19.2389	17.8104	17.4321	14.2652	14.0114	13.8702	13.7609	13.5925	14.3411	13.1168	18.1199	17.26	15.1405	15.324	15.1352	13.9021	13.7208	14.4482	14.3501	14.4411	14.1386	16.0467	16.0378	16.0032	16.0657	15.9954	15.9319	15.5627	15.3386	16.3801	15.7499	15.007	15.0796	16.9602	18.1521	18.2089	17.8948	17.4904	18.3273	6.84801	6.84801	6.84801	6.84801	6.84801	6.84801	17.8868	16.8431
Txn	20.1565	20.9809	20.9945	20.0331	20.0651	17.6482	20.8571	19.0142	21.0889	20.3987	20.6027	21.5924	21.1622	21.7694	21.9287	21.5253	21.6892	21.3452	21.38	18.9149	19.1188	19.2354	20.1765	19.2048	16.0377	19.0845	16.0657	19.3915	18.8564	19.0455	20.013	20.3057	19.314	18.3614	15.0796	19.153	20.0382	20.1878	19.6773	20.2012	20.5955	20.5788	21.0889	20.7444	20.6584	20.665	20.7336	19.7916	20.2062
Rpl28	20.5729	19.5304	19.6105	20.652	18.9208	19.2714	19.9806	19.9601	19.3308	19.6435	18.9017	20.109	18.4077	19.565	19.0797	21.3295	19.543	19.8135	19.6874	20.4589	19.6366	20.7851	19.843	21.7694	21.3841	21.8678	21.4479	21.5735	21.4741	20.23	20.238	21.6403	19.8775	20.652	20.3463	20.5223	20.5788	20.5729	20.5419	20.8064	20.2553	21.4741	21.6562	21.4057	21.2639	21.7618	21.4741	20.9259	19.8775
Rpn2	17.875	18.2764	16.8579	17.4778	11.0643	20.2248	19.5304	19.571	19.5094	19.8977	20.9317	17.724	16.9805	12.7378	19.4614	19.565	15.1352	19.7451	17.9293	18.867	19.9806	19.0267	19.3793	16.0467	16.0377	16.0032	16.0657	15.9954	15.9319	15.5627	19.158	16.3801	15.7499	18.1149	15.0796	16.7945	17.7999	17.724	18.1521	18.0089	17.1683	16.8999	16.9756	17.6592	17.5865	17.29	17.5031	16.4529	17.9674
Esd	6.84801	16.2138	16.4676	16.1111	16.563	20.2641	20.3847	19.9014	13.7609	20.1823	14.3411	17.2971	6.84801	12.7378	21.7694	20.6706	15.1352	13.9021	13.7208	14.4482	14.3501	14.4411	14.1386	16.0467	16.0378	16.0032	16.0657	15.9954	15.9319	20.6114	20.5788	21.1807	21.0308	20.6114	20.9494	17.2301	16.8711	16.7814	17.8868	17.0774	18.3963	17.3718	17.6482	17.8029	15.4601	16.1449	16.8431	16.2592	17.9944
Psme1	21.952	22.1313	22.2165	21.9884	22.5868	18.3963	17.8472	18.0289	17.9986	18.2392	18.6109	22.2165	23.1849	22.0665	23.3063	23.4132	22.0415	18.5474	17.6373	17.6592	17.5902	18.5474	18.0579	21.6753	21.8777	21.8174	21.4889	21.801	21.6403	15.5627	15.3386	16.3801	15.7499	15.007	15.0796	19.8775	21.0548	20.5107	20.7686	21.1476	21.3246	13.9932	13.8593	13.8917	14.5778	6.84801	16.0467	20.2438	20.6819
Dnajb6	16.6304	6.84801	6.84801	6.84801	11.0643	14.2652	18.4241	13.8702	13.7609	13.5925	14.3411	13.1168	6.84801	12.7378	15.1405	20.817	18.459	13.9021	17.5085	18.2634	18.9016	14.4411	17.392	16.0467	16.0378	16.0032	16.0657	15.9954	15.9319	15.5627	15.3386	16.3801	15.7499	15.007	15.0796	6.84801	6.84801	6.84801	6.84801	13.7208	6.84801	6.84801	16.2285	6.84801	6.84801	6.84801	16.3068	6.84801	6.84801
Slc25a3	17.2099	19.252	18.6671	19.2714	18.4847	18.5985	18.083	20.9737	18.1149	20.2113	19.2876	19.8263	19.9437	20.5853	19.571	18.5935	18.0401	20.2174	20.7074	21.4479	21.4741	21.9954	20.3097	16.0467	16.0377	16.0032	16.0657	15.9954	15.9319	15.5627	19.8263	20.2837	19.7451	18.337	19.0142	17.9986	18.1567	17.6482	18.0689	17.9986	17.6592	20.1153	19.9146	20.3987	20.3787	19.1876	19.8864	21.0979	20.8571
Erlin2	6.84801	17.1376	6.84801	16.6674	18.4804	22.2165	21.2847	21.0107	20.9317	21.9031	20.1267	13.1168	16.7427	12.7378	19.6105	21.219	19.2193	21.2639	20.1823	19.0625	19.8387	19.4762	20.5107	16.0467	16.0378	16.0032	16.0657	15.9954	15.9319	20.9259	21.0169	16.3801	20.3897	15.007	20.2681	10.1337	6.84801	6.84801	6.84801	14.53	13.5925	14.1775	14.7961	14.2502	17.497	17.7479	18.2822	14.0912	16.2444
Cirbp	16.2516	6.84801	6.84801	6.84801	11.0643	18.1069	18.6109	17.9114	17.6117	17.5422	14.3411	13.1168	17.0104	12.7378	15.1405	15.324	15.1352	13.9021	17.8416	18.5245	19.8013	19.7916	19.1344	20.2641	21.219	21.219	20.9945	20.9377	20.9414	19.2935	19.5031	19.9806	19.1034	19.6312	18.7848	15.2994	12.9047	12.7945	14.9266	13.7609	13.9932	18.0972	17.1196	17.3489	18.7312	18.9337	18.3273	15.6251	16.7124
Ptpa	6.84801	6.84801	6.84801	16.4409	17.8714	14.2652	17.365	17.4145	17.3597	18.004	18.0625	20.1054	17.1136	12.7378	20.2062	15.324	15.1352	13.9021	13.7208	21.6813	21.1176	18.2685	20.7275	16.0467	16.0378	16.0032	20.3608	20.3608	15.9319	15.5627	18.8845	16.3801	15.7499	20.817	15.0796	16.3595	17.365	17.6722	17.1136	17.6943	16.7055	18.3874	18.9524	17.8155	16.4184	17.0549	16.0032	17.6482	18.9467
Rpl22l1	17.1136	6.84801	16.6243	6.84801	11.0643	19.1781	19.8013	21.0401	20.535	20.5107	18.8168	13.1168	16.6504	12.7378	15.1405	15.324	15.1352	20.6452	13.7208	18.7449	21.7618	14.4411	20.652	22.282	21.5987	22.225	21.7393	22.1313	21.7247	21.7506	22.597	16.3801	22.2043	21.1925	22.1044	6.84801	6.84801	16.3502	15.4096	6.84801	14.0585	19.3955	18.3708	18.5894	18.9573	19.7173	19.5841	14.7104	17.4414
Arl3	17.5031	6.84801	6.84801	16.6383	11.0643	19.5304	17.3051	13.8702	13.7609	17.0865	19.0267	19.1938	6.84801	12.7378	15.1405	15.324	15.1352	13.9021	19.2001	19.2297	17.5802	18.377	18.6222	16.0467	16.0378	16.0032	16.0657	15.9954	15.9319	15.5627	15.3386	16.3801	15.7499	15.007	15.0796	15.6569	15.9637	15.1352	15.9893	14.0585	14.3687	16.5486	16.7945	17.8223	17.365	17.5619	17.0865	6.84801	6.84801
Ermn	6.84801	16.9682	6.84801	17.0707	11.0643	14.2652	14.0114	13.8702	13.7609	13.5925	14.3411	13.1168	6.84801	12.7378	15.1405	15.324	15.1352	13.9021	13.7208	14.4482	14.3501	14.4411	14.1386	16.0467	16.0378	16.0032	16.0657	15.9954	15.9319	15.5627	15.3386	16.3801	15.7499	15.007	15.0796	6.84801	14.6012	14.2054	17.8416	16.8935	16.7982	6.84801	6.84801	6.84801	6.84801	6.84801	6.84801	20.1878	18.7894
Kif1a	20.3403	19.9238	20.4909	19.949	19.2048	14.2652	14.0114	13.8702	13.7609	13.5925	14.3411	20.7275	6.84801	12.7378	20.2641	20.7073	15.1352	13.9021	13.7208	14.4482	14.3501	14.4411	14.1386	16.0467	16.0378	16.0032	16.0657	15.9954	15.9319	15.5627	15.3386	16.3801	15.7499	15.007	15.0796	20.023	20.6407	20.2012	21.111	20.4909	20.7142	6.84801	6.84801	6.84801	6.84801	6.84801	6.84801	18.1148	17.4778
Nipsnap1	18.1949	19.0455	18.0458	18.8433	11.0643	22.5226	21.8954	22.5521	23.207	22.597	22.2165	13.1168	20.0331	12.7378	19.7599	22.4347	23.3934	23.4132	22.6813	22.8978	23.7803	22.8611	23.6924	16.0467	16.0378	16.0032	16.0657	15.9954	15.9319	22.5382	22.6396	16.3801	21.9201	22.4426	22.5028	6.84801	6.84801	6.84801	6.84801	16.8373	17.29	20.0708	19.2487	18.1422	19.5946	20.0828	19.7226	17.7679	6.84801
Pdxp	17.3793	17.8074	17.4474	16.6243	16.9487	14.2652	14.0114	13.8702	13.7609	13.5925	14.3411	13.1168	17.763	12.7378	15.1405	15.324	15.1352	13.9021	13.7208	14.4482	14.3501	14.4411	14.1386	16.0467	16.0377	16.0032	16.0657	15.9954	15.9319	15.5627	15.3386	16.3801	15.7499	15.007	15.0796	17.5865	17.759	16.7427	18.8956	17.6482	18.5329	15.7975	17.1448	16.9682	16.5864	17.8924	14.9771	18.4998	18.9149
Rras2	18.9734	19.4614	19.2487	19.2001	18.7312	14.2652	17.2403	13.8702	18.7407	18.5621	19.0574	19.8328	18.2442	19.7973	19.2876	15.324	15.1352	17.2467	13.7208	14.4482	14.3501	17.6828	17.6677	16.0467	16.0378	16.0032	16.0657	15.9954	15.9319	18.4394	15.3386	16.3801	15.7499	17.9674	18.0237	20.0435	20.3403	19.9238	19.6366	20.1153	19.4823	18.7111	19.153	18.7801	19.1299	17.753	18.9424	20.5537	19.8567
Tpm3	21.0169	20.5419	20.8064	20.6941	20.4248	19.9381	20.491	20.6819	21.1866	18.6361	21.0107	22.2341	21.0308	21.9954	21.171	21.0814	20.757	21.2075	18.9849	20.5853	21.4965	20.5955	19.7389	16.0467	19.7599	19.7326	19.7973	15.9954	19.8775	19.6549	18.4948	20.6706	15.7499	15.007	15.0796	21.801	21.6148	21.0169	21.2273	21.3056	21.0169	21.3911	21.708	21.5655	21.4567	21.6813	20.8847	20.29	19.7916
Scamp3	6.84801	17.9715	16.6028	16.9081	18.0194	14.2652	14.0114	13.8702	13.7609	13.5925	14.3411	13.1168	17.9986	12.7378	15.1405	15.324	15.1352	13.9021	13.7208	14.4482	14.3501	14.4411	14.1386	16.0467	16.0378	16.0032	16.0657	15.9954	15.9319	15.5627	15.3386	16.3801	15.7499	15.007	15.0796	18.7699	18.1836	16.9805	18.3125	18.5526	16.8711	17.6117	17.4371	18.2728	18.7058	17.4778	17.4088	17.8416	17.4088
Cldn11	6.84801	6.84801	6.84801	6.84801	11.0643	14.2652	14.0114	13.8702	13.7609	13.5925	14.3411	13.1168	6.84801	17.1136	15.1405	18.5774	18.9208	13.9021	13.7208	14.4482	14.3501	14.4411	14.1386	16.0467	16.0378	16.0032	16.0657	15.9954	15.9319	15.5627	15.3386	16.3801	15.7499	15.007	15.0796	6.84801	6.84801	6.84801	6.84801	6.84801	6.84801	6.84801	6.84801	16.2865	6.84801	6.84801	15.4403	22.6955	22.8611
Mgst3	6.84801	6.84801	6.84801	16.0794	11.0643	14.2652	18.004	17.3793	13.7609	17.29	17.6677	17.5902	18.9279	19.1299	15.1405	15.324	15.1352	18.0884	18.1199	14.4482	14.3501	18.8433	14.1386	16.0467	16.0378	16.0032	16.0657	15.9954	15.9319	18.765	15.3386	16.3801	15.7499	15.007	15.0796	19.9931	19.2439	18.7801	13.6168	19.2354	15.9189	19.2001	17.5865	19.4874	19.2144	19.5031	16.6304	18.9016	19.1034
Cdc42bpb	17.3597	18.8124	17.9413	18.173	17.3718	14.2652	19.6549	18.2634	13.7609	19.42	14.3411	13.1168	18.3423	12.7378	15.1405	15.324	20.3732	13.9021	18.4948	14.4482	14.3501	14.4411	14.1386	16.0467	16.0378	16.0032	20.2248	15.9954	15.9319	20.6584	15.3386	16.3801	15.7499	15.007	19.7799	17.0307	17.5218	17.0658	16.1244	18.6982	14.9046	18.3924	18.8377	18.1779	19.0142	18.4756	18.6732	6.84801	18.995
Gphn	17.0658	17.1196	17.0159	16.6304	16.7427	14.2652	18.2728	13.8702	17.8868	17.3841	14.3411	19.4301	18.3125	18.4447	15.1405	15.324	18.51	18.6671	18.5045	18.9017	17.497	19.3417	14.1386	21.0548	20.8064	21.8429	20.8237	15.9954	21.6813	15.5627	15.3386	16.3801	15.7499	15.007	15.0796	19.1188	19.1876	19.1188	19.9537	19.0574	20.0288	19.5897	19.7555	19.8263	19.5358	19.8135	19.6485	18.5366	17.7432
Nectin1	16.9192	17.365	17.2657	16.9358	17.0611	19.8328	19.0267	19.6992	20.0522	19.9601	19.9238	18.4196	16.5969	18.5577	19.2821	15.324	15.1352	18.656	21.2533	17.9478	19.1136	14.4411	17.8666	16.0467	16.0378	19.6613	19.6722	19.3355	20.013	15.5627	18.5245	16.3801	18.8956	15.007	18.4077	16.9239	15.1104	14.0912	14.6558	6.84801	15.0239	16.579	6.84801	16.9416	17.4261	17.1926	6.84801	16.4315	6.84801
Psma3	21.1416	20.6878	21.3534	20.6878	20.7622	17.5481	17.2747	17.2467	17.29	13.5925	17.6373	20.8906	20.3204	20.0996	19.1842	19.1188	18.99	13.9021	17.1448	14.4482	14.3501	17.5272	17.7301	20.9494	20.8847	20.9664	20.8424	21.1029	20.2837	15.5627	15.3386	16.3801	15.7499	15.007	18.0132	19.3043	20.6878	20.3787	20.8509	20.5912	20.6756	18.4695	18.6408	18.9849	18.6732	17.7808	18.6109	20.7336	20.2502
Cotl1	18.9424	19.0673	20.0937	18.9734	18.7407	18.3318	18.7947	19.1781	19.3043	18.9383	19.7099	20.6027	20.491	20.3204	20.6027	19.7799	20.4369	19.4922	20.1565	20.6756	20.453	19.9866	19.9273	16.0467	16.0377	16.0032	16.0657	19.3505	15.9319	18.8564	18.5189	16.3801	15.7499	15.007	15.0796	18.2272	18.689	18.689	18.0625	19.2002	16.2592	19.3417	19.5841	19.6549	19.0797	19.4707	19.6435	16.1318	17.7357
PSME2b	17.4022	17.5583	18.4948	17.5716	17.2403	14.2652	14.0114	13.8702	13.7609	13.5925	14.3411	18.8249	18.0625	16.9805	19.3505	15.324	15.1352	13.9021	13.7208	14.4482	14.3501	14.4411	14.1386	16.0467	16.0378	16.0032	16.0657	15.9954	15.9319	15.5627	15.3386	16.3801	15.7499	15.007	15.0796	18.9055	18.8377	18.7595	18.9849	17.4837	17.8074	6.84801	15.5578	6.84801	16.1318	6.84801	15.6979	15.6648	6.84801
Dbi	19.401	19.8135	19.3096	17.789	17.7679	14.2652	20.8102	20.5223	21.2762	20.8571	20.3403	19.3704	18.6982	18.7449	19.9146	21.4965	21.7178	18.9108	20.6276	19.8923	19.3251	14.4411	14.1386	21.1622	20.817	21.1571	20.7001	20.6584	21.2639	20.2797	19.3652	16.3801	19.0574	19.6992	19.6254	18.9424	18.7449	19.424	16.7982	16.8514	18.6618	19.2655	18.459	18.7595	18.3025	19.3308	19.1876	15.2349	6.84801
Oga	19.0993	18.689	18.8723	20.0435	18.0689	22.0332	20.4975	21.3367	20.1054	21.3173	18.995	20.3266	16.5289	17.8995	21.8954	21.9785	21.5253	19.158	17.5031	19.7511	19.314	14.4411	19.5946	16.0467	21.1029	20.3608	16.0657	15.9954	15.9319	21.1925	21.1416	16.3801	20.7142	15.007	15.0796	16.2931	16.7631	14.8398	16.6099	17.6326	17.4614	18.2634	14.2812	16.3662	17.0307	17.5716	17.4904	16.446	17.0658
Lnpk	16.4409	6.84801	16.2695	6.84801	11.0643	18.2321	19.0625	18.6798	18.6222	13.5925	18.4998	13.1168	6.84801	12.7378	15.1405	15.324	15.1352	18.2584	13.7208	17.9114	18.6361	14.4411	14.1386	16.0467	16.0378	16.0032	16.0657	15.9954	15.9319	15.5627	15.3386	16.3801	15.7499	15.007	15.0796	18.4447	17.0307	18.0237	16.6992	16.2931	17.6284	16.7631	15.324	15.0162	15.9893	6.84801	6.84801	14.9771	6.84801
Vat1l	15.2994	6.84801	6.84801	16.0526	11.0643	14.2652	14.0114	18.3511	19.1726	13.5925	19.1482	16.9358	6.84801	12.7378	15.1405	18.2321	15.1352	13.9021	17.8519	14.4482	18.99	14.4411	14.1386	19.8815	16.0378	16.0032	16.0657	15.9954	15.9319	19.3505	19.5555	16.3801	20.2967	19.5782	19.6549	13.465	15.0426	13.8046	15.3627	15.6979	13.2339	15.5896	6.84801	6.84801	17.4676	17.0307	16.7225	15.3564	17.2099
Camk4	6.84801	6.84801	6.84801	6.84801	11.0643	14.2652	19.1781	19.7555	13.7609	13.5925	14.3411	13.1168	6.84801	12.7378	15.1405	15.324	15.1352	13.9021	13.7208	14.4482	14.3501	14.4411	14.1386	16.0467	16.0378	16.0032	16.0657	15.9954	15.9319	15.5627	15.3386	16.3801	15.7499	15.007	15.0796	15.9637	17.4261	16.9868	18.1028	17.3597	17.3177	16.9487	16.0701	16.0308	16.426	16.7225	16.5903	16.4993	16.6161
Sh3gl1	18.0579	6.84801	18.1328	17.534	11.0643	14.2652	14.0114	13.8702	13.7609	13.5925	14.3411	19.2001	16.139	12.7378	20.2967	19.6213	15.1352	13.9021	13.7208	14.4482	14.3501	14.4411	14.1386	16.0467	16.0378	16.0032	16.0657	15.9954	15.9319	15.5627	15.3386	16.3801	15.7499	15.007	15.0796	17.2747	16.8514	15.9189	16.9756	14.4947	16.5547	6.84801	16.8999	17.5533	6.84801	6.84801	6.84801	18.0237	6.84801
Sh3bgrl	17.5716	18.0458	19.0317	17.8366	18.6515	20.7073	20.4458	18.8168	20.9124	20.1364	20.7001	18.1521	18.2392	18.5774	15.1405	15.324	15.1352	20.3987	20.8006	20.6219	18.6671	20.8102	14.1386	16.0467	16.0378	16.0032	16.0657	15.9954	15.9319	15.5627	15.3386	16.3801	15.7499	15.007	15.0796	16.2049	17.8567	16.6435	17.1242	15.8358	16.4049	19.9322	18.7848	19.6047	19.0099	19.2935	19.8085	17.2301	6.84801
Vapb	17.5619	16.4676	17.6722	17.6234	18.3572	17.6175	17.4371	17.8995	17.2224	18.4948	18.4155	17.534	16.0377	12.7378	15.1405	15.324	18.0917	17.8868	18.0518	17.5583	17.5422	18.004	17.4371	18.99	18.9679	18.9279	19.1239	18.9055	19.1188	19.9273	19.8483	16.3801	15.7499	20.355	20.5223	15.0516	10.5157	16.0794	14.6307	13.465	18.1251	17.9174	17.8622	17.7043	17.1496	14.986	18.1251	15.1458	16.7055
Ide	16.1854	17.4676	17.5422	17.8155	18.8212	14.2652	14.0114	13.8702	13.7609	19.6613	18.8433	18.3025	18.3614	12.7378	19.7799	20.0996	15.1352	13.9021	13.7208	14.4482	14.3501	14.4411	14.1386	16.0467	19.6939	19.8135	20.2062	15.9954	19.9381	15.5627	15.3386	16.3801	19.0099	20.2502	15.0796	14.0912	6.84801	6.84801	15.0516	12.951	17.1496	14.5101	13.1168	15.9535	6.84801	16.0238	6.84801	17.7357	17.8519
Rap2b	18.867	18.9467	18.3213	18.9337	18.377	21.1866	20.7212	19.9437	20.7921	20.6452	21.1476	19.4357	18.6854	18.0194	15.1405	15.324	18.0884	20.2967	20.8906	20.56	20.3097	20.9188	19.1876	16.0467	16.0378	16.0032	16.0657	15.9954	15.9319	18.6261	15.3386	16.3801	19.1299	15.007	18.8168	6.84801	16.6435	16.1776	15.2994	15.9189	15.8522	19.9538	18.8212	18.8377	20.1671	19.2876	20.8006	18.1626	18.2728
Thy1	16.1111	17.5865	16.4529	17.2795	11.0643	17.8416	17.6828	13.8702	13.7609	13.5925	14.3411	19.9537	20.6819	20.5044	15.1405	19.8725	19.2983	18.8124	18.5621	17.664	18.4756	14.4411	18.7355	19.8924	19.7389	19.6678	19.8725	19.3955	19.6939	19.3308	19.3251	20.8847	20.0069	19.2439	19.3417	20.8295	20.9664	21.0231	20.486	20.566	20.1765	19.7599	20.2553	19.8815	19.6613	19.6678	19.7599	22.5226	23.0434
Srgap2	18.4535	19.7799	19.9437	19.0198	18.465	17.4371	17.759	13.8702	18.8956	18.3125	18.1251	13.1168	19.4147	20.7336	20.3204	15.324	19.5782	17.826	19.3417	18.2728	18.3511	18.0458	18.3159	16.0467	16.0378	16.0032	16.0657	15.9954	15.9319	15.5627	20.1364	19.5897	21.2354	18.4022	19.8135	22.225	22.2165	22.365	22.6284	22.597	22.4347	17.7679	17.0774	17.1136	17.4778	18.459	18.173	20.5223	19.2487
Rps28	20.491	19.949	20.4589	20.6219	19.6549	21.171	20.5788	20.2062	20.3664	20.7921	20.1054	21.0651	19.6825	20.5729	18.8898	15.324	19.8135	21.0548	20.4665	18.8168	20.9414	20.7444	18.3875	21.7618	21.801	20.109	21.9201	21.8863	21.5826	21.7764	20.5853	22.1626	18.9149	19.8135	15.0796	20.7001	20.2749	20.1565	20.7275	20.1609	20.491	21.8508	22.2165	22.1712	21.8342	21.3589	21.8777	19.949	18.6408
Rpl23a	19.7599	18.9383	19.4301	19.9146	18.6305	18.3511	20.0331	20.4589	20.2248	19.4707	20.023	20.4975	19.1632	12.7378	18.0972	20.2681	20.535	13.9021	17.8995	17.7301	14.3501	18.7894	18.7223	21.1029	20.238	21.6483	21.4057	20.1765	22.0834	19.4456	19.3612	21.3452	19.3188	18.7355	19.2439	20.2641	19.8529	19.4922	19.5993	19.424	19.0797	22.5111	22.1528	22.31	22.4912	21.8777	22.5521	18.9108	19.3849
Cdc37	17.664	6.84801	17.4321	17.9715	18.2584	14.2652	14.0114	13.8702	13.7609	13.5925	14.3411	18.8515	17.2099	17.1556	15.1405	15.324	15.1352	13.9021	13.7208	18.1836	18.1672	14.4411	18.4394	16.0467	16.0378	20.1935	16.0657	19.2354	15.9319	15.5627	15.3386	16.3801	15.7499	15.007	15.0796	19.1344	18.4447	18.1028	18.2211	16.1111	14.6307	15.3892	6.84801	6.84801	6.84801	6.84801	6.84801	18.0289	17.0707
Pfn2	19.9381	20.4166	20.2797	20.2438	19.3704	18.3076	17.6943	17.5272	17.5085	17.8416	17.9066	21.4567	20.4058	20.9494	20.3097	19.1685	15.1352	18.0237	17.9114	18.8061	18.5526	17.763	18.377	19.9866	19.0267	16.0032	16.0657	19.4874	19.9322	15.5627	18.689	16.3801	19.2606	18.3924	18.3614	21.1989	21.171	20.9588	20.7074	21.1239	20.9022	19.8924	20.3463	20.6166	19.7916	19.3355	20.1565	21.3246	20.9124
Etf1	6.84801	6.84801	6.84801	6.84801	11.0643	14.2652	14.0114	13.8702	13.7609	13.5925	14.3411	13.1168	6.84801	12.7378	15.1405	15.324	15.1352	13.9021	13.7208	14.4482	14.3501	14.4411	14.1386	19.5193	16.0378	16.0032	16.0657	15.9954	19.4874	19.5304	15.3386	16.3801	15.7499	15.007	15.0796	6.84801	6.84801	6.84801	6.84801	6.84801	6.84801	18.0689	17.759	17.5085	17.5583	6.84801	15.8636	6.84801	6.84801
Dock7	18.4241	18.4535	16.1696	19.9866	16.4409	19.3043	19.2768	18.7894	18.7995	17.8366	18.7748	18.7699	19.565	26.0592	24.8629	23.801	22.8229	19.138	13.7208	17.8223	17.5031	25.1807	14.1386	19.0625	19.0673	16.0032	16.0657	15.9954	15.9319	15.5627	15.3386	16.3801	15.7499	15.007	15.0796	17.3312	18.9467	19.4357	19.4874	18.3474	19.8013	14.2324	17.29	16.5289	6.84801	6.84801	15.4845	15.8832	18.5366
Uchl3	18.1028	17.4371	17.3115	17.3379	18.7223	14.2652	14.0114	13.8702	13.7609	13.5925	14.3411	19.3547	17.8029	18.9679	15.1405	15.324	15.1352	17.9529	13.7208	14.4482	17.8714	14.4411	17.9174	16.0467	16.0378	16.0032	16.0657	15.9954	15.9319	15.5627	15.3386	16.3801	15.7499	15.007	15.0796	19.8085	19.1188	18.6072	17.4904	17.987	18.7312	15.7254	16.3134	17.3051	6.84801	17.8868	6.84801	16.9487	6.84801
Bzw2	18.6072	18.3829	18.7312	18.7449	17.1448	19.0673	18.2887	19.7511	17.5481	18.2321	18.4447	17.0258	16.4993	19.2001	15.1405	15.324	18.3474	17.607	13.7208	14.4482	18.6732	18.4756	18.6028	16.0467	16.0378	16.0032	16.0657	15.9954	15.9319	15.5627	15.3386	16.3801	15.7499	15.007	21.4673	19.2251	18.5935	18.3318	18.9623	18.3614	18.7947	17.3051	17.7432	16.997	16.2215	15.25	17.1883	16.7427	6.84801
Zfp428	17.1376	17.2852	18.004	17.1071	17.1883	14.2652	14.0114	13.8702	13.7609	13.5925	14.3411	18.7449	17.3456	18.6732	15.1405	15.324	15.1352	13.9021	17.6592	18.0972	17.8666	14.4411	17.5802	16.0467	16.0378	16.0032	16.0657	15.9954	15.9319	15.5627	15.3386	16.3801	15.7499	15.007	15.0796	19.4147	18.6515	18.4196	18.9573	18.4998	19.5491	18.5577	17.576	18.1468	17.8666	18.3318	17.3841	6.84801	6.84801
Ahsg	15.7177	17.4145	16.9239	19.4823	11.0643	14.2652	14.0114	18.202	13.7609	13.5925	14.3411	18.7169	17.8622	12.7378	19.565	15.324	20.5107	18.0289	13.7208	14.4482	18.6028	14.4411	14.1386	16.0467	16.0378	16.0032	16.0657	15.9954	20.5537	15.5627	15.3386	16.3801	15.7499	15.007	15.0796	17.6175	17.1196	16.9933	16.1619	16.9602	16.0032	15.4726	14.4802	15.8059	16.1696	6.84801	14.7104	6.84801	6.84801
Cnn3	17.4676	16.2865	6.84801	20.1609	17.4261	14.2652	17.5031	13.8702	17.4837	17.1748	17.4558	13.1168	17.5218	17.9066	15.1405	15.324	15.1352	17.5902	13.7208	14.4482	14.3501	14.4411	17.6175	16.0467	16.0378	16.0032	16.0657	15.9954	15.9319	15.5627	15.3386	16.3801	15.7499	15.007	15.0796	19.9381	19.2768	18.7699	18.1895	18.7699	17.7357	17.29	6.84801	14.3687	16.1776	17.1376	15.2011	6.84801	20.1467
Atp8a1	6.84801	6.84801	6.84801	6.84801	17.3547	14.2652	14.0114	13.8702	13.7609	18.5675	17.9349	13.1168	6.84801	18.4335	15.1405	15.324	15.1352	13.9021	13.7208	14.4482	14.3501	14.4411	14.1386	16.0467	16.0378	16.0032	16.0657	15.9954	15.9319	15.5627	15.3386	16.3801	15.7499	15.007	15.0796	17.1556	16.0794	17.5619	18.2887	15.6444	16.6878	19.0673	20.0996	19.4974	19.1876	19.43	19.2876	17.5583	6.84801
Frmd4a	6.84801	6.84801	6.84801	6.84801	11.0643	14.2652	18.0782	18.0917	19.0744	18.0401	14.3411	13.1168	6.84801	12.7378	15.1405	15.324	15.1352	13.9021	13.7208	14.4482	14.3501	14.4411	14.1386	16.0467	16.0378	16.0032	16.0657	15.9954	15.9319	19.0625	15.3386	16.3801	15.7499	15.007	18.7894	15.7975	14.2974	16.7682	15.261	15.0843	6.84801	15.3145	16.7814	14.0585	14.4278	14.6924	14.6417	6.84801	6.84801
Hacd3	6.84801	6.84801	6.84801	6.84801	17.29	19.6825	19.143	20.4058	19.7555	19.4456	18.5526	13.1168	6.84801	12.7378	15.1405	15.324	15.1352	19.8567	20.5044	19.6105	19.7693	20.0522	20.4589	20.4248	20.1565	19.0142	19.1344	19.0198	18.8956	19.4509	21.111	20.2062	22.1313	20.5955	20.3266	11.9749	6.84801	6.84801	6.84801	6.84801	6.84801	6.84801	14.5515	14.1541	6.84801	14.6825	15.0162	6.84801	16.2516
Fnbp1l	20.8424	20.1878	21.0469	19.3955	20.023	20.6407	19.9191	20.6941	20.8064	21.0713	20.6276	18.4335	19.6678	12.7378	19.6172	18.7995	18.5329	18.4804	20.3732	19.1188	18.6982	18.2764	18.3572	20.4589	20.6878	21.1331	21.4568	20.633	21.4404	20.8237	20.757	21.7304	15.7499	15.007	20.2591	18.6028	18.6457	16.4921	17.497	18.656	19.2354	19.6105	19.401	19.8483	20.0828	17.9574	17.6828	18.4695	17.8666
Ap1m1	18.3874	17.2795	6.84801	6.84801	11.0643	18.656	18.5287	19.2935	18.337	18.7058	18.7058	13.1168	6.84801	12.7378	15.1405	15.324	18.4695	19.0404	13.7208	18.3025	14.3501	19.1631	18.5935	16.0467	16.0378	16.0032	16.0657	15.9954	15.9319	19.6485	20.1153	19.6992	19.6366	18.5245	19.4357	19.3849	18.9524	18.6361	19.3955	18.8795	18.995	21.1239	20.8976	21.219	21.3452	21.2273	21.3367	14.9197	16.4112
Cds2	17.8808	17.875	19.1938	17.9944	18.1521	17.8948	14.0114	13.8702	13.7609	13.5925	14.3411	17.1607	17.2852	18.004	18.0625	15.324	15.1352	13.9021	13.7208	14.4482	17.6373	14.4411	14.1386	16.0467	19.3612	19.1842	16.0657	19.8775	15.9319	15.5627	15.3386	16.3801	15.7499	15.007	15.0796	18.5366	17.9174	16.8935	17.9066	17.5802	18.9734	15.1905	18.2157	17.9529	14.8779	18.1521	15.6735	19.0673	6.84801
Hnrnpl	6.84801	6.84801	6.84801	6.84801	11.0643	19.3251	19.7555	19.9381	18.9801	19.7282	18.0746	13.1168	6.84801	12.7378	15.1405	15.324	15.1352	17.1819	18.5577	17.7935	17.9114	19.0625	17.3177	19.949	20.1609	19.9272	16.0657	20.9494	15.9319	21.3452	21.8342	16.3801	23.5103	23.0874	20.3014	6.84801	6.84801	6.84801	6.84801	6.84801	13.1168	20.0773	19.1938	19.8977	20.56	19.3251	19.4456	6.84801	6.84801
Rps24	21.2762	20.6819	20.2062	22.3791	20.453	20.2335	19.9381	21.6639	18.1521	20.355	21.6753	18.0518	19.3417	19.8864	18.9573	15.324	18.3076	20.059	19.8628	20.817	18.9055	20.7621	19.2048	22.6395	21.6483	22.3528	22.467	22.2165	22.31	22.0332	22.1712	23.0074	19.0404	22.5521	22.5868	19.5304	19.6213	17.9478	19.8567	20.4058	20.2438	21.38	21.1807	21.6892	21.3984	21.4057	21.2273	20.0288	20.7621
Fkbp4	19.1842	18.337	18.3423	17.0159	17.2747	14.2652	14.0114	13.8702	13.7609	13.5925	14.3411	13.1168	17.5156	18.5832	15.1405	15.324	15.1352	13.9021	13.7208	14.4482	14.3501	14.4411	14.1386	16.0467	16.0378	16.0032	16.0657	15.9954	15.9319	15.5627	15.3386	16.3801	15.7499	15.007	15.0796	19.6825	19.0524	18.541	19.4922	18.4335	18.7748	17.26	17.5619	18.2211	17.5716	17.6234	17.042	19.3417	20.1267
Crip2	15.3627	16.1449	17.2301	16.8846	18.5287	17.4145	17.8666	17.8155	18.1836	17.9631	18.0132	17.9944	18.656	18.6261	18.4022	20.9945	21.0548	19.0574	18.541	18.5474	18.2504	18.7699	18.9734	20.3787	20.3204	20.6584	20.1364	19.9719	20.5279	15.5627	18.459	16.3801	15.7499	17.976	18.0917	18.8898	18.5329	19.4552	17.9174	19.0625	18.8723	12.0339	6.84801	13.3541	6.84801	14.1775	14.6012	16.3406	17.6987
Tpm3-rs7	18.0289	6.84801	6.84801	17.7742	17.6828	14.2652	14.0114	13.8702	13.7609	13.5925	14.3411	13.1168	6.84801	12.7378	15.1405	15.324	15.1352	13.9021	13.7208	14.4482	14.3501	14.4411	14.1386	16.0467	16.0378	16.0032	16.0657	15.9954	15.9319	15.5627	15.3386	16.3801	15.7499	15.007	15.0796	19.3612	19.4456	19.3793	18.7848	19.9191	6.84801	6.84801	6.84801	6.84801	6.84801	6.84801	6.84801	16.0032	6.84801
Uqcrc1	17.1316	16.6504	17.1883	6.84801	16.7055	18.4896	21.5591	18.2392	18.7449	20.3057	19.9146	18.8061	18.4695	18.4848	18.8249	15.324	15.1352	21.6987	21.7506	21.3452	21.6813	19.4823	19.4509	16.0467	16.0378	16.0032	16.0657	15.9954	15.9319	18.465	15.3386	22.0332	15.7499	15.007	19.5993	17.8714	17.4022	17.8223	18.465	18.3273	17.987	20.453	20.6027	20.8646	21.1331	20.633	20.4731	19.2606	20.0435
Hbb-b2	18.7496	18.6072	18.2392	17.049	20.8351	18.1148	14.0114	17.9293	13.7609	13.5925	14.3411	21.8429	18.5189	21.8508	18.6854	15.324	15.1352	17.6117	18.9734	18.2392	18.5366	18.3025	18.4077	16.0467	16.0378	16.0032	16.0657	15.9954	15.9319	15.5627	15.3386	16.3801	15.7499	19.1238	18.3924	18.5675	19.3747	18.5526	14.853	15.2994	18.2541	14.4411	16.094	16.0701	16.0147	6.84801	16.673	15.6846	6.84801
St13	20.2012	20.2438	20.4248	19.9381	20.1765	14.2652	17.3841	17.5218	18.51	13.5925	18.8377	20.7212	20.0435	20.9259	19.9322	19.2048	19.5841	13.9021	17.5619	18.9424	14.3501	17.6592	17.8472	19.6047	19.3652	19.5304	19.9601	19.3793	19.4707	18.4695	15.3386	16.3801	15.7499	15.007	15.0796	21.1416	20.8006	20.0651	19.6312	20.4791	20.6941	18.2764	17.8104	18.5577	18.4289	15.6648	18.0401	19.82	19.5993
Trim28	17.6987	17.8519	17.2024	21.2639	18.0746	14.2652	14.0114	13.8702	13.7609	13.5925	14.3411	13.1168	19.2193	18.2728	15.1405	15.324	15.1352	13.9021	13.7208	14.4482	14.3501	14.4411	14.1386	16.0467	16.0378	16.0032	16.0657	15.9954	15.9319	15.5627	15.3386	16.3801	15.7499	15.007	15.0796	17.789	17.4904	15.3627	16.0467	17.2852	15.2803	12.3695	13.6441	6.84801	6.84801	6.84801	14.2974	13.7609	6.84801
Pde10a	6.84801	6.84801	6.84801	17.3718	11.0643	14.2652	14.0114	13.8702	17.1496	17.7935	18.0518	19.0267	17.2657	12.7378	15.1405	15.324	15.1352	17.4778	17.497	17.607	17.6771	17.7357	14.1386	16.0467	16.0378	16.0032	16.0657	15.9954	15.9319	15.5627	18.3669	16.3801	15.7499	18.0917	18.298	12.1748	14.7961	6.84801	6.84801	15.7873	15.2937	16.5083	16.997	16.3134	15.5578	17.1607	16.4315	14.7162	17.497
Myl6	20.0651	19.0142	20.1267	19.6366	18.9524	20.3897	18.5894	18.8845	18.3273	19.0993	20.0069	20.7851	19.0317	20.566	18.99	19.0199	18.3572	19.6105	20.3787	20.0522	20.5223	14.4411	20.8725	19.4456	19.5094	16.0032	19.5031	15.9954	15.9319	15.5627	19.843	19.9089	15.7499	19.0455	19.543	21.3984	21.219	20.9124	21.5391	21.1331	20.9885	20.7074	20.2749	20.3664	20.8509	20.566	19.565	20.9494	20.0382
Rftn1	20.1765	19.9322	20.9022	20.2967	20.2502	14.2652	14.0114	13.8702	13.7609	13.5925	14.3411	21.3589	19.9014	20.5107	20.5223	15.324	20.7212	13.9021	13.7208	14.4482	14.3501	14.4411	14.1386	16.0467	19.8567	19.9994	19.8328	19.9272	19.5491	15.5627	15.3386	16.3801	15.7499	15.007	15.0796	21.219	21.6483	21.6987	21.3984	21.4057	20.6407	6.84801	6.84801	6.84801	6.84801	6.84801	6.84801	21.2533	17.0307
Gria2	15.6979	16.9286	17.26	15.7455	16.5864	14.2652	14.0114	18.173	13.7609	19.5193	20.7074	19.4974	18.4196	12.7378	15.1405	18.377	18.202	17.5802	20.0331	14.4482	14.3501	14.4411	14.1386	16.0467	16.0377	16.0032	16.0657	15.9954	15.9319	15.5627	15.3386	16.3801	15.7499	15.007	15.0796	17.0549	17.71	18.1949	18.4535	14.6825	18.2442	19.8775	19.3915	19.9273	19.9273	19.314	19.2768	17.5031	18.2442
Ipo7	17.6117	17.1883	6.84801	17.875	17.759	14.2652	14.0114	13.8702	13.7609	13.5925	14.3411	18.1069	6.84801	12.7378	15.1405	18.5832	15.1352	18.5732	17.9174	14.4482	14.3501	14.4411	14.1386	16.0467	16.0378	16.0032	16.0657	15.9954	15.9319	15.5627	15.3386	16.3801	15.7499	15.007	15.0796	17.1136	17.3841	17.0774	16.9933	17.8416	15.5046	16.6942	16.9126	15.2803	15.0239	16.5214	16.0526	6.84801	17.2347
Sqstm1	6.84801	6.84801	17.8472	6.84801	11.0643	14.2652	14.0114	13.8702	13.7609	13.5925	14.3411	13.1168	6.84801	12.7378	15.1405	15.324	15.1352	18.4447	17.3597	18.3423	18.4695	18.4535	18.7748	16.0467	16.0378	16.0032	16.0657	15.9954	15.9319	15.5627	18.8723	16.3801	15.7499	15.007	15.0796	18.7595	18.4394	18.0884	13.4006	17.5031	14.7011	17.5716	18.995	18.8723	18.7111	18.3924	18.7354	6.84801	6.84801
Syn3	18.5894	18.755	17.6771	18.8061	17.4614	14.2652	14.0114	13.8702	13.7609	13.5925	14.3411	19.0048	19.0361	20.0288	19.9272	18.6028	15.1352	13.9021	13.7208	14.4482	14.3501	14.4411	14.1386	16.0467	16.0378	16.0032	16.0657	15.9954	15.9319	15.5627	15.3386	16.3801	15.7499	15.007	15.0796	19.0673	19.0267	19.0673	19.0142	19.4823	19.0574	14.6825	6.84801	6.84801	17.3312	6.84801	6.84801	19.252	16.1318
Itfg1	6.84801	16.7124	6.84801	6.84801	11.0643	14.2652	14.0114	13.8702	13.7609	13.5925	14.3411	13.1168	6.84801	18.0401	15.1405	15.324	15.1352	13.9021	20.0522	14.4482	14.3501	14.4411	21.5446	16.0467	16.0378	16.0032	16.0657	15.9954	15.9319	19.5094	15.3386	16.3801	15.7499	15.007	15.0796	16.2865	17.2971	6.84801	13.465	15.7356	16.5289	17.753	18.0972	16.5214	16.819	16.8711	17.9674	15.7254	16.6383
Gspt1	6.84801	6.84801	6.84801	6.84801	17.5583	20.1267	19.2439	13.8702	20.0382	19.9014	14.3411	13.1168	6.84801	12.7378	19.143	20.7622	15.1352	20.0382	19.2144	20.4166	14.3501	14.4411	14.1386	16.0467	21.4057	21.2712	21.3984	15.9954	15.9319	15.5627	21.0469	16.3801	15.7499	21.3841	21.3367	15.0611	15.0162	16.5903	6.84801	17.3547	14.9978	15.7455	6.84801	6.84801	6.84801	6.84801	6.84801	16.8098	17.0611
M6pr	6.84801	18.4335	18.2211	6.84801	11.0643	14.2652	14.0114	13.8702	13.7609	13.5925	17.576	13.1168	6.84801	12.7378	15.1405	15.324	15.1352	17.2301	17.1926	14.4482	14.3501	14.4411	14.1386	16.0467	16.0378	16.0032	16.0657	15.9954	15.9319	15.5627	18.7699	16.3801	15.7499	15.007	18.1199	17.4778	16.6582	14.0712	16.4847	15.3986	6.84801	19.565	17.875	19.2144	18.8515	19.5782	18.8608	17.534	18.1028
Arl8a	19.1299	19.82	18.6028	17.4371	19.4357	19.2251	19.9146	19.5238	20.1267	20.633	19.9014	18.7223	19.843	18.4077	15.1405	18.5621	15.1352	20.0828	19.6047	19.7916	19.7389	20.2062	19.424	19.8013	20.4665	20.4119	20.4369	20.566	20.7275	19.3612	19.2487	20.3987	20.3732	20.109	20.059	18.5045	18.2764	20.0331	19.1136	19.0744	19.4301	20.8646	20.8351	21.0231	20.8237	20.9188	21.1239	18.3318	18.1199
mKIAA0617	17.2747	6.84801	18.1567	17.0992	17.9239	18.6457	18.7169	13.8702	13.7609	17.8472	18.6854	18.2392	6.84801	12.7378	15.1405	15.324	15.1352	17.9574	18.2887	14.4482	17.8519	17.5583	14.1386	16.0467	16.0378	16.0032	16.0657	15.9954	15.9319	15.5627	15.3386	16.3801	15.7499	15.007	15.0796	17.3051	17.6117	16.8373	18.083	17.1196	18.1895	6.84801	13.0183	6.84801	6.84801	6.84801	6.84801	16.3316	6.84801
Mtor	6.84801	17.1683	6.84801	6.84801	11.0643	14.2652	14.0114	13.8702	13.7609	13.5925	14.3411	13.1168	16.8935	12.7378	15.1405	15.324	15.1352	13.9021	13.7208	17.753	14.3501	14.4411	17.5481	20.3403	16.0378	20.7802	16.0657	15.9954	15.9319	18.656	15.3386	16.3801	15.7499	15.007	15.0796	16.2695	15.5975	17.2747	16.302	16.8319	16.302	13.8593	16.7567	16.3934	13.6775	6.84801	15.5676	15.9189	17.7301
Gng3	20.7686	20.8295	20.5419	20.5419	20.3787	14.2652	14.0114	17.2224	18.5149	13.5925	17.5583	20.453	19.4922	20.6407	19.3043	18.4336	19.2389	17.3241	18.0336	17.5533	14.3501	14.4411	18.2584	16.0467	16.0377	16.0032	16.0657	15.9954	15.9319	15.5627	15.3386	16.3801	15.7499	15.007	15.0796	21.1331	20.566	20.0773	20.8064	20.4665	20.2062	20.0878	19.1239	20.0288	20.5788	19.9601	20.0435	21.4057	21.1571
Vps26b	16.8711	16.2444	16.7124	6.84801	16.4367	21.8777	22.1231	21.1239	21.1622	22.1916	22.6093	13.1168	6.84801	12.7378	15.1405	19.8085	18.6261	22.1044	19.5193	19.1781	20.4058	21.111	20.5853	16.0467	16.0378	16.0032	16.0657	15.9954	15.9319	20.2062	20.1671	16.3801	20.7001	20.6941	18.6671	16.866	17.1607	17.753	17.2539	16.9286	17.3597	20.8424	20.1671	20.6114	20.7802	20.3014	20.665	17.0824	17.2539
Eif4h	19.0844	19.1034	19.3355	18.6072	19.5094	19.2389	19.6939	19.3704	18.3318	19.4762	20.7142	19.0844	6.84801	16.9532	21.0231	20.4589	18.6154	17.2347	13.7208	19.7451	20.023	19.9601	20.8646	16.0467	20.2012	19.8923	16.0657	15.9954	15.9319	20.1311	18.4155	16.3801	15.7499	17.9986	18.1779	13.0183	14.748	15.1194	17.0611	14.9978	16.1619	17.4414	16.6028	15.0516	18.0746	18.3423	18.3423	17.664	6.84801
Hnrnpa0	18.3924	16.3316	16.2774	16.5716	18.4998	19.9931	19.2876	19.1188	18.4695	18.6154	18.5894	18.6618	19.0099	19.2389	19.9601	18.5732	19.2001	19.8483	20.1715	20.0996	19.6939	20.8424	20.1416	20.8725	20.6407	20.2438	20.4731	20.0651	20.0708	19.6435	19.0673	20.0435	21.8954	21.7764	19.2144	18.8515	18.173	18.6798	18.656	18.6933	18.6457	20.0522	20.3014	19.9089	19.7693	20.023	20.1524	17.4676	17.3597
Mobp	6.84801	6.84801	6.84801	16.6028	11.0643	14.2652	14.0114	13.8702	13.7609	13.5925	14.3411	13.1168	6.84801	12.7378	18.7995	15.324	18.1199	13.9021	13.7208	14.4482	14.3501	14.4411	14.1386	16.0467	16.0378	16.0032	16.0657	15.9954	15.9319	15.5627	15.3386	16.3801	15.7499	15.007	15.0796	6.84801	6.84801	11.62	6.84801	6.84801	6.84801	6.84801	6.84801	6.84801	6.84801	6.84801	6.84801	19.8085	19.7693
Nmt1	15.7065	6.84801	16.8431	6.84801	11.0643	18.3423	14.0114	18.5366	17.7808	18.4241	18.2634	17.6771	6.84801	17.5422	15.1405	15.324	18.2211	17.5085	17.3115	14.4482	14.3501	14.4411	14.1386	16.0467	16.0378	16.0032	16.0657	19.4509	15.9319	15.5627	15.3386	16.3801	15.7499	20.29	15.0796	13.7017	14.0912	13.6775	6.84801	6.84801	6.84801	17.7999	18.0917	17.0549	18.0458	18.1328	18.004	18.1028	17.6771
Abat	6.84801	6.84801	6.84801	6.84801	11.0643	19.8567	20.3266	21.2712	19.153	20.6114	19.5144	17.8074	6.84801	17.5031	15.1405	15.324	18.0579	19.314	18.5732	18.7947	20.1153	18.9573	17.8995	16.0467	16.0378	16.0032	16.0657	15.9954	15.9319	22.0944	19.4823	20.6819	21.7178	19.0574	19.1631	12.8321	12.1083	14.8061	13.0699	6.84801	6.84801	16.5133	16.5969	16.9602	16.3662	15.8522	16.1244	18.867	18.6982
Sv2b	15.6391	15.9893	6.84801	16.9805	17.2971	14.2652	14.0114	18.0458	13.7609	18.7496	18.0917	17.753	6.84801	12.7378	15.1405	15.324	15.1352	13.9021	19.9601	19.8775	19.5555	19.8923	20.1878	16.0467	16.0378	16.0032	16.0657	15.9954	15.9319	15.5627	18.8249	16.3801	18.9623	15.007	15.0796	15.0964	13.5633	14.1775	12.8321	13.9932	6.84801	16.094	16.9868	6.84801	6.84801	15.0611	16.5395	16.8999	18.8124
Vdac3	15.2803	18.3614	6.84801	18.6154	16.5547	18.1836	14.0114	17.8948	17.1071	17.049	14.3411	13.1168	20.1823	18.7699	18.51	15.324	19.1482	17.9066	19.401	17.8074	17.9631	18.7058	18.6154	16.0467	16.0378	16.0032	16.0657	15.9954	15.9319	15.5627	15.3386	16.3801	18.7111	15.007	15.0796	17.9413	17.5085	16.6161	17.7043	16.6878	17.753	19.1842	18.3423	19.153	19.5897	18.9383	18.7995	20.023	19.9994
Msn	16.8579	15.8832	16.3217	16.1696	11.0643	14.2652	14.0114	13.8702	13.7609	13.5925	17.5272	17.3241	16.8999	17.3312	15.1405	15.324	15.1352	17.7679	13.7208	14.4482	14.3501	14.4411	14.1386	16.0467	16.0378	16.0032	16.0657	15.9954	15.9319	15.5627	15.3386	16.3801	15.7499	15.007	15.0796	16.1696	17.9478	16.8846	17.2347	16.4049	16.9756	14.4947	14.9197	15.4549	14.5844	6.84801	6.84801	16.9126	17.6373
Ddx5	17.4414	6.84801	17.7357	18.0689	17.643	18.9524	18.8956	18.4948	19.1034	18.3669	18.5621	16.9286	16.9933	12.7378	18.3829	18.3669	18.0289	19.2768	18.995	19.82	20.2113	20.2248	19.9437	19.966	19.7647	19.4088	16.0657	19.5946	19.0993	20.5157	20.0382	20.8646	19.9994	20.9809	20.4458	18.4998	18.2089	18.9679	15.4314	15.4726	18.3474	20.7275	20.775	21.0107	20.4665	20.8064	20.3847	18.137	18.1779
Rpl35	20.3847	19.8529	19.8263	20.7802	19.8815	18.8377	19.4456	19.7916	19.9806	19.158	19.7973	18.6154	19.9381	19.9601	18.3669	20.2591	20.29	18.8795	18.4535	20.2438	19.4456	20.8351	19.4552	21.0469	22.0415	21.9954	21.7925	21.8954	21.9031	19.3652	19.6613	20.9414	21.0169	19.3505	19.6435	20.5955	20.491	20.9737	20.2749	20.3987	19.9437	20.9494	20.8237	20.7921	20.8646	21.0713	21.1109	20.5279	20.6027
Arpc4	20.3163	20.2012	18.6457	20.5157	20.6584	14.2652	19.1034	13.8702	18.3423	17.9413	14.3411	18.7801	20.8906	12.7378	18.4289	15.324	15.1352	13.9021	18.5935	14.4482	14.3501	14.4411	14.1386	16.0467	16.0377	16.0032	19.0003	15.9954	18.83	19.949	21.1331	16.3801	21.8678	21.9785	21.1476	19.3505	20.2591	19.8263	18.9424	20.0522	20.0069	19.4922	19.5993	19.314	19.0882	19.9381	18.9524	19.8013	20.3608
Emc2	6.84801	18.0237	6.84801	6.84801	11.0643	18.3829	14.0114	20.3204	13.7609	19.2048	14.3411	13.1168	6.84801	12.7378	15.1405	19.82	15.1352	13.9021	13.7208	18.5577	14.3501	18.8898	14.1386	16.0467	16.0378	16.0032	16.0657	15.9954	15.9319	15.5627	21.4673	16.3801	15.7499	15.007	15.0796	12.548	6.84801	6.84801	14.8623	14.5844	15.4601	16.5395	13.9795	16.2378	6.84801	16.9239	17.0159	15.8522	6.84801
Dynlrb1	19.4823	19.7511	20.5107	18.3924	16.8514	14.2652	17.5902	13.8702	17.8622	13.5925	14.3411	18.2504	20.1715	17.6024	18.5774	18.3213	20.334	13.9021	13.7208	14.4482	14.3501	14.4411	14.1386	21.4568	20.2749	20.8778	20.4909	20.0996	20.1565	15.5627	19.1781	20.8424	19.4509	18.5149	18.8061	20.1416	19.3955	19.8013	19.8013	19.1842	19.2389	18.2392	17.8029	18.5474	17.9986	18.5894	17.6882	18.2089	16.7373
Ezr	15.9469	6.84801	16.7682	6.84801	11.0643	14.2652	17.826	17.71	17.4211	17.5865	14.3411	17.8808	17.607	12.7378	15.1405	15.324	18.9467	17.4371	17.1242	18.0194	18.8956	17.71	18.5985	16.0467	16.0378	19.0673	16.0657	19.7389	20.0331	15.5627	15.3386	16.3801	15.7499	19.3417	20.1467	17.9715	18.1199	17.8366	17.6326	18.2822	16.1244	18.6457	17.3312	17.9674	16.0612	18.5732	15.612	16.6383	6.84801
Hprt1	6.84801	6.84801	16.9126	17.1316	11.0643	18.3213	14.0114	13.8702	13.7609	13.5925	14.3411	20.0878	6.84801	12.7378	15.1405	15.324	19.5555	13.9021	18.3423	14.4482	14.3501	14.4411	14.1386	16.0467	16.0378	20.56	20.5729	15.9954	20.7142	19.1188	15.3386	16.3801	15.7499	18.4804	15.0796	15.5794	15.0964	17.7679	15.7975	14.4278	13.2606	15.0516	16.4367	16.9358	16.9126	16.6243	6.84801	18.5675	18.8608
Crym	6.84801	6.84801	16.1111	6.84801	11.0643	14.2652	14.0114	13.8702	13.7609	13.5925	14.3411	17.0042	6.84801	12.7378	15.1405	18.3025	15.1352	13.9021	13.7208	14.4482	14.3501	14.4411	14.1386	16.0467	16.0378	16.0032	16.0657	15.9954	15.9319	15.5627	15.3386	16.3801	15.7499	15.007	15.0796	15.9535	15.7177	13.8917	15.2011	14.2812	6.84801	17.0658	16.4676	13.9795	16.9602	17.0774	17.0774	20.5044	20.7336
Sacm1l	17.4371	17.753	18.2321	17.4558	18.4289	14.2652	14.0114	13.8702	13.7609	13.5925	14.3411	18.1297	17.4022	17.9986	15.1405	20.0937	15.1352	13.9021	13.7208	14.4482	17.8074	17.8155	18.0746	16.0467	16.0378	16.0032	16.0657	15.9954	15.9319	15.5627	19.5946	16.3801	15.7499	19.252	15.0796	19.5144	18.4998	18.0625	19.2251	18.4535	19.6773	18.5985	17.5902	15.2994	17.8714	18.1836	16.819	18.5621	16.9081
Hint1	20.3014	20.453	20.633	20.1467	20.3014	20.122	19.3188	19.5144	19.2048	13.5925	14.3411	20.535	20.8509	21.1476	18.3423	19.4552	20.8006	18.8564	19.8775	14.4482	14.3501	14.4411	14.1386	21.0169	19.6773	16.0032	20.1467	20.0288	15.9319	15.5627	15.3386	16.3801	15.7499	18.5935	15.0796	20.8778	20.8295	20.1715	20.6756	20.6114	19.8628	19.6678	20.3897	20.9664	20.122	19.6992	19.4707	20.9377	20.7444
Fis1	16.3068	6.84801	6.84801	16.8579	11.0643	19.4509	18.7449	18.2728	17.2301	19.1781	18.3076	18.4998	17.9529	12.7378	15.1405	15.324	15.1352	19.2655	19.6722	20.2062	20.0069	20.1153	18.8956	16.0467	19.7326	19.7799	19.543	15.9954	19.5193	19.5491	19.5993	21.2075	18.7058	19.4456	19.252	18.3874	18.0518	18.0917	18.2764	18.0458	17.4558	18.137	16.6161	16.9805	18.1148	18.7595	16.3751	17.1316	16.5083
Taldo1	20.6452	20.3163	20.4166	18.995	19.9601	14.2652	14.0114	13.8702	13.7609	13.5925	14.3411	19.4614	19.7226	19.9146	15.1405	15.324	18.1069	17.3312	13.7208	14.4482	14.3501	14.4411	14.1386	16.0467	16.0378	16.0032	16.0657	15.9954	15.9319	15.5627	15.3386	16.3801	15.7499	15.007	15.0796	19.8725	19.6678	19.3096	19.2876	20.0331	18.6933	16.1192	17.3456	15.8184	17.826	17.3456	16.8999	20.4458	19.8328
Ruvbl2	6.84801	16.5547	6.84801	16.1318	11.0643	18.0689	14.0114	13.8702	13.7609	13.5925	14.3411	17.4145	6.84801	12.7378	18.1297	18.9383	15.1352	13.9021	13.7208	14.4482	14.3501	17.7742	17.3793	16.0467	16.0378	16.0032	16.0657	15.9954	15.9319	15.5627	15.3386	16.3801	15.7499	15.007	18.2634	16.5289	18.2887	18.1422	18.1251	17.8808	18.1779	14.5778	6.84801	6.84801	6.84801	15.261	14.0318	6.84801	6.84801
Cntnap2	6.84801	6.84801	6.84801	6.84801	11.0643	14.2652	14.0114	13.8702	13.7609	13.5925	14.3411	13.1168	17.1748	12.7378	15.1405	15.324	15.1352	13.9021	18.1069	14.4482	14.3501	14.4411	14.1386	19.4088	16.0378	16.0032	16.0657	15.9954	15.9319	15.5627	15.3386	16.3801	15.7499	18.1672	15.0796	6.84801	6.84801	6.84801	6.84801	6.84801	6.84801	15.8184	17.9674	6.84801	18.7271	6.84801	6.84801	15.2236	6.84801
Gng12	19.3188	19.9437	20.5223	20.1364	20.6756	19.2297	19.3547	19.2714	18.7699	19.3955	19.6485	18.1625	20.6584	19.2876	19.8567	18.2541	15.1352	19.5555	19.2714	18.9208	18.6154	19.6254	19.0361	16.0467	16.0377	16.0032	16.0657	15.9954	15.9319	15.5627	15.3386	16.3801	15.7499	15.007	15.0796	20.0331	20.3787	19.8977	20.5157	20.5108	20.23	19.6047	19.0673	18.7748	17.8808	18.7748	19.314	21.801	20.5537
Dhrs1	6.84801	17.0936	17.9239	18.1422	18.3708	14.2652	14.0114	13.8702	17.987	13.5925	18.465	13.1168	6.84801	12.7378	15.1405	15.324	15.1352	13.9021	13.7208	14.4482	14.3501	18.2941	14.1386	16.0467	16.0378	16.0032	16.0657	15.9954	15.9319	15.5627	18.8608	16.3801	19.4974	18.9055	19.0744	14.4411	17.0611	15.4726	15.6735	16.0871	15.4845	16.3134	15.7975	16.8775	16.5289	6.84801	16.6099	19.4456	19.3096
Pea15	19.2048	19.7742	19.6485	18.3474	19.5304	14.2652	20.23	13.8702	13.7609	13.5925	14.3411	20.5419	20.7336	19.7647	22.0058	20.2012	19.8775	19.966	21.1807	20.535	21.2847	20.4118	20.7336	16.0467	20.6706	16.0032	16.0657	19.8013	15.9319	15.5627	15.3386	16.3801	15.7499	15.007	15.0796	21.7694	21.2847	21.1029	21.9954	20.7622	22.5626	20.4665	19.6172	18.867	19.094	20.8646	19.1188	20.6407	19.0844
Gpm6b	22.597	22.6813	22.2043	21.6403	22.2444	21.9119	22.0145	21.8253	20.8295	21.9287	21.7694	21.9201	22.3439	22.6702	21.3911	22.2714	22.467	21.1416	21.4404	19.6874	21.1331	20.9885	21.8954	16.0467	20.2248	20.2641	20.453	15.9954	20.2681	21.4741	22.0415	20.9494	21.9119	21.7618	21.7694	22.7871	22.8978	22.4777	22.4912	22.3528	22.1124	21.4149	21.7925	21.3452	21.2762	21.5199	21.5924	22.4242	22.6955
Ablim1	6.84801	6.84801	6.84801	6.84801	11.0643	14.2652	18.0972	18.5526	13.7609	18.9849	19.0455	17.7808	16.7758	12.7378	15.1405	15.324	15.1352	18.7223	18.7271	19.1079	18.5732	14.4411	18.5774	16.0467	16.0378	16.0032	16.0657	15.9954	15.9319	18.8795	19.2193	16.3801	15.7499	18.4535	18.4022	15.2803	15.324	10.8761	14.7773	13.7017	15.9637	6.84801	13.7208	13.6441	13.5036	14.9197	14.5101	14.3501	6.84801
Gps1	16.7512	17.5533	6.84801	19.0673	17.0658	14.2652	14.0114	17.1556	13.7609	13.5925	17.6234	13.1168	6.84801	17.664	15.1405	15.324	15.1352	13.9021	13.7208	14.4482	14.3501	14.4411	14.1386	16.0467	20.1311	16.0032	16.0657	15.9954	15.9319	15.5627	15.3386	16.3801	15.7499	15.007	15.0796	18.137	18.3318	18.083	18.337	18.0194	17.6175	16.8935	17.643	17.6771	18.3708	17.3887	18.9623	17.9478	17.021
Rps26	20.1054	19.7326	18.8956	20.2248	19.3308	19.424	20.0522	19.9191	19.8013	19.2487	19.3652	21.4404	18.765	19.9322	20.1935	15.324	18.6731	20.1311	20.633	20.6407	19.2297	20.5108	20.2967	20.56	21.7618	22.2043	22.0834	21.8508	21.8508	21.708	18.9849	22.4347	20.9124	21.8174	21.8174	20.5044	20.775	21.3452	21.9287	21.1109	21.6639	22.0474	20.2438	20.9737	21.8508	21.4741	22.282	20.8906	17.9066
Gdpd1	18.3025	18.1028	18.3025	19.0361	18.5329	18.7699	14.0114	13.8702	13.7609	13.5925	14.3411	17.7935	6.84801	16.7512	18.5287	15.324	15.1352	13.9021	13.7208	14.4482	14.3501	14.4411	14.1386	16.0467	16.0378	16.0032	16.0657	15.9954	15.9319	15.5627	15.3386	16.3801	15.7499	15.007	15.0796	17.643	16.8098	16.3134	6.84801	16.7512	6.84801	6.84801	6.84801	6.84801	17.392	6.84801	6.84801	14.2054	6.84801
Akap5	16.819	16.1318	16.6942	17.643	18.004	14.2652	14.0114	13.8702	13.7609	17.8104	14.3411	13.1168	6.84801	17.9174	15.1405	15.324	15.1352	13.9021	13.7208	14.4482	14.3501	14.4411	14.1386	16.0467	16.0378	16.0032	16.0657	15.9954	15.9319	15.5627	15.3386	16.3801	15.7499	15.007	15.0796	19.1136	18.5985	18.4335	17.9715	17.021	17.042	16.6582	17.7194	16.9532	16.1192	17.0104	16.8319	16.6099	17.1556
Rpn1	19.2606	19.571	19.571	19.4974	19.8013	20.0435	20.1878	21.5591	20.2681	20.7506	21.111	19.1034	18.6072	19.8567	15.1405	20.8351	20.4118	20.1609	22.0145	21.1176	20.9124	21.8342	20.7444	16.0467	16.0378	16.0032	16.0657	15.9954	15.9319	19.2439	19.8864	20.9259	15.7499	20.2553	19.1136	18.8956	18.7407	18.2157	19.3747	18.9467	19.8864	20.2335	19.5609	19.2048	19.543	20.4118	19.401	15.075	6.84801
Cmpk1	20.4248	20.5279	21.1176	20.9588	20.6941	20.0331	20.8646	20.1823	20.3341	19.8628	18.8124	21.4294	20.7074	21.8101	21.4888	15.324	21.1239	21.0814	20.3014	20.1311	20.7621	20.3847	20.2335	21.9119	21.0651	21.4567	21.6753	22.0415	21.5987	15.5627	19.4614	16.3801	19.6213	18.8515	19.0404	21.3367	21.5116	21.2762	21.5591	21.8508	21.8174	18.6261	19.3251	19.3915	18.4241	18.377	18.1895	21.219	20.5853
Brsk1	6.84801	16.0147	6.84801	6.84801	11.0643	14.2652	14.0114	13.8702	17.365	13.5925	14.3411	13.1168	6.84801	12.7378	15.1405	15.324	15.1352	13.9021	13.7208	14.4482	14.3501	14.4411	14.1386	16.0467	16.0378	16.0032	16.0657	15.9954	15.9319	15.5627	15.3386	16.3801	15.7499	15.007	15.0796	16.6028	16.0238	16.094	17.0936	13.3541	17.3115	6.84801	6.84801	13.9542	6.84801	14.8194	14.6307	15.7544	6.84801
Ccdc93	15.3432	16.0794	16.446	6.84801	16.3751	17.7148	17.8948	13.8702	13.7609	17.5583	14.3411	17.1683	16.2138	12.7378	18.1328	15.324	18.0689	13.9021	13.7208	17.9821	17.753	17.8416	17.6482	16.0467	16.0378	16.0032	16.0657	15.9954	15.9319	15.5627	15.3386	16.3801	15.7499	15.007	15.0796	18.6982	17.1556	16.6383	17.8622	17.4211	18.867	19.0267	17.9349	17.987	17.9529	18.9055	17.4371	15.9398	6.84801
Atp5po	18.1328	17.8995	19.0198	6.84801	17.2852	20.2113	20.2967	18.3669	13.7609	13.5925	18.8475	18.9055	18.4394	20.4311	15.1405	19.1781	15.1352	21.0889	18.7223	21.0814	19.8263	19.9014	20.8006	19.7599	16.0378	16.0032	16.0657	15.9954	15.9319	20.0522	18.4289	19.3704	19.8567	19.3251	19.7555	19.4874	18.6222	17.0824	14.7011	14.9642	16.1449	18.8061	19.2081	19.094	19.143	19.9931	19.9238	19.5897	19.2821
Alyref	6.84801	6.84801	6.84801	16.3751	11.0643	18.2442	14.0114	18.5287	13.7609	18.1422	14.3411	13.1168	6.84801	12.7378	15.1405	18.8168	15.1352	13.9021	13.7208	17.8995	14.3501	14.4411	14.1386	20.1311	21.2533	21.3678	16.0657	21.5253	15.9319	15.5627	18.7354	20.013	19.3612	21.171	21.0231	6.84801	14.4802	13.9795	6.84801	6.84801	6.84801	16.6028	16.4921	15.2124	14.3322	6.84801	16.5289	6.84801	16.3502
Cend1	6.84801	6.84801	6.84801	6.84801	11.0643	17.987	17.664	17.5156	13.7609	17.0658	14.3411	16.9868	6.84801	17.6552	18.5189	18.656	18.7995	17.753	17.2024	18.6933	19.143	18.7312	18.5149	16.0467	16.0378	16.0032	16.0657	15.9954	15.9319	15.5627	15.3386	16.3801	15.7499	15.007	15.0796	14.9266	15.3627	14.8623	15.2937	15.9319	13.7609	15.3432	17.0865	17.049	16.8261	17.9293	14.0114	19.0844	17.2657
Sgta	19.7555	19.7693	19.0003	19.5993	19.3188	18.9208	17.5218	13.8702	13.7609	13.5925	18.009	19.7043	18.465	19.42	18.4077	15.324	15.1352	17.4676	18.0625	14.4482	17.9349	18.6072	14.1386	16.0467	16.0378	16.0032	16.0657	15.9954	15.9319	15.5627	15.3386	16.3801	15.7499	15.007	15.0796	20.535	20.5473	20.5279	20.4058	20.3057	19.9146	20.059	18.7894	19.0882	18.7699	19.7916	19.3505	18.4077	6.84801
Sh3bgrl3	17.8519	18.0132	18.4395	18.2941	18.5985	14.2652	17.5481	13.8702	13.7609	18.6072	17.664	20.2174	18.3025	19.4552	15.1405	15.324	18.6361	13.9021	19.1482	18.137	20.8847	17.875	18.3669	16.0467	16.0377	16.0032	16.0657	15.9954	15.9319	19.9866	15.3386	19.6722	15.7499	18.1297	18.8377	17.9066	17.9529	16.9533	17.6987	17.9574	18.5149	17.3379	17.763	18.656	18.3076	16.4993	18.1625	20.1467	19.9601
Tmx4	18.9149	19.6312	19.1685	18.8168	19.424	19.7173	20.8509	20.56	19.9381	19.6549	14.3411	19.5897	18.3273	18.6072	15.1405	15.324	19.0404	20.9188	20.757	20.9885	20.9022	21.2533	20.9022	20.8102	19.949	20.6756	16.0657	15.9954	20.633	15.5627	18.3318	20.2681	15.7499	15.007	15.0796	18.5245	18.1949	18.2392	16.8711	18.083	17.26	16.7427	13.8702	16.8098	16.7187	17.534	14.7162	15.0162	17.5716
Cap2	17.3241	17.1316	17.6234	15.9092	18.3125	17.4474	14.0114	17.2747	17.1448	17.1975	17.4614	18.4394	21.6403	19.4147	19.1238	19.5031	20.4166	13.9021	13.7208	14.4482	14.3501	14.4411	14.1386	16.0467	16.0378	16.0032	16.0657	15.9954	15.9319	15.5627	15.3386	16.3801	15.7499	15.007	15.0796	16.4529	16.139	6.84801	15.5975	16.8431	17.0159	19.158	18.6982	18.1199	13.9124	14.6012	15.334	17.9066	19.0003
Cspg5	18.5045	6.84801	17.8808	18.3963	18.0782	19.2935	18.3874	17.9066	18.4155	13.5925	18.8515	19.6312	6.84801	19.0142	15.1405	15.324	15.1352	18.867	13.7208	19.7742	18.7947	19.3308	18.9679	16.0467	16.0378	16.0032	16.0657	15.9954	15.9319	20.4975	19.4147	20.7921	19.0744	20.9188	19.0625	17.4211	18.0401	16.6792	18.541	19.0361	18.9108	20.0382	19.9538	20.2335	20.1935	20.2438	20.1364	16.8711	6.84801
43717	18.1779	16.7373	16.8261	17.2301	16.7225	14.2652	14.0114	13.8702	13.7609	13.5925	14.3411	18.1028	17.3973	18.2504	15.1405	18.6361	18.9055	13.9021	13.7208	14.4482	14.3501	14.4411	14.1386	19.0882	19.1781	19.2655	19.424	19.2606	19.0844	15.5627	15.3386	16.3801	15.7499	15.007	15.0796	18.5935	19.0198	18.5935	18.7058	15.4314	18.6982	6.84801	6.84801	6.84801	6.84801	6.84801	6.84801	17.9174	18.7748
Lingo1	19.8085	19.5358	19.3793	19.6485	19.9866	14.2652	14.0114	13.8702	13.7609	13.5925	14.3411	20.7001	20.2591	19.3308	20.5955	19.7282	15.1352	13.9021	13.7208	14.4482	14.3501	14.4411	14.1386	20.0435	19.4456	19.9322	19.565	15.9954	20.1054	15.5627	19.8683	16.3801	19.9753	20.3014	19.6366	19.094	19.4823	20.0878	19.3043	19.9014	19.6213	13.2606	14.94	6.84801	6.84801	6.84801	6.84801	18.51	19.8013
Cyc1	15.3145	6.84801	16.2865	17.1242	17.3841	19.2557	19.7043	19.6678	20.0069	19.6366	19.3505	19.5841	18.6798	19.2557	15.1405	15.324	15.1352	20.5044	21.1476	19.571	20.4909	19.8725	21.001	16.0467	16.0378	16.0032	16.0657	15.9954	15.9319	20.8906	21.4479	16.3801	21.219	20.757	20.0173	15.6444	15.5578	16.6243	15.6648	16.3595	14.5844	18.1028	17.0363	18.1328	17.1748	17.1242	17.8567	15.0516	20.0651
Fhl1	6.84801	6.84801	6.84801	6.84801	11.0643	18.7058	19.1938	18.5045	19.1876	18.2442	19.0142	13.1168	17.1196	12.7378	15.1405	15.324	15.1352	19.4614	19.5609	19.8483	19.6874	20.3897	19.6549	19.6773	19.5841	19.7973	19.5897	15.9954	19.6874	15.5627	18.3963	19.6874	15.7499	15.007	15.0796	6.84801	16.5289	16.9487	6.84801	6.84801	6.84801	15.3627	17.1071	15.5253	6.84801	15.9398	15.4549	16.9805	6.84801
Hmgb3	19.1685	19.4088	19.7555	19.3849	19.0048	14.2652	14.0114	13.8702	13.7609	13.5925	14.3411	13.1168	19.2251	12.7378	15.1405	15.324	19.3793	13.9021	13.7208	14.4482	14.3501	14.4411	14.1386	16.0467	16.0378	16.0032	16.0657	15.9954	15.9319	15.5627	15.3386	16.3801	15.7499	15.007	15.0796	6.84801	11.8478	14.3687	13.9795	6.84801	18.7169	18.6982	18.4495	19.2935	19.9538	18.8212	18.5985	6.84801	6.84801
Stmn3	20.775	18.6109	20.4118	19.7326	19.3043	14.2652	14.0114	13.8702	13.7609	13.5925	14.3411	21.0231	19.3308	20.3266	15.1405	15.324	18.6671	13.9021	13.7208	14.4482	14.3501	18.4948	14.1386	20.0288	19.7742	19.2297	19.9994	19.949	19.5304	15.5627	15.3386	19.7555	15.7499	15.007	18.7595	19.0797	19.1299	18.6732	20.122	20.486	18.9801	19.5946	19.441	19.9866	20.2681	19.8628	19.6105	19.4922	6.84801
Elp3	20.0435	20.1715	20.013	18.867	19.4509	21.0814	21.0713	21.001	20.4058	20.8064	20.9809	18.6305	18.5732	12.7378	20.8725	21.1571	20.8295	19.3355	18.8723	18.9849	19.7742	18.337	19.2193	16.0467	16.0378	16.0032	16.0657	15.9954	15.9319	20.6407	20.9414	16.3801	20.7212	19.571	19.3849	13.4006	7.84047	10.323	16.3217	12.7378	16.8031	17.875	17.392	17.9944	18.6671	18.4535	18.3159	16.4112	16.0871
Atp9a	17.576	16.6992	17.1448	16.3851	11.0643	19.1344	18.337	20.3897	20.4731	20.7851	20.0878	17.8868	16.4529	18.173	15.1405	15.324	15.1352	18.99	19.9537	20.2681	20.6166	20.2335	18.1836	16.0467	16.0377	16.0032	16.0657	15.9954	15.9319	20.3987	20.453	16.3801	20.4458	19.2714	15.0796	17.9529	18.2392	17.5422	17.9478	17.7148	16.4608	18.7223	19.2822	18.8795	18.9383	19.1429	18.1836	17.021	18.1422
Osbpl1a	17.2539	17.7479	17.0042	6.84801	11.0643	19.9866	19.7973	19.7282	19.9146	13.5925	19.5193	20.3664	19.4974	12.7378	15.1405	20.4665	20.0773	19.7799	19.1842	14.4482	20.4118	20.4458	21.7618	16.0467	16.0378	16.0032	16.0657	15.9954	15.9319	21.3367	15.3386	16.3801	15.7499	20.7921	15.0796	6.84801	6.84801	15.324	6.84801	6.84801	16.6674	17.6482	17.8223	17.2657	15.2349	16.2695	16.3662	16.4367	6.84801
Epb41	18.5366	17.5481	17.5583	17.5533	18.1468	14.2652	14.0114	13.8702	13.7609	13.5925	14.3411	17.7432	16.9126	17.534	15.1405	15.324	18.1779	13.9021	13.7208	14.4482	14.3501	14.4411	14.1386	16.0467	16.0378	16.0032	16.0657	15.9954	15.9319	15.5627	15.3386	16.3801	15.7499	15.007	15.0796	20.0173	19.9931	18.9149	19.42	19.1079	19.565	6.84801	6.84801	6.84801	6.84801	6.84801	6.84801	17.049	17.5085
Prpf19	16.6383	17.4088	6.84801	6.84801	11.0643	14.2652	17.3973	13.8702	17.1926	17.1316	17.534	13.1168	18.4335	18.8061	15.1405	15.324	15.1352	18.2822	13.7208	18.9734	19.1685	18.0518	17.4261	16.0467	16.0378	19.1188	16.0657	19.2048	15.9319	20.4118	18.5287	19.6939	21.2762	20.23	18.202	17.724	17.0992	17.1242	18.1199	16.7373	17.5085	17.1136	17.3115	17.0159	17.1883	18.0237	17.5422	17.4088	17.7679
Efnb1	18.6361	19.424	18.1949	19.1079	18.6732	14.2652	14.0114	13.8702	13.7609	13.5925	14.3411	17.2467	16.3217	12.7378	15.1405	18.9337	15.1352	13.9021	13.7208	14.4482	14.3501	14.4411	14.1386	16.0467	16.0378	16.0032	16.0657	15.9954	15.9319	15.5627	15.3386	16.3801	15.7499	15.007	15.0796	16.3316	17.0159	17.3456	6.84801	16.5289	6.84801	6.84801	6.84801	15.4909	14.7773	15.9092	16.0238	6.84801	6.84801
Snx27	16.4112	6.84801	16.3662	6.84801	17.6771	14.2652	14.0114	19.153	13.7609	13.5925	14.3411	13.1168	6.84801	12.7378	19.1136	15.324	15.1352	13.9021	13.7208	14.4482	14.3501	14.4411	14.1386	16.0467	16.0378	16.0032	16.0657	15.9954	15.9319	15.5627	20.23	16.3801	15.7499	15.007	20.3847	17.6943	17.6987	17.5583	6.84801	16.094	6.84801	19.2557	18.9849	18.6261	19.4762	14.9642	19.0797	6.84801	17.2169
Pgm2l1	6.84801	6.84801	6.84801	6.84801	11.0643	14.2652	17.3597	13.8702	18.083	17.3973	14.3411	13.1168	6.84801	12.7378	15.1405	15.324	15.1352	13.9021	18.3213	14.4482	17.5085	14.4411	14.1386	16.0467	16.0378	16.0032	16.0657	15.9954	15.9319	15.5627	18.3708	16.3801	18.6222	15.007	18.8608	18.2941	18.298	18.9524	18.5189	18.6618	18.5526	14.9642	14.6825	14.4802	14.2054	14.3501	14.7647	6.84801	16.8031
Agfg1	6.84801	6.84801	6.84801	6.84801	11.0643	14.2652	14.0114	13.8702	13.7609	13.5925	14.3411	13.1168	6.84801	12.7378	15.1405	15.324	15.1352	13.9021	13.7208	14.4482	14.3501	14.4411	14.1386	16.0467	16.0378	16.0032	16.0657	15.9954	15.9319	15.5627	15.3386	16.3801	15.7499	15.007	15.0796	17.8155	16.7758	16.9756	17.566	14.3322	14.0114	17.6882	17.6987	17.8416	18.459	17.3379	17.7742	16.6674	16.4777
COX2	6.84801	6.84801	6.84801	6.84801	11.0643	19.7973	17.26	13.8702	13.7609	18.9208	20.1416	19.7599	6.84801	12.7378	15.1405	15.324	15.1352	20.775	20.2641	21.6403	22.1407	18.8795	21.4404	16.0467	16.0378	16.0032	16.0657	15.9954	15.9319	20.8295	19.2821	20.2113	20.1054	20.8351	19.6047	13.5036	13.8392	6.84801	13.7609	6.84801	6.84801	19.7511	20.2062	19.7389	19.6992	20.2591	19.7451	17.0042	19.0673
Tbca	17.8995	17.392	17.534	18.1148	16.5083	14.2652	14.0114	13.8702	13.7609	13.5925	14.3411	17.8924	16.6435	18.298	15.1405	18.2272	15.1352	13.9021	13.7208	14.4482	14.3501	14.4411	14.1386	19.5358	19.252	19.2876	16.0657	15.9954	15.9319	15.5627	15.3386	16.3801	15.7499	15.007	15.0796	18.1468	17.0774	14.6012	18.4756	13.4198	16.579	15.7356	16.6878	6.84801	6.84801	6.84801	6.84801	6.84801	6.84801
Gcn1	15.7254	16.1619	16.3751	17.7357	11.0643	14.2652	18.6671	19.2983	13.7609	17.987	17.9114	13.1168	6.84801	12.7378	15.1405	15.324	15.1352	18.9279	19.9322	18.3213	14.3501	14.4411	18.7271	16.0467	16.0378	16.0032	16.0657	15.9954	15.9319	20.2837	19.9238	16.3801	19.3308	19.9601	20.3204	6.84801	11.0643	12.2108	13.4353	15.7697	6.84801	18.4495	19.4456	19.9437	18.5675	19.8483	18.5577	6.84801	6.84801
Api5	6.84801	17.6373	6.84801	6.84801	17.8808	14.2652	19.7226	20.109	13.7609	19.7973	14.3411	13.1168	6.84801	12.7378	20.2012	20.9188	15.1352	13.9021	13.7208	14.4482	19.82	14.4411	14.1386	16.0467	16.0378	16.0032	16.0657	15.9954	15.9319	15.5627	20.8509	16.3801	15.7499	21.3295	15.0796	6.84801	14.8893	6.84801	6.84801	6.84801	6.84801	16.2138	16.3068	6.84801	16.7873	6.84801	15.4601	6.84801	6.84801
Srsf2	16.6161	16.2215	17.2467	6.84801	16.3934	18.7111	18.9467	19.0198	18.8515	18.6671	18.6028	18.9679	6.84801	18.2089	18.7496	15.324	15.1352	17.8567	18.6028	18.0782	18.0884	17.7479	17.6828	21.2762	20.9588	21.3534	21.3057	21.1622	21.4965	15.5627	15.3386	16.3801	15.7499	15.007	15.0796	11.2599	12.3539	13.2606	6.84801	13.5446	6.84801	6.84801	6.84801	6.84801	6.84801	17.4022	16.9487	14.853	17.3241
Vdac2	17.7148	18.3708	17.826	16.1854	16.9192	19.138	18.8212	18.2764	19.1079	18.867	14.3411	19.6047	19.0198	19.1938	18.6072	15.324	15.1352	20.3163	19.5555	18.6732	18.8212	20.652	18.5474	16.0467	16.0378	16.0032	16.0657	15.9954	15.9319	15.5627	18.6361	16.3801	15.7499	15.007	18.0289	18.2728	18.3963	17.4371	18.0289	17.8472	6.84801	19.1726	19.7173	20.1467	20.1524	19.3652	19.4874	19.8864	19.5841
Rgma	18.0917	18.2321	18.8795	19.6549	19.2001	14.2652	14.0114	13.8702	13.7609	13.5925	14.3411	13.1168	17.724	17.7148	15.1405	15.324	15.1352	13.9021	13.7208	14.4482	14.3501	14.4411	14.1386	16.0467	16.0378	16.0032	16.0657	15.9954	15.9319	15.5627	15.3386	16.3801	15.7499	15.007	15.0796	19.2714	17.8472	18.4695	17.1683	17.0824	16.1528	6.84801	6.84801	17.5583	6.84801	6.84801	15.7254	6.84801	6.84801
Rps27	20.3987	20.1524	20.3847	20.7686	19.8483	19.843	18.9849	19.8775	19.6435	20.453	14.3411	19.966	20.3266	20.1878	19.9381	20.4909	20.2012	19.1188	20.5157	19.3547	19.5841	20.355	19.3355	21.5924	21.8342	22.0332	21.7694	22.1407	22.0248	20.4731	19.5193	21.1176	20.7073	20.0173	20.5537	20.4665	20.238	20.5537	20.3403	20.6027	20.6584	21.7304	21.8429	21.7304	21.7694	21.6562	21.8101	21.0713	20.4975
Lxn	19.4762	20.1671	19.7282	19.1136	20.2681	14.2652	14.0114	13.8702	13.7609	13.5925	14.3411	13.1168	20.0878	20.2681	18.3962	15.324	18.0782	13.9021	13.7208	14.4482	14.3501	14.4411	14.1386	16.0467	16.0377	16.0032	16.0657	15.9954	15.9319	15.5627	15.3386	16.3801	15.7499	15.007	15.0796	20.5419	20.3847	19.8775	20.2062	19.9931	19.82	20.0651	19.9381	19.424	19.5144	19.2606	19.4357	18.3875	19.0797
Snx2	16.2592	16.7631	17.4261	16.7124	11.0643	14.2652	14.0114	13.8702	13.7609	13.5925	14.3411	13.1168	18.7354	12.7378	21.952	18.5894	18.5045	13.9021	13.7208	14.4482	14.3501	14.4411	14.1386	16.0467	16.0378	16.0032	16.0657	15.9954	15.9319	15.5627	15.3386	16.3801	15.7499	15.007	15.0796	17.1242	16.9358	17.71	18.99	18.0132	19.6874	16.6099	17.9574	17.3887	18.2157	17.1683	18.0289	18.7801	19.1685
Ist1	6.84801	6.84801	6.84801	6.84801	11.0643	14.2652	14.0114	13.8702	13.7609	13.5925	14.3411	13.1168	6.84801	12.7378	15.1405	15.324	15.1352	13.9021	13.7208	14.4482	14.3501	14.4411	14.1386	16.0467	16.0378	16.0032	16.0657	15.9954	15.9319	15.5627	15.3386	16.3801	15.7499	15.007	15.0796	6.84801	6.84801	6.84801	6.84801	6.84801	6.84801	6.84801	6.84801	6.84801	6.84801	6.84801	6.84801	6.84801	17.789
Apoe	6.84801	6.84801	6.84801	6.84801	11.0643	14.2652	14.0114	18.7748	19.6874	19.252	14.3411	13.1168	6.84801	12.7378	15.1405	15.324	15.1352	20.23	13.7208	19.3747	17.4778	19.5897	19.8013	16.0467	16.0378	16.0032	16.0657	15.9954	15.9319	15.5627	15.3386	16.3801	15.7499	15.007	15.0796	16.8373	15.9723	15.842	17.0549	6.84801	15.7975	17.2467	16.8319	6.84801	15.6569	17.7742	17.0549	6.84801	6.84801
Rpl31	20.4119	20.9885	20.238	21.7304	20.8725	18.6109	21.0401	19.6939	19.1429	17.2301	19.6874	13.1168	21.1029	20.8509	19.9931	20.2062	19.4456	19.8815	18.755	20.059	19.9273	20.453	19.7451	22.6813	22.4426	22.1809	22.0248	22.5028	21.9884	21.6148	21.2762	20.4166	19.6435	19.8567	19.6312	18.9801	19.4974	20.0173	19.1344	18.1521	19.158	22.1407	22.282	21.9785	21.9884	21.8101	22.3234	19.1482	20.9377
Anxa5	17.0865	18.3572	16.9756	17.3241	18.2541	14.2652	14.0114	18.3874	13.7609	18.6408	14.3411	17.6234	6.84801	12.7378	15.1405	15.324	15.1352	13.9021	13.7208	14.4482	14.3501	14.4411	14.1386	16.0467	16.0378	16.0032	16.0657	15.9954	15.9319	15.5627	15.3386	16.3801	15.7499	15.007	15.0796	17.26	16.7225	6.84801	16.446	17.2403	17.3841	17.0936	17.4904	18.1836	17.9114	18.202	17.1448	18.9055	17.3177
Impa1	18.2541	17.9478	18.541	17.4022	18.2089	14.2652	14.0114	13.8702	17.3241	13.5925	14.3411	19.441	17.4614	18.5474	15.1405	15.324	15.1352	13.9021	13.7208	14.4482	14.3501	14.4411	14.1386	16.0467	16.0378	16.0032	16.0657	15.9954	15.9319	15.5627	15.3386	16.3801	15.7499	15.007	15.0796	18.4335	18.5189	18.9573	18.1297	18.6072	18.1328	18.1148	18.8795	17.3177	17.3456	17.9631	17.7194	19.0455	20.1311
Phyhipl	18.173	18.2272	17.021	17.2099	18.6261	18.4447	17.8104	17.6175	17.4474	17.5533	17.9529	18.6933	17.753	12.7378	15.1405	15.324	15.1352	18.6028	17.1748	18.3614	18.0458	17.8029	17.763	16.0467	16.0377	16.0032	16.0657	15.9954	15.9319	15.5627	15.3386	16.3801	15.7499	15.007	15.0796	18.8723	18.3159	18.4447	19.2983	18.7355	18.2887	16.7982	16.5903	17.0707	16.8935	15.7177	17.0658	19.4762	18.7058
Phf24	17.9066	6.84801	17.5272	17.042	18.1949	14.2652	14.0114	13.8702	17.2971	17.3177	17.5619	18.298	17.0042	19.1685	15.1405	15.324	15.1352	13.9021	18.0579	14.4482	14.3501	14.4411	17.4904	16.0467	16.0378	16.0032	16.0657	15.9954	15.9319	15.5627	15.3386	16.3801	15.7499	15.007	15.0796	19.8683	18.7848	15.6901	19.2606	18.4289	19.9601	19.0524	18.6798	18.3159	18.1199	17.9349	18.0336	19.7555	17.8155
Abi1	18.0401	6.84801	6.84801	6.84801	17.2539	14.2652	14.0114	13.8702	13.7609	13.5925	14.3411	13.1168	6.84801	12.7378	15.1405	15.324	15.1352	13.9021	13.7208	14.4482	14.3501	14.4411	14.1386	16.0467	19.571	16.0032	16.0657	15.9954	20.2174	15.5627	15.3386	16.3801	18.6618	17.9114	18.0746	16.4315	16.819	16.2285	13.8392	16.6383	15.6846	13.3147	14.2974	15.842	15.9723	15.0342	6.84801	16.3751	6.84801
Cat	6.84801	16.8579	6.84801	6.84801	11.0643	14.2652	14.0114	13.8702	13.7609	19.7861	20.5537	13.1168	6.84801	12.7378	15.1405	15.324	15.1352	13.9021	13.7208	14.4482	14.3501	14.4411	14.1386	16.0467	16.0378	16.0032	16.0657	15.9954	15.9319	21.8101	21.0979	16.3801	21.2273	21.2273	20.5279	16.0701	17.0549	17.26	15.9834	16.1854	6.84801	19.8387	19.843	19.7693	17.753	19.3547	20.3732	16.9682	6.84801
Gnb5	6.84801	6.84801	6.84801	6.84801	11.0643	14.2652	14.0114	13.8702	13.7609	17.2971	14.3411	13.1168	6.84801	12.7378	15.1405	15.324	15.1352	13.9021	13.7208	14.4482	14.3501	14.4411	14.1386	16.0467	16.0378	16.0032	16.0657	15.9954	15.9319	15.5627	15.3386	16.3801	15.7499	15.007	15.0796	17.0159	17.2024	16.9192	17.0824	17.3793	18.337	17.0865	16.563	16.7512	14.2652	14.2812	6.84801	18.1567	17.4614
Capza1	18.377	18.3273	17.7808	17.4145	17.2657	14.2652	18.8475	18.8433	19.2081	13.5925	14.3411	17.763	16.6028	17.6943	15.1405	15.324	15.1352	13.9021	13.7208	14.4482	18.9623	19.143	14.1386	16.0467	16.0378	16.0032	16.0657	15.9954	15.9319	15.5627	15.3386	16.3801	19.424	15.007	15.0796	18.2634	18.5675	18.2211	17.875	18.3076	17.3489	16.6435	16.5395	17.4474	16.2695	18.0746	17.2403	18.3708	6.84801
Unknown4	16.7814	6.84801	6.84801	17.9174	11.0643	14.2652	14.0114	13.8702	13.7609	13.5925	14.3411	13.1168	6.84801	12.7378	15.1405	15.324	15.1352	13.9021	13.7208	14.4482	14.3501	14.4411	14.1386	16.0467	16.0378	16.0032	16.0657	15.9954	15.9319	15.5627	15.3386	16.3801	15.7499	15.007	15.0796	18.2584	16.7187	16.9286	17.2657	16.4409	18.0917	6.84801	6.84801	6.84801	6.84801	6.84801	6.84801	14.1775	6.84801
[truncated: 661 more rows]
[truncated: 9 more columns]

## Sheet: DataS1B
Data S1B, related to Figure 1B
GCM	GCM Markers	GCP	GCP Markers	Contamination
Dync1h1	Ctnna2	Immt	Crmp1	Hdgf
Map1b	Dync1h1	Rplp0	Fasn	Serpinf2
Tuba1a	Gnai1	Grb2	Tuba1a	Ca2
Tubb2b	Hsp90b1	Gpm6b	Tubb3	Col5a1
Tubb2a	Myh11	Cd99	Ywhaz	Nucks1
Tuba1b	Rtn4	Ppp4c	Dpysl3	Thumpd1
[truncated: 2,988 more rows]

## Sheet: Data S1C_D
Data S1C, related to Figure 1C,D
[truncated: 2,701 more rows]

[truncated: 8 more sheets: Data S1E_F, Data S1G, Data S1H, Data S1I, Data S1J(GCM), Data S1J(GCP), Data S1K, Data S1L]
