# Supplementary material for: Multi-Omic Analyses of Growth Cones at Different Developmental Stages Provides Insight into Pathways in Adult Neuroregeneration
Source: iScience. 2020 Jan 14;23(2):100836. doi: 10.1016/j.isci.2020.100836 (PMC6997871; doi:10.1016/j.isci.2020.100836)
Supplement: Data S2. Growth Cone protein Pathway, Related to Figure 2 [file mmc4.xlsx]

## Sheet: Data 2A
Data S2A, related to Figure 2A
	Log2(FC)	-log10(p)
Col6a5	-10.84	20.0577
Sept_7	-8.6139	18.2326
Cyld	-8.8244	17.2762
43715	8.4428	17.1552
Fbn1	-9.0761	17.0323
Syne2	-8.0622	17.0323
Psma5	4.0639	16.9307
Sept_11	-7.6199	16.9208
Sept_3	-7.2184	16.3199
Plcb4	-7.4436	15.8372
Iqch	-7.2179	15.8221
Sept_5	-7.189	15.4618
Dynll1	-8.5385	15.2046
Plxnd1	-3.6502	15.2011
Smok2b	7.7057	15.1696
43711	6.8356	14.4679
Vcp	1.6021	13.8916
43719	7.0669	13.4212
Psme1	4.756	13.3297
Lrp1	-2.9348	12.9664
Eif3e	3.2584	12.8644
Tubb5	-1.4441	12.7943
43716	7.1776	12.7258
Sp100	-5.6206	12.5707
Sept_6	-6.2047	12.484
Unknown1	6.2537	12.2106
43713	6.5282	12.1607
Syngap1	-7.6481	12.1083
Rftn1	6.3154	12.0529
Sept_1	8.0718	12.0076
Unknown2	6.7262	12.0001
Slc25a5	-5.8927	12.0001
Psmd2	2.8301	12.0001
Map4k4	-6.0324	11.8841
Tollip	6.0523	11.7191
Abcd3	-5.6679	11.7191
Cdk5	5.4518	11.5694
Sorl1	-5.1215	11.3799
Rab10	1.7107	11.2646
Tubb4a	-2.0129	11.2529
Ubqlnl	-4.6722	11.1447
Psmb6	2.8301	11.1447
Abca15	-2.754	11.1447
Sptan1	-1.8395	11.1447
Nsd2	-5.2746	11.1433
4933403O08Rik	7.1076	11.1419
Grm3	-5.5708	10.9535
Cnot1	-4.3473	10.9273
Psmd12	5.4891	10.9234
Gprc6a	-5.2923	10.8925
Fam92b	-5.4922	10.8011
Eml4	6.1676	10.6483
unknown03	-5.5907	10.6483
Cacna2d3	-4.8606	10.6025
Psma2	3.8672	10.6025
Cox6c	-6.3514	10.5686
Myadm	5.3296	10.5023
Hras	3.557	10.4562
Klni	-6.108	10.4284
Psmd11	4.2023	10.4284
Slc1a3	-3.1243	10.3178
Psmd4	4.9336	10.3133
Vmn2r107	5.858	10.2713
Hsp90aa1	1.483	10.25
Epb41I3	4.9518	10.1876
Arl6ip5	-3.234	10.1848
Igkv4-86	4.9501	10.1556
Uba2	4.5688	10.1271
Eif3h	4.8631	10.0923
Ina	-3.5806	9.88602
Igf2r	-5.8976	9.76236
Hpca	3.2588	9.74278
Psmd13	2.7141	9.72707
Psmc2	3.8273	9.71059
Cpd	-4.0676	9.69637
Psma1	2.35	9.68599
Slc4a4	-5.0148	9.62735
Islr2	4.0241	9.53125
Bdh1	-3.4347	9.51003
Psma6	3.6487	9.50836
Psmb3	3.428	9.47983
Txnl1	3.1663	9.45836
Aimp1	4.5689	9.44048
Ndufb8	-5.4917	9.42343
43717	4.3348	9.40246
Unknown01	-5.4929	9.32457
I830134H01Rik	4.2964	9.19228
Ube2d3	4.5586	9.15962
Ctnnb1	-2.4394	9.12439
Ndufa9	-5.1278	9.06779
Patl1	-5.5517	9.06576
Vps26b	-4.082	9.06576
Nckap1	-1.7274	9.06576
Prpsap1	5.2353	9.01226
mKIAA0687	4.6425	9.01226
Atp5pf	-4.0683	9.01226
Psmc5	3.4302	9.01226
Tnrc18	-4.0889	8.99887
Actn4	-4.9051	8.95597
Nceh1	-4.4555	8.85183
Map1lc3b	5.615	8.83851
Ncl	2.345	8.82025
Ido1	4.5885	8.71604
Eif3a	2.6297	8.69461
Psmb5	2.436	8.69461
Kars	4.7367	8.69208
Rasa4	-6.2324	8.68937
43714	5.3731	8.65177
Fry	5.7241	8.57505
Clu	7.029	8.55539
Cox6a1	-6.0039	8.53856
Ndufv1	-4.7194	8.51536
Cox6b1	-3.4207	8.50318
Plcd4	-4.9489	8.46815
Ppm1b	4.587	8.46493
Phb2	-3.874	8.46493
Psmc4	3.3011	8.42935
Mycl	4.8425	8.40938
Psmb2	2.2836	8.35687
Eif3j2	4.5858	8.32826
Cpne3	-5.1649	8.32225
Pcbp1	3.6761	8.25527
Atp5pd	-3.6855	8.23291
Kcnd2	-3.5397	8.11733
Slc25a12	-4.3308	8.07005
Farsb	3.4278	8.03388
Gm13078	-5.6027	8.00646
Baiap2	4.5068	7.98147
Pak2	2.6202	7.95374
Psma3	3.2956	7.92735
Pin1	5.5271	7.91966
Tank	-3.2295	7.91966
Lingo1	2.4933	7.91966
Slc25a4	-2.0529	7.89901
Fxr2	-5.8018	7.83941
Iars	3.4138	7.8097
Sfpq	-3.438	7.80571
Tkt	1.3618	7.80571
Cadm4	2.5442	7.79629
Actr1a	1.2032	7.74148
Add1	-2.0385	7.72168
Jam3	-3.016	7.72047
Acaa1a	-3.7018	7.71665
Psmb4	2.7712	7.69802
Fmnl2	-6.6304	7.6927
Copb2	4.7115	7.68914
COX2	-3.8156	7.68577
Psmd7	3.7101	7.66019
Ap1g1	-2.3383	7.66019
Igf1r	5.0541	7.6529
Psmd6	3.8326	7.64491
Flt1	4.0926	7.64109
Tmeff1	-4.0609	7.62102
Rhoa	-1.0942	7.62102
G3bp2	-1.6833	7.59271
Map2	0.97002	7.55486
Dnah8	5.2962	7.53288
Map1lc3a	-3.2071	7.52083
Hyou1	-4.4115	7.50565
Ahnak	-4.3834	7.49861
Stx6	-4.4323	7.47173
Cct3	1.5518	7.45586
Dst	-3.1303	7.4532
Tceal3	-5.0079	7.45296
Syngr3	2.344	7.43559
Gas2l3	8.7503	7.38703
Fxr1	-3.2459	7.38703
Ptpra	3.9194	7.38389
Cops8	3.6396	7.36125
Map4	1.4777	7.34791
Grk2	4.7171	7.31107
Opa1	-3.8766	7.31107
Lars	2.7709	7.31107
Syn3	3.6858	7.30082
Acly	0.90919	7.28845
Epb41l3	-3.4505	7.26185
Atp9a	-2.6517	7.22964
Elavl1	4.6934	7.19873
4932415D10Rik	-4.3739	7.13885
Psmd3	1.9401	7.13681
Dlg3	-3.8697	7.11302
Sptbn1	-1.5316	7.04885
Cyb5r3	-3.0328	7.04044
Rab5b	3.4406	6.95589
Bag6	3.808	6.94796
Psmc3	3.7005	6.94313
Psma7	2.4075	6.91464
Nipsnap2	-3.5808	6.90932
Gmps	2.7075	6.84052
Eif3c	2.4911	6.81395
Rpl35a	3.1181	6.7243
Dctn4	2.9072	6.6715
Ncan	3.0968	6.66898
Nt5dc3	-4.0158	6.64384
Rab18	2.7488	6.64144
Abat	-3.267	6.57927
Napg	-2.2538	6.56147
Nipsnap1	-2.6874	6.54894
Ran	1.92	6.52781
Idh3a	-2.8435	6.47575
Ppp1cb	-1.7364	6.46867
Wnk1	-6.0171	6.41705
Clta	-2.3502	6.41404
Eif3b	1.6372	6.39669
Tsg101	-2.6024	6.36812
Sdhb	-2.9484	6.28028
Tfrc	-3.5298	6.27152
Stt3b	-4.5814	6.26801
Ampd2	3.7758	6.2478
Pacs1	3.0785	6.2478
Epb41	3.9316	6.23447
Fabp5	1.3951	6.22914
Tceal5	5.6609	6.22736
Grm5	-3.3847	6.22385
Slc8a2	-3.8923	6.21611
Hnrnpl	-2.733	6.21611
Ptprf	-3.3795	6.20282
Eef1d	2.5079	6.1986
Vopp1	-5.5386	6.17374
Ccdc124	4.2835	6.15553
Ribc2	-5.687	6.15166
Phb	-3.4879	6.15053
Gls	-3.8168	6.13603
Psmd8	2.9926	6.13603
Atf4	2.847	6.13603
Kif1a	5.3155	6.12783
Psma4	3.053	6.08976
Vps35	-1.002	6.07744
Rab6a	3.4471	6.0549
Hk1	-3.0989	6.03874
Anp32a	2.4638	6.03278
Gtf3c1	-4.5806	6.00542
Nr1d1	-4.0503	6.00002
St13	2.4756	5.98725
Gcn1	-3.6592	5.98477
Ubap2l	-3.9003	5.95241
Slc17a7	-2.9784	5.9426
Txndc12	-3.7444	5.92804
Hectd4	3.9515	5.91898
Inpp5a	-3.2695	5.91772
Naa10	-4.1547	5.90386
Emc3	-2.738	5.85007
Rpl36	-0.72594	5.84777
Prps1l3	2.2635	5.83779
Taldo1	3.5344	5.83319
Sccpdh	3.7374	5.79116
Arpc1a	-1.1021	5.79116
filensin	-5.312	5.79014
Pcsk2	-3.3484	5.75441
Pi4k2a	-2.4842	5.74509
Sez6l2	-2.533	5.72721
Ube2l3	3.0313	5.72029
Atp5f1b	-1.5988	5.71251
Snap91	2.023	5.69784
Glud1	-3.7344	5.6745
Has1	-3.3937	5.65129
Prdx2	1.1414	5.64401
Cct5	1.0982	5.64401
Nploc4	-4.6955	5.6293
Actbl2	-1.8119	5.60429
Ptprs	-2.5106	5.52126
Hspa4	1.4331	5.52126
Eif4a1	1.453	5.47843
Atp5f1	-2.0523	5.43934
Add3	3.3349	5.43084
Cyc1	-2.1064	5.41755
Nono	-3.175	5.39753
Kpna1	-2.297	5.39753
Eef1b	2.0705	5.39753
Arf6	-2.7455	5.39204
Phgdh	3.3512	5.39128
Cand1	1.417	5.3861
Srrm1	1.1699	5.34688
Vat1	0.95503	5.33058
Scg2	1.8272	5.31955
Dld	-3.4183	5.3034
Acat2	1.4873	5.28657
Dynll2	2.6225	5.28132
Camsap3	2.8379	5.26972
Kras	-1.3666	5.25432
Osbpl2	-3.2125	5.24669
Bcas1	3.7888	5.22515
Trappc9	-2.7272	5.22225
Anxa6	2.2374	5.2217
Ndufv2	-2.9393	5.20441
Dbn1	-2.0483	5.19939
Myo5a	-1.2208	5.18784
Nlgn2	3.9015	5.18665
Wipf2	5.8528	5.14408
Ppfia3	2.2149	5.11453
Cmpk1	1.6227	5.10763
Ppp1ca	-2.0372	5.07109
Sod1	0.98035	5.07109
Eif3d	3.7739	5.06681
Ap3d1	-2.5621	5.05373
Scd1	4.3916	5.05157
Ogdh	-2.9908	5.04624
Cox5a	-2.2232	5.04291
Gstp1	2.1864	5.0371
Chat	-4.0232	5.0351
Tpi1	1.2052	5.01419
Srcin1	-2.4598	5.00492
Rap2a	2.534	4.99779
Rgs7	-2.0591	4.98611
Syt7	3.2842	4.97461
Tdrd6	3.4601	4.95558
Dynlrb1	1.8031	4.94804
Ndufa4	-1.6826	4.94466
Scrn1	1.3157	4.93096
Rbx1	2.3433	4.93048
Cox4i1	-1.5706	4.91471
Cacnb1	-3.1957	4.91077
Ppme1	-3.3258	4.88776
Gm20390	0.61914	4.88183
Setdb1	-4.9033	4.83779
Ndufa10	-2.039	4.83621
Slc25a22	-2.8761	4.82611
Oxr1	-3.556	4.80967
Fkbp1a	2.7381	4.76685
Hap1	-3.8761	4.75552
Katnal1	3.6632	4.74528
Ptp4a2	0.51278	4.73264
Aco2	-1.5005	4.70739
Vapa	-0.91417	4.70739
Emc8	2.0803	4.66541
Tubg1	2.41	4.65868
Prpsap2	3.2918	4.65561
Erlin2	-2.7301	4.65561
Map1a	2.3931	4.65557
Hacd3	-2.4037	4.64815
Ptprz1	1.7066	4.63735
Sars	2.1728	4.61804
Cct2	1.2033	4.60551
Exoc4	2.3667	4.5931
Crmp1	0.54704	4.54978
Tctex-1	-3.5141	4.5445
Cttn	-2.16	4.5356
Slc25a11	-2.8251	4.5025
Cnp	2.7544	4.50055
Sept_9	-2.1628	4.50055
Abracl	-2.2378	4.49974
Gprin1	1.3909	4.49527
Hist1h2bp	2.1791	4.47216
Brk1	-1.9724	4.47216
Stxbp1	-0.76426	4.47013
Rbm12	4.9343	4.46882
Sirt2	4.3529	4.45381
Aars	1.8064	4.45285
Erg	3.5101	4.43767
Srsf5	3.3009	4.43767
Pgd	2.0761	4.42725
Elavl2	2.0383	4.42166
Ube2k	2.8544	4.42066
Mtch1	-7.9499	4.40224
Cat	-4.0586	4.39615
Mdh1	1.2708	4.38566
Mbd6	-2.4842	4.37314
Adh5	1.1485	4.37027
Dmtn	-1.7129	4.36783
ATP5IF1	-4.8407	4.36733
Fbxo41	-3.1067	4.36733
PSME2b	3.0659	4.36733
Cdh13	1.1836	4.36733
Psap	-1.2264	4.31083
Eif3g	4.1296	4.30565
Apoo	-3.2182	4.30565
Atad1	1.7504	4.30234
Coro1b	1.5462	4.30234
Madd	-2.4361	4.29729
Blmh	1.5688	4.29394
Trim59	4.5739	4.2874
Idi1	-2.5934	4.26638
Psat1	2.7753	4.25658
Uqcrc1	-2.6517	4.25566
Agap3	-2.7722	4.2495
Sumo3	2.1359	4.24842
App	-2.4598	4.21965
Fkbp15	-7.3864	4.21364
Ndufa8	-1.8238	4.21364
Calr	-1.2031	4.19039
Cdc37	2.1595	4.18179
Clec18a	1.9614	4.17898
Letm1	-2.6084	4.17817
Sdha	-2.1759	4.17722
Cct4	1.332	4.17598
Creld1	-2.1231	4.17509
Ap1m1	-2.2495	4.17501
Eif1	1.9843	4.16481
Sept_2	-2.938	4.16162
Als2	8.0632	4.15734
Commd6	-4.4237	4.12804
Pgrmc2	-1.2674	4.12731
Hist3h2a	3.3999	4.11243
Actr3	-0.82951	4.10706
Eef2	0.76048	4.10706
Usp7	-1.5305	4.08068
43710	3.8909	4.07632
Atp5c1	-1.2569	4.07136
Eif3m	2.2482	4.07026
Dync1i2	1.2756	4.06948
Tpp2	2.0962	4.06301
Pdhb	-2.0761	4.05363
Rap2b	-1.8458	4.04572
Elob	1.8351	4.02566
Trim28	3.5718	4.01127
Oxct1	-1.7366	3.99944
Paics	1.8843	3.98649
Fbxo2	-2.7616	3.98134
Sugp1	-6.0582	3.98051
Ttc7b	-4.6639	3.96997
Chga	-1.7509	3.96297
Hgs	1.686	3.96297
Gsn	3.7851	3.96257
Rad23b	1.8181	3.96222
L1cam	-0.90128	3.96222
Nefm	-1.3411	3.95319
Usp14	2.7275	3.94165
Cspg5	-2.058	3.92959
Hint1	1.3639	3.92801
Atp5f1a	-1.5158	3.9279
Srcap	-1.2786	3.92529
Ndufs1	-1.9523	3.90932
Phpt1	-2.2972	3.89015
Cask	-1.5023	3.88746
Elp2	4.6911	3.87661
Psmc6	2.5065	3.87661
Lmtk3	-3.1069	3.86449
Synj1	1.1643	3.86401
Dmxl2	-1.4877	3.85558
Dpysl4	1.1977	3.84802
Aldh1l1	2.6778	3.84321
Sept_8	-5.2473	3.8315
Nav1	1.3622	3.8315
Cntn1	-0.85506	3.8315
Sbds	2.1591	3.82719
Uqcrb	-2.7988	3.8244
Hspd1	-1.233	3.81203
Derl1	-4.3039	3.80944
Atxn2	-3.1765	3.80944
Atp6ap1	-2.5283	3.80632
Frmd4a	-2.1634	3.79344
Sacs	-1.9685	3.79022
Psmd14	1.4193	3.7715
Itgb1	-2.8991	3.74736
Ddx39b	-3.6711	3.73521
Rpl6	0.88606	3.72974
Ap1b1	-1.6557	3.72122
Rab6b	-1.0827	3.70914
Chmp4b	1.7265	3.70516
Gpd2	-2.7065	3.69003
Ldha	0.86105	3.68973
Syngr1	-1.8304	3.68426
Apba1	3.2882	3.68106
Gars	1.6933	3.67093
Abhd12	-0.82575	3.66384
Slc6a9	-3.8843	3.66134
Dbnl	-3.4915	3.65916
Rab3c	-5.11	3.63477
Snd1	2.009	3.63315
Cs	-1.3721	3.6303
Gigyf2	-5.2255	3.60859
Slc1a2	-1.8777	3.5969
Psmc1	1.5225	3.5969
Cct8	0.96667	3.59171
Plxna2	1.2867	3.5693
Upf1	-3.5748	3.56189
Akr1b3	2.2663	3.56109
Flt4	-2.6171	3.55444
Wasf1	-1.4966	3.52022
Aldoc	1.0682	3.52001
Scyl2	-0.76932	3.49598
Atp1a2	-1.4468	3.49084
Tbc1d24	1.9885	3.48664
Rps10	-0.99657	3.48398
Cfl1	-0.50751	3.46958
Rpsa	-0.7451	3.45072
Snx2	3.0507	3.43932
Tomm70a	-2.9259	3.43071
Mcrip1	-3.1503	3.4189
Bcan	0.92144	3.41732
Glrx3	-0.79609	3.41657
Fzd6	-4.6552	3.39169
Ncs1	1.3834	3.37259
Arvcf	-2.6961	3.36929
Hsp90b1	-1.1772	3.3673
Glod4	1.744	3.36226
Top1	-4.7702	3.3575
Dpysl2	0.41607	3.34168
Ablim1	-2.6765	3.339
Apoe	-2.577	3.31566
Csnk2a2	-0.58049	3.30769
Lrrc8a	-4.3589	3.30223
Capza2	-1.4122	3.30004
Ntrk2	1.8917	3.29456
Hint2	-3.9434	3.28183
Palm	1.5369	3.2802
Eif3f	2.0026	3.27554
Pspc1	-3.7584	3.26971
Gpx4	2.588	3.26971
Ndufb7	-4.7017	3.26899
Ergic1	0.77003	3.26819
Rpl22l1	-0.57052	3.24589
Uqcrc2	-1.4414	3.24509
Ank2	-0.89402	3.24378
Myo5b	2.6391	3.22662
Pa2g4	0.77877	3.21839
Nhp2	-6.883	3.20463
Palm2	1.9529	3.20447
Fkbp4	1.9568	3.19755
Tspan13	-2.7632	3.19726
Psmb1	1.9434	3.19322
Tcp1	0.82618	3.18634
Etf1	-0.63218	3.17941
Msn	1.3248	3.17629
Dock7	1.9907	3.16605
Impa1	1.7586	3.15536
Hnrnpul2	4.1899	3.12712
Ca2	3.9304	3.12409
Pea15	1.5118	3.12122
Cltc	-1.2225	3.1185
Nefl	0.006034	3.11213
Fh	-1.1578	3.10822
Lrp1b	-1.8553	3.10132
Stmn3	1.4693	3.09568
Foxn1	5.9209	3.09435
Stx16	-1.8378	3.0849
Adgrl1	-4.1785	3.08419
Bzw1	1.7658	3.08419
Lrrc4b	-2.3223	3.08241
Agps	2.7999	3.07944
Sod2	-1.8443	3.07944
Rala	0.41001	3.07944
Slc39a10	-3.1285	3.07815
Pfn1	1.0834	3.07325
Eif2s1	1.36	3.05724
Ephb1	0.83392	3.05385
Tmx1	1.7545	3.05338
Osbpl1a	-1.4962	3.05203
Nudc	2.4648	3.0206
Ints1	-2.2736	3.0112
Lgals9	4.0981	3.00504
Mars	2.8412	3.00501
Mpp2	-1.359	2.98856
Tnpo1	-2.3818	2.96098
Snrnp200	-3.0759	2.9592
Clint1	-3.4056	2.95668
Aldh2	-2.6297	2.9539
Fam241b	2.8185	2.95339
Lta4h	-4.0598	2.94047
Fis1	-1.306	2.92731
Ncbp2	-2.1854	2.92449
Map6	0.67171	2.91898
mKIAA0531	1.2426	2.90777
Atp6v1c1	-1.834	2.89733
Slc25a3	-1.252	2.89208
Srsf1	-4.4699	2.87387
Rbm3	-1.2393	2.87371
Ldhb	1.1161	2.86525
Actb	-1.9056	2.8599
C1galt1	-0.97982	2.85736
Arhgef11	-3.5423	2.84625
Ythdf3	-2.1797	2.8341
aco1	1.0222	2.82804
Ndrg4	1.2497	2.82463
Cycs	-1.2504	2.82218
Arcn1	1.8187	2.81251
Dars	1.3744	2.81045
Rab11fip1	-3.43	2.80743
Nrcam	-0.80844	2.80743
Csnk1e	-3.3208	2.80371
Hars	1.5441	2.80195
Arl8a	-0.71269	2.7986
Rpn2	-1.4699	2.79574
Ykt6	1.2189	2.78678
Ndufs5	-1.669	2.78518
Cse1l	-4.1553	2.78373
Eif4g2	0.55557	2.78333
Hspa5	-0.93467	2.76958
Kif5b	1.0828	2.76889
Rps9	-0.46952	2.76584
Efhd2	2.9289	2.76412
Aimp2	2.4824	2.76043
Tek	-3.6718	2.7597
Ndufb9	-3.4807	2.74822
Aldh5a1	-1.734	2.74538
Gng3	1.4102	2.7441
Hsp90ab1	-0.77846	2.74405
Ap2m1	-0.69864	2.74244
Ttr	3.3475	2.74033
Iqsec1	-1.8068	2.7209
Mcf2l	1.7344	2.70925
Slc4a10	-2.0748	2.70195
Itpa	1.3078	2.69405
Actr10	2.243	2.69037
Fhl1	-1.0812	2.69037
Sdf2	-4.9339	2.69033
Ubqln2	2.4304	2.68956
Rtcb	1.4389	2.68447
Dpp3	1.4327	2.68369
Larp1	-1.4316	2.68369
Uqcrfs1	-2.2747	2.67615
Pdia6	-1.1772	2.66865
Slc6a11	-2.1836	2.65837
Epb41l2	1.5599	2.64906
Myh10	-0.71877	2.63863
Calu	-1.7503	2.63835
Akap7	1.688	2.63462
Camk2d	-0.87525	2.63348
Nsg1	-2.0967	2.62827
Calb2	1.2079	2.62814
Vgf	-0.80522	2.62814
Prkcg	1.7428	2.62197
Dctn2	1.4189	2.61762
Lin7c	1.8436	2.61498
Unknown5	2.1018	2.60808
Ndufa13	-3.3903	2.60758
Arf5	0.9548	2.59712
Park7	1.0774	2.59544
Plp1	4.129	2.58534
Trp53i11	5.8767	2.58198
Snx1	1.7041	2.57243
Atp5d	-1.3443	2.57243
0610009B22Rik	-1.2137	2.57183
Atp6v0a1	-0.83678	2.5697
Uaca	2.868	2.56282
Asrgl1	3.2643	2.56211
Naxe	-2.8048	2.56057
Hpcal1	1.0057	2.55401
Emc2	-2.0201	2.54884
Rundc3a	-1.8712	2.54728
Ctnna2	-0.87843	2.54728
Pfdn2	2.5045	2.54435
Snap25	0.6185	2.53789
Purg	-1.4935	2.52905
Tpbg	0.95218	2.51912
Capn5	-2.0699	2.51674
Rbm6	3.786	2.51263
Uqcrh	-2.0505	2.51263
Kif2a	1.4409	2.50822
Rps25	-0.5144	2.50822
Msi2	-1.9562	2.50238
Gprasp1	-3.6688	2.49515
Gdi1	0.35762	2.49446
Gpr158	-2.7298	2.49371
Uchl1	0.37834	2.49349
Syt1	-1.1336	2.48346
Acox1	-1.3218	2.47269
Btf3l4	1.3192	2.47047
Acsl3	1.2574	2.44918
Ddx19b	1.0665	2.44445
Prkce	5.7172	2.44377
Calb1	-1.1606	2.43744
Eif2a	-1.1493	2.4363
Yars	-1.1227	2.43441
Chmp6	1.4292	2.43283
Ddx3x	-0.33673	2.42588
Dync1li2	1.4837	2.41642
Mdh2	-0.7411	2.41602
Tbca	2.9467	2.40832
Icam5	-1.857	2.40377
Ftl1	2.0935	2.39914
Lamp1	0.46354	2.39728
Rgma	2.7832	2.39258
Rpl17	-0.39428	2.39066
Lgi1	-3.0583	2.38235
Olfr556	-1.7909	2.38204
Gstm5	1.7991	2.37788
Asna1	-1.2114	2.36182
Carhsp1	0.35135	2.35821
Reep5	1.659	2.34904
Tmem163	1.7791	2.34251
Rps29	1.0561	2.33654
Fus	1.4065	2.32488
Crip2	1.5796	2.32455
Actr2	0.80026	2.32455
Tubb4b	0.60366	2.26602
Rpl13	0.95209	2.25698
Eif4g1	0.95603	2.25511
Pfn2	1.2899	2.25461
Matr3	-0.34617	2.25363
Mat2a	2.1928	2.24051
Cd9	3.8158	2.2281
Akap12	1.5128	2.22764
Unc79	3.9103	2.22696
Jpt1	1.9447	2.22009
F830104G03Rik	2.1581	2.2167
Slc12a2	2.7853	2.20853
Cox7a2	-0.99194	2.20437
Fkbp2	-2.9447	2.20205
Slc12a5	-1.7488	2.20205
Raph1	-3.0457	2.19209
Idh1	0.48627	2.19176
Ywhaz	-0.39526	2.1851
Ewsr1	0.69747	2.18295
Cap2	2.0159	2.18255
Rpl19	-0.46978	2.18103
Pde10a	-1.2884	2.16891
Fubp1	3.3149	2.16798
Fxyd7	1.9946	2.16794
Uchl3	1.6927	2.1643
Gna13	3.1421	2.16313
Arl3	-1.4147	2.16313
Eif2s2	0.99488	2.15824
Atp5po	-1.0955	2.15142
Rpl30	1.139	2.14958
Cyfip2	-0.65559	2.14958
Nptn	-1.0653	2.14894
Itga6	3.1198	2.14064
Celf1	-0.90191	2.13694
Prkar2a	1.215	2.13395
Vamp2	1.0811	2.12664
Sh3glb2	-0.85244	2.12664
Tnc	1.1328	2.11634
Canx	-0.61277	2.11509
Ap2a2	0.67744	2.11326
Gabrg2	-2.8952	2.10762
Vps29	0.88402	2.08967
Qdpr	1.9299	2.07786
Ncald	-0.46881	2.07756
Unknown3	3.9826	2.07366
Dpysl5	0.39831	2.07257
Cct6a	0.49949	2.07244
Add2	-0.92329	2.07065
Dtd1	1.3313	2.06645
Nasp	-3.7404	2.0583
Grb2	0.52774	2.05303
Rpl15	-0.64399	2.05195
Tardbp	-1.3855	2.04036
Scn1b	-2.3187	2.0233
Rras2	1.3491	2.02111
Nrxn3	-1.9242	2.02038
Rps21	0.86561	2.01725
Dpysl3	0.37472	2.01699
Ppp2r1a	0.35529	2.01519
Adsl	-0.60342	2.01226
Ckmt1	-1.1684	2.00702
Cst3	2.2205	2.00424
Rpl8	0.45061	2.00424
Dhx9	-3.296	2.00114
Atp2b4	-1.5347	1.99857
Hmgb2	1.69	1.99221
Reep1	1.5274	1.98272
Ndufs3	-1.1407	1.94195
Srpk2	-2.1603	1.94006
Ermn	3.1096	1.93809
Erc1	1.7496	1.92746
Prrt2	-0.96843	1.92358
Tagln3	-0.49293	1.92358
Rap1b	1.5025	1.92198
Gpc4	2.1897	1.9188
Prss1	1.1511	1.91585
Vps45	-0.75086	1.91208
Psmb7	1.3567	1.90847
Cad	2.554	1.90844
Ggt7	-2.8989	1.90661
Por	-0.88981	1.89194
Col4a3	-2.9155	1.88988
Elp3	-0.83927	1.88988
Mark3	-1.789	1.87844
Atp1a3	-0.65752	1.87306
Hnrnpk	0.29788	1.87218
Eno2	1.4624	1.87025
Lxn	0.58923	1.86851
Pdcd6	-0.58088	1.85063
Fam98b	1.4352	1.84185
Ugt8	-1.0427	1.84173
Eloc	0.79348	1.83869
Agpat3	1.5843	1.8358
Ddah1	1.4838	1.83431
Ap2s1	-0.52578	1.8315
Pdxk	-1.5094	1.82431
Nedd8	0.79722	1.82134
Alg2	-0.78705	1.82134
Maoa	-3.6117	1.8131
Adss	4.1195	1.81259
Ap2a1	-0.54978	1.80791
Plxnb2	1.8027	1.80093
Scai	-0.65581	1.79754
Marcks	0.81149	1.78998
Atat1	-1.0203	1.78699
Neo1	-0.9322	1.78616
Podxl2	-1.6339	1.77822
Ntm	0.7692	1.77461
Elp1	-0.50405	1.76764
Pgls	1.3235	1.75173
Ddx6	-0.69324	1.75014
RP23-436K3.4-001	0.8631	1.74671
Pde4d	-3.3966	1.74167
Ndufb2	-2.6047	1.74084
Hmgcs1	0.84367	1.74084
C1qbp	-0.88155	1.73243
Krt10	0.8652	1.73222
Dnah2	1.2987	1.72753
Trim2	2.3543	1.722
Pdha1	-1.9805	1.7207
Hspa4l	0.091971	1.71729
Vdac2	-1.5893	1.7165
Wdr1	0.52902	1.70522
Nsfl1c	1.3935	1.70069
Arl6ip1	-1.0829	1.70062
Sub1	1.1685	1.69815
Soga3	-1.1535	1.69538
Rpl37	1.1003	1.69525
Tpm3-rs7	3.2717	1.69366
Gys1	2.5897	1.693
Dstn	-0.91719	1.69289
Ddost	-1.1678	1.6902
Sh3gl2	0.42998	1.68977
Fasn	0.58845	1.68789
Serbp1	-0.64236	1.68731
Myef2	-2.0689	1.67319
Nmt1	-0.31654	1.66817
Cend1	-1.0467	1.66288
Stip1	1.0701	1.65226
Rhob	1.0694	1.65226
Syncrip	-0.4292	1.64964
Adam22	-1.7132	1.64693
Cntn2	1.533	1.63996
Cndp2	2.7056	1.63552
Ubr4	1.0048	1.62882
Pfdn4	1.4059	1.62069
Plppr3	0.61785	1.62053
Ndufa5	-1.8912	1.61961
Pgam1	0.35544	1.61856
Pcdh1	-0.31601	1.61002
Gcc1	3.1405	1.60801
Tubb3	-0.39776	1.60553
Vsnl1	0.70202	1.60403
Ace	1.8785	1.60171
Rack1	-0.73814	1.59609
Camk2b	-0.87165	1.59523
Adrm1	2.1459	1.5919
Mtpn	-0.73739	1.58855
Unknown4	2.066	1.58411
Vim	-1.9666	1.58071
Unknown6	3.6471	1.5782
Dlg4	1.8598	1.57425
Sgta	1.2903	1.57425
Pdxp	0.97384	1.57035
Ddx5	-1.6303	1.5666
Flot2	0.72543	1.56542
Nap1l4	0.43162	1.55845
Abi2	2.0295	1.55332
Rpl14	0.8198	1.55312
Alyref	0.22348	1.55311
Atp6v1d	-1.4027	1.55221
Exoc1	-1.2867	1.55092
Ptprn2	-1.9846	1.54789
Basp1	0.89978	1.54633
Itfg1	-1.5504	1.54038
Wasf3	-1.659	1.53861
Hpcal4	0.35395	1.53826
Fgb	-2.5115	1.53771
Ezr	-0.38979	1.5182
Dync1i1	-0.47437	1.51551
Camk2g	0.79991	1.51333
Fam49b	0.74868	1.51333
Dnajc6	-1.1615	1.50928
EG433182	0.46357	1.50928
Gna11	-0.37639	1.50799
Tubb2a	-0.58493	1.49761
Naip6	4.5749	1.49344
Ptma	1.2424	1.47627
Epm2aip1	-1.3532	1.46286
	2.1138	1.45208
Anxa2	-1.943	1.45208
Atp8a1	-1.5163	1.45208
Rps15a	-0.38928	1.45208
Gmfb	-0.71852	1.43538
Atp1b1	-0.60152	1.43346
Fmr1	-0.47074	1.42863
Slc32a1	0.73894	1.41778
Slc2a3	-1.8597	1.41648
Cnbp	1.0504	1.4078
Igsf21	-1.5332	1.39323
Dclk1	-0.34256	1.3922
Rab3b	-0.76028	1.39126
Nrxn2	2.0395	1.3875
Hspe1	-1.345	1.38148
Daam1	-1.217	1.37182
Eif4a2	1.2747	1.37067
Tmsb10	4.0577	1.3609
Txnrd1	-0.23616	1.3577
Slc6a7	2.7221	1.35484
Sec22b	0.96627	1.35075
Chl1	-1.9877	1.34934
Cadm1	-0.34424	1.34893
Gad2	-3.02	1.34788
Sult1a1	-1.0859	1.34696
Rpn1	-1.4053	1.34272
Cntnap2	-0.3095	1.33597
Hsd17b4	-2.632	1.33522
Zc2hc1a	0.71135	1.33218
Camk2a	-1.6635	1.32029
Tsn	1.1204	1.31322
Ganab	-1.246	1.31261
Cntnap1	-0.74205	1.30841
Apex1	1.7309	1.29827
Ccdc88b	1.0604	1.2916
Adgrl3	-2.163	1.28641
Vapb	-0.69492	1.28157
Lama2	-3.6445	1.28091
Mon2	-1.7235	1.28075
Gdpd1	1.6923	1.28075
Prkcb	1.3604	1.27539
Dnaja1	-0.41668	1.27428
Atp2b2	0.65309	1.26904
Stub1	2.2078	1.2653
Camsap2	2.0405	1.26374
Eif3i	0.49534	1.26293
Prrc2b	3.3124	1.2595
Rab39b	-1.1273	1.2554
Ap1s1	-1.9376	1.25471
ND4	-1.3662	1.25285
Hbb-bs	1.1174	1.25285
Serpinh1	-0.47312	1.25256
Atp6v1f	0.1991	1.24714
Csnk2a1	-0.78139	1.24688
Rab35	0.59514	1.24023
Agap2	-3.5186	1.23953
Eef1a1	-0.63876	1.23897
Aplp2	-1.2107	1.23608
Sfxn3	-0.8428	1.23577
Znf488	5.8135	1.23467
Rptor	-0.54182	1.23467
Tmed2	3.8709	1.23337
Pdzd8	-3.6171	1.229
Tpm1	-0.33255	1.22644
Sh3gl1	1.7397	1.2231
Mapre1	-0.30541	1.2231
Srr	-0.50884	1.22251
Cds2	1.7028	1.21101
Cnn3	2.0841	1.20395
Hist1h1a	-2.9846	1.20329
Ptn	-0.64715	1.20255
Pdap1	1.1894	1.20234
Npepps	0.91973	1.20197
Pgm1	1.9041	1.20125
Nedd4	-0.62025	1.20123
Atp5me	-0.79479	1.19977
Prkra	-2.2081	1.19704
Dcc	-0.66653	1.18859
Atp6v1b2	0.52254	1.18859
Rab1a	0.38158	1.18849
Hspa9	-0.58737	1.18595
Olfm1	0.48784	1.18436
Dnajb6	-0.16176	1.17983
Camk4	-0.94844	1.17745
Trim3	-0.97672	1.17341
Gpi	0.81116	1.17337
Ppp2r5e	-0.16364	1.16787
Grcc10	2.6351	1.15982
Dlgap2	-0.95609	1.157
rps14	0.36853	1.15608
Ptpa	-0.88884	1.15579
Vat1l	-1.5614	1.15281
Plcg2	0.67354	1.13919
Ap2b1	-0.82917	1.13728
Rpl5	0.54371	1.12942
Pdia4	-0.4621	1.12905
Pip5k1c	-2.0224	1.1266
Macf1	-0.42039	1.12489
Prkar1a	-0.05321	1.11689
Dnaja2	0.98423	1.11293
Prpf19	-1.3214	1.11154
Ttn	1.0199	1.11154
Nrp2	-1.4882	1.10568
Uggt1	-1.3439	1.1056
ND5	-1.6924	1.10321
Arrb1	2.6182	1.1026
Tmem30a	-0.82123	1.1026
Tppp	2.4178	1.10182
Ppm1a	0.56637	1.09978
Cct7	0.2569	1.09909
Pcbp2	0.10502	1.08446
Myo18a	-1.9866	1.08026
Eif3l	0.96988	1.07772
Stx1b	-0.76063	1.07769
Khdrbs1	1.3289	1.07704
Atxn2l	1.8038	1.07482
Prpf8	-0.84346	1.07482
Rplp2	0.53574	1.07482
Sqstm1	-1.3238	1.07175
Rap1a	0.25067	1.07133
Nsdhl	-0.8412	1.06532
Rps12	0.73032	1.06365
Rps27	0.35616	1.06321
Rab7	-0.24049	1.0617
Abce1	0.32761	1.06073
Ppfia2	1.5186	1.05988
Lrrfip1	1.049	1.05988
Atp2b1	-0.66073	1.05988
Cd200	0.60667	1.05988
Fxyd6	-0.17679	1.05904
Pcmt1	4.4277	1.0572
Rtca	2.1789	1.05656
Bpgm	0.1861	1.04739
Usp9x	-0.67259	1.04723
Hnrnpa1	-0.76256	1.04721
Sema6d	2.5392	1.0425
Acacb	-1.1793	1.04163
Ssb	-1.8339	1.04159
Tprg1l	-1.8046	1.03297
Esd	-0.96671	1.03293
Api5	-1.1231	1.03113
Eprs	0.42307	1.03048
Sec31a	2.5222	1.03005
Huwe1	2.4741	1.02951
Eif4b	0.31532	1.02951
Kcnd1	2.7452	1.02798
Eef1a2	-0.29838	1.02699
Coro1a	-1.0303	1.02672
Tanc2	2.528	1.0182
Nrgn	0.33433	1.01777
Atp1a1	-0.63113	1.01387
Cacna2d2	0.56141	1.01387
Gstm1	-0.55977	1.01387
Omg	0.048876	1.00928
Rpl9	-0.59326	1.00673
Sacm1l	0.83382	1.00424
Pabpc1	-0.66412	1.00137
Rab2a	-0.32459	1.00064
Fam3c	-2.6719	0.9971
Col10a1	-0.73716	0.996626
Cpne6	0.10785	0.994433
Scamp3	1.0011	0.993448
Ahsg	2.0527	0.993277
Rpl37a	0.46822	0.992978
Alpl	2.155	0.98953
Strap	0.93099	0.98953
Fermt2	1.3998	0.987627
Sv2b	-1.9942	0.986573
Rpl35	0.62791	0.980178
Capzb	1.1749	0.975884
Sort1	1.3655	0.973467
Cltb	-1.1544	0.97151
Adprhl2	2.1689	0.971144
Me1	2.3671	0.969441
Rdx	0.53937	0.952491
Vmn1r214	-0.71677	0.951752
Alcam	-0.39553	0.947191
Pafah1b2	-0.63861	0.94127
Gap43	0.61101	0.94127
Cdk1	1.4863	0.938925
Osbpl8	-1.2396	0.934495
Cope	1.0683	0.934495
Kpnb1	0.23056	0.934495
Cplx2	-1.22	0.932334
Ptms	0.76267	0.926538
Tufm	-0.16003	0.925147
Ncam2	-0.88047	0.919987
Rtn3	-0.36172	0.918437
Fnta	-1.3538	0.914924
Cadps	-1.4766	0.91013
Fsd1	-0.61706	0.91013
Twf1	-2.0121	0.908966
Hnrnpab	0.50532	0.89582
Cyb5a	-0.08697	0.89582
Rac1	0.39424	0.892892
Cadm3	0.71131	0.888771
Dctn1	-0.3931	0.887663
Pi4ka	-1.5009	0.884956
Rab3a	0.61873	0.878769
Efnb2	0.49489	0.878112
Hbb-b2	1.7341	0.876802
Gm11361	-0.43636	0.876606
Rplp1	-0.27162	0.875757
Marcksl1	0.56006	0.874681
Afp	0.19151	0.869248
Cirbp	0.28654	0.866844
Vmp1	0.72671	0.865982
Kif5a	1.8386	0.864168
Snap29	-0.73193	0.863121
Sh3bgrl	-2.2713	0.86195
Banf1	0.68095	0.861066
Gltp	3.6466	0.860027
Tfg	1.5906	0.859021
Ass1	-1.9862	0.855332
Lsamp	-0.22848	0.855332
Atp6v0d1	0.052996	0.855332
Pfkl	-0.33916	0.855146
Slc3a2	-0.62278	0.853159
Dync1li1	0.52001	0.852478
Inppl1	-0.18706	0.846856
Negr1	0.51373	0.846124
Slc6a1	0.76457	0.843299
Scamp1	-1.108	0.842271
Tomm22	-4.2331	0.840673
Cd47	0.091445	0.837974
Hsd17b10	-0.40601	0.835766
Prmt8	-0.6264	0.833896
Ptprd	0.84425	0.831473
Atl1	-1.3068	0.82965
ASL1 fusion protein	-0.74664	0.82965
Wdr37	0.0321	0.82965
Tppp3	1.398	0.829621
Eif4h	-0.20756	0.829621
Gphn	1.0231	0.829093
Nisch	-0.97781	0.829093
Iglon5	1.4097	0.827981
Lnpk	-1.1006	0.827251
Sec62	1.0844	0.827251
Tecr	0.96153	0.827251
Ccdc22	-0.84467	0.82501
Efnb1	2.5209	0.824546
Anp32e	2.073	0.822002
Rpl12	-0.59671	0.822002
Hba-a1	0.51607	0.822002
Cpe	-0.696	0.821656
Ncdn	-0.67357	0.821656
Rpl39	1.0556	0.821282
M6pr	-0.64778	0.817985
Tmem43	-0.10606	0.816816
Chmp5	1.9315	0.815394
G6pdx	1.5029	0.812733
Pura	0.74887	0.800739
Rpl7a	-0.37321	0.796831
Snx3	-1.5268	0.796777
Prdx1	0.82166	0.79569
Rps27a	0.29059	0.792204
Srm	0.051026	0.791989
Rpl21	0.43197	0.791854
Pygb	0.20636	0.791854
Ist1	-0.62494	0.789254
S100a11	-0.64824	0.782095
Pebp1	0.13419	0.781386
Ppp1r7	0.073388	0.778742
Anxa5	0.65898	0.776426
Cab39	0.41442	0.776426
Gad1	-1.3032	0.770651
Dpp6	-0.72807	0.76973
Ccdc88a	-0.54657	0.76769
Ctnnd2	-0.47373	0.765129
Rpl38	1.929	0.764396
Nsf	-0.38086	0.761904
Nars	-0.4873	0.761051
Tmed10	-1.2738	0.758429
Ddah2	0.84291	0.755822
Rpl10a	0.1057	0.755055
Pgk1	0.35108	0.752125
Prnp	0.71706	0.748508
Cep170	0.70198	0.746323
Myl12b	-0.7477	0.745307
Fkbp3	-0.12325	0.73919
Gnb4	0.85595	0.738785
Ppp3ca	-0.32275	0.738547
Tmem35a	0.89012	0.73471
Tspan2	2.562	0.72262
Gdap1l1	-1.0661	0.716654
Prkacb	0.35446	0.71397
Srgap2	2.0144	0.712445
Gm1043	2.0209	0.710589
Rps3a	0.8931	0.707235
G3bp1	-0.26187	0.704147
Arhgdia	0.91845	0.701016
Vbp1	-0.43528	0.701016
Prr36	1.5112	0.697215
Csnk2b	0.083585	0.697107
Got2	-0.81887	0.696005
Atp6v1a	0.19114	0.696005
Dnajb2	-0.87899	0.692932
Epb41l1	-0.12762	0.692932
Actg1	-0.10098	0.692932
Slc8a1	-0.44872	0.690561
Sorcs2	1.3692	0.68361
Gm11529	-0.53953	0.683233
Hist1h1e	2.6478	0.683233
Tuba1a	-0.08821	0.682752
Ide	0.63534	0.678567
Ptbp2	-1.9219	0.678008
Rufy3	0.17235	0.67307
Fahd1	6.2857	0.67158
Ckap5	0.69694	0.67158
Mgst3	-0.19593	0.667642
Hnrnpd	0.2763	0.666633
Zranb2	2.0737	0.664783
Nans	0.57385	0.662701
Smpd3	-0.20687	0.651228
Panx1	0.98028	0.649539
Gsk3b	-0.06904	0.649055
Pde1b	-0.35784	0.648165
Nf1	1.4749	0.638877
Acat1	-0.37094	0.637706
Pfkm	0.42218	0.63748
Src	-0.91955	0.631509
Prkaca	0.59015	0.629468
Btbd17	-1.4986	0.617263
Sh3d21	-0.25432	0.608042
Elavl4	-0.10281	0.605829
Elavl3	1.3902	0.602112
Tpd52l2	1.7545	0.601383
Acin1	-0.40782	0.598893
Aldoa	0.09661	0.598186
Gpc2	-0.90392	0.59438
Stmn2	-0.69363	0.594346
Astn1	-1.9817	0.594176
Ahcyl1	-1.2348	0.593307
Rps19	0.72437	0.593307
Acot7	0.52481	0.592847
Itsn1	1.7966	0.592082
Camkv	-0.59009	0.589678
Rab1b	0.86076	0.584092
Ipo5	0.31394	0.582362
Tom1l2	0.28559	0.581086
Gpm6a	0.29054	0.578462
Otub1	0.2557	0.578462
Akr1e2	-0.60882	0.577066
Mturn	1.9736	0.575805
Got1	1.1733	0.575805
Atp6ap2	0.24081	0.574971
Rhog	1.5642	0.573294
Eml1	-2.7967	0.572887
Rims1	-0.57407	0.571493
Atp6v1g1	0.4026	0.570652
Psd3	-1.3427	0.569748
Rplp0	0.16507	0.567769
Dnajc5	0.19469	0.567704
Gng12	0.91731	0.557363
Rpl27a	0.36587	0.555768
Gdi2	0.19456	0.554256
Rab5c	-0.09432	0.554256
Capza1	-0.07491	0.554225
Hnrnpm	-0.58236	0.553447
Gnao1	0.10851	0.553447
Copa	0.005189	0.55337
Clptm1	-0.36798	0.551541
Nes	2.1906	0.551186
Cap1	0.37344	0.551031
Rpl29	-0.64539	0.541015
Naca	0.2122	0.541015
Ywhaq	0.057542	0.541015
Epha4	0.29104	0.539433
Rps3	0.035091	0.539433
Pgp	1.6429	0.538817
Rpl36a-ps1	0.66218	0.530664
Snca	0.11468	0.530664
Vps50	2.2089	0.530104
Gnai1	-0.05896	0.526309
Thy1	0.54997	0.52327
Glul	-0.69898	0.519662
Rnf214	0.7224	0.515188
Ywhah	0.77512	0.512551
Rac3	0.14605	0.510857
Tubal3	1.9918	0.509957
Txndc17	1.167	0.509522
Rpl26	0.13561	0.509522
Ralb	2.5146	0.50604
Hist1h1d	-0.04637	0.50604
Igsf5	1.1154	0.505887
Rps24	-0.21103	0.504983
Lasp1	0.66309	0.499421
Ahi1	-1.103	0.49786
Rpl24	-0.0238	0.497218
Tuba1b	-0.03895	0.494714
Sptbn2	1.4733	0.493671
Gria2	-1.322	0.492549
Arhgef7	1.11	0.492522
Ipo7	1.0684	0.491618
Gm45713	0.81974	0.488946
Ywhag	-0.11893	0.487369
Hnrnpa3	-0.23441	0.486929
Psip1	-2.574	0.486423
RTRAF	2.2603	0.486423
Map1b	0.34373	0.486396
Usp5	0.144	0.478274
Ppia	-0.11382	0.472938
Cyp51a1	-1.3744	0.472886
Bin1	0.9022	0.467972
Ccdc136	1.7505	0.46605
Zfp428	0.89728	0.463757
Nefh	2.0488	0.45942
Gpc1	0.77773	0.45942
Eef1g	0.20127	0.458933
Ppib	-1.0891	0.457548
Syp	-0.48451	0.456404
Mras	-1.5985	0.455771
Skp1	0.12655	0.450653
Scamp5	-0.181	0.450592
Atp2b3	0.12966	0.450592
Mobp	3.687	0.449649
Cbr1	-0.27004	0.448099
Vars	0.54713	0.44749
Sfxn4	2.3239	0.445196
Plxna1	0.066007	0.445196
UPF0577	-0.09986	0.439794
Gatd1	-1.148	0.43903
Csrp1	0.33024	0.436887
Unknown	6.2376	0.436839
Nln	0.065001	0.436839
Rap1gds1	0.76968	0.436388
Syn2	-0.46321	0.436388
Lrrc47	0.42199	0.436388
Nme1	0.42249	0.435713
Erp29	0.15052	0.434613
Tmem9	0.64502	0.432738
Rdh11	-0.98225	0.431693
Rpl32	0.69235	0.430954
Ndrg3	0.61705	0.429527
Rpl34	0.43971	0.428617
Actr3b	-1.2501	0.428501
Nrd1	0.84927	0.428501
Tomm20	-1.1211	0.42821
Pafah1b1	0.40573	0.424812
Bsg	-0.21942	0.424778
Rtn4	0.12806	0.42367
Trappc3	0.14071	0.421384
Nptxr	0.10183	0.420102
Ehd1	0.07938	0.417732
Mob4	-0.29007	0.416574
Vdac3	-0.09632	0.416461
Clasp2	0.45555	0.416439
Purb	2.6437	0.412828
Nudt21	1.3109	0.412828
Rps26	-0.12427	0.412828
Brsk1	-0.22435	0.411616
Tnr	-0.02278	0.409203
Ehd3	0.33395	0.408145
Nudt3	0.32093	0.408134
Gnai2	0.4731	0.408134
Prep	-1.045	0.406437
Nbea	0.4466	0.406437
Prrc2a	-0.14414	0.40259
Ephb2	0.21351	0.402075
Dock3	-1.7161	0.401625
Amph	0.13428	0.401625
Pgm2l1	0.10219	0.401625
Pafah1b3	-0.66922	0.400838
Rpl18	0.063531	0.399648
Rhoc	1.2421	0.395731
Gng4	0.88119	0.393941
Tuba4a	0.71993	0.391538
Cdh2	-0.60604	0.391538
Ccdc40	0.29604	0.387492
Crocc	-1.6246	0.385187
Pacsin1	0.52439	0.382308
Eif2s3x	-0.20847	0.380104
Nrxn1	-0.60209	0.373783
Pclo	-0.58025	0.372788
Atp6v1e1	0.19594	0.372092
Myl6	0.41623	0.371243
Srgap3	0.68146	0.370958
Pcdha10	0.66603	0.370958
Rcn2	-0.1878	0.366501
Rpl27	0.38307	0.365815
Ctbp2	1.0121	0.365624
Set	-0.01971	0.364838
Tbcb	0.46887	0.36269
Gsto1	-0.13684	0.360912
Rab5a	0.38587	0.352989
Rtn1	-0.32002	0.350295
Snap47	0.70465	0.350159
Pgrmc1	-0.40461	0.350159
Lancl2	-0.20866	0.350159
Akap5	0.57153	0.347618
Arhgap1	-0.25124	0.345438
Fam177a1	-0.18004	0.345438
Rps6	0.3014	0.3454
Dhx57	0.583	0.345092
Celf2	-0.69436	0.342418
Ppa1	0.6943	0.342418
Prkar2b	0.40737	0.342418
Cops9	3.8962	0.342199
Clip2	-0.07183	0.333566
Hnrnpa0	-0.78075	0.331614
Gtf2i	-0.7915	0.330339
Ap3b2	1.7178	0.327283
Dclk2	-0.49649	0.327283
Atic	0.23015	0.325442
Prmt1	-0.09719	0.325222
Surf4	0.94407	0.324891
AW551984	0.22587	0.322786
Hist1h1b	-0.01236	0.322786
Calml3	-0.47466	0.320227
Gnb1	0.11659	0.320055
Nectin1	-0.98373	0.319565
Hsbp1	0.17577	0.31599
Rab11a	-0.31468	0.314052
Gm20425	0.084071	0.312159
Dok1	9.5618	0.311634
Vac14	-0.64221	0.311091
Sec23a	-0.61524	0.31038
Crym	1.681	0.30921
Slc17a6	0.35308	0.308406
Clasp1	0.088851	0.308406
Sdc3	0.71582	0.307867
Ppp3r1	0.39515	0.307867
Nfasc	0.18301	0.307867
Olfr592	-0.07056	0.307647
Agfg1	-0.39005	0.307444
Hnrnph1	-0.71454	0.305904
Mif	0.8182	0.304466
U2af2	0.33988	0.301934
Sirpa	-0.58288	0.300761
Caprin1	-0.88949	0.299668
Fscn1	0.07809	0.297285
Rps7	0.66548	0.295301
Kng1	1.2502	0.293906
Casp3	0.09917	0.293906
Cyb5b	-0.52392	0.292225
Sv2a	-0.5163	0.292225
Enpp6	2.7791	0.292047
Atp6v1g2	0.96353	0.292047
Vps18	0.075062	0.292047
Arpc4	-0.18399	0.288699
Igsf3	-0.37545	0.287603
Ppp2r2a	0.14089	0.287443
Sec24c	1.0035	0.286316
Capn2	-0.10042	0.283546
Dctn3	0.61327	0.280586
Dhrs1	0.20932	0.280453
Prdx5	0.29643	0.276429
Ppm1e	0.34943	0.276175
Slc16a1	-0.66883	0.27426
Ube2o	0.51188	0.27364
Atp6v1h	0.25636	0.273199
U2af1	-1.4235	0.272548
Mapk1	0.21137	0.26971
Rabif	0.48583	0.268363
Gm11273	-0.87975	0.267052
Phf24	0.52425	0.26536
Cops7b	0.27094	0.262601
Tspan6	-0.35546	0.261782
Eif5	1.1018	0.261521
Rps17	0.076268	0.261061
Necab2	-0.96721	0.260926
Arpc3	-0.22617	0.260926
Atp6v0c	-1.327	0.260451
Npm1	0.3463	0.260451
Snx12	0.58083	0.260151
Stmn1	0.28761	0.259424
Gapdh	0.17184	0.259314
Rps28	-0.34541	0.258187
Mapre3	0.081207	0.258187
Vps51	0.04638	0.258029
Wnk2	-1.2421	0.256443
Hspa12a	0.20863	0.256443
Dnm1	0.083283	0.256443
Dnm1l	0.3025	0.256091
Ube2m	-0.56738	0.255574
Tenm2	0.14407	0.255089
Srsf3	-0.17325	0.254535
Eif5a	0.19424	0.254472
Rps16	0.49484	0.252845
Mxra7	1.4305	0.251045
Arf3	0.41233	0.248421
Prss56	0.64708	0.247352
Gps1	-0.02078	0.247314
Gnai3	0.36734	0.246608
Farp1	0.044328	0.241383
Napa	-0.03521	0.241383
Pdia3	0.005853	0.240181
Ccdc96	0.95763	0.235704
Ube2n	0.001889	0.235704
Ranbp1	-0.15679	0.234928
Arpc5	0.022557	0.234264
Fdps	0.73604	0.232369
Rps8	-0.29762	0.229487
Nrp1	-1.4397	0.226316
Picalm	1.2817	0.22396
Cdc42ep4	0.67801	0.223502
fau	0.057308	0.222551
Pip4k2b	0.79947	0.221986
Arf1	-0.60886	0.220923
Mapre2	0.32569	0.215704
Akr1a1	0.31662	0.215704
Tpt1	-0.06075	0.215704
Rpl4	0.0311	0.212532
Mapt	0.037287	0.21169
Wdr7	-1.0374	0.209335
Rpl31	0.13123	0.206175
Adap1	0.10614	0.204676
Bzw2	-0.24606	0.200301
Ndrg2	0.22256	0.200301
Btf3	-0.9545	0.193067
Gng7	0.33259	0.192851
S100b	1.0419	0.188211
Hist2h2aa1	2.1024	0.185393
Ly6h	0.52719	0.182831
Prdx6	1.2116	0.179122
Arf4	0.45041	0.178192
Ckb	0.23261	0.178192
Ilf2	-0.20909	0.177819
Dbi	0.33338	0.177557
Rps15	1.5399	0.176337
Rheb	-0.02473	0.176337
Cdc42bpb	-0.1292	0.174899
Ilf3	0.38449	0.172986
Ptges3	0.5035	0.172928
Fyn	0.080117	0.172928
Ppp3cb	-0.01877	0.172928
Fam49a	-0.31888	0.172237
Snx27	-1.0588	0.169251
Pllp	3.3555	0.165967
Afdn	-1.2599	0.162809
Alb	-0.09893	0.162809
Hnrnpa2b1	-0.58578	0.16134
Atp2a2	0.050456	0.16134
Irgq	0.79256	0.16134
Ncam1	0.24513	0.158922
Gng2	0.19721	0.156624
Srsf7	-0.70046	0.156537
Csnk1a1	-2.5195	0.153508
Mmgt1	-0.45284	0.152366
Slc4a3	0.58509	0.148784
Ctnnd1	-0.75485	0.148466
Abl2	1.462	0.148356
Rab4a	0.68021	0.148356
Cotl1	-0.02635	0.147453
Slc7a5	-0.18301	0.147191
Ap3m2	-0.49238	0.145901
Gm45837	-0.46726	0.145901
Inpp4a	-0.38546	0.145901
Stx1a	-0.36442	0.145609
Gnb5	0.58228	0.143555
Gm20431	0.76234	0.1407
Rpl7	0.19966	0.1407
Fabp7	0.80957	0.139602
Cntfr	-0.14144	0.139602
mKIAA0617	-0.05949	0.137857
Cldn11	3.2924	0.137576
Pfdn5	0.28924	0.135204
Fnbp1l	-0.01956	0.135204
Cfap61	0.52524	0.135133
Vipas39	0.36458	0.134209
Cxadr	-0.07022	0.132474
Ddx1	-0.05236	0.126441
Phyhipl	0.40535	0.122842
Slc6a17	0.51953	0.122692
Tmsb4x	0.28055	0.122692
Tpm3	0.061199	0.120022
Ppp2ca	-0.16313	0.120016
Igsf8	-0.43924	0.119272
Clcn4	-1.1919	0.116452
Scg3	0.10449	0.115828
Napb	0.03398	0.109629
Rps20	0.91095	0.107332
Wdr48	-0.28065	0.105784
Rps5	0.3316	0.104395
Ccdc93	-0.17742	0.099726
Srsf2	1.4894	0.095923
Rps11	0.22018	0.095923
Cadm2	0.097286	0.095923
Wdr47	-0.14751	0.095858
Rps2	0.47842	0.094253
Cacna2d1	-0.21317	0.093288
Arhgap35	-0.12973	0.093051
Cnrip1	0.007306	0.090867
Kcna2	0.019389	0.087698
Rps23	0.37377	0.087417
Evl	-0.28957	0.087417
Mycbp2	-0.23222	0.086605
Tnik	0.15376	0.086578
Cfl2	-0.78221	0.08643
Hsph1	0.083028	0.085144
Pkm	-0.06281	0.084479
Ybx1	-0.17811	0.083215
Pim1	0.64556	0.082347
Rpl22	0.47156	0.081917
Gnaq	-0.02377	0.081917
Gnas	-0.17915	0.081791
Pfkp	0.24627	0.081157
Cd81	1.6923	0.080655
Cdc42	0.33588	0.077934
Rab14	0.22976	0.077757
Pitpna	-0.05342	0.077757
Ppm1f	-0.75126	0.074255
Pak1	0.029765	0.072845
Luc7l	0.73246	0.071164
Rab4b	1.012	0.070142
Fam171a2	-0.05861	0.069326
Ctsb	-0.14617	0.069209
Stx7	-0.04675	0.069143
Oga	-0.2399	0.067394
Sh3bgrl3	0.019548	0.067394
Kctd12	-0.2019	0.067308
Hnrnpu	0.8901	0.066098
Rpl3	0.24787	0.066098
P4hb	-0.01004	0.066098
Syt2	0.072594	0.063833
Tmod2	-0.21143	0.063265
Rasal1	0.37929	0.062989
Plcb1	0.76191	0.05923
Dnm3	0.23575	0.056896
Gnaz	0.23459	0.056501
Loxl2	1.2189	0.054975
Ywhab	0.28181	0.054975
Nucb1	-0.02569	0.054975
Dync1h1	-0.05292	0.054536
Efnb3	-1.977	0.053784
Rars	-0.89097	0.053784
Rpl28	0.089257	0.052262
Arhgap10	0.091543	0.052086
Ensa	0.46655	0.051974
Ppp2cb	-0.04914	0.048813
Slc9a3r1	0.12778	0.048289
Arl1	0.006697	0.048289
Hspa8	0.002496	0.04792
Sncb	0.70116	0.046835
Fabp3	0.29813	0.046144
Atp1b2	0.16425	0.045092
Opalin	1.1951	0.044928
Hprt1	1.0713	0.044221
Ppp1r14b	-0.26615	0.043366
COX1	0.14354	0.043366
Ywhae	0.035573	0.043366
Rpl18a	0.35921	0.042369
Podxl	0.34802	0.042163
Arhgef2	7.4136	0.041795
Rps4x	0.26615	0.041164
Gm10036	-0.0153	0.041011
Tmx4	-0.61248	0.039486
Capns1	0.80762	0.039068
Uba1	0.097953	0.038128
Mthfd1	-0.22167	0.037479
Rpl23	0.64304	0.035062
Rps13	0.44527	0.035062
Cnpy2	-0.05043	0.035062
Reep2	-0.04793	0.033985
Gpd1l	0.9442	0.031526
Git1	0.73523	0.030845
Arpc2	0.22537	0.030845
Mtor	1.0244	0.030295
Rpl23a	-0.63687	0.029876
Dlgap4	1.1978	0.028386
Syn1	-0.50828	0.028084
Ak1	-0.05388	0.028084
Hnrnpr	-0.9957	0.026697
Rab11b	0.29859	0.0263
Acp1	-1.4732	0.024348
Klc1	0.39096	0.024348
Ahsa1	-0.25697	0.021409
Aak1	-0.11624	0.021409
Opcml	0.16531	0.020443
Psmd1	-0.44105	0.020429
Gpm6b	0.37594	0.020429
Gnb2	0.31225	0.020429
Pym1	1.1178	0.020338
Atp1b3	-0.18669	0.020338
Manf	0.31137	0.020192
Tubb2b	0.018938	0.020192
Txn	0.13294	0.019202
Gsk3a	1.0244	0.019079
Dcx	-0.18357	0.019079
Gspt1	-0.27015	0.018086
mKIAA1480	0.13723	0.018086
Vdac1	-0.12924	0.018086
Hmgb3	0.57321	0.018055
Calm1	0.29104	0.018055
Sgsm3	5.3428	0.017756
Coro1c	-0.01701	0.017756
Necap1	0.74739	0.017227
Padi6	5.311	0.016261
Trio	-0.20807	0.014515
Grk6	0.25082	0.013708
Pcsk1n	0.023206	0.012897
Gda	-0.19681	0.011793
Copg1	-0.03373	0.009027
Stx12	-0.07504	0.004167
Atxn10	-0.77711	0.003103
Klc2	0.70121	0.00302
Ruvbl2	0.94824	0.002609
Ndrg1	1.1247	0.002426
Abi1	1.0738	0.002426
Cops3	0.85922	0.002426
Gtf2ird1	1.1101	0.00127
Svop	0.67807	0.001022

## Sheet: Data 2B
Data S2B, related to Figure 2B
	GCM (%)	GCP (%)
Neuron projection terminus	100	0
Early endosome membrane	100	0
Ruffle membrane	100	0
Cell leading edge	58	42
Fillipodium	56	44
Cell Cortex	50	50
Lamellipodium	37	63
Endoplasmic reticulum lumen	0	100
Cytoplasmic vesicle part	0	100
Actin Cytoskelaton	0	100

## Sheet: Data2C_D_sh1
Data S2CD, related to Figure 2C,D
		GCP
		E18	E18	E18	E18	E18	E18	P0	P0	P0	P0	P0	P0	P3	P3	P3	P3	P3	P3	P6	P6	P6	P6	P6	P6	P9	P9	P9	P9	P9
Cholesteral postive regulation	Erlin2	22.1854	21.2529	20.9811	20.8886	21.8717	20.0165	21.2265	20.0813	18.9139	19.7189	19.3508	20.4383	20.882	20.986	17.0391	20.3115	15.6442	20.1798	13.0378	13.9086	12.8492	17.1231	17.4662	18.0451	21.2693	12.969	19.3392	18.9941	19.4355
Cholesteral postive regulation	Fdps	19.1868	18.9993	14.4738	19.0095	14.3341	14.9107	18.7568	18.9139	15.1514	19.5886	17.6529	14.7171	16.2559	16.0243	17.0391	16.4706	15.6442	15.8053	15.665	16.3978	16.5656	16.1563	8.84191	8.84191	16.5337	12.969	10.6129	18.4437	10.0927
		GCM
		E18	E18	E18	E18	E18	P0	P0	P0	P0	P0	P0	P3	P3	P3	P3	P3	P3	P6	P6	P6	P6	P6	P6	P9	P9	P9	P9	P9	P9
	Por	19.2265	19.2061	19.0919	19.5859	20.4702	17.5992	19.71	17.3522	16.9636	18.6345	19.5739	17.4642	17.4642	19.9026	17.4705	17.4531	17.3991	17.7675	19.0034	16.2092	16.9094	18.6277	15.3043	17.9023	15.6616	16.5083	15.2354	16.4586	16.2993
Cholesteral postive regulation	Ran	22.1559	22.2056	21.7575	21.8875	22.2056	21.3811	21.6979	20.6728	21.0499	21.0717	21.6141	20.8252	21.6061	20.7859	21.1555	19.3867	20.9812	22.1623	22.3511	21.8974	22.1055	22.2863	21.4516	21.1767	20.7288	21.4345	20.5199	19.9617	19.1335
Cholesteral postive regulation	Sec23a	19.799	18.8843	19.4414	19.5579	19.8248	19.996	18.9709	19.2883	20.8569	19.1044	20.0383	20.6025	16.2559	20.4241	17.0391	16.4706	19.5684	19.2964	19.8996	19.9922	19.8291	19.2188	17.999	18.9816	13.1176	18.1621	10.6128	18.2427	18.2381
						19.756						19.3362						18.4846						17.5736						17.1084
		GCP
		E18	E18	E18	E18	E18	E18	P0	P0	P0	P0	P0	P0	P3	P3	P3	P3	P3	P3	P6	P6	P6	P6	P6	P6	P9	P9	P9	P9	P9
Cholesterol Biosynthetic	Hmgcs1	21.2693	21.54	20.9268	17.8871	21.4824	21.2265	17.7395	19.6919	18.7568	15.1079	18.3876	14.7171	20.2239	20.3796	19.5579	16.4706	15.6442	20.4792	17.6904	17.4489	17.4727	17.0607	13.3639	16.2869	13.1176	17.1231	17.0752	15.4766	10.0927
Cholesterol Biosynthetic	Idi1	19.6695	20.3796	20.3796	20.5515	20.2905	19.9647	20.0516	20.5952	15.1514	20.2669	20.3983	21.0395	19.3659	19.8403	17.0391	16.4706	18.9709	15.8053	18.3575	18.4648	18.3917	15.889	8.84191	17.4027	19.4029	17.6656	18.8177	17.9989	19.0204
Cholesterol Biosynthetic	Sorl1	19.2188	19.9647	20.1552	20.3115	19.9359	20.3434	19.3902	20.6303	19.8941	18.554	19.8838	19.6748	16.2559	16.0243	17.0391	19.3069	15.6442	18.1748	18.9768	19.8047	19.228	18.289	18.8225	19.3219	18.7412	18.5602	18.6693	17.8241	17.9137
		GCM
		E18	E18	E18	E18	E18	P0	P0	P0	P0	P0	P0	P3	P3	P3	P3	P3	P3	P6	P6	P6	P6	P6	P6	P9	P9	P9	P9	P9	P9
Cholesterol Biosynthetic	Cyb5r3	20.32	20.6728	20.3349	20.6954	20.8607	18.2376	18.6704	19.218	16.9636	17.0705	20.5548	17.4642	17.4642	17.4469	17.4705	17.4531	20.5381	19.034	18.8723	18.9087	19.277	18.5381	19.7221	17.6058	15.6616	16.5083	15.2354	18.8468	16.2993
Cholesterol Biosynthetic	Cyp51a1	19.4926	19.0759	19.4891	18.5919	19.2631	16.2294	17.8281	16.1261	16.9636	17.0705	16.9498	17.4642	17.4642	17.4469	17.4705	17.4531	17.3991	18.2165	18.097	16.5458	15.5098	18.6749	16.1475	16.9148	17.4089	17.8981	15.2354	16.4586	16.2993
						20.1533						18.3938					17.8409							17.6219						16.9582

## Sheet: Data2C_D_sh2
Data S2CD, related to Figure 2C,D
		GCP
		E18	E18	E18	E18	E18	E18	P0	P0	P0	P0	P0	P0	P3	P3	P3	P3	P3	P3	P6	P6	P6	P6	P6	P6	P9	P9	P9	P9	P9
Fatty acid biosynth	Abcd3	20.7253	20.9203	20.0383	20.4241	21.0778	19.9254	20.3656	20.3209	20.6807	21.0623	20.1496	19.8941	19.8654	20.72	19.7128	20.8959	18.1843	15.8053	15.5602	15.749	17.0099	16.8059	16.5249	15.8763	19.4321	18.1294	19.1636	19.4474	19.4029
Fatty acid biosynth	Acacb	14.8811	14.6236	14.4738	14.3883	14.3341	14.9107	14.6164	17.4575	19.0964	15.1079	17.4976	18.5703	20.5572	19.3979	20.5634	21.6402	18.8843	18.7614	8.84191	8.84191	8.84191	12.8096	8.84191	8.84191	16.1115	12.969	10.6129	8.84191	10.0927
Fatty acid biosynth	Erlin2	22.1854	21.2529	20.9811	20.8886	21.8717	20.0165	21.2265	20.0813	18.9139	19.7189	19.3508	20.4383	20.882	20.986	17.0391	20.3115	15.6442	20.1798	13.0378	13.9086	12.8492	17.1231	17.4662	18.0451	21.2693	12.969	19.3392	18.9941	19.4355
Fatty acid biosynth	Fasn	23.3754	23.0015	22.6815	22.7386	23.1927	23.0875	22.4305	21.9637	21.3694	22.2491	21.4654	22.6815	22.7233	23.1558	21.3386	22.5966	22.1617	22.6202	22.8256	22.9248	22.7897	22.8594	22.7127	22.7386	21.235	21.3469	21.1051	21.0152	21.0855
		GCM
		E18	E18	E18	E18	E18	P0	P0	P0	P0	P0	P0	P3	P3	P3	P3	P3	P3	P6	P6	P6	P6	P6	P6	P9	P9	P9	P9	P9	P9
Fatty acid biosynth	Acsl3	18.9973	17.6848	18.8006	18.0479	17.4974	16.2294	16.9636	16.1261	16.9636	17.0705	16.9498	17.4642	17.4642	17.4469	17.4705	17.4531	17.3991	17.7368	17.0488	17.5542	14.9566	16.317	16.5496	16.6398	15.6616	16.5083	16.9577	16.4586	16.2993
Fatty acid biosynth	Marcksl1	23.8855	23.9103	24.1931	23.5297	23.7588	23.731	23.5476	23.7588	23.6168	24.0679	23.5694	23.2963	22.976	23.2003	23.6627	22.9956	22.9578	24.7027	24.7027	24.3498	24.2392	24.3498	24.1154	23.0442	22.8132	19.0444	21.6872	20.8607	20.6591
						20.1853						19.9806						20.2337						17.5125						18.0823

## Sheet: Data2C_D_sh3
Data S2CD, related to Figure 2C,D
		GCP
		E18	E18	E18	E18	E18	E18	P0	P0	P0	P0	P0	P0	P3	P3	P3	P3	P3	P3	P6	P6	P6	P6	P6	P6	P9	P9	P9	P9	P9
Cell Response	Gnas	23.7933	23.7691	24.0325	23.7691	23.9678	23.6494	23.4575	22.8986	23.3974	23.2823	23.2309	23.4762	23.0547	22.664	22.8986	21.3079	22.5797	22.7605	21.3308	21.8536	21.5583	21.5196	21.2751	21.2846	20.7737	20.5701	19.8894	19.82	19.7838
Cell Response	Src	23.2309	22.4977	22.4787	22.1359	22.2491	22.1359	21.947	21.7471	21.3469	21.6737	20.3796	22.5277	22.5366	23.2988	17.0391	23.0757	22.3621	22.8032	18.6314	18.8334	19.0993	19.2964	18.7836	18.8414	18.4591	12.969	19.5886	18.521	19.9067
		GCM
		E18	E18	E18	E18	E18	P0	P0	P0	P0	P0	P0	P3	P3	P3	P3	P3	P3	P6	P6	P6	P6	P6	P6	P9	P9	P9	P9	P9	P9
cell response	Tnc	21.7231	21.4201	21.562	21.335	20.9879	21.4516	20.0731	20.8544	19.7386	17.0705	20.972	21.253	21.0388	20.2085	20.5426	21.9107	20.1262	20.7499	21.0717	20.6591	20.8469	20.2779	20.6677	19.9687	18.8836	17.9198	18.7385	19.088	18.9755
						22.6316						21.6403						21.7478						20.3656						18.991

## Sheet: Data2C_D_sh4
Data S2CD, related to Figure 2C,D
		GCP
		E18	E18	E18	E18	E18	E18	P0	P0	P0	P0	P0	P0	P3	P3	P3	P3	P3	P3	P6	P6	P6	P6	P6	P6	P9	P9	P9	P9	P9
Reg of lipid storage	Acacb	14.8811	14.6236	14.4738	14.3883	14.3341	14.9107	14.6164	17.4575	19.0964	15.1079	17.4976	18.5703	20.5572	19.3979	20.5634	21.6402	18.8843	18.7614	8.84191	8.84191	8.84191	12.8096	8.84191	8.84191	16.1115	12.969	10.6129	8.84191	10.0927
	Crip2	17.2342	17.7051	17.6074	18.0218	17.7606	17.849	18.862	18.3471	18.3876	18.0884	18.6055	18.7949	16.2559	18.342	17.0391	16.4706	17.8427	18.0264	10.0379	8.84191	11.3859	8.84191	13.0377	13.3945	17.2926	17.8043	16.6822	17.1189	16.8003
	Osbpl2	19.3617	19.228	19.4677	18.7779	19.0372	19.8654	19.9737	19.1211	15.1514	15.1079	18.8533	21.4943	16.2559	16.0243	17.0391	16.4706	15.6442	19.1454	17.2517	18.4875	17.1874	15.8414	16.2076	17.6	13.1176	12.969	17.7817	18.1579	10.0927
							17.196						17.9518						18.02						12.5075					14.4297
		GCM
		E18	E18	E18	E18	E18	P0	P0	P0	P0	P0	P0	P3	P3	P3	P3	P3	P3	P6	P6	P6	P6	P6	P6	P9	P9	P9	P9	P9	P9

## Sheet: Data2C_D_sh5
Data S2CD, related to Figure 2C,D
		GCP
		E18	E18	E18	E18	E18	E18	P0	P0	P0	P0	P0	P0	P3	P3	P3	P3	P3	P3	P6	P6	P6	P6	P6	P6	P9	P9	P9	P9	P9
phospholipid transport	Osbpl2	19.3617	19.228	19.4677	18.7779	19.0372	19.8654	19.9737	19.1211	15.1514	15.1079	18.8533	21.4943	16.2559	16.0243	17.0391	16.4706	15.6442	19.1454	17.2517	18.4875	17.1874	15.8414	16.2076	17.6	13.1176	12.969	17.7817	18.1579	10.0927
	Atp9a	18.9709	18.169	20.296	20.3892	20.7253	19.9701	18.7949	19.8342	20.1706	20.5572	20.1348	18.0218	20.3115	20.3737	17.0391	20.3737	19.1454	15.8053	18.521	19.1322	18.6918	18.7519	18.9768	17.936	18.5889	16.9598	19.1528	17.2926	15.6362
		GCM
		E18	E18	E18	E18	E18	P0	P0	P0	P0	P0	P0	P3	P3	P3	P3	P3	P3	P6	P6	P6	P6	P6	P6	P9	P9	P9	P9	P9	P9
phospholipid transport	Marcksl1	23.8855	23.9103	24.1931	23.5297	23.7588	23.731	23.5476	23.7588	23.6168	24.0679	23.5694	23.2963	22.976	23.2003	23.6627	22.9956	22.9578	24.7027	24.7027	24.3498	24.2392	24.3498	24.1154	23.0442	22.8132	19.0444	21.6872	20.8607	20.6591
						20.7962						20.5281						19.5954						20.0581						17.9911

## Sheet: Data2C_D_sh6
Data S2CD, related to Figure 2C,D
		GCP
		E18	E18	E18	E18	E18	E18	P0	P0	P0	P0	P0	P0	P3	P3	P3	P3	P3	P3	P6	P6	P6	P6	P6	P6	P9	P9	P9	P9	P9
PLC	Gnai2	22.8473	22.664	23.3608	23.5776	23.4762	23.4149	22.3507	23.0875	22.5797	22.7233	22.8378	22.9697	22.4116	22.8881	23.3608	21.0778	22.083	21.5849	22.8594	22.9878	22.9697	22.9697	22.8032	22.4689	20.6187	21.0908	20.5701	20.6726	21.0325
	Gnai1	21.6587	20.4449	20.6657	21.5075	21.9314	21.4221	19.0964	21.6402	21.9108	21.8205	20.1172	21.3608	21.1905	22.2491	22.5137	20.6807	21.4824	20.61	20.4578	20.2848	20.3656	20.1845	20.3027	20.4532	19.8509	21.5327	19.6092	19.4321	19.4626
	Plcb4	21.61	22.3722	22.0189	22.0034	21.77	21.5946	22.1854	21.9223	22.2793	22.3367	22.4116	22.3367	20.9434	22.3722	22.8712	19.3219	22.5137	23.0547	20.4449	20.3511	20.6025	20.1437	20.3307	20.4858	19.3339	19.799	19.7688	19.7545	19.9647
		GCM
		E18	E18	E18	E18	E18	P0	P0	P0	P0	P0	P0	P3	P3	P3	P3	P3	P3	P6	P6	P6	P6	P6	P6	P9	P9	P9	P9	P9	P9
PLC	Prkacb	21.6979	21.7231	21.1877	22.547	22.0752	22.133	21.7989	21.8309	22.44	21.5976	21.1226	19.9968	19.2706	20.137	19.9171	20.1836	20.2141	21.6345	21.3811	21.226	21.5337	21.4268	20.9335	20.4009	21.5495	20.6058	20.6221	20.7418	19.806
	Prkar2a	20.5548	20.2244	20.8822	20.1262	19.7386	20.9879	19.6568	19.6749	19.7708	21.4575	20.8415	17.4642	19.851	20.0049	17.4705	19.535	19.4491	20.6677	20.1318	20.2964	20.2494	20.3531	21.0499	18.9973	18.547	16.5083	18.9815	17.9808	20.1011
						21.7535						21.6426						20.8901						21.0783						19.9013

## Sheet: Data2C_D_sh7
Data S2CD, related to Figure 2C,D
		GCP
		E18	E18	E18	E18	E18	E18	P0	P0	P0	P0	P0	P0	P3	P3	P3	P3	P3	P3	P6	P6	P6	P6	P6	P6	P9	P9	P9	P9	P9
Phospholipid regulation	Cdc42	22.6051	22.4506	22.7605	22.8594	22.6815	23.0015	22.2015	22.7386	22.7386	22.0338	22.6202	22.4977	22.1854	22.0189	23.115	21.9735	22.0635	22.7897	23.2607	23.2309	23.3974	23.3237	23.1337	23.2988	22.7127	23.4149	22.8986	23.0661	22.9509
Phospholipid regulation	Fabp3	14.8811	14.6236	17.6364	14.3883	14.3341	14.9107	17.3265	14.2761	17.6074	15.1079	15.169	18.2986	16.2559	16.0243	17.0391	20.3983	17.8757	18.0798	18.1343	18.1538	16.2218	14.9208	18.289	18.2427	17.2142	18.2695	18.6806	18.2222	18.5659
		GCM
		E18	E18	E18	E18	E18	P0	P0	P0	P0	P0	P0	P3	P3	P3	P3	P3	P3	P6	P6	P6	P6	P6	P6	P9	P9	P9	P9	P9	P9
Phospholipid regulation	Arf1	14.5649	17.9711	17.474	17.4147	15.7604	17.5305	19.6308	18.4662	19.0821	20.8252	16.9498	17.4642	17.4642	17.4469	17.4705	17.4531	17.3991	17.0654	16.571	18.3225	18.5381	18.5167	18.6964	18.4973	19.1791	19.2486	20.0274	21.148	21.4723
Phospholipid regulation	Cd81	18.5015	18.9564	18.6148	15.1523	15.7604	16.2294	19.2439	17.7038	16.9636	19.5414	16.9498	17.4642	17.4642	17.4469	17.4705	17.4531	17.3991	19.9212	19.6749	19.944	19.3691	19.2945	19.5569	22.175	23.2963	22.5043	23.3149	22.9956	24.0072
						18.0592						18.8222						18.7173						19.5449						21.0846

## Sheet: Data2C_D_sh8
Data S2CD, related to Figure 2C,D
		GCP
		E18	E18	E18	E18	E18	E18	P0	P0	P0	P0	P0	P0	P3	P3	P3	P3	P3	P3	P6	P6	P6	P6	P6	P6	P9	P9	P9	P9	P9
membrane traff	Ap1b1	19.4626	17.722	20.2768	19.7739	19.1528	20.9608	21.9829	20.882	21.1797	21.1511	20.6474	21.352	19.1374	20.501	17.0391	19.5284	18.1805	18.5257	21.4571	21.8717	21.5769	20.986	21.5196	21.8777	22.9509	21.5849	22.3621	22.0189	22.2216
	Ap1g1	18.8843	20.1267	19.9359	18.4591	17.0946	17.2452	18.6314	17.4662	19.228	18.6746	18.4061	19.2106	20.272	19.3127	19.4877	19.5642	18.9546	18.9139	20.5751	20.8655	20.8569	20.734	20.72	20.6345	20.2669	20.4643	18.9709	19.0296	19.8543
	Ap2m1	21.8306	21.0908	21.4571	21.77	21.8075	21.4757	21.8872	21.4332	20.53	22.0893	21.1701	21.6252	22.0515	22.3367	22.0994	22.6958	21.8991	21.8075	22.4689	22.4506	22.5366	22.3621	23.2823	22.4116	22.9248	23.4326	23.2483	23.2988	23.3754
	Arf1	19.9647	14.6236	14.4738	18.7199	19.1262	14.9107	14.6164	14.2761	15.1514	15.1079	15.169	14.7171	19.4153	21.1621	17.0391	20.9268	20.8002	20.8997	18.2222	17.0178	16.8585	18.1621	17.2452	18.4591	21.5849	19.8758	20.0516	20.0383	19.1805
	Sh3gl2	17.5581	17.6364	17.3515	17.3346	17.0391	20.0516	17.5532	17.646	15.1514	17.6731	17.4446	14.7171	16.2559	16.0243	17.0391	16.4706	18.3876	15.8053	19.5793	19.7428	20.1652	19.7794	19.8894	19.6919	23.2483	22.2106	22.5489	22.5489	22.8256
	Vamp2	19.6143	14.6236	14.4738	19.7428	20.021	19.4727	18.289	18.4915	19.8342	18.3963	19.1528	18.7459	16.2559	18.3722	20.0762	16.4706	19.2722	15.8053	21.5277	22.4871	22.2952	21.7471	20.8455	21.2931	19.5684	20.986	20.3209	21.0778	21.3904
	Ywhae	24.5412	24.8486	24.7924	24.6785	24.6557	24.7924	24.7924	24.9014	24.3105	24.6318	24.7103	24.6029	24.9614	24.8486	25.1528	25.335	24.0047	25.0098	25.5596	25.1528	25.444	25.7054	25.444	25.5596	25.335	25.108	25.0098	25.0098	24.9014
	Ywhag	24.5005	25.335	24.6785	24.5005	24.4566	24.5719	25.1528	24.7437	24.6029	25.0098	24.6029	24.9614	25.335	25.1528	24.7924	26.0649	24.9014	25.1528	25.335	25.108	25.0098	25.335	25.0098	25.2748	25.5596	25.4968	25.5596	25.5596	25.444
	Ywhah	20.4532	19.7343	19.9067	21.4221	21.1247	21.9829	20.8959	22.2299	21.8991	22.2216	20.8455	22.6455	21.77	22.1924	19.799	22.4002	21.61	22.0515	22.7605	22.5572	22.9878	23.0661	22.5966	23.0661	22.9697	23.0547	22.8256	22.8473	22.7127
	Ywhaz	25.9039	26.3743	26.0649	26.2759	26.0649	26.1837	26.1837	26.0649	26.0649	26.2759	25.7873	25.7054	25.9803	26.0649	26.0649	26.1837	25.9803	25.9803	26.3743	26.3743	26.5284	26.5284	26.5284	27.6083	26.7739	27.1768	26.7739	26.9772	26.7739
	Ywhab	21.9394	22.5572	22.3722	22.2952	22.2299	22.8473	23.2483	23.6067	22.6455	23.0875	22.4977	23.4149	23.2607	23.4149	22.3257	24.3105	22.664	23.3974	23.692	23.6213	23.9307	23.9678	23.7691	23.9027	23.8811	23.6494	23.692	23.692	23.5776
	Cltc	24.7691	24.7691	24.8486	24.9614	25.0098	24.8486	25.3899	24.7691	25.1528	24.9614	24.7691	24.8148	25.0098	25.5596	23.1753	25.1528	25.0098	25.335	26.7739	26.7739	26.7739	26.7739	26.1837	27.1768	27.6083	26.9772	27.1768	27.1768	27.1768
	Dnajc6	19.2499	17.7817	18.5112	18.554	18.1482	18.2381	18.3722	18.0122	19.0154	15.1079	17.5204	18.2945	16.2559	16.0243	17.0391	16.4706	15.6442	15.8053	20.2768	20.3115	19.8941	20.1496	20.1309	20.3209	17.2452	20.744	20.0762	19.4414	20.0813
	Cltb	14.8811	14.6236	17.8174	14.3883	17.4857	18.5953	17.2517	19.203	18.1294	19.0964	19.3844	18.7568	16.2559	18.3377	19.4925	18.6241	18.5889	20.0633	21.0152	21.3308	21.1468	21.0623	20.4858	20.9544	18.965	21.1511	20.6402	20.8455	21.3831
							20.7718						20.9527						21.1047						22.5658					22.8645

[truncated: 5 more sheets: Fig2C_D_sh9, Fig2C_D_sh10, Fig2C_D_sh11, Fig2C_D_sh12, Fig2C_D_sh13]
