# Supplementary material for: Multi-Omic Analyses of Growth Cones at Different Developmental Stages Provides Insight into Pathways in Adult Neuroregeneration
Source: iScience. 2020 Jan 14;23(2):100836. doi: 10.1016/j.isci.2020.100836 (PMC6997871; doi:10.1016/j.isci.2020.100836)
Supplement: Data S3. Growth Cone Lipidome across Ages, Related to Figure 3 [file mmc5.xlsx]

## Sheet: Data 3A_GCM Lipid Species
Data 3A, related to Figure 3A_GCM
AcCa(12:0)
AcCa(14:0)
AcCa(16:0)
AcCa(16:0)
AcCa(16:1)
AcCa(18:0)
AcCa(18:1)
AcCa(20:4)
BisMePA(16:0/20:5)
BisMePA(16:0/20:5)
BisMePA(16:0/20:5)
BisMePA(16:0/22:5)
BisMePA(16:1/20:5)
BisMePA(16:1p/16:0)
BisMePA(16:1p/20:4)
BisMePA(16:1p/20:4)
BisMePA(18:0/20:4)
BisMePA(18:0/20:4)
BisMePA(18:0/20:5)
BisMePA(18:0/20:5)
BisMePA(18:0/20:5)
BisMePA(18:0/22:5)
BisMePA(18:0/22:5)
BisMePA(18:0/22:6)
BisMePA(18:0/22:6)
BisMePA(18:1/18:1)
BisMePA(18:1/18:2)
BisMePA(18:1/20:5)
BisMePA(18:1/20:5)
BisMePA(18:1/22:6)
BisMePA(18:1p/16:0)
BisMePA(18:1p/16:0)
BisMePA(18:1p/20:4)
BisMePA(18:2p/16:0)
BisMePA(18:2p/16:0)
BisMePA(18:2p/16:0)
BisMePA(18:2p/18:0)
BisMePA(18:2p/18:1)
BisMePA(18:2p/20:0)
BisMePA(18:2p/20:1)
BisMePA(18:2p/20:4)
BisMePA(18:2p/22:0)
BisMePA(18:2p/22:1)
BisMePA(18:2p/22:3)
BisMePA(18:2p/22:3)
BisMePA(18:2p/22:5)
BisMePA(18:2p/22:6)
BisMePA(6:0/11:0)
CL(18:1/16:1/16:1/18:1)
CL(18:2/16:1/16:1/18:1)
CL(18:2/16:1/16:1/18:1)
CL(21:0/16:0/16:0/22:6)
CL(22:1/18:0/20:4/20:4)
CL(22:2/18:0/20:4/20:4)
CL(22:3/18:0/18:0/20:4)
CL(22:3/20:4/24:1/18:1)
CL(23:1/16:1/18:1/18:1)
Cer(d17:1/16:0)
Cer(d17:1/18:0)
Cer(d18:0+pO/16:0)
Cer(d18:0+pO/16:0)
Cer(d18:0+pO/18:1)
Cer(d18:0+pO/22:0)
Cer(d18:0+pO/22:1)
Cer(d18:0+pO/24:0)
Cer(d18:0+pO/24:1)
Cer(d18:0+pO/24:1)
Cer(d18:0+pO/30:2)
Cer(d18:0/16:0)
Cer(d18:0/18:0)
Cer(d18:0/18:0)
Cer(d18:0/22:0)
Cer(d18:0/24:0)
Cer(d18:0/24:0+O)
Cer(d18:1+hO/18:0)
Cer(d18:1/16:0)
Cer(d18:1/16:0)
Cer(d18:1/16:0)
Cer(d18:1/18:0)
Cer(d18:1/18:0)
Cer(d18:1/18:0)
Cer(d18:1/18:1)
Cer(d18:1/18:1)
Cer(d18:1/20:0)
Cer(d18:1/22:0)
Cer(d18:1/22:0)
Cer(d18:1/22:1)
Cer(d18:1/22:1)
Cer(d18:1/23:0)
Cer(d18:1/24:0)
Cer(d18:1/24:0)
Cer(d18:1/24:1)
Cer(d18:1/24:1)
Cer(d18:1/24:1)
Cer(d18:1/24:1)
Cer(d18:1/24:2)
Cer(d18:1/2:0)
Cer(d18:2/18:0)
Cer(d18:2/18:0)
Cer(d18:2/18:0)
Cer(d18:2/18:0)
Cer(d20:1/15:1)
Cer(d20:1/2:0)
CerG1(d16:1+hO/14:0+O)
CerG1(d18:0+pO/16:0)
CerG1(d18:0+pO/18:0)
CerG1(d18:0+pO/18:0)
CerG1(d18:0+pO/18:1)
CerG1(d18:0+pO/20:0+O)
CerG1(d18:0+pO/24:2)
CerG1(d18:0+pO/24:2)
CerG1(d18:0/22:0+O)
CerG1(d18:0/24:0)
CerG1(d18:0/24:0+O)
CerG1(d18:1+hO/18:1)
CerG1(d18:1/16:0)
CerG1(d18:1/16:0)
CerG1(d18:1/16:0)
CerG1(d18:1/16:0)
CerG1(d18:1/18:0)
CerG1(d18:1/18:0)
CerG1(d18:1/18:0)
CerG1(d18:1/18:0)
CerG1(d18:1/18:0)
CerG1(d18:1/18:0)
CerG1(d18:1/18:0+O)
CerG1(d18:1/18:0+O)
CerG1(d18:1/18:1)
CerG1(d18:1/18:1)
CerG1(d18:1/18:1)
CerG1(d18:1/18:1)
CerG1(d18:1/20:0+O)
CerG1(d18:1/20:1)
CerG1(d18:1/22:0)
CerG1(d18:1/22:0+O)
CerG1(d18:1/22:1)
CerG1(d18:1/23:0)
CerG1(d18:1/23:0+O)
CerG1(d18:1/23:1)
CerG1(d18:1/24:0)
CerG1(d18:1/24:0)
CerG1(d18:1/24:0+O)
CerG1(d18:1/24:1)
CerG1(d18:1/24:1)
CerG1(d18:1/24:2)
CerG1(d18:1/25:0)
CerG1(d18:1/25:0+O)
CerG1(d18:1/26:0+O)
CerG1(d24:0+pO/18:0)
CerP(d13:0/8:0)
CerP(d22:0+pO/16:0+2O)
CerP(d22:0+pO/16:0+2O)
CerP(d22:0+pO/16:0+2O)
CerP(d22:0+pO/18:2+2O)
ChE(18:1)
ChE(18:2)
ChE(18:2)
ChE(18:2)
ChE(20:4)
ChE(20:4)
ChE(22:6)
ChE(22:6)
Co(Q8)
Co(Q9)
Co(Q9)
DG(14:0/22:6)
DG(14:0/22:6)
DG(16:0/12:0)
DG(16:0/14:0)
DG(16:0/14:0)
DG(16:0/14:0)
DG(16:0/14:0)
DG(16:0/14:0)
DG(16:0/14:0)
DG(16:0/14:0)
DG(16:0/16:0)
DG(16:0/16:0)
DG(16:0/16:0)
DG(16:0/16:0)
DG(16:0/16:1)
DG(16:0/16:1)
DG(16:0/16:1)
DG(16:0/16:1)
DG(16:0/16:1)
DG(16:0/16:1)
DG(16:0/16:1)
DG(16:0/16:1)
DG(16:0/16:1)
DG(16:0/17:0)
DG(16:0/17:0)
DG(16:0/18:1)
DG(16:0/18:1)
DG(16:0/18:3)
DG(16:0/20:4)
DG(16:0/22:3)
DG(16:0/22:6)
DG(16:0/22:6)
DG(18:0/16:0)
DG(18:0/16:0)
DG(18:0/16:0)
DG(18:0/16:0)
DG(18:0/16:0)
DG(18:0/16:0)
DG(18:0/16:1)
DG(18:0/17:0)
DG(18:0/18:0)
DG(18:0/18:0)
DG(18:0/18:0)
DG(18:0/18:0)
DG(18:0/18:0)
DG(18:0/18:0)
DG(18:0/18:0)
DG(18:0/18:0)
DG(18:0/18:0)
DG(18:0/18:0)
DG(18:0/18:0)
DG(18:0/18:0)
DG(18:0/18:0)
DG(18:0/18:0)
DG(18:0/18:0)
DG(18:0/18:0)
DG(18:0/18:0)
DG(18:0/18:1)
DG(18:0/18:1)
DG(18:0/18:1)
DG(18:0/20:0)
DG(18:0/20:0)
DG(18:0/20:3)
DG(18:0/20:4)
DG(18:0/22:0)
DG(18:0/22:6)
DG(18:1/18:1)
DG(18:1/18:1)
DG(18:1/18:1)
DG(18:1/20:4)
DG(18:1/20:4)
DGMG(13:0)
GD1a(d18:1/18:0)
LPC(13:0)
LPC(14:0)
LPC(14:0)
LPC(14:0)
LPC(15:0)
LPC(15:0)
LPC(15:0)
LPC(15:0)
LPC(16:0)
LPC(16:0)
LPC(16:0)
LPC(16:0)
LPC(16:0)
LPC(16:0e)
LPC(16:0e)
LPC(16:1)
LPC(16:1)
LPC(16:1p)
LPC(17:0)
LPC(18:0)
LPC(18:0)
LPC(18:0)
LPC(18:1)
LPC(18:1)
LPC(18:1)
LPC(18:1)
LPC(18:1)
LPC(18:2)
LPC(18:2)
LPC(18:2)
LPC(18:3)
LPC(18:3)
LPC(18:3)
LPC(20:3)
LPC(20:3)
LPC(20:3)
LPC(20:3)
LPC(20:3)
LPC(20:3)
LPC(20:4)
LPC(20:4)
LPC(20:4)
LPC(22:4)
LPC(22:6)
LPC(22:6)
LPC(22:6)
LPE(14:0)
LPE(14:0)
LPE(16:0)
LPE(16:0)
LPE(16:0)
LPE(16:0e)
LPE(16:0e)
LPE(16:0p)
LPE(16:1)
LPE(16:1)
LPE(16:1)
LPE(18:0)
LPE(18:0)
LPE(18:0)
LPE(18:0p)
LPE(18:1)
LPE(18:1)
LPE(18:1)
LPE(18:1)
LPE(18:1p)
LPE(18:2)
LPE(18:2)
LPE(19:0)
LPE(20:0)
LPE(20:1)
LPE(20:2)
LPE(20:2)
LPE(20:3)
LPE(20:3)
LPE(20:3)
LPE(20:3)
LPE(20:3)
LPE(20:4)
LPE(20:4)
LPE(20:4)
LPE(20:4)
LPE(20:5)
LPE(22:1)
LPE(22:3)
LPE(22:4)
LPE(22:4)
LPE(22:4)
LPE(22:4)
LPE(22:5)
LPE(22:5)
LPE(22:6)
LPE(22:6)
LPE(22:6)
LPE(22:6)
LPEt(16:0)
LPEt(18:0)
LPI(16:0)
LPI(16:0)
LPI(18:0)
LPI(18:0)
LPI(18:1)
LPI(18:1)
LPI(20:4)
LPS(18:0)
LPS(18:0)
LPS(18:1)
LPS(20:3)
LPS(20:4)
LPS(22:6)
LPS(22:6)
LdMePE(14:0)
LdMePE(14:0)
LdMePE(16:0)
LdMePE(16:0)
LdMePE(16:0)
LdMePE(16:1)
LdMePE(16:1)
LdMePE(16:1)
LdMePE(18:0)
LdMePE(18:1)
LdMePE(18:1)
LdMePE(18:1)
LdMePE(20:4)
MG(16:0)
MG(16:0)
MG(16:0)
MG(16:0)
MG(16:0)
MG(16:0)
MG(16:0)
MG(16:1)
MG(16:1)
MG(16:1)
MG(18:0)
MG(18:0)
MG(18:0)
MG(18:0)
MG(18:0)
MG(18:1)
MG(18:1)
MGDG(10:4/11:4)
MGDG(14:0/16:0)
MGDG(14:0/16:0)
MGDG(16:0/18:0)
MGDG(16:0/20:0)
MGDG(16:0/20:1)
MGDG(16:0/24:1)
MGDG(18:0/22:4)
MGMG(26:10)
MGMG(30:0)
MGMG(30:0)
MGMG(30:0)
MGMG(36:5)
MGMG(38:0)
PA(16:0/16:0)
PA(16:0/16:0)
PA(16:0/16:1)
PA(16:0/16:1)
PA(16:0/18:1)
PA(16:0/18:1)
PA(16:0/20:4)
PA(16:0/20:4)
PA(16:0/20:4)
PA(18:0/18:1)
PA(18:0/18:1)
PA(18:0/18:1)
PA(18:0/20:4)
PA(18:0/22:6)
PA(18:0/22:6)
PA(18:1/18:1)
PA(18:1/18:1)
PAF(12:0e)
PAF(14:0p)
PAF(14:0p)
PAF(16:0)
PAF(16:0p)
PAF(18:0)
PAF(18:0)
PAF(26:1)
PC(10:0/23:1)
PC(11:0/19:0)
PC(11:0/22:6)
PC(14:0/14:0)
PC(14:0/14:0)
PC(14:0/14:1)
PC(14:0/18:3)
PC(14:0/20:4)
PC(14:0/20:4)
PC(14:0/20:4)
PC(14:0/22:6)
PC(15:0/14:0)
PC(15:0/14:0)
PC(15:0/14:0)
PC(15:0/14:0)
PC(15:0/14:0)
PC(15:0/14:0)
PC(15:0/16:0)
PC(15:0/16:0)
PC(15:0/16:0)
PC(15:0/16:0)
PC(15:0/16:0)
PC(15:0/16:0)
PC(15:0/18:1)
PC(15:0/18:1)
PC(15:0/18:1)
PC(15:0/18:1)
PC(15:0/18:2)
PC(15:0/20:1)
PC(15:0/20:1)
PC(15:0/20:2)
PC(15:0/20:3)
PC(15:0/22:3)
PC(15:0/22:3)
PC(15:0/22:4)
PC(15:0/22:4)
PC(15:0/22:5)
PC(15:0/22:6)
PC(16:0/14:0)
PC(16:0/14:0)
PC(16:0/14:0)
PC(16:0/14:0)
PC(16:0/14:0)
PC(16:0/14:1)
PC(16:0/14:2)
PC(16:0/16:0)
PC(16:0/16:0)
PC(16:0/16:0)
PC(16:0/16:0)
PC(16:0/16:0)
PC(16:0/16:1)
PC(16:0/16:1)
PC(16:0/16:1)
PC(16:0/16:1)
PC(16:0/16:1)
PC(16:0/16:1)
PC(16:0/17:0)
PC(16:0/17:0)
PC(16:0/17:0)
PC(16:0/17:0)
PC(16:0/17:0)
PC(16:0/18:1)
PC(16:0/18:1)
PC(16:0/18:1)
PC(16:0/18:1)
PC(16:0/18:3)
PC(16:0/18:3)
PC(16:0/20:3)
PC(16:0/20:3)
PC(16:0/20:4)
PC(16:0/20:4)
PC(16:0/22:0)
PC(16:0/22:4)
PC(16:0/22:4)
PC(16:0/22:5)
PC(16:0/22:6)
PC(16:0/22:6)
PC(16:0e/14:0)
PC(16:0e/14:0)
PC(16:0e/16:0)
PC(16:0e/16:0)
PC(16:0e/16:1)
PC(16:0e/16:1)
PC(16:0e/18:0)
PC(16:0p/15:0)
PC(16:0p/15:0)
PC(16:0p/15:0)
PC(16:0p/15:0)
PC(16:0p/15:0)
PC(16:0p/15:0)
PC(16:0p/16:0)
PC(16:0p/16:0)
PC(16:0p/18:0)
PC(16:1/13:0)
PC(16:1/14:0)
PC(16:1/14:0)
PC(16:1/14:1)
PC(16:1/16:1)
PC(16:1/16:1)
PC(16:1/16:1)
PC(16:1/16:1)
PC(16:1/18:1)
PC(16:1/18:1)
PC(16:1/18:1)
PC(16:1/18:2)
PC(16:1/20:4)
PC(16:1/20:4)
PC(16:1/20:4)
PC(16:1/22:6)
PC(16:1/22:6)
PC(16:1p/22:6)
PC(17:0/18:1)
PC(17:1/14:0)
PC(17:1/14:0)
PC(17:1/14:0)
PC(17:1/16:0)
PC(17:1/16:0)
PC(17:1/16:0)
PC(17:1/16:1)
PC(17:1/18:1)
PC(18:0/13:0)
PC(18:0/13:0)
PC(18:0/14:0)
PC(18:0/14:1)
PC(18:0/14:4)
PC(18:0/16:0)
PC(18:0/16:0)
PC(18:0/16:0)
PC(18:0/16:0)
PC(18:0/16:0)
PC(18:0/18:0)
PC(18:0/18:0)
PC(18:0/18:0)
PC(18:0/18:0)
PC(18:0/18:0)
PC(18:0/18:1)
PC(18:0/18:1)
PC(18:0/18:1)
PC(18:0/18:1)
PC(18:0/20:2)
PC(18:0/20:3)
PC(18:0/20:3)
PC(18:0/20:4)
PC(18:0/22:3)
PC(18:0/22:3)
PC(18:0/22:4)
PC(18:0/22:4)
PC(18:0/22:5)
PC(18:0/22:6)
PC(18:0/22:6)
PC(18:0/22:6)
PC(18:0/22:6)
PC(18:0/24:2)
PC(18:0p/14:0)
PC(18:0p/16:0)
PC(18:0p/16:0)
PC(18:0p/16:0)
PC(18:1/13:0)
PC(18:1/13:0)
PC(18:1/13:0)
PC(18:1/18:1)
PC(18:1/18:1)
PC(18:1/18:1)
PC(18:1/18:1)
PC(18:1/20:4)
PC(18:1/20:4)
PC(18:1/21:0)
PC(18:1/21:1)
PC(18:1/22:0)
PC(18:1/22:1)
PC(18:1/22:1)
PC(18:1/22:6)
PC(18:1/24:1)
PC(18:2/13:0)
PC(19:1/16:0)
PC(19:1/16:0)
PC(19:1/16:0)
PC(19:1/16:0)
PC(20:0/11:1)
PC(20:0/14:1)
PC(20:0/18:1)
PC(20:0/18:1)
PC(20:0p/16:0)
PC(20:0p/18:0)
PC(20:1/18:1)
PC(20:1/18:1)
PC(20:1p/18:0)
PC(21:1/11:2)
PC(22:4/13:0)
PC(22:4/13:0)
PC(22:6/13:0)
PC(24:1/12:2)
PC(29:0/12:3)
PC(4:0/17:0)
PC(4:0/17:0)
PC(8:0e/10:1)
PE(10:0e/8:0)
PE(14:0/20:3)
PE(14:0/20:4)
PE(14:0/22:6)
PE(14:0/22:6)
PE(14:0p/10:4)
PE(16:0/14:0)
PE(16:0/16:0)
PE(16:0/16:0)
PE(16:0/16:1)
PE(16:0/16:1)
PE(16:0/16:1)
PE(16:0/16:1)
PE(16:0/18:1)
PE(16:0/18:1)
PE(16:0/18:1)
PE(16:0/18:1)
PE(16:0/18:1)
PE(16:0/18:1)
PE(16:0/18:2)
PE(16:0/18:2)
PE(16:0/20:1)
PE(16:0/20:1)
PE(16:0/20:3)
PE(16:0/20:3)
PE(16:0/20:3)
PE(16:0/20:4)
PE(16:0/20:4)
PE(16:0/20:4)
PE(16:0/20:4)
PE(16:0/20:4)
PE(16:0/20:4)
PE(16:0/20:4)
PE(16:0/20:5)
PE(16:0/22:4)
PE(16:0/22:4)
PE(16:0/22:5)
PE(16:0/22:6)
PE(16:0/22:6)
PE(16:0e/20:0)
PE(16:0e/20:4)
PE(16:0p/16:0)
PE(16:0p/18:1)
PE(16:0p/18:1)
PE(16:0p/20:0)
PE(16:0p/20:0)
PE(16:0p/20:3)
PE(16:0p/20:4)
PE(16:0p/20:4)
PE(16:0p/20:4)
PE(16:0p/20:4)
PE(16:0p/22:3)
PE(16:0p/22:4)
PE(16:0p/22:4)
PE(16:0p/22:5)
PE(16:0p/22:5)
PE(16:0p/22:5)
PE(16:0p/22:6)
PE(16:0p/22:6)
PE(16:0p/22:6)
PE(16:0p/22:6)
PE(16:1/16:1)
PE(16:1/16:1)
PE(16:1/18:1)
PE(16:1/18:1)
PE(16:1/18:1)
PE(16:1/18:1)
PE(16:1/18:1)
PE(16:1/20:3)
PE(16:1/20:4)
PE(16:1/20:4)
PE(16:1/22:5)
PE(16:1/22:6)
PE(18:0/16:0)
PE(18:0/16:0)
PE(18:0/16:0)
PE(18:0/16:0)
PE(18:0/16:0)
PE(18:0/18:0)
PE(18:0/18:0)
PE(18:0/18:0)
PE(18:0/18:0)
PE(18:0/18:0)
PE(18:0/18:0)
PE(18:0/18:0)
PE(18:0/18:1)
PE(18:0/18:1)
PE(18:0/18:1)
PE(18:0/18:1)
PE(18:0/18:1)
PE(18:0/18:2)
PE(18:0/18:2)
PE(18:0/18:2)
PE(18:0/18:2)
PE(18:0/18:2)
PE(18:0/18:2)
PE(18:0/20:0)
PE(18:0/20:0)
PE(18:0/20:0)
PE(18:0/20:0)
PE(18:0/20:1)
PE(18:0/20:1)
PE(18:0/20:1)
PE(18:0/20:2)
PE(18:0/20:2)
PE(18:0/20:2)
PE(18:0/20:2)
PE(18:0/20:2)
PE(18:0/20:2)
PE(18:0/20:3)
PE(18:0/20:3)
PE(18:0/20:3)
PE(18:0/20:3)
PE(18:0/20:3)
PE(18:0/20:3)
PE(18:0/20:3)
PE(18:0/20:4)
PE(18:0/20:4)
PE(18:0/20:4)
PE(18:0/20:4)
PE(18:0/20:4)
PE(18:0/20:5)
PE(18:0/20:5)
PE(18:0/20:5)
PE(18:0/20:5)
PE(18:0/21:0)
PE(18:0/22:1)
PE(18:0/22:1)
PE(18:0/22:2)
PE(18:0/22:2)
PE(18:0/22:2)
PE(18:0/22:3)
PE(18:0/22:3)
PE(18:0/22:3)
PE(18:0/22:3)
PE(18:0/22:3)
PE(18:0/22:4)
PE(18:0/22:4)
PE(18:0/22:5)
PE(18:0/22:5)
PE(18:0/22:5)
PE(18:0/22:5)
PE(18:0/22:5)
PE(18:0/22:5)
PE(18:0/22:5)
PE(18:0/22:6)
PE(18:0/22:6)
PE(18:0/22:6)
PE(18:0e/16:0)
PE(18:0e/18:1)
PE(18:0e/20:0)
PE(18:0e/20:1)
PE(18:0e/20:1)
PE(18:0e/22:4)
PE(18:0p/16:0)
PE(18:0p/16:0)
PE(18:0p/16:0)
PE(18:0p/16:0)
PE(18:0p/16:0)
PE(18:0p/16:0)
PE(18:0p/16:0)
PE(18:0p/18:1)
PE(18:0p/18:1)
PE(18:0p/18:1)
PE(18:0p/18:1)
PE(18:0p/20:0)
PE(18:0p/20:1)
PE(18:0p/20:1)
PE(18:0p/20:2)
PE(18:0p/20:3)
PE(18:0p/20:4)
PE(18:0p/20:4)
PE(18:0p/20:4)
PE(18:0p/20:4)
PE(18:0p/22:0)
PE(18:0p/22:1)
PE(18:0p/22:1)
PE(18:0p/22:3)
PE(18:0p/22:3)
PE(18:0p/22:4)
PE(18:0p/22:4)
PE(18:0p/22:5)
PE(18:0p/22:5)
PE(18:0p/22:6)
PE(18:0p/22:6)
PE(18:0p/22:6)
PE(18:0p/22:6)
PE(18:0p/24:1)
PE(18:1/18:1)
PE(18:1/18:1)
PE(18:1/18:1)
PE(18:1/18:1)
PE(18:1/18:1)
PE(18:1/18:2)
PE(18:1/20:3)
PE(18:1/20:4)
PE(18:1/20:4)
PE(18:1/20:4)
PE(18:1/20:4)
PE(18:1/20:5)
PE(18:1/20:5)
PE(18:1/20:5)
PE(18:1/22:0)
PE(18:1/22:4)
PE(18:1/22:6)
PE(18:1/22:6)
PE(18:1/22:6)
PE(18:1/22:6)
PE(18:1/22:6)
PE(18:1/24:0)
PE(18:1/24:1)
PE(18:1p/14:0)
PE(18:1p/16:0)
PE(18:1p/16:0)
PE(18:1p/16:1)
PE(18:1p/18:1)
PE(18:1p/18:1)
PE(18:1p/20:1)
PE(18:1p/20:4)
PE(18:1p/21:0)
PE(18:1p/22:1)
PE(18:1p/22:3)
PE(18:1p/22:4)
PE(18:1p/22:5)
PE(18:1p/22:5)
PE(18:1p/22:6)
PE(18:1p/22:6)
PE(18:1p/22:6)
PE(18:1p/23:1)
PE(18:1p/24:1)
PE(18:1p/24:2)
PE(18:2/22:6)
PE(18:2p/22:6)
PE(20:0e/22:4)
PE(20:0p/22:4)
PE(20:0p/22:5)
PE(20:0p/22:5)
PE(20:0p/22:6)
PE(20:1/18:1)
PE(25:1/11:4)
PE(25:1/11:4)
PE(26:0/10:4)
PE(32:1/20:4)
PE(32:1/22:6)
PE(8:0e/8:0)
PEt(15:0/14:0)
PEt(16:0/14:0)
PEt(16:0/16:1)
PEt(16:0/16:1)
PEt(16:0/17:0)
PEt(16:0/17:0)
PEt(16:0/17:0)
PEt(16:0/17:0)
PEt(16:0/18:1)
PEt(16:0/20:4)
PEt(16:0/22:6)
PEt(16:1/14:0)
PEt(16:1/18:1)
PEt(18:0/19:0)
PEt(18:0/19:0)
PEt(18:0/19:0)
PEt(18:4/18:0)
PG(16:0/18:1)
PG(16:0/18:1)
PG(16:0/18:1)
PG(22:6/22:6)
PG(22:6/22:6)
PI(16:0/18:1)
PI(16:0/18:1)
PI(16:0/18:2)
PI(16:0/18:2)
PI(16:0/20:3)
PI(16:0/20:3)
PI(16:0/20:3)
PI(16:0/20:4)
PI(16:0/20:4)
PI(16:0/20:4)
PI(16:0/20:4)
PI(16:0/20:5)
PI(16:0/22:6)
PI(16:1/20:4)
PI(18:0/18:1)
PI(18:0/18:1)
PI(18:0/18:1)
PI(18:0/18:1)
PI(18:0/20:3)
PI(18:0/20:4)
PI(18:0/20:4)
PI(18:0/20:4)
PI(18:0/20:4)
PI(18:0/20:4)
PI(18:0/20:5)
PI(18:0/20:5)
PI(18:0/20:5)
PI(18:0/22:6)
PI(18:0/23:1)
PI(18:1/18:1)
PI(18:1/18:1)
PI(18:1/18:1)
PI(18:1/18:1)
PI(18:1/18:1)
PI(18:1/20:4)
PI(18:1/20:4)
PI(18:1/20:4)
PI(18:1/20:4)
PI(18:2/20:4)
PI(20:4/20:4)
PIP(18:0/17:0)
PMe(15:0/16:0)
PMe(15:0/16:0)
PMe(15:0/16:1)
PMe(15:0/18:1)
PMe(15:0/18:1)
PMe(15:0/20:4)
PMe(17:0/18:1)
PMe(17:0/20:4)
PMe(17:0/22:6)
PMe(17:1/18:1)
PMe(18:0/16:0)
PMe(18:0/20:0)
PMe(18:0/20:0)
PMe(18:0/20:0)
PS(10:0e/8:0)
PS(16:0/16:0)
PS(16:0/16:0)
PS(16:0/16:1)
PS(16:0/16:1)
PS(16:0/16:1)
PS(16:0/18:1)
PS(16:0/18:1)
PS(16:0/18:1)
PS(16:0/20:3)
PS(16:0/20:3)
PS(16:0/20:4)
PS(16:0/20:4)
PS(16:0/20:4)
PS(16:0/22:6)
PS(16:0/22:6)
PS(16:0/22:6)
PS(16:0/22:6)
PS(16:1/18:1)
PS(16:1/18:1)
PS(16:1/18:1)
PS(18:0/18:1)
PS(18:0/18:1)
PS(18:0/18:1)
PS(18:0/18:1)
PS(18:0/18:1)
PS(18:0/18:1)
PS(18:0/20:1)
PS(18:0/20:1)
PS(18:0/20:2)
PS(18:0/20:2)
PS(18:0/20:2)
PS(18:0/20:3)
PS(18:0/20:3)
PS(18:0/20:3)
PS(18:0/20:3)
PS(18:0/20:3)
PS(18:0/20:3)
PS(18:0/20:4)
PS(18:0/20:4)
PS(18:0/20:4)
PS(18:0/20:4)
PS(18:0/20:4)
PS(18:0/22:2)
PS(18:0/22:2)
PS(18:0/22:3)
PS(18:0/22:4)
PS(18:0/22:4)
PS(18:0/22:5)
PS(18:0/22:5)
PS(18:0/22:5)
PS(18:0/22:5)
PS(18:0/22:6)
PS(18:0/22:6)
PS(18:0/22:6)
PS(18:0/22:6)
PS(18:0/22:6)
PS(18:1/18:1)
PS(18:1/18:1)
PS(18:1/18:1)
PS(18:1/20:3)
PS(18:1/20:4)
PS(18:1/22:0)
PS(18:1/22:0)
PS(18:1/22:6)
PS(18:1/22:6)
PS(18:1/22:6)
PS(18:1/23:0)
PS(18:1/24:0)
PS(18:1/24:1)
PS(18:1/24:1)
PS(19:0/20:4)
PS(20:1/22:6)
PS(20:1/22:6)
PS(20:4/22:6)
PS(20:4/22:6)
PS(22:4/22:6)
PS(22:4/22:6)
PS(22:4/22:6)
PS(22:4/22:6)
PS(22:5/22:6)
PS(22:6/22:6)
PS(22:6/22:6)
PS(28:0/10:4)
PS(6:0/18:0)
PS(6:0/19:0)
SM(d17:0+pO/16:0)
SM(d17:0/16:1)
SM(d18:0/23:1)
SM(d18:1/14:0)
SM(d18:1/16:0)
SM(d18:1/16:0)
SM(d18:1/16:1)
SM(d18:1/18:0)
SM(d18:1/18:0)
SM(d18:1/18:0)
SM(d18:1/18:1)
SM(d18:1/18:1)
SM(d18:1/18:3)
SM(d18:1/20:3)
SM(d18:1/20:4)
SM(d18:1/22:0)
SM(d18:1/24:0)
SM(d18:1/24:0)
SM(d18:1/24:1)
SM(d18:1/24:1)
SM(d18:1/24:1)
SM(d18:1/24:1)
SM(d18:2/16:0)
SM(d18:2/18:0)
SM(d18:2/18:2)
SM(d20:0+pO/14:0)
SM(d20:0/16:1)
SM(d20:1+hO/18:1)
SM(d20:1/14:0)
SM(d22:0/20:1)
SM(d22:1/14:0)
SQDG(16:0/18:0)
SQMG(11:1)
SQMG(24:7)
ST(d18:0+pO/18:0)
ST(d18:1/18:0)
So(d17:0+pO)
So(d18:1)
So(d18:1+hO)
So(d18:1+hO)
So(d20:0+pO)
So(d20:0+pO)
So(d20:0+pO)
So(d20:0+pO)
So(d20:1)
TG(12:0p/10:1/14:1)
TG(12:0p/12:1/12:1)
TG(14:0/18:2/18:2)
TG(14:0/18:2/18:3)
TG(14:0e/10:0/10:1)
TG(14:0p/10:4/16:1)
TG(15:0/14:0/16:0)
TG(15:0/15:0/16:0)
TG(15:0/16:0/16:0)
TG(15:0/16:0/16:0)
TG(16:0/14:0/14:0)
TG(16:0/14:0/16:0)
TG(16:0/14:0/16:0)
TG(16:0/14:0/16:0)
TG(16:0/14:0/16:0)
TG(16:0/14:0/16:0)
TG(16:0/14:0/16:1)
TG(16:0/14:0/18:1)
TG(16:0/14:0/18:2)
TG(16:0/14:0/22:6)
TG(16:0/16:0/16:0)
TG(16:0/16:0/16:0)
TG(16:0/16:0/16:0)
TG(16:0/16:0/16:0)
TG(16:0/16:0/16:0)
TG(16:0/16:0/16:0)
TG(16:0/16:0/16:1)
TG(16:0/16:0/16:1)
TG(16:0/16:0/16:1)
TG(16:0/16:0/16:1)
TG(16:0/16:0/18:1)
TG(16:0/16:0/18:1)
TG(16:0/16:0/18:1)
TG(16:0/16:0/18:1)
TG(16:0/16:0/18:1)
TG(16:0/16:0/18:2)
TG(16:0/16:0/18:2)
TG(16:0/16:0/20:2)
TG(16:0/16:0/20:2)
TG(16:0/16:0/20:2)
TG(16:0/16:0/20:4)
TG(16:0/16:0/22:6)
TG(16:0/16:0/22:6)
TG(16:0/16:0/22:6)
TG(16:0/16:0/22:6)
TG(16:0/16:0/24:0)
TG(16:0/16:1/16:1)
TG(16:0/16:1/18:1)
TG(16:0/16:1/18:1)
TG(16:0/16:1/18:1)
TG(16:0/16:1/18:1)
TG(16:0/16:1/18:2)
TG(16:0/16:1/18:3)
TG(16:0/18:1/18:1)
TG(16:0/18:1/18:1)
TG(16:0/18:1/18:1)
TG(16:0/18:1/18:1)
TG(16:0/18:1/18:2)
TG(16:0/18:1/18:2)
TG(16:0/18:1/18:2)
TG(16:0/18:1/20:4)
TG(16:0/18:1/22:6)
TG(16:0/18:1/22:6)
TG(16:0/18:1/22:6)
TG(16:0/18:1/22:6)
TG(16:0/18:2/18:2)
TG(16:0/18:2/18:3)
TG(16:0/18:2/18:3)
TG(16:0/20:4/20:4)
TG(16:0/20:4/22:6)
TG(16:0/22:6/22:6)
TG(16:0/8:0/13:0)
TG(16:0/8:0/13:0)
TG(16:1/14:0/18:2)
TG(16:1/16:1/16:1)
TG(16:1/16:1/18:1)
TG(16:1/16:1/18:2)
TG(16:1/18:1/18:1)
TG(16:1/18:1/18:2)
TG(16:1/18:2/18:2)
TG(16:1/18:2/18:2)
TG(16:1/18:2/18:3)
TG(16:1/8:0/10:4)
TG(16:1/8:0/10:4)
TG(16:1p/10:4/18:0)
TG(16:1p/10:4/18:0)
TG(16:1p/10:4/18:0)
TG(18:0/10:0/18:0)
TG(18:0/10:1/18:0)
TG(18:0/10:4/18:3)
TG(18:0/12:1/18:0)
TG(18:0/15:0/16:0)
TG(18:0/16:0/16:0)
TG(18:0/16:0/16:0)
TG(18:0/16:0/16:0)
TG(18:0/16:0/16:0)
TG(18:0/16:0/16:0)
TG(18:0/16:0/16:1)
TG(18:0/16:0/18:0)
TG(18:0/16:0/18:0)
TG(18:0/16:0/18:0)
TG(18:0/16:0/18:0)
TG(18:0/16:0/18:0)
TG(18:0/16:0/18:1)
TG(18:0/16:0/18:1)
TG(18:0/16:0/18:1)
TG(18:0/16:0/18:1)
TG(18:0/16:0/20:1)
TG(18:0/16:0/20:4)
TG(18:0/16:0/20:4)
TG(18:0/16:0/20:4)
TG(18:0/16:0/22:0)
TG(18:0/16:0/22:1)
TG(18:0/16:0/22:6)
TG(18:0/16:0/22:6)
TG(18:0/16:0/22:6)
TG(18:0/16:0/22:6)
TG(18:0/18:0/18:0)
TG(18:0/18:0/22:0)
TG(18:0/18:1/18:1)
TG(18:0/18:1/18:2)
TG(18:0/18:1/20:4)
TG(18:0/18:1/20:4)
TG(18:0/18:1/20:4)
TG(18:0/20:4/22:6)
TG(18:0/8:0/13:0)
TG(18:0/8:0/18:0)
TG(18:0/8:0/18:0)
TG(18:0/8:0/18:0)
TG(18:0e/8:0/10:3)
TG(18:1/18:1/18:2)
TG(18:1/18:2/18:2)
TG(18:1/18:2/18:2)
TG(18:1/18:2/18:3)
TG(18:3/18:2/18:2)
TG(18:3/18:2/18:2)
TG(18:3/18:2/18:3)
TG(18:4/10:4/10:4)
TG(20:1/18:1/18:2)
TG(20:1p/10:2/10:2)
TG(20:4/10:4/14:4)
TG(20:5/10:3/10:3)
TG(20:5/10:4/10:4)
TG(22:0/11:4/14:4)
TG(4:0/10:1/10:4)
TG(4:0/10:2/10:4)
TG(4:0/10:2/10:4)
TG(4:0/10:4/18:1)
TG(4:0/10:4/18:1)
TG(4:0/12:0/12:0)
TG(4:0/12:0/12:0)
TG(4:0/13:0/16:0)
TG(4:0/15:0/16:0)
TG(4:0/15:0/16:0)
TG(4:0/15:0/18:0)
TG(4:0/16:0/18:1)
TG(6:0/10:3/10:4)
TG(6:0/10:3/10:4)
TG(6:0/10:4/10:4)
TG(6:0/10:4/10:4)
TG(6:0/10:4/10:4)
TG(6:0/10:4/10:4)
TG(6:0/10:4/10:4)
TG(6:0/10:4/10:4)
TG(6:0/10:4/10:4)
TG(6:0/10:4/10:4)
TG(6:0/10:4/11:0)
TG(6:0/10:4/16:1)
TG(6:0/10:4/16:1)
TG(6:0/11:0/16:0)
TG(6:0/11:2/19:1)
TG(6:0/11:2/19:1)
TG(6:0/12:1/18:0)
TG(6:0/12:1/18:0)
TG(6:0/12:1/18:0)
TG(6:0/18:0/20:4)
TG(6:0/18:0/20:4)
TG(6:0/8:0/22:1)
TG(6:0/8:0/22:1)
TG(8:0/10:4/10:4)
TG(9:0/10:2/11:1)
TG(9:0/10:2/11:1)
ZyE(0:0)
ZyE(0:0)
ZyE(0:0)
ZyE(0:0)
ZyE(0:0)
dMePE(14:0/14:0)
dMePE(16:0/14:0)
dMePE(16:0/14:0)
dMePE(16:0/14:0)
dMePE(16:0/16:0)
dMePE(16:0/16:0)
dMePE(16:0/16:0)
dMePE(16:0/16:1)
dMePE(16:0/16:1)
dMePE(16:0/16:1)
dMePE(16:0/18:1)
dMePE(16:0/18:1)
dMePE(16:0/18:2)
dMePE(16:0/20:3)
dMePE(16:0/20:4)
dMePE(16:0/20:4)
dMePE(16:0/20:4)
dMePE(16:0/20:4)
dMePE(16:0/22:4)
dMePE(16:0/22:6)
dMePE(16:0/22:6)
dMePE(16:0/22:6)
dMePE(16:0e/18:1)
dMePE(16:0e/20:0)
dMePE(16:0e/22:3)
dMePE(16:0p/16:0)
dMePE(16:0p/20:0)
dMePE(16:1/14:0)
dMePE(16:1/14:0)
dMePE(16:1/14:0)
dMePE(16:1/16:1)
dMePE(16:1/16:1)
dMePE(16:1/18:1)
dMePE(16:1/18:1)
dMePE(18:0/16:0)
dMePE(18:0/16:0)
dMePE(18:0/18:1)
dMePE(18:0/18:1)
dMePE(18:0/22:4)
dMePE(18:0e/22:4)
dMePE(18:1/18:1)
dMePE(18:1/22:4)
dMePE(20:1/18:1)
dMePE(28:1/22:6)
dMePE(30:1/22:6)

## Sheet: Data 3A_GCP Lipid Species
Data 3A, related to Figure 3A_GCP
AcCa(14:0)
AcCa(16:0)
AcCa(16:1)
AcCa(18:0)
AcCa(18:0)
AcCa(18:1)
AcCa(18:2)
AcCa(20:4)
BisMePA(10:0p/10:4)
BisMePA(14:0/20:5)
BisMePA(16:0/20:5)
BisMePA(16:0/20:5)
BisMePA(16:0/22:5)
BisMePA(16:0/22:6)
BisMePA(16:1/16:1)
BisMePA(16:1/20:5)
BisMePA(16:1/20:5)
BisMePA(16:1p/16:0)
BisMePA(16:1p/20:3)
BisMePA(16:1p/20:4)
BisMePA(16:1p/22:4)
BisMePA(18:0/20:4)
BisMePA(18:0/20:4)
BisMePA(18:0/20:5)
BisMePA(18:0/20:5)
BisMePA(18:0/22:5)
BisMePA(18:0/22:5)
BisMePA(18:0/22:5)
BisMePA(18:0/22:6)
BisMePA(18:0/22:6)
BisMePA(18:0/22:6)
BisMePA(18:1/18:1)
BisMePA(18:1/18:1)
BisMePA(18:1/18:2)
BisMePA(18:1/18:2)
BisMePA(18:1/20:5)
BisMePA(18:1/20:5)
BisMePA(18:1/22:5)
BisMePA(18:1/22:5)
BisMePA(18:1p/16:0)
BisMePA(18:1p/18:1)
BisMePA(18:1p/20:4)
BisMePA(18:1p/20:4)
BisMePA(18:1p/22:3)
BisMePA(18:1p/22:3)
BisMePA(18:2p/16:0)
BisMePA(18:2p/16:0)
BisMePA(18:2p/16:0)
BisMePA(18:2p/18:1)
BisMePA(18:2p/20:4)
BisMePA(18:2p/22:3)
BisMePA(18:2p/22:3)
BisMePA(18:2p/22:3)
BisMePA(18:2p/22:4)
BisMePA(18:2p/22:4)
BisMePA(18:2p/22:5)
BisMePA(18:2p/22:6)
BisMePA(18:2p/22:6)
BisMePA(18:2p/22:6)
BisMePA(6:0/11:0)
BisMePA(6:0/11:0)
CL(17:1/22:5/22:5/22:5)
CL(18:1/16:1/18:1/16:1)
CL(18:2/16:1/16:1/18:1)
CL(18:2/16:1/20:4/18:1)
CL(21:0/16:0/18:1/20:4)
CL(21:0/16:0/20:3/20:4)
CL(21:0/18:1/22:6/18:0)
CL(22:1/18:0/20:4/20:4)
CL(22:1/18:0/20:4/20:4)
CL(22:2/18:0/20:4/20:4)
CL(22:3/18:0/18:0/20:4)
CL(22:3/18:1/24:1/20:4)
CL(23:0/18:0/18:0/22:4)
CL(23:0/18:0/20:3/20:4)
CL(23:1/18:0/18:0/20:4)
Cer(d17:1/18:0)
Cer(d17:1/24:1)
Cer(d18:0+pO/18:0)
Cer(d18:0+pO/24:1)
Cer(d18:0+pO/24:1)
Cer(d18:0+pO/34:2)
Cer(d18:0/18:0)
Cer(d18:1+hO/18:0)
Cer(d18:1/16:0)
Cer(d18:1/16:0)
Cer(d18:1/18:0)
Cer(d18:1/18:0)
Cer(d18:1/18:1)
Cer(d18:1/20:0)
Cer(d18:1/22:0)
Cer(d18:1/22:0)
Cer(d18:1/24:0)
Cer(d18:1/24:1)
Cer(d18:1/24:1)
Cer(d18:1/24:2)
Cer(d18:1/2:0)
Cer(d18:2/18:0)
Cer(d18:2/18:0)
Cer(d18:2/24:0)
Cer(d18:2/24:0)
CerG1(d18:0+pO/18:0+O)
CerG1(d18:1/16:0)
CerG1(d18:1/16:0)
CerG1(d18:1/18:0)
CerG1(d18:1/18:0)
CerG1(d18:1/18:0)
CerG1(d18:1/18:0+O)
CerG1(d18:1/18:0+O)
CerG1(d18:1/18:1)
CerG1(d18:1/18:1)
CerG1(d18:1/18:1)
CerG1(d18:1/24:0)
CerG1(d18:1/24:0)
CerG1(d18:1/24:0+O)
CerG2(d18:1/16:0)
CerG2(d18:1/18:0)
CerP(d13:0/8:0)
CerP(d22:0+pO/18:0+2O)
CerP(d22:0+pO/18:2+2O)
CerP(d22:0+pO/18:2+2O)
Co(Q9)
DG(14:0/22:6)
DG(14:0/22:6)
DG(14:0/22:6)
DG(16:0/14:0)
DG(16:0/14:0)
DG(16:0/14:0)
DG(16:0/14:0)
DG(16:0/14:0)
DG(16:0/14:0)
DG(16:0/14:0)
DG(16:0/14:0)
DG(16:0/14:0)
DG(16:0/14:0)
DG(16:0/16:0)
DG(16:0/16:0)
DG(16:0/16:0)
DG(16:0/16:1)
DG(16:0/16:1)
DG(16:0/16:1)
DG(16:0/16:1)
DG(16:0/16:1)
DG(16:0/16:1)
DG(16:0/16:1)
DG(16:0/16:1)
DG(16:0/16:1)
DG(16:0/17:0)
DG(16:0/17:0)
DG(16:0/17:0)
DG(16:0/18:1)
DG(16:0/18:1)
DG(16:0/18:1)
DG(16:0/18:3)
DG(16:0/20:4)
DG(16:0/20:4)
DG(16:0/20:4)
DG(16:0/22:6)
DG(16:0/22:6)
DG(16:0/22:6)
DG(18:0/16:0)
DG(18:0/16:0)
DG(18:0/16:0)
DG(18:0/16:0)
DG(18:0/16:0)
DG(18:0/16:0)
DG(18:0/16:0)
DG(18:0/16:0)
DG(18:0/16:0)
DG(18:0/16:1)
DG(18:0/16:1)
DG(18:0/17:0)
DG(18:0/17:0)
DG(18:0/18:0)
DG(18:0/18:0)
DG(18:0/18:0)
DG(18:0/18:0)
DG(18:0/18:0)
DG(18:0/18:0)
DG(18:0/18:0)
DG(18:0/18:0)
DG(18:0/18:0)
DG(18:0/18:0)
DG(18:0/18:1)
DG(18:0/20:0)
DG(18:0/20:3)
DG(18:0/20:4)
DG(18:0/20:4)
DG(18:0/22:6)
DG(18:0/22:6)
DG(18:0/22:6)
DG(18:1/18:1)
DG(18:1/18:1)
DG(18:1/20:4)
DG(18:1/20:4)
DG(18:1/20:4)
DG(18:1/22:6)
DGMG(13:0)
LPC(14:0)
LPC(14:0)
LPC(14:1)
LPC(15:0)
LPC(15:0)
LPC(16:0)
LPC(16:0)
LPC(16:0)
LPC(16:0e)
LPC(16:0e)
LPC(16:0e)
LPC(16:0p)
LPC(16:1)
LPC(16:1)
LPC(16:1p)
LPC(17:0)
LPC(18:0)
LPC(18:0)
LPC(18:0)
LPC(18:0)
LPC(18:0)
LPC(18:0p)
LPC(18:1)
LPC(18:1)
LPC(18:1)
LPC(18:2)
LPC(18:2)
LPC(18:3)
LPC(18:3)
LPC(18:3)
LPC(18:4)
LPC(20:1)
LPC(20:1)
LPC(20:2)
LPC(20:3)
LPC(20:3)
LPC(20:3)
LPC(20:3)
LPC(20:4)
LPC(20:4)
LPC(20:4)
LPC(22:4)
LPC(22:6)
LPC(22:6)
LPC(22:6)
LPE(14:0)
LPE(14:0)
LPE(16:0)
LPE(16:0)
LPE(16:0)
LPE(16:0p)
LPE(16:1)
LPE(16:1)
LPE(16:1)
LPE(17:0)
LPE(18:0)
LPE(18:0)
LPE(18:0p)
LPE(18:0p)
LPE(18:1)
LPE(18:1)
LPE(18:1)
LPE(18:1)
LPE(18:1)
LPE(18:1p)
LPE(18:2)
LPE(18:2)
LPE(18:3)
LPE(19:0)
LPE(20:0)
LPE(20:1)
LPE(20:2)
LPE(20:2)
LPE(20:3)
LPE(20:4)
LPE(20:4)
LPE(20:5)
LPE(22:1)
LPE(22:3)
LPE(22:3)
LPE(22:4)
LPE(22:4)
LPE(22:5)
LPE(22:6)
LPEt(18:0)
LPG(20:4)
LPI(16:0)
LPI(18:0)
LPI(18:0)
LPI(18:0)
LPI(18:1)
LPI(20:4)
LPI(20:4)
LPI(22:6)
LPS(16:0)
LPS(16:0)
LPS(18:0)
LPS(18:0)
LPS(18:0)
LPS(18:1)
LPS(20:4)
LPS(20:4)
LPS(22:4)
LPS(22:4)
LPS(22:6)
LdMePE(14:0)
LdMePE(14:0)
LdMePE(16:0)
LdMePE(16:0)
LdMePE(16:0)
LdMePE(16:0)
LdMePE(16:1)
LdMePE(16:1)
LdMePE(16:1)
LdMePE(18:0)
LdMePE(18:1)
LdMePE(18:1)
LdMePE(18:1)
LdMePE(20:4)
MG(16:0)
MG(16:0)
MG(16:0)
MG(16:0)
MG(16:0)
MG(16:0)
MG(16:0)
MG(16:1)
MG(16:1)
MG(18:0)
MG(18:0)
MG(18:0)
MG(18:0)
MG(18:0)
MG(18:0)
MG(18:0)
MG(18:0)
MG(18:1)
MG(20:0)
MGDG(10:4/11:4)
MGDG(10:4/11:4)
MGDG(18:0/22:4)
MGDG(20:4/24:5)
MGMG(26:10)
MGMG(30:0)
MGMG(30:0)
MGMG(30:1)
MGMG(32:1)
MGMG(38:0)
PA(16:0/16:0)
PA(16:0/16:1)
PA(16:0/16:1)
PA(16:0/16:1)
PA(16:0/18:1)
PA(16:0/18:1)
PA(16:0/20:4)
PA(16:0/20:4)
PA(16:0/20:4)
PA(16:0/22:6)
PA(16:0/22:6)
PA(16:1/18:1)
PA(18:0/18:1)
PA(18:0/20:4)
PA(18:0/20:4)
PA(18:0/22:6)
PA(18:1/20:4)
PAF(16:0p)
PC(10:0e/8:0)
PC(11:0/21:1)
PC(11:0/22:6)
PC(12:0/14:0)
PC(14:0/14:0)
PC(14:0/14:0)
PC(14:0/14:0)
PC(14:0/14:0)
PC(14:0/14:1)
PC(14:0/18:3)
PC(14:0/18:3)
PC(14:0/20:4)
PC(14:0/20:4)
PC(14:0/20:4)
PC(14:0/20:4)
PC(14:0/22:6)
PC(15:0/14:0)
PC(15:0/14:0)
PC(15:0/14:0)
PC(15:0/16:0)
PC(15:0/16:1)
PC(15:0/18:1)
PC(15:0/20:3)
PC(15:0/22:3)
PC(15:0/22:3)
PC(15:0/22:4)
PC(15:0/22:4)
PC(15:0/22:6)
PC(16:0/14:0)
PC(16:0/14:0)
PC(16:0/14:0)
PC(16:0/14:0)
PC(16:0/14:1)
PC(16:0/14:2)
PC(16:0/14:2)
PC(16:0/16:0)
PC(16:0/16:0)
PC(16:0/16:0)
PC(16:0/16:1)
PC(16:0/16:1)
PC(16:0/16:1)
PC(16:0/16:1)
PC(16:0/17:0)
PC(16:0/17:0)
PC(16:0/18:1)
PC(16:0/18:1)
PC(16:0/18:1)
PC(16:0/18:1)
PC(16:0/18:1)
PC(16:0/18:3)
PC(16:0/18:3)
PC(16:0/20:3)
PC(16:0/20:3)
PC(16:0/20:3)
PC(16:0/20:4)
PC(16:0/20:4)
PC(16:0/20:4)
PC(16:0/20:5)
PC(16:0/22:4)
PC(16:0/22:6)
PC(16:0/22:6)
PC(16:0/22:6)
PC(16:0e/16:0)
PC(16:0e/16:1)
PC(16:0e/18:0)
PC(16:0p/15:0)
PC(16:0p/15:0)
PC(16:0p/15:0)
PC(16:0p/16:0)
PC(16:1/13:0)
PC(16:1/13:0)
PC(16:1/14:0)
PC(16:1/14:0)
PC(16:1/14:0)
PC(16:1/14:1)
PC(16:1/16:1)
PC(16:1/16:1)
PC(16:1/16:1)
PC(16:1/16:1)
PC(16:1/16:1)
PC(16:1/18:1)
PC(16:1/18:1)
PC(16:1/18:1)
PC(16:1/18:1)
PC(16:1/18:2)
PC(16:1/20:4)
PC(16:1/20:4)
PC(16:1/20:4)
PC(16:1/22:6)
PC(16:1/22:6)
PC(17:0/14:0)
PC(17:1/16:0)
PC(17:1/16:0)
PC(17:1/16:0)
PC(17:1/16:1)
PC(17:1/16:1)
PC(17:1/18:0)
PC(18:0/11:2)
PC(18:0/12:1)
PC(18:0/13:0)
PC(18:0/14:4)
PC(18:0/14:4)
PC(18:0/14:4)
PC(18:0/16:0)
PC(18:0/16:0)
PC(18:0/18:1)
PC(18:0/18:1)
PC(18:0/18:1)
PC(18:0/18:1)
PC(18:0/20:1)
PC(18:0/20:1)
PC(18:0/20:2)
PC(18:0/20:2)
PC(18:0/20:3)
PC(18:0/20:3)
PC(18:0/20:4)
PC(18:0/20:4)
PC(18:0/22:3)
PC(18:0/22:3)
PC(18:0/22:4)
PC(18:0/22:4)
PC(18:0/22:4)
PC(18:0/22:5)
PC(18:0/22:5)
PC(18:0/22:5)
PC(18:0/22:6)
PC(18:0/22:6)
PC(18:0/22:6)
PC(18:0/22:6)
PC(18:0e/16:0)
PC(18:0p/14:0)
PC(18:0p/16:0)
PC(18:0p/16:0)
PC(18:1/13:0)
PC(18:1/13:0)
PC(18:1/18:1)
PC(18:1/18:1)
PC(18:1/18:1)
PC(18:1/18:1)
PC(18:1/18:1)
PC(18:1/20:4)
PC(18:1/20:4)
PC(18:1/22:0)
PC(18:1/22:1)
PC(18:1/22:6)
PC(18:1/22:6)
PC(18:2/13:0)
PC(18:2/13:0)
PC(18:2/20:4)
PC(18:4/16:0)
PC(19:1/16:0)
PC(19:1/16:0)
PC(19:1/16:0)
PC(20:0e/16:0)
PC(20:0p/18:0)
PC(20:1/13:0)
PC(20:1/18:1)
PC(20:4/20:4)
PC(20:5/22:1)
PC(22:0/10:2)
PC(22:1/20:4)
PC(22:2/10:1)
PC(22:4/13:0)
PC(22:4/13:0)
PC(22:5/14:1)
PC(22:6/13:0)
PC(23:0/10:2)
PC(27:1/10:4)
PC(32:1/10:4)
PC(8:0e/10:1)
PC(8:0e/22:0)
PC(9:0/24:2)
PE(10:0p/10:3)
PE(14:0/20:3)
PE(14:0/20:3)
PE(14:0/20:4)
PE(14:0/20:4)
PE(14:0/22:6)
PE(14:0/22:6)
PE(14:0/22:6)
PE(14:0p/22:6)
PE(16:0/14:0)
PE(16:0/14:0)
PE(16:0/16:0)
PE(16:0/16:1)
PE(16:0/16:1)
PE(16:0/18:1)
PE(16:0/18:1)
PE(16:0/18:1)
PE(16:0/18:1)
PE(16:0/20:1)
PE(16:0/20:3)
PE(16:0/20:3)
PE(16:0/20:3)
PE(16:0/20:4)
PE(16:0/20:4)
PE(16:0/20:4)
PE(16:0/20:4)
PE(16:0/20:4)
PE(16:0/20:4)
PE(16:0/20:4)
PE(16:0/20:5)
PE(16:0/20:5)
PE(16:0/20:5)
PE(16:0/20:5)
PE(16:0/22:4)
PE(16:0/22:5)
PE(16:0/22:5)
PE(16:0/22:6)
PE(16:0/22:6)
PE(16:0/22:6)
PE(16:0e/20:4)
PE(16:0p/16:0)
PE(16:0p/16:1)
PE(16:0p/18:1)
PE(16:0p/20:0)
PE(16:0p/20:3)
PE(16:0p/20:3)
PE(16:0p/20:3)
PE(16:0p/20:4)
PE(16:0p/20:4)
PE(16:0p/22:3)
PE(16:0p/22:3)
PE(16:0p/22:4)
PE(16:0p/22:4)
PE(16:0p/22:5)
PE(16:0p/22:5)
PE(16:0p/22:6)
PE(16:0p/22:6)
PE(16:0p/22:6)
PE(16:0p/22:6)
PE(16:1/14:0)
PE(16:1/16:1)
PE(16:1/16:1)
PE(16:1/18:1)
PE(16:1/18:1)
PE(16:1/18:1)
PE(16:1/20:3)
PE(16:1/20:3)
PE(16:1/20:4)
PE(16:1/20:4)
PE(16:1/20:4)
PE(16:1/20:4)
PE(16:1/22:6)
PE(16:1/22:6)
PE(16:1/22:6)
PE(18:0/16:0)
PE(18:0/16:0)
PE(18:0/16:0)
PE(18:0/18:0)
PE(18:0/18:0)
PE(18:0/18:1)
PE(18:0/18:1)
PE(18:0/18:1)
PE(18:0/18:1)
PE(18:0/18:2)
PE(18:0/18:2)
PE(18:0/18:2)
PE(18:0/18:2)
PE(18:0/18:2)
PE(18:0/20:0)
PE(18:0/20:0)
PE(18:0/20:0)
PE(18:0/20:1)
PE(18:0/20:1)
PE(18:0/20:1)
PE(18:0/20:1)
PE(18:0/20:2)
PE(18:0/20:2)
PE(18:0/20:2)
PE(18:0/20:2)
PE(18:0/20:2)
PE(18:0/20:2)
PE(18:0/20:2)
PE(18:0/20:3)
PE(18:0/20:3)
PE(18:0/20:3)
PE(18:0/20:3)
PE(18:0/20:4)
PE(18:0/20:4)
PE(18:0/20:4)
PE(18:0/20:4)
PE(18:0/20:4)
PE(18:0/20:4)
PE(18:0/20:4)
PE(18:0/20:5)
PE(18:0/20:5)
PE(18:0/20:5)
PE(18:0/20:5)
PE(18:0/20:5)
PE(18:0/22:1)
PE(18:0/22:1)
PE(18:0/22:1)
PE(18:0/22:2)
PE(18:0/22:2)
PE(18:0/22:2)
PE(18:0/22:3)
PE(18:0/22:3)
PE(18:0/22:3)
PE(18:0/22:3)
PE(18:0/22:3)
PE(18:0/22:4)
PE(18:0/22:4)
PE(18:0/22:4)
PE(18:0/22:5)
PE(18:0/22:5)
PE(18:0/22:5)
PE(18:0/22:6)
PE(18:0/22:6)
PE(18:0e/16:0)
PE(18:0e/18:1)
PE(18:0e/20:1)
PE(18:0e/20:1)
PE(18:0e/22:2)
PE(18:0e/22:3)
PE(18:0p/16:0)
PE(18:0p/16:0)
PE(18:0p/16:0)
PE(18:0p/16:0)
PE(18:0p/18:1)
PE(18:0p/18:1)
PE(18:0p/18:1)
PE(18:0p/20:0)
PE(18:0p/20:1)
PE(18:0p/20:1)
PE(18:0p/20:1)
PE(18:0p/20:2)
PE(18:0p/20:2)
PE(18:0p/20:2)
PE(18:0p/20:3)
PE(18:0p/20:3)
PE(18:0p/20:4)
PE(18:0p/20:4)
PE(18:0p/20:4)
PE(18:0p/20:4)
PE(18:0p/22:1)
PE(18:0p/22:3)
PE(18:0p/22:3)
PE(18:0p/22:3)
PE(18:0p/22:3)
PE(18:0p/22:3)
PE(18:0p/22:4)
PE(18:0p/22:4)
PE(18:0p/22:5)
PE(18:0p/22:5)
PE(18:0p/22:5)
PE(18:0p/22:5)
PE(18:0p/22:6)
PE(18:0p/22:6)
PE(18:0p/22:6)
PE(18:1/18:1)
PE(18:1/18:1)
PE(18:1/18:1)
PE(18:1/18:1)
PE(18:1/18:2)
PE(18:1/18:2)
PE(18:1/20:3)
PE(18:1/20:3)
PE(18:1/20:3)
PE(18:1/20:4)
PE(18:1/20:4)
PE(18:1/20:4)
PE(18:1/20:5)
PE(18:1/20:5)
PE(18:1/20:5)
PE(18:1/20:5)
PE(18:1/20:5)
PE(18:1/22:4)
PE(18:1/22:4)
PE(18:1/22:6)
PE(18:1/22:6)
PE(18:1/22:6)
PE(18:1p/16:0)
PE(18:1p/16:0)
PE(18:1p/16:1)
PE(18:1p/16:1)
PE(18:1p/18:1)
PE(18:1p/18:1)
PE(18:1p/20:1)
PE(18:1p/20:4)
PE(18:1p/20:4)
PE(18:1p/22:1)
PE(18:1p/22:1)
PE(18:1p/22:1)
PE(18:1p/22:4)
PE(18:1p/22:5)
PE(18:1p/22:5)
PE(18:1p/22:5)
PE(18:1p/22:6)
PE(18:1p/22:6)
PE(18:1p/22:6)
PE(18:1p/22:6)
PE(18:2/22:6)
PE(18:2p/22:6)
PE(20:0e/22:4)
PE(20:0p/22:3)
PE(20:0p/22:4)
PE(20:0p/22:4)
PE(20:0p/22:5)
PE(20:0p/22:5)
PE(20:0p/22:6)
PE(20:1/18:1)
PE(20:4/22:6)
PE(22:4/20:4)
PE(25:1/11:4)
PE(25:1/11:4)
PE(25:1/11:4)
PE(26:0/10:4)
PE(32:1/20:4)
PE(32:1/22:6)
PE(8:0e/10:0)
PE(8:0e/8:0)
PE(8:0e/8:0)
PEt(15:0/14:0)
PEt(15:0/14:0)
PEt(16:0/16:1)
PEt(16:0/17:0)
PEt(16:0/17:0)
PEt(16:0/17:0)
PEt(16:1/14:0)
PEt(16:1/14:0)
PEt(18:0/19:0)
PEt(18:0/19:0)
PEt(18:4/16:0)
PEt(18:4/18:0)
PG(16:0/18:1)
PG(16:0/18:1)
PG(16:0/18:1)
PG(16:0/18:1)
PG(16:0/20:4)
PG(22:6/22:6)
PI(16:0/18:1)
PI(16:0/18:1)
PI(16:0/18:2)
PI(16:0/20:3)
PI(16:0/20:4)
PI(16:0/20:4)
PI(16:0/20:4)
PI(16:0/20:5)
PI(16:0/22:6)
PI(16:0/22:6)
PI(16:0/22:6)
PI(16:1/20:4)
PI(17:0/20:4)
PI(18:0/18:1)
PI(18:0/18:1)
PI(18:0/20:3)
PI(18:0/20:3)
PI(18:0/20:4)
PI(18:0/20:4)
PI(18:0/20:5)
PI(18:0/22:6)
PI(18:1/18:1)
PI(18:1/18:1)
PI(18:1/20:4)
PI(18:1/20:4)
PI(18:2/20:4)
PI(18:2/20:4)
PI(20:3/20:4)
PI(20:4/20:4)
PMe(15:0/16:0)
PMe(15:0/16:1)
PMe(15:0/20:4)
PMe(15:0/22:6)
PMe(17:0/18:1)
PMe(17:0/20:4)
PMe(17:0/20:4)
PMe(17:0/22:6)
PMe(17:1/16:0)
PMe(17:1/16:0)
PMe(18:0/16:0)
PMe(18:0/20:0)
PS(10:0e/8:0)
PS(16:0/16:0)
PS(16:0/16:1)
PS(16:0/16:1)
PS(16:0/16:1)
PS(16:0/18:1)
PS(16:0/18:1)
PS(16:0/18:1)
PS(16:0/18:1)
PS(16:0/18:1)
PS(16:0/20:3)
PS(16:0/20:4)
PS(16:0/20:4)
PS(16:0/20:4)
PS(16:0/22:5)
PS(16:0/22:6)
PS(16:0/22:6)
PS(16:0/22:6)
PS(16:1/18:1)
PS(16:1/18:1)
PS(16:1/18:1)
PS(16:1/18:1)
PS(18:0/17:0)
PS(18:0/18:1)
PS(18:0/18:1)
PS(18:0/18:1)
PS(18:0/18:1)
PS(18:0/18:1)
PS(18:0/18:2)
PS(18:0/18:2)
PS(18:0/18:2)
PS(18:0/20:0)
PS(18:0/20:1)
PS(18:0/20:2)
PS(18:0/20:3)
PS(18:0/20:3)
PS(18:0/20:3)
PS(18:0/20:3)
PS(18:0/20:3)
PS(18:0/20:3)
PS(18:0/20:3)
PS(18:0/20:3)
PS(18:0/20:3)
PS(18:0/20:4)
PS(18:0/20:4)
PS(18:0/20:4)
PS(18:0/20:4)
PS(18:0/20:4)
PS(18:0/20:4)
PS(18:0/22:2)
PS(18:0/22:3)
PS(18:0/22:3)
PS(18:0/22:3)
PS(18:0/22:4)
PS(18:0/22:4)
PS(18:0/22:5)
PS(18:0/22:5)
PS(18:0/22:5)
PS(18:0/22:5)
PS(18:0/22:6)
PS(18:0/22:6)
PS(18:0/22:6)
PS(18:0/22:6)
PS(18:0/22:6)
PS(18:0/22:6)
PS(18:1/18:1)
PS(18:1/18:1)
PS(18:1/20:3)
PS(18:1/20:4)
PS(18:1/20:4)
PS(18:1/22:0)
PS(18:1/22:0)
PS(18:1/22:6)
PS(18:1/22:6)
PS(18:1/22:6)
PS(20:1/22:6)
PS(20:4/22:6)
PS(20:4/22:6)
PS(22:4/22:6)
PS(22:4/22:6)
PS(22:5/22:6)
PS(22:6/22:6)
PS(22:6/22:6)
SM(d17:0+pO/16:0)
SM(d18:1/14:0)
SM(d18:1/16:0)
SM(d18:1/16:0)
SM(d18:1/18:0)
SM(d18:1/18:0)
SM(d18:1/18:3)
SM(d18:1/20:3)
SM(d18:1/24:0)
SM(d18:1/24:0)
SM(d18:1/24:0)
SM(d18:1/24:1)
SM(d18:2/16:0)
SM(d18:2/16:0)
SM(d18:2/18:0)
SM(d18:2/20:3)
SM(d20:1/16:1)
SM(d20:1/16:1)
SM(d20:1/24:3)
SM(d22:2/13:0)
SM(d24:0/18:1)
SQMG(11:1)
SQMG(24:7)
So(d17:0+pO)
So(d18:1+hO)
So(d20:0+pO)
So(d20:0+pO)
So(d20:0+pO)
So(d20:1)
So(d22:0+pO)
So(d22:0+pO)
So(d24:0)
TG(10:0/12:0/12:0)
TG(12:0p/10:1/14:1)
TG(12:0p/10:1/14:1)
TG(12:0p/10:3/16:0)
TG(12:0p/11:3/11:4)
TG(14:0e/10:0/10:1)
TG(14:0p/10:4/16:1)
TG(16:0/14:0/14:0)
TG(16:0/14:0/16:0)
TG(16:0/14:0/16:0)
TG(16:0/14:0/16:0)
TG(16:0/14:0/22:6)
TG(16:0/16:0/16:0)
TG(16:0/16:0/16:0)
TG(16:0/16:0/16:1)
TG(16:0/16:0/16:1)
TG(16:0/16:0/16:1)
TG(16:0/16:0/16:1)
TG(16:0/16:0/18:1)
TG(16:0/16:0/18:1)
TG(16:0/16:0/18:1)
TG(16:0/16:0/18:2)
TG(16:0/16:0/20:2)
TG(16:0/16:0/20:2)
TG(16:0/16:0/20:2)
TG(16:0/16:0/20:3)
TG(16:0/16:0/20:4)
TG(16:0/16:0/20:4)
TG(16:0/16:0/20:4)
TG(16:0/16:0/22:6)
TG(16:0/16:0/22:6)
TG(16:0/16:0/22:6)
TG(16:0/16:0/22:6)
TG(16:0/16:0/22:6)
TG(16:0/16:0/22:6)
TG(16:0/16:0/24:0)
TG(16:0/16:1/16:1)
TG(16:0/16:1/18:1)
TG(16:0/16:1/18:1)
TG(16:0/16:1/18:1)
TG(16:0/16:1/18:2)
TG(16:0/16:1/22:6)
TG(16:0/16:1/22:6)
TG(16:0/16:1/22:6)
TG(16:0/18:1/18:1)
TG(16:0/18:1/18:1)
TG(16:0/18:1/18:1)
TG(16:0/18:1/18:2)
TG(16:0/18:1/20:4)
TG(16:0/18:1/20:4)
TG(16:0/18:1/20:4)
TG(16:0/18:1/20:4)
TG(16:0/18:1/22:6)
TG(16:0/18:1/22:6)
TG(16:0/18:1/22:6)
TG(16:0/18:1/22:6)
TG(16:0/18:2/18:2)
TG(16:0/18:2/22:6)
TG(16:0/20:4/22:6)
TG(16:0/22:6/22:6)
TG(16:0/8:0/13:0)
TG(16:0/8:0/13:0)
TG(16:1p/10:4/18:0)
TG(18:0/10:0/18:0)
TG(18:0/10:1/18:0)
TG(18:0/10:4/18:3)
TG(18:0/12:0/18:1)
TG(18:0/12:1/18:0)
TG(18:0/12:1/18:0)
TG(18:0/16:0/16:0)
TG(18:0/16:0/16:0)
TG(18:0/16:0/16:0)
TG(18:0/16:0/16:0)
TG(18:0/16:0/16:0)
TG(18:0/16:0/18:0)
TG(18:0/16:0/18:0)
TG(18:0/16:0/18:0)
TG(18:0/16:0/18:0)
TG(18:0/16:0/18:0)
TG(18:0/16:0/18:0)
TG(18:0/16:0/18:0)
TG(18:0/16:0/18:0)
TG(18:0/16:0/18:0)
TG(18:0/16:0/18:1)
TG(18:0/16:0/18:1)
TG(18:0/16:0/20:0)
TG(18:0/16:0/20:4)
TG(18:0/16:0/20:4)
TG(18:0/16:0/20:4)
TG(18:0/16:0/20:4)
TG(18:0/16:0/20:4)
TG(18:0/16:0/22:0)
TG(18:0/16:0/22:1)
TG(18:0/16:0/22:6)
TG(18:0/16:0/22:6)
TG(18:0/16:0/22:6)
TG(18:0/16:0/22:6)
TG(18:0/16:1/18:1)
TG(18:0/18:0/18:0)
TG(18:0/18:0/20:4)
TG(18:0/18:0/20:4)
TG(18:0/18:0/22:0)
TG(18:0/18:1/18:1)
TG(18:0/18:1/20:4)
TG(18:0/18:1/20:4)
TG(18:0/20:4/20:4)
TG(18:0/20:4/22:6)
TG(18:0/8:0/13:0)
TG(18:0/8:0/18:0)
TG(18:0/8:0/18:0)
TG(18:0/8:0/18:0)
TG(18:0p/10:3/12:4)
TG(18:0p/8:0/10:2)
TG(18:1/18:1/18:1)
TG(18:1/18:1/18:1)
TG(18:1/18:1/18:2)
TG(18:1p/11:2/11:2)
TG(18:2p/10:1/10:1)
TG(20:1p/10:2/10:2)
TG(20:1p/10:4/10:4)
TG(20:4/11:4/22:6)
TG(20:4/11:4/22:6)
TG(20:5/10:4/10:4)
TG(22:0/11:4/14:4)
TG(22:0/11:4/14:4)
TG(24:0/14:4/24:0)
TG(27:0/8:0/10:0)
TG(4:0/10:1/10:4)
TG(4:0/10:4/18:1)
TG(4:0/11:0/12:0)
TG(4:0/12:0/12:0)
TG(4:0/13:0/16:0)
TG(4:0/13:0/16:0)
TG(4:0/15:0/16:0)
TG(4:0/15:0/18:0)
TG(6:0/10:3/10:4)
TG(6:0/10:3/10:4)
TG(6:0/10:4/10:4)
TG(6:0/10:4/10:4)
TG(6:0/10:4/10:4)
TG(6:0/10:4/10:4)
TG(6:0/10:4/10:4)
TG(6:0/10:4/10:4)
TG(6:0/10:4/10:4)
TG(6:0/10:4/10:4)
TG(6:0/10:4/11:0)
TG(6:0/10:4/18:1)
TG(6:0/10:4/21:1)
TG(6:0/10:4/21:1)
TG(6:0/10:4/21:1)
TG(6:0/11:2/19:1)
TG(6:0/12:1/18:0)
TG(6:0/18:0/20:4)
TG(6:0/8:0/22:1)
TG(6:0/8:0/22:1)
TG(6:0/9:0/21:1)
TG(8:0/10:0/10:0)
TG(8:0/10:1/10:2)
TG(8:0/10:4/10:4)
TG(8:0/12:0/12:0)
TG(8:0/8:0/10:0)
TG(8:0/8:0/8:0)
TG(9:0/10:2/11:1)
TG(9:0/10:2/11:1)
ZyE(0:0)
ZyE(0:0)
ZyE(0:0)
ZyE(0:0)
dMePE(14:0/14:0)
dMePE(16:0/14:0)
dMePE(16:0/14:0)
dMePE(16:0/16:0)
dMePE(16:0/16:0)
dMePE(16:0/16:1)
dMePE(16:0/16:1)
dMePE(16:0/16:1)
dMePE(16:0/18:1)
dMePE(16:0/18:1)
dMePE(16:0/20:4)
dMePE(16:0/20:4)
dMePE(16:0/20:4)
dMePE(16:0/20:4)
dMePE(16:0/22:5)
dMePE(16:0/22:6)
dMePE(16:0/22:6)
dMePE(16:0/22:6)
dMePE(16:0p/16:0)
dMePE(16:0p/16:0)
dMePE(16:1/14:0)
dMePE(16:1/14:0)
dMePE(16:1/16:1)
dMePE(16:1/16:1)
dMePE(16:1/18:1)
dMePE(16:1/18:1)
dMePE(16:1/18:1)
dMePE(18:0/16:0)
dMePE(18:0/18:1)
dMePE(18:0/18:1)
dMePE(18:0/22:4)
dMePE(18:0/22:4)
dMePE(18:0/22:4)
dMePE(18:0/22:5)
dMePE(18:1/18:1)
dMePE(18:1/22:4)
dMePE(20:4/20:4)
dMePE(28:1/22:6)
dMePE(30:1/20:4)
dMePE(30:1/22:6)

## Sheet: Data 3A_GCM Lipic Class
Data 3A, related to Figure 3A_GCM_Lipid_class
AcCa
BisMePA
CL
Cer
CerG1
CerP
ChE
Co
DG
DGMG
GD1a
LPC
LPE
LPEt
LPI
LPS
LdMePE
MG
MGDG
MGMG
PA
PAF
PC
PE
PEt
PG
PI
PIP
PMe
PS
SM
SQDG
SQMG
ST
So
TG
ZyE
dMePE

## Sheet: Data 3A_GCP Lipid Class
Data 3A, related to Figure 3A_GCP_Lipid_class
AcCa
BisMePA
CL
Cer
CerG1
CerG2
CerP
Co
DG
DGMG
LPC
LPE
LPEt
LPG
LPI
LPS
LdMePE
MG
MGDG
MGMG
PA
PAF
PC
PE
PEt
PG
PI
PMe
PS
SM
SQMG
So
TG
ZyE
dMePE

## Sheet: Data 3B
Data 3B, related to Figure 3B
1 2 3 4 5 6 7 8 9 10 11 12 13 14 15 16 17 18 19 20 21 22 23 24 25 26 27 28 29 30 31 32 33 34 35 36 37 38 39 40 41 42 43 44 45 46 47 48 49 50 51 52 53 54 55 56 57 58 59 60
GCP GCP GCP GCP GCP GCP GCP GCP GCP GCP GCP GCP GCP GCP GCP GCP GCP GCP GCP GCP GCP GCP GCP GCP GCP GCP GCP GCP GCP GCP GCM GCM GCM GCM GCM GCM GCM GCM GCM GCM GCM GCM GCM GCM GCM GCM GCM GCM GCM GCM GCM GCM GCM GCM GCM GCM GCM GCM GCM GCM
AcCa 213943000 309132000 215723000 170618000 281834000 186301000 98948000 96312300 103292000 123284000 91248000 78277900 141197000 190857000 186184000 168239000 133004000 116071000 244033000 225009000 312560000 295761000 303464000 224764000 291697000 304925000 233597000 281121000 282169000 98931000 2011260 143277870 141642480 82286260 119699600 75022200 57680540 36879320 77322390 61119960 5186870…
BisMePA 88843330000 1.19E+11 86599643000 70515903000 90617850000 77343720000 48866030100 43598288000 42742825000 49528915900 38427655300 37803727700 80121322000 92760910800 95727393100 95854326200 81899239000 80423451000 98971260200 92767437900 1.03E+11 1.04E+11 97565956170 89611130500 1.01E+11 1.09E+11 1.03E+11 93515932600 88587101000 51548351100 305304267 41222142000 38329654000 23114174000 369…
CL 37203920 42109270 24437840 30710070 38692010 58220720 44042385 43164652 40967170 45510700 51161164 54884348.3 112626400 97186000 118032800 154291800 134410354 121073500.1 181035800 151783345.1 185604000 208329520 186838204.8 241407000 216602668 260108000 230294120 244799000 163258800 93669600 1112441 16797413 20391336.9 13917420.3 10586937.73 8953642 11862398.4 7349211.6 10601162 6711012.2 787…
Cer 1585550260 1917941621 1495112900 1325208430 1609063490 1443843263 1224936330 1376359000 1162336890 1399204600 1186861060 1096654020 1691469320 1885269320 2035133270 2218615240 1712151010 1620813040 2247852020 2067534510 2296046630 2442725050 3156577220 2166520580 3064348500 3593304320 2835745650 3124318520 2964830470 1704647840 94097450 2653377000 2905088860 1943270250 2344112600 1967949000 2…
CerG1 722463900 1079982800 855551900 556804200 906384800 677435800 299526600 332466700 276482400 323441000 250378100 196923700 387527900 476690200 477326000 459086100 353285000 372211000 526631000 543395000 561016300 584363500 599749900 557812300 1197671000 1304391000 1058284300 1012160440 1099832200 427032050 114088350 1462668190 1538576805 873164790 1086279550 679567807.8 632029160 356302530 56…
CerG2 63770000 106810000 74970000 39960000 71420000 46330000 87400 77910 88370 85860 43930 187500 53790 102100 166300 0 0 105300 76500 1261900 114200 145700 81390 148400 256300 292000 99780 165800 354300 237300 0 0 0 0 0 0 0 0 0 0 0 0 0 0 0 0 0 0 0 0 0 0 0 0 0 0 0 0 0 0
CerP 326470000 412460000 315600000 303220000 342780000 441320000 414270000 529030000 354940000 398690000 492350000 577320000 59530000 74500000 87630000 86430000 58540000 64790000 80650000 78160000 69100000 71820000 74910000 74340000 222850000 216704000 229060000 251356000 248102000 100987000 24570500 1963060000 2016940000 1192200000 1539520000 1452180000 2272670000 1185030000 1815150000 211067000…
Co 5528000 42050000 76190000 60990000 63140000 61350000 4813 11500 3904 109300 8056 4238 64440 183100 13710 130700 5203 6198 86.12 8413 7946 3826 49230 9182 153700 9769 7631 7539 5637 22870 1147421000 35034579 62041549.9 28154686 52813077.23 30867100 111510000 27760760 50921523 26698900 25570114 25323179 139112039 113866490 137892516 128802193 108312110 110412240 132511310 133708940 112303647 117…
DG 21673692000 24683302500 18085345100 17190168734 21195962062 22219992955 12272442940 12359060170 11683045570 9578830380 11343204380 10760592065 16159718040 16620331390 17273503210 16898911781 19558932050 14086441720 15041120166 14524306572 15081121730 15720336640 17206940515 15041796930 20434681960 16903997930 16653754550 17359046680 17112614750 10886644950 18223215619 22730029480 23668181660 2…
DGMG 3297000 3383000 2853000 2736000 2914000 3021000 7307000 7613000 5766000 5844000 7199000 5781000 7376000 15700000 5842000 6186000 11720000 6391000 16460000 19180000 16990000 13610000 11920000 9604000 646300 323700 3086000 642700 936800 589000 4219000 3763000 3580000 4698000 4870000 3751000 6918000 6876000 8588000 6368000 5814000 5826000 11690000 12380000 10140000 9958000 9940000 8832000 15560…
LPC 5121428190 6384514580 5294658260 4255860600 7089434150 5318643600 6569057420 8154163000 6531214000 6586794000 5876190500 5549908610 7331694510 11644001400 10684355000 10477361000 8496601700 7627143700 11219645000 9189529400 11697602000 13748202500 12596516000 6444323000 30981750000 20113190000 17993766000 25028180000 32349123000 7004372700 202205337 3850916890 3986310160 2095392330 2860873120…
LPE 583865587 678181370 487216274 551597396 625831435 782499744 677243870 719814350 638683020 559460890 621196400 746740930 512828720 453937498 614945334 663802630 737219915 566639080 669590989 552055100 639409040 758304430 578707450 509045140 6666836000 3193210800 2263398400 7362471800 14353332900 1533574000 157629973.6 830239980 753868744 501630339.2 694533614.2 428275103.5 573758579 281266603 …
LPEt 251300 495.4 37750 404400 370700 259100 806500 849800 609200 759900 803600 996900 988600 1427000 751700 607600 1090000 522500 2038000 1867000 2340000 1016000 1160000 1061000 2808000 1317000 1467000 1258000 1939000 450800 1122900 607500 960700 873000 945600 685410 1799300 1767800 2236200 1771700 1991300 1923700 2961600 3552000 2518900 2228600 2538800 2410000 3352000 3217000 3298000 4257000 39…
LPG 0 689.9 0 152.2 244.9 724.6 0 0 0 0 39.58 0 227.6 0 15980 5448 13140 281.7 336 0 41780 34350 13900 26050 1145000 922900 455400 1323000 423100 186400 0 0 0 0 0 0 0 0 0 0 0 0 0 0 0 0 0 0 0 0 0 0 0 0 0 0 0 0 0 0
LPI 7121730 9739090 8762000 13836044.9 12130480 8805690 4892700 6485500 3436270 3301069 4903330 3440070 4767800 2422160 4010739 3875420 3142740.6 6489480 6825252 3009220 8604630 9388677.9 3652870 4016807 156806000 116383000 63237300 172017000 77837100 26754790 65139 9689200 5004991 3789527.5 3014400 3560740 7618841 3000387 4026280 4269469 4904970 5757240 5463440 3708970 3060964 5541694 3129725 37…
LPS 24556350 24213598.7 19968193 25121113 21925600 22603640 32753020 39321663 17726454.9 26904400 29974950 32575624.9 17643902 13766379.3 16961205.4 22356400 18480984.7 15723492 18136779 12486725 16806430 23020150 15610700 13621550 209762300 161197400 114803100 288425700 165834800 55059500 78883 11968630 9846870 10060840 8050200 9290570 22599178.3 9592550 10590950 8859594 8586360 17542720 1171214…
LdMePE 214610600 243442630.3 160595694.3 167640070.4 191657380 240340521 307244570 369256710 363833370 453405700 388337000 435964400 444582300 522868300 481246700 558851400 518084100 474669100 714725000 605126900 599684100 936756100 714308200 709425700 1489358000 1129729000 1091922000 1375189000 1277633000 488401000 2354011 153109600 142236300 115826800 115237481 87577477.7 170680200 110038452.8 …
MG 9390793000 9266344000 7575344000 7015998000 9496440000 7023483000 9013601000 6625780000 5839394000 4664805000 5026352000 6411200000 6023590000 11112907000 11713221000 9069910000 14521728000 11959753000 5616579000 6562261000 7715050000 7122685000 6287005000 7315765000 6337318000 3612160000 3639427000 2949284000 3197548000 2436605000 4907231200 5409985200 5597003600 5265065500 5954881800 5024626…
MGDG 201418000 232637900 189377000 166148300 211666100 261932000 125276300 132749600 141116000 143191000 146858000 147964000 166241000 167296000 179353000 212879500 205728000 179927000 234392000 191478000 212847000 263975000 235512000 302562000 296290000 312516000 280438000 267952000 240485000 151073700 9788700 188068328 225010560 121616346 139684000 126067080 120445792 97875877.92 106952046 1053…
MGMG 160112000 176215000 131055000 121598000 148228000 184644000 130024000 147405000 129450000 128815000 136453000 142399000 181075000 189486000 189988000 210307000 161520000 158909000 219460000 182861000 220426000 287931000 286339700 284506900 230358200 255358500 233955200 231169400 230056100 117465600 9596500 145549000 227892000 110951800 134980050 128031400 128298300 92703300 103289900 9679930…
PA 90352700 96029400 87370500 79254800 78002000 75583000 111654000 122504000 125559000 142839000 145534000 128053000 82420300 240137000 293118000 214918000 166810000 189258000 241731000 220428000 233516000 267661000 228064000 281766000 194667000 199756000 199713000 197762000 147786000 107737000 3991598 36044633 51455117.7 45284960 39134204.2 35399500 95855900 116027139 86735176.7 64749022.6 55308…
PAF 22250000 8368000 6306000 18110000 22730000 33320000 13890000 40270000 34360000 22820000 10070000 8645000 31740000 36490000 11700000 11240000 9560000 33070000 17470000 12010000 47360000 62120000 15760000 37320000 155700000 93860000 54160000 126700000 71740000 21070000 211571 58643520 63808700 42214620 48793307.9 33701103.6 43668820 22285513.3 30995275 47438230 36475410 23529439.6 40467400 5418…
PC 1.44E+12 1.68E+12 1.43E+12 1.27E+12 1.72E+12 1.45E+12 8.12E+11 8.26E+11 7.65E+11 8.55E+11 7.14E+11 6.82E+11 1.04E+12 1.19E+12 1.27E+12 1.24E+12 1.11E+12 1.05E+12 1.28E+12 1.18E+12 1.34E+12 1.31E+12 1.30E+12 1.16E+12 1.36E+12 1.30E+12 1.26E+12 1.27E+12 1.25E+12 7.89E+11 23555135399 1.56E+12 1.56E+12 1.06E+12 1.43E+12 1.02E+12 1.22E+12 6.99E+11 9.11E+11 7.88E+11 9.53E+11 9.25E+11 1.68E+12 1.70E+…
PE 2.36E+11 3.66E+11 2.74E+11 2.24E+11 2.79E+11 2.42E+11 1.48E+11 1.32E+11 1.25E+11 1.43E+11 1.10E+11 1.07E+11 2.28E+11 2.75E+11 2.81E+11 2.69E+11 2.43E+11 2.27E+11 2.73E+11 2.51E+11 2.83E+11 2.81E+11 3.00E+11 2.52E+11 2.74E+11 2.80E+11 2.65E+11 2.47E+11 2.25E+11 1.42E+11 1077672659 1.32E+11 1.26E+11 83721289900 1.26E+11 68897130966 75346602595 37922370588 67778834494 50647496860 68493646561 4520…
PEt 2981361000 3350993000 3138364000 2598872000 2923040000 2789721000 3267701000 2381104000 2108633000 2017622140 2349608140 2068223800 1887293000 2419405661 2861469910 2007346000 2879760000 2745728520 3277590630 3362145820 3946010450 3179165900 3178176100 3029959000 2420245800 1606816000 1295078000 1621638520 1373233930 1006473650 4412251540 3203768760 3739598570 4143940640 4615942600 4082010680…
PG 148947300 187849400 53837000 140736300 160480600 192574400 159691700 158035300 85402500 155621600 91222600 85849200 322572400 214790000 190489000 243667900 196365700 192233200 230889100 217069300 248952000 274674000 115378000 217799000 237940000 285211100 97234400 79908000 57892800 59860900 1362400 189603500 159995400 106791200 141116970 89162520 113081470 95390139 157330460 116492810 16185168…
PI 4655866550 8891781700 6717432900 5785519920 6828144799 3928774260 3048565500 2594247547 2447932300 2966612200 2198056670 1892492990 5248913000 5914533800 6834891100 5842275700 4913874500 4677662300 6258651000 5202789500 6672597100 7944248000 7094155900 6222379000 8207741000 7215907000 7543762400 6648047000 6257798200 3423756400 29032549 3947872300 4744314980 2712427656 3790970089 2693191656 19…
PMe 2087621500 2179222000 2034056000 1807750000 1881131000 1996943000 2307369000 2277729000 2411208000 1961588000 2254701000 1906099000 1700928000 2071058000 2408505000 1668132000 1959470000 2112928000 3107201000 3269948000 3714010000 3175158000 3133695000 3049414000 1914913000 1591170000 1309578000 1568912000 1298864000 1030650000 2985027270 1919500000 2326993200 2502652200 2722881400 2505601800…
PS 80155728200 1.10E+11 93852296800 77061732700 90260501800 71965537100 42338004700 42387537500 38650703000 44140093800 36735867800 33755557800 64762128500 85021464500 84213034100 76659221100 66746887100 66547280100 82660535200 79548940500 84297960000 84736315000 84695983500 76832411700 72389004500 71314006000 69411825000 68377686900 68071934100 50118538300 647923217.7 35192964660 35971171880 255…
SM 16041324180 26343905430 19649382000 14336719200 22785709000 15975987000 12140144920 13467633280 11285952260 13543985545 10408489520 10795232210 20304881620 25930848680 27156348420 22902395400 17644430590 18875582100 29697493400 28540637100 33938409800 34034631730 33729353200 27812295810 35112048600 35696176240 30617166520 34496198300 33031875130 15274221170 212669900 17577889248 17044852540 10…
SQMG 2927600 3407500 754900 3261000 5197600 4776640 3656570 3616600 479600 1031240 2423800 1919400 2724210 1059770 686590 1384490 970600 988700 569600 488900 732200 411800 1242630 816590 7478900 31280700 24592000 27226800 6326550 3649460 2848900 1600700 6896000 4782200 2689500 4356670 8221720 3349310 5541810 3131060 6912510 2682920 1416800 4354770 2069300 2365800 1647500 2367900 1088060 1182500 1…
So 113318000 90876000 239580000 74647000 219109000 207800000 74958000 101764000 52091000 60354000 39116400 72884400 25443600 17674360 11397620 6390030 13291080 9992880 10051100 11513480 13413850 7095480 9771460 16661900 23117500 12291200 16625600 12618700 14471460 5241530 28731360 68134000 75874000 64270960 61447700 57136500 38858800 17386100 40636820 32564200 47446100 49035590 31711250 38343500 …
TG 41415937482 52726501317 41118185755 37630519543 54344906467 48341680055 37143024944 36285039548 30731644512 26956804104 25898445218 32565034806 37243493328 55092197951 55518220788 51241680025 56337796310 44137287941 46495482901 48699136094 52049064636 46973109547 61228653535 44953522753 55997703747 43486060473 48200742417 41219605071 43266240218 29195166924 1.38E+11 26196788398 35937288408 350…
ZyE 406424000 244959000 341378000 227290000 398515000 249417000 311047000 378605000 268358000 226900000 218183000 217586000 196750000 146510000 136390000 131510000 144650000 95760000 97460000 54170000 114230000 161770000 97400000 129610000 85959000 127192000 100047000 66631000 63621000 41032000 34083000 926050000 827740000 760430000 750270000 431953500 709263000 379471000 503815200 626040000 5054…
dMePE 2507929300 2731722300 2067363600 2251431200 2667939400 3364875300 1336195500 1372350300 1384064100 1721876100 1439406610 1533588400 2670113900 2810008800 2884482100 3236915400 2657918400 2692978800 3415367300 3014425500 3420252500 3897666000 1980720700 2400616270 3751581700 2546584900 2239898400 3239906260 2801282440 1235980410 23591293 1312176540 1676785950 1132707930 1279867900 914009220 …
ChE 0 0 0 0 0 0 0 0 0 0 0 0 0 0 0 0 0 0 0 0 0 0 0 0 0 0 0 0 0 0 4019250000 32129840 54423700 39819146 79395000 65755100 23211104 10827765 14735320 15951990 24270600 18358200 18647490 29728100 18228700 30888600 20142200 25535870 25328100 21877813 16187492 19534975 23927412 18549399 35459040 31397620 27372405 23355327 91686500 29613677
GD1a 0 0 0 0 0 0 0 0 0 0 0 0 0 0 0 0 0 0 0 0 0 0 0 0 0 0 0 0 0 0 0 135100 0 9455 0 0 97230 528200 178900 12360 0 486.7 44510 18000 43380 139500 53390 17000 336.8 89160 140800 52900 299700 123700 286200 172600 2381000 1605000 1113000 976000
PIP 0 0 0 0 0 0 0 0 0 0 0 0 0 0 0 0 0 0 0 0 0 0 0 0 0 0 0 0 0 0 114.5 1039000 1205000 822300 913600 2103000 1235000 820300 1368000 756800 692900 377200 53530 49560 57590 81150 84710 44470 228400 68300 106100 686200 225400 53010 1112000 985900 2228000 3763000 2042000 1114000
SQDG 0 0 0 0 0 0 0 0 0 0 0 0 0 0 0 0 0 0 0 0 0 0 0 0 0 0 0 0 0 0 160400000 176700000 191700000 165800000 173300000 187500000 181200000 145800000 88100000 470700000 513200000 468000000 203400000 516800000 172300000 407000000 301300000 182400000 401500000 374700000 351600000 556400000 393900000 434500000 265900000 233800000 226700000 303400000 381400000 479800000
ST 0 0 0 0 0 0 0 0 0 0 0 0 0 0 0 0 0 0 0 0 0 0 0 0 0 0 0 0 0 0 193960 16602000 20279000 17252000 19216000 7398000 14231000 14036000 13230000 22570000 23575000 20860000 172630000 260400000 155060000 112390000 132680000 99230000 233700000 230000000 255700000 186080000 777800000 172290000 253800000 315400000 139180000 192080000 218200000 208200000

## Sheet: Data 3C_GCM
Data 3C, related to Figure 3C_GCM
	MainArea[c]	MainArea[s1]	MainArea[s2]	MainArea[s3]	MainArea[s4]	MainArea[s5]	MainArea[s6]	MainArea[s7]	MainArea[s8]	MainArea[s9]	MainArea[s10]	MainArea[s11]	MainArea[s12]	MainArea[s13]	MainArea[s14]	MainArea[s15]	MainArea[s16]	MainArea[s17]	MainArea[s18]	MainArea[s19]	MainArea[s20]	MainArea[s21]	MainArea[s22]	MainArea[s23]	MainArea[s24]	MainArea[s25]	MainArea[s26]	MainArea[s27]	MainArea[s28]	MainArea[s29]
	E18	E18	E18	E18	E18	E18	P0	P0	P0	P0	P0	P0	P3	P3	P3	P3	P3	P3	P6	P6	P6	P6	P6	P6	P9	P9	P9	P9	P9	P9
AcCa	2011260	143277870	141642480	82286260	119699600	75022200	57680540	36879320	77322390	61119960	51868700	50657160	112203600	97846980	97954170	87671460	70822640	70216050	185035260	165840300	184968030	158823060	272322000	166447520	311683890	482169470	276797770	381736830	405183000	391971690
BisMePA	305304267	41222142000	38329654000	23114174000	36979968000	18295777800	20207692600	10967191200	20293080800	14579393500	21669167400	14351087300	96817631000	95912394000	104000000000	79533684800	79098904000	76052171800	123000000000	112000000000	101000000000	113000000000	131000000000	101000000000	148000000000	152000000000	150000000000	143000000000	159000000000	154000000000
CL	1112441	16797413	2.03913e+07	1.39174e+07	1.05869e+07	8953642	1.18624e+07	7.34921e+06	10601162	6.71101e+06	7.8768e+06	5560898	62889752	61588098	73021574	50407446	54632019	52857031	78177631	77988200	81000653	73329266	88546400	60836973	96166979	104786400	108819480	107227945	110619231	96165412
Cer	94097450	2653377000	2905088860	1943270250	2344112600	1967949000	2104742580	1191445260	1347363810	1639992440	1680513520	1702315640	2764600720	2886337330	2336442500	2362393700	2067175140	2077064300	3297178970	2649928900	2570392200	2436466100	3508126130	2465167200	7045190800	7714438950	6237653300	12571380600	7665344610	11618880200
CerG1	114088350	1462668190	1538576805	873164790	1086279550	6.79568e+08	632029160	356302530	564289190	645277324	666962385	6.87985e+08	1199175645	1231420500	1318536952	972338930	1158160940	997364060	2574468650	2152166010	2153402620	1957252863	3333381270	2185902200	16279667100	18215944800	10955600410	46394693200	18319217000	37463331000
CerP	24570500	1963060000	2016940000	1192200000	1539520000	1452180000	2272670000	1185030000	1815150000	2110670000	2243060000	2207480000	46543000	56286000	49716000	42497000	46050000	57786000	75247000	66296000	70553000	59909000	125210000	60811000	774130000	1108830000	1285020000	1517820000	1400320000	939380000
ChE	4019250000	32129840	54423700	39819146	79395000	65755100	23211104	10827765	14735320	15951990	24270600	18358200	18647490	29728100	18228700	30888600	20142200	25535870	25328100	21877813	16187492	19534975	23927412	18549399	35459040	31397620	27372405	23355327	91686500	29613677
Co	1147421000	35034579	6.20415e+07	28154686	5.28131e+07	30867100	111510000	27760760	50921523	26698900	25570114	25323179	139112039	113866490	137892516	128802193	108312110	110412240	132511310	133708940	112303647	1.17e+08	145900000	150308002	144771740	1.48203e+08	170607836	127906993	100819321	174412236
DG	18223215619	22730029480	23668181660	25898976120	31300187830	28603271370	29947956060	18830792656	16208320800	16981065700	19297387530	18501403300	24251254900	23853985280	22543868121	24427477290	25090582930	24549814388	27045810700	22070061462	20274715592	20987394826	33577740611	22909895012	33201374700	37857204600	28106992003	29885896984	36002459720	40459989980
DGMG	4219000	3763000	3580000	4698000	4870000	3751000	6918000	6876000	8588000	6368000	5814000	5826000	11690000	12380000	10140000	9958000	9940000	8832000	15560000	13060000	11030000	11000000	12690000	16000000	14550000	15420000	14890000	15040000	4540000	7957000
GD1a	0	135100	0	9455	0	0	97230	528200	178900	12360	0	486.7	44510	18000	43380	139500	53390	17000	336.8	89160	140800	52900	299700	123700	286200	172600	2381000	1605000	1113000	976000
LPC	202205337	3850916890	3986310160	2095392330	2860873120	2370726900	3617551561	1890925277	3707496249	3092391176	4125431283	4020721620	5033429192	6793977184	6137526945	4483261880	4297212590	4197769734	7651337200	4859877450	5885830061	4707054861	11133079500	4465728770	18017788882	18858456290	19388762837	22089156710	36361520000	21938620170
LPE	1.5763e+08	830239980	753868744	5.0163e+08	6.94534e+08	4.28275e+08	573758579	281266603	782689580	475273837	5.81859e+08	5.74822e+08	515419862	846823690	840397661	445743682	7.16613e+08	5.92921e+08	721213189	551394480	5.86559e+08	5.43396e+08	1336463979	566712592	2386419960	2940985093	3728186664	3903594817	6311202200	7576147210
LPEt	1122900	607500	960700	873000	945600	685410	1799300	1767800	2236200	1771700	1991300	1923700	2961600	3552000	2518900	2228600	2538800	2410000	3352000	3217000	3298000	4257000	3930000	3476000	4196000	4097000	4176000	5529000	5648000	4743000
LPI	65139	9689200	5004991	3.78953e+06	3014400	3560740	7618841	3000387	4026280	4269469	4904970	5757240	5463440	3708970	3060964	5541694	3129725	3725799	3095140	4402260	4080120	3934719	4616000	3508591	1.16619e+07	18848200	27730240	3.05395e+07	9.31485e+07	87665440
LPS	78883	11968630	9846870	10060840	8050200	9290570	2.25992e+07	9592550	10590950	8859594	8586360	17542720	11712140	7973550	7297940	14053900	6664210	10609400	7940700	6583500	10473550	9121200	8473460	5370710	32878100	32915300	60773000	81668000	135817000	163804000
LdMePE	2354011	153109600	142236300	115826800	115237481	8.75775e+07	170680200	1.10038e+08	137384700	2.04072e+08	177920640	163469730	281257400	343296300	259308100	251240400	217748300	258408700	395505000	317914700	384659500	389143600	376157000	292622900	730413000	1004573000	899298000	1258165000	1156930000	1537054000
MG	4907231200	5409985200	5597003600	5265065500	5954881800	5024626900	5718563900	3833310100	4382839100	3352784500	4340137100	3321398200	5110161600	4691942500	3843658700	6058089300	4956662000	5150413800	4618041000	4318751800	4697895100	4207438000	6111910000	5452751000	2517605100	3918671000	2343365500	3655547000	2965203000	4054603000
MGDG	9788700	188068328	225010560	121616346	139684000	126067080	120445792	9.78759e+07	106952046	105314872	97516378	86602888	168861430	148667170	151370420	133884410	121570250	134965650	299794185	173804235	197494937	207910350	199660214	138935400	263952800	442703100	288760700	332131000	294198700	333906000
MGMG	9596500	145549000	227892000	110951800	134980050	128031400	128298300	92703300	103289900	96799300	86543000	79656500	178914000	143558000	152857000	137923000	1.25709e+08	123040000	183890000	149029000	167441000	1.57162e+08	157340000	135850000	193766500	225261000	216381500	284511000	223720800	243982300
PA	3991598	36044633	5.14551e+07	45284960	3.91342e+07	35399500	95855900	116027139	8.67352e+07	6.4749e+07	55308700	6.52111e+07	124549740	143630010	1.29706e+08	134650417	119444571	104785653	1.51431e+08	1.29546e+08	122233990	117129624	1.20048e+08	1.01572e+08	161484710	227654000	2.0319e+08	393560347	229334680	174904390
PAF	211571	58643520	63808700	42214620	4.87933e+07	3.37011e+07	43668820	2.22855e+07	30995275	47438230	36475410	2.35294e+07	40467400	54184200	33796540	32004500	26181600	33889190	80105600	36371600	46713700	42378400	51629900	28956660	105341400	169986000	261467100	166914000	243657000	244482000
PC	23555135399	1560000000000	1560000000000	1060000000000	1430000000000	1020000000000	1220000000000	699000000000	911000000000	788000000000	953000000000	925000000000	1680000000000	1700000000000	1690000000000	1500000000000	1390000000000	1410000000000	1950000000000	1890000000000	1750000000000	1740000000000	2110000000000	1720000000000	2430000000000	2530000000000	2430000000000	2470000000000	2500000000000	2390000000000
PE	1077672659	132000000000	126000000000	83721289900	126000000000	68897130966	75346602595	37922370588	67778834494	50647496860	68493646561	45203017331	268000000000	279000000000	283000000000	232000000000	235000000000	215000000000	337000000000	325000000000	304000000000	311000000000	424000000000	288000000000	406000000000	430000000000	375000000000	380000000000	461000000000	426000000000
PEt	4412251540	3203768760	3739598570	4143940640	4615942600	4082010680	5916736400	3968764000	4391577990	4145758000	4509026000	4103886000	5635699000	4813898000	6762033000	4617192850	4073974000	4729972220	4016335000	3732186200	4474362180	3449928610	4278649000	4465437890	3239005000	3770891900	2254317528	2855440660	2392555600	2635090930
PG	1362400	189603500	159995400	106791200	141116970	89162520	113081470	95390139	157330460	116492810	1.61852e+08	91627330	598365900	641352800	642176590	515626770	529750450	524384270	1039228300	940572200	1089600000	899323500	1225598000	852172400	1314042000	1773315000	1244872000	1365820000	1403463000	1108193000
PI	29032549	3947872300	4744314980	2712427656	3790970089	2693191656	1927664750	1082005376	1482332170	1266766990	1603832930	1629382334	4615495000	6444776800	5981621600	4204333100	4516502400	3896362000	7483113600	5168726300	6149654900	4988661640	8183734440	5312702400	9360226070	11210166000	8550442400	8148168300	11301392100	7782445300
PIP	114.5	1039000	1205000	822300	913600	2103000	1235000	820300	1368000	756800	692900	377200	53530	49560	57590	81150	84710	44470	228400	68300	106100	686200	225400	53010	1112000	985900	2228000	3763000	2042000	1114000
PMe	2985027270	1919500000	2326993200	2502652200	2722881400	2505601800	3563827000	2340569000	2391714000	2423268600	2807564700	3705429700	3393161000	4508736000	4495568000	2893371000	3668447000	3810754000	3346778000	2330853000	2413187000	2332084000	4122414000	2800604000	2288434000	2085721000	1443671000	1841748000	1635542000	1796544000
PS	6.47923e+08	35192964660	35971171880	25529133340	34088253400	24000521610	30492090700	18827616160	26669101810	22217931710	27440779700	22057770190	88392877761	86229159890	87802041030	79979445720	76814715060	72093937780	106000000000	103000000000	99598232440	105000000000	119000000000	90534098670	108000000000	128000000000	111000000000	103000000000	125000000000	107000000000
SM	212669900	17577889248	17044852540	10177093630	13994328864	9732370157	17835715882	10145421009	15268961816	12911586192	14411888048	13965123630	31098471550	31277408970	30454636080	26213110710	22744849700	22654339280	41810211100	34240113600	38723371400	33332209600	46668663200	35406951800	60279455000	76316556000	56951708000	82256773600	60338801000	70030183000
SQDG	160400000	176700000	191700000	165800000	173300000	187500000	181200000	145800000	88100000	470700000	513200000	468000000	203400000	516800000	172300000	407000000	301300000	182400000	401500000	374700000	351600000	556400000	393900000	434500000	265900000	233800000	226700000	303400000	381400000	479800000
SQMG	2848900	1600700	6896000	4782200	2689500	4356670	8221720	3349310	5541810	3131060	6912510	2682920	1416800	4354770	2069300	2365800	1647500	2367900	1088060	1182500	1478790	1550800	1158800	1400600	8566200	7409160	8185300	30706300	23276500	30630900
ST	193960	16602000	20279000	17252000	19216000	7398000	14231000	14036000	13230000	22570000	23575000	20860000	172630000	260400000	155060000	112390000	132680000	99230000	233700000	230000000	255700000	186080000	777800000	172290000	253800000	315400000	139180000	192080000	218200000	208200000
So	28731360	68134000	75874000	64270960	61447700	57136500	38858800	17386100	40636820	32564200	47446100	49035590	31711250	38343500	28910450	33474320	32761830	32748080	38272690	24933580	33459310	20661780	46218560	38355560	52744420	53349300	40726270	45812840	63850400	43348990
TG	138000000000	26196788398	35937288408	35027602645	36182793513	34759201322	31560651250	22654079786	22304563722	23518408863	25055689792	23387435460	27839546274	32982156973	32554903430	31405061532	29719014034	29069031381	33127641576	32847608613	34573360196	29660938485	40786849281	34278242578	35009579097	31525357262	35354506813	37990745769	56419689286	42812402123
ZyE	34083000	926050000	827740000	760430000	750270000	431953500	709263000	379471000	503815200	626040000	505469000	481875000	66698600	159762000	31629700	96070400	28058500	26079800	52112700	66348700	56755800	58720600	114113600	53791700	403317000	442673000	694666000	651315000	404790000	295870000
dMePE	23591293	1312176540	1676785950	1132707930	1279867900	914009220	771576610	592599640	675250740	718628470	819666060	609935680	2584305600	2308824400	2600994570	2162983000	2075014584	1999924900	3690678220	3430032600	3874781600	3546739800	3680533900	3046704500	4511422200	4262607100	3848735887	4076352900	4077100000	4530195640

## Sheet: Fig3C_GCP
Data 3C, related to Figure 3C_GCP																												MainArea[s27]	MainArea[s28]	MainArea[s29]
	MainArea[c]	MainArea[s1]	MainArea[s2]	MainArea[s3]	MainArea[s4]	MainArea[s5]	MainArea[s6]	MainArea[s7]	MainArea[s8]	MainArea[s9]	MainArea[s10]	MainArea[s11]	MainArea[s12]	MainArea[s13]	MainArea[s14]	MainArea[s15]	MainArea[s16]	MainArea[s17]	MainArea[s18]	MainArea[s19]	MainArea[s20]	MainArea[s21]	MainArea[s22]	MainArea[s23]	MainArea[s24]	MainArea[s25]	MainArea[s26]	P9	P9	P9
	E18	E18	E18	E18	E18	E18	P0	P0	P0	P0	P0	P0	P3	P3	P3	P3	P3	P3	P6	P6	P6	P6	P6	P6	P9	P9	P9	281121000	282169000	98931000
AcCa	213943000	309132000	215723000	170618000	281834000	186301000	98948000	96312300	103292000	123284000	91248000	78277900	141197000	190857000	186184000	168239000	133004000	116071000	244033000	225009000	312560000	295761000	303464000	224764000	291697000	304925000	233597000	93515932600	88587101000	51548351100
BisMePA	88843330000	118726000000	86599643000	70515903000	90617850000	77343720000	48866030100	43598288000	42742825000	49528915900	38427655300	37803727700	80121322000	92760910800	95727393100	95854326200	81899239000	80423451000	98971260200	92767437900	103454000000	104381000000	97565956170	89611130500	100856000000	108571000000	102731000000	244799000	163258800	93669600
CL	37203920	42109270	24437840	30710070	38692010	58220720	44042385	43164652	40967170	45510700	51161164	5.48843e+07	112626400	97186000	118032800	154291800	134410354	1.21074e+08	181035800	1.51783e+08	185604000	208329520	1.86838e+08	241407000	216602668	260108000	230294120	3124318520	2964830470	1704647840
Cer	1585550260	1917941621	1495112900	1325208430	1609063490	1443843263	1224936330	1376359000	1162336890	1399204600	1186861060	1096654020	1691469320	1885269320	2035133270	2218615240	1712151010	1620813040	2247852020	2067534510	2296046630	2442725050	3156577220	2166520580	3064348500	3593304320	2835745650	1012160440	1099832200	427032050
CerG1	722463900	1079982800	855551900	556804200	906384800	677435800	299526600	332466700	276482400	323441000	250378100	196923700	387527900	476690200	477326000	459086100	353285000	372211000	526631000	543395000	561016300	584363500	599749900	557812300	1197671000	1304391000	1058284300	165800	354300	237300
CerG2	63770000	106810000	74970000	39960000	71420000	46330000	87400	77910	88370	85860	43930	187500	53790	102100	166300	0	0	105300	76500	1261900	114200	145700	81390	148400	256300	292000	99780	251356000	248102000	100987000
CerP	326470000	412460000	315600000	303220000	342780000	441320000	414270000	529030000	354940000	398690000	492350000	577320000	59530000	74500000	87630000	86430000	58540000	64790000	80650000	78160000	69100000	71820000	74910000	74340000	222850000	216704000	229060000	7539	5637	22870
Co	5528000	42050000	76190000	60990000	63140000	61350000	4813	11500	3904	109300	8056	4238	64440	183100	13710	130700	5203	6198	86.12	8413	7946	3826	49230	9182	153700	9769	7631	17359046680	17112614750	10886644950
DG	21673692000	24683302500	18085345100	17190168734	21195962062	22219992955	12272442940	12359060170	11683045570	9578830380	11343204380	10760592065	16159718040	16620331390	17273503210	16898911781	19558932050	14086441720	15041120166	14524306572	15081121730	15720336640	17206940515	15041796930	20434681960	16903997930	16653754550	642700	936800	589000
DGMG	3297000	3383000	2853000	2736000	2914000	3021000	7307000	7613000	5766000	5844000	7199000	5781000	7376000	15700000	5842000	6186000	11720000	6391000	16460000	19180000	16990000	13610000	11920000	9604000	646300	323700	3086000	25028180000	32349123000	7004372700
LPC	5121428190	6384514580	5294658260	4255860600	7089434150	5318643600	6569057420	8154163000	6531214000	6586794000	5876190500	5549908610	7331694510	11644001400	10684355000	10477361000	8496601700	7627143700	11219645000	9189529400	11697602000	13748202500	12596516000	6444323000	30981750000	20113190000	17993766000	7362471800	14353332900	1533574000
LPE	583865587	678181370	487216274	551597396	625831435	782499744	677243870	719814350	638683020	559460890	621196400	746740930	512828720	453937498	614945334	663802630	737219915	566639080	669590989	552055100	639409040	758304430	578707450	509045140	6666836000	3193210800	2263398400	1258000	1939000	450800
LPEt	251300	495.4	37750	404400	370700	259100	806500	849800	609200	759900	803600	996900	988600	1427000	751700	607600	1090000	522500	2038000	1867000	2340000	1016000	1160000	1061000	2808000	1317000	1467000	1323000	423100	186400
LPG	0	689.9	0	152.2	244.9	724.6	0	0	0	0	39.58	0	227.6	0	15980	5448	13140	281.7	336	0	41780	34350	13900	26050	1145000	922900	455400	172017000	77837100	26754790
LPI	7121730	9739090	8762000	1.3836e+07	12130480	8805690	4892700	6485500	3436270	3301069	4903330	3440070	4767800	2422160	4010739	3875420	3.14274e+06	6489480	6825252	3009220	8604630	9.38868e+06	3652870	4016807	156806000	116383000	63237300	288425700	165834800	55059500
LPS	24556350	2.42136e+07	19968193	25121113	21925600	22603640	32753020	39321663	1.77265e+07	26904400	29974950	3.25756e+07	17643902	1.37664e+07	1.69612e+07	22356400	1.8481e+07	15723492	18136779	12486725	16806430	23020150	15610700	13621550	209762300	161197400	114803100	1375189000	1277633000	488401000
LdMePE	214610600	2.43443e+08	1.60596e+08	1.6764e+08	191657380	240340521	307244570	369256710	363833370	453405700	388337000	435964400	444582300	522868300	481246700	558851400	518084100	474669100	714725000	605126900	599684100	936756100	714308200	709425700	1489358000	1129729000	1091922000	2949284000	3197548000	2436605000
MG	9390793000	9266344000	7575344000	7015998000	9496440000	7023483000	9013601000	6625780000	5839394000	4664805000	5026352000	6411200000	6023590000	11112907000	11713221000	9069910000	14521728000	11959753000	5616579000	6562261000	7715050000	7122685000	6287005000	7315765000	6337318000	3612160000	3639427000	267952000	240485000	151073700
MGDG	201418000	232637900	189377000	166148300	211666100	261932000	125276300	132749600	141116000	143191000	146858000	147964000	166241000	167296000	179353000	212879500	205728000	179927000	234392000	191478000	212847000	263975000	235512000	302562000	296290000	312516000	280438000	231169400	230056100	117465600
MGMG	160112000	176215000	131055000	121598000	148228000	184644000	130024000	147405000	129450000	128815000	136453000	142399000	181075000	189486000	189988000	210307000	161520000	158909000	219460000	182861000	220426000	287931000	286339700	284506900	230358200	255358500	233955200	197762000	147786000	107737000
PA	90352700	96029400	87370500	79254800	78002000	75583000	111654000	122504000	125559000	142839000	145534000	128053000	82420300	240137000	293118000	214918000	166810000	189258000	241731000	220428000	233516000	267661000	228064000	281766000	194667000	199756000	199713000	126700000	71740000	21070000
PAF	22250000	8368000	6306000	18110000	22730000	33320000	13890000	40270000	34360000	22820000	10070000	8645000	31740000	36490000	11700000	11240000	9560000	33070000	17470000	12010000	47360000	62120000	15760000	37320000	155700000	93860000	54160000	1265490000000	1250940000000	789113000000
PC	1437300000000	1681220000000	1426040000000	1269640000000	1716220000000	1454280000000	812262000000	825885000000	764528000000	854716000000	714334000000	681529000000	1040300000000	1194160000000	1270960000000	1239390000000	1105750000000	1052050000000	1281670000000	1175460000000	1338590000000	1314770000000	1295830000000	1164740000000	1355940000000	1303080000000	1258660000000	246840000000	225263000000	141945000000
PE	236331000000	366051000000	274214000000	223682000000	278923000000	242400000000	147575000000	131916000000	125025000000	143323000000	110052000000	106713000000	227757000000	275330000000	281392000000	268571000000	242849000000	227463000000	272991000000	250930000000	282603000000	281343000000	299879000000	252378000000	274437000000	280353000000	265096000000	1621638520	1373233930	1006473650
PEt	2981361000	3350993000	3138364000	2598872000	2923040000	2789721000	3267701000	2381104000	2108633000	2017622140	2349608140	2068223800	1887293000	2419405661	2861469910	2007346000	2879760000	2745728520	3277590630	3362145820	3946010450	3179165900	3178176100	3029959000	2420245800	1606816000	1295078000	79908000	57892800	59860900
PG	148947300	187849400	53837000	140736300	160480600	192574400	159691700	158035300	85402500	155621600	91222600	85849200	322572400	214790000	190489000	243667900	196365700	192233200	230889100	217069300	248952000	274674000	115378000	217799000	237940000	285211100	97234400	6648047000	6257798200	3423756400
PI	4655866550	8891781700	6717432900	5785519920	6828144799	3928774260	3048565500	2594247547	2447932300	2966612200	2198056670	1892492990	5248913000	5914533800	6834891100	5842275700	4913874500	4677662300	6258651000	5202789500	6672597100	7944248000	7094155900	6222379000	8207741000	7215907000	7543762400	1568912000	1298864000	1030650000
PMe	2087621500	2179222000	2034056000	1807750000	1881131000	1996943000	2307369000	2277729000	2411208000	1961588000	2254701000	1906099000	1700928000	2071058000	2408505000	1668132000	1959470000	2112928000	3107201000	3269948000	3714010000	3175158000	3133695000	3049414000	1914913000	1591170000	1309578000	68377686900	68071934100	50118538300
PS	80155728200	109662000000	93852296800	77061732700	90260501800	71965537100	42338004700	42387537500	38650703000	44140093800	36735867800	33755557800	64762128500	85021464500	84213034100	76659221100	66746887100	66547280100	82660535200	79548940500	84297960000	84736315000	84695983500	76832411700	72389004500	71314006000	69411825000	34496198300	33031875130	15274221170
SM	16041324180	26343905430	19649382000	14336719200	22785709000	15975987000	12140144920	13467633280	11285952260	13543985545	10408489520	10795232210	20304881620	25930848680	27156348420	22902395400	17644430590	18875582100	29697493400	28540637100	33938409800	34034631730	33729353200	27812295810	35112048600	35696176240	30617166520	27226800	6326550	3649460
SQMG	2927600	3407500	754900	3261000	5197600	4776640	3656570	3616600	479600	1031240	2423800	1919400	2724210	1059770	686590	1384490	970600	988700	569600	488900	732200	411800	1242630	816590	7478900	31280700	24592000	12618700	14471460	5241530
So	113318000	90876000	239580000	74647000	219109000	207800000	74958000	101764000	52091000	60354000	39116400	72884400	25443600	17674360	11397620	6390030	13291080	9992880	10051100	11513480	13413850	7095480	9771460	16661900	23117500	12291200	16625600	41219605071	43266240218	29195166924
TG	41415937482	52726501317	41118185755	37630519543	54344906467	48341680055	37143024944	36285039548	30731644512	26956804104	25898445218	32565034806	37243493328	55092197951	55518220788	51241680025	56337796310	44137287941	46495482901	48699136094	52049064636	46973109547	61228653535	44953522753	55997703747	43486060473	48200742417	66631000	63621000	41032000
ZyE	406424000	244959000	341378000	227290000	398515000	249417000	311047000	378605000	268358000	226900000	218183000	217586000	196750000	146510000	136390000	131510000	144650000	95760000	97460000	54170000	114230000	161770000	97400000	129610000	85959000	127192000	100047000	3239906260	2801282440	1235980410
dMePE	2507929300	2731722300	2067363600	2251431200	2667939400	3364875300	1336195500	1372350300	1384064100	1721876100	1439406610	1533588400	2670113900	2810008800	2884482100	3236915400	2657918400	2692978800	3415367300	3014425500	3420252500	3897666000	1980720700	2400616270	3751581700	2546584900	2239898400

## Sheet: Data 3D
Data 3D, related to Figure 3D																												MainArea[s27]	MainArea[s28]	MainArea[s29]
MainArea[c] MainArea[s1] MainArea[s2] MainArea[s3] MainArea[s4] MainArea[s5] MainArea[s6] MainArea[s7] MainArea[s8] MainArea[s9] MainArea[s10] MainArea[s11] MainArea[s12] MainArea[s13] MainArea[s14] MainArea[s15] MainArea[s16] MainArea[s17] MainArea[s18] MainArea[s19] MainArea[s20] MainArea[s21] MainArea[s22] MainArea[s23] MainArea[s24] MainArea[s25] MainArea[s26] MainArea[s27] MainArea[s28] Main…
E18 E18 E18 E18 E18 E18 P0 P0 P0 P0 P0 P0 P3 P3 P3 P3 P3 P3 P6 P6 P6 P6 P6 P6 P9 P9 P9 P9 P9 P9
AcCa(12:0) 6.71E+04 7.92E+05 9.93E+05 6.04E+05 5.47E+05 5.91E+05 2.57E+05 2.45E+05 1.72E+05 2.96E+05 1.19E+05 1.88E+05 1.24E+06 1.10E+06 1.14E+06 1.36E+06 7.07E+05 9.00E+05 2.46E+06 2.26E+06 2.44E+06 2.55E+06 2.55E+06 2.39E+06 4.75E+06 9.52E+06 5.07E+06 6.54E+06 5.34E+06 6.25E+06
AcCa(14:0) 2.54E+05 1.06E+07 1.31E+07 8.34E+06 1.12E+07 6.92E+06 7.27E+06 3.04E+06 5.55E+06 6.18E+06 4.60E+06 4.57E+06 1.04E+07 1.07E+07 8.48E+06 7.83E+06 7.26E+06 6.11E+06 2.54E+07 2.43E+07 2.14E+07 2.34E+07 2.93E+07 1.96E+07 2.44E+07 4.63E+07 2.18E+07 3.49E+07 3.07E+07 3.38E+07
AcCa(16:0) 8.33E+05 5.39E+07 5.90E+07 3.32E+07 4.77E+07 2.92E+07 2.35E+07 1.41E+07 2.76E+07 2.48E+07 2.71E+07 2.48E+07 4.64E+07 4.07E+07 3.97E+07 3.72E+07 2.99E+07 3.06E+07 7.40E+07 7.11E+07 7.03E+07 5.96E+07 1.44E+08 7.54E+07 1.04E+08 1.56E+08 8.87E+07 1.19E+08 1.90E+08 1.38E+08
AcCa(16:1) 1.00E+05 1.04E+07 7.83E+06 4.93E+06 6.80E+06 4.09E+06 3.05E+06 1.66E+06 4.26E+06 2.27E+06 1.97E+06 2.06E+06 4.68E+06 4.20E+06 3.86E+06 3.45E+06 2.87E+06 2.78E+06 8.71E+06 6.54E+06 1.07E+07 6.38E+06 1.15E+07 7.18E+06 1.28E+07 1.82E+07 1.17E+07 1.98E+07 1.56E+07 1.56E+07
AcCa(18:0) 4.79E+05 3.75E+07 3.21E+07 2.25E+07 3.30E+07 1.84E+07 1.64E+07 1.10E+07 1.72E+07 1.72E+07 1.38E+07 1.24E+07 2.62E+07 2.19E+07 2.33E+07 2.02E+07 1.61E+07 1.67E+07 3.62E+07 2.79E+07 4.17E+07 3.46E+07 4.14E+07 2.82E+07 9.18E+07 1.35E+08 6.93E+07 1.12E+08 8.27E+07 1.01E+08
AcCa(18:1) 5.89E+04 2.82E+07 2.63E+07 1.16E+07 1.88E+07 1.44E+07 5.53E+06 6.28E+06 2.10E+07 9.24E+06 3.18E+06 6.55E+06 1.76E+07 1.53E+07 1.70E+07 1.52E+07 1.20E+07 1.03E+07 2.85E+07 2.47E+07 2.63E+07 2.48E+07 3.38E+07 2.72E+07 5.36E+07 8.42E+07 6.09E+07 6.56E+07 5.87E+07 7.62E+07
AcCa(20:4) 2.20E+05 2.03E+06 2.30E+06 1.10E+06 1.75E+06 1.43E+06 1.64E+06 6.14E+05 1.56E+06 1.10E+06 1.05E+06 1.58E+05 5.62E+06 3.95E+06 4.41E+06 2.48E+06 2.00E+06 2.88E+06 9.79E+06 9.06E+06 1.22E+07 7.52E+06 9.91E+06 6.49E+06 2.07E+07 3.26E+07 1.93E+07 2.40E+07 2.26E+07 2.15E+07
BisMePA(16:0/20:5) 4.71E+06 1.41E+09 1.68E+09 9.88E+08 1.73E+09 9.48E+08 7.41E+08 4.17E+08 7.83E+08 5.01E+08 7.25E+08 5.14E+08 3.60E+09 2.55E+09 4.48E+09 2.91E+09 2.78E+09 2.10E+09 3.40E+09 3.36E+09 3.59E+09 3.35E+09 3.76E+09 3.15E+09 2.78E+09 2.91E+09 2.69E+09 3.14E+09 2.68E+09 2.77E+09
BisMePA(16:0/22:5) 3.18E+07 5.68E+09 2.51E+09 2.02E+09 3.96E+09 2.76E+09 3.54E+09 2.05E+09 2.48E+09 1.67E+09 2.88E+09 1.72E+09 1.95E+10 1.76E+10 1.76E+10 1.75E+10 1.55E+10 1.55E+10 2.00E+10 1.93E+10 1.31E+10 1.82E+10 2.02E+10 1.55E+10 2.14E+10 2.27E+10 2.34E+10 2.07E+10 2.24E+10 2.23E+10
BisMePA(16:1/20:5) 8.55E+06 4.15E+07 3.53E+07 2.75E+07 6.68E+07 4.15E+07 4.02E+07 2.23E+07 3.40E+07 4.20E+07 7.15E+07 4.96E+07 2.13E+08 2.25E+08 1.30E+08 1.75E+08 1.63E+08 1.42E+08 2.80E+08 1.72E+08 1.89E+08 1.60E+08 2.81E+08 1.91E+08 3.27E+08 2.59E+08 1.68E+08 2.19E+08 3.26E+08 2.35E+08
BisMePA(16:1p/16:0) 2.46E+05 1.32E+08 1.15E+08 7.69E+07 1.14E+08 5.83E+07 8.77E+05 4.13E+05 1.89E+05 2.13E+05 0.00E+00 9.36E+05 4.00E+06 2.64E+06 3.00E+06 4.10E+06 5.81E+06 7.24E+05 3.88E+06 4.52E+06 4.03E+06 3.55E+06 5.06E+06 2.07E+06 2.52E+05 7.02E+05 9.62E+05 1.49E+06 1.34E+06 1.98E+06
BisMePA(16:1p/20:4) 4.45E+06 1.14E+09 1.57E+09 9.87E+08 1.70E+09 8.99E+08 4.75E+08 1.97E+08 4.04E+08 2.82E+08 4.44E+08 2.21E+08 1.63E+09 1.62E+09 1.57E+09 1.45E+09 1.39E+09 1.38E+09 1.93E+09 1.92E+09 2.10E+09 1.89E+09 1.98E+09 1.46E+09 1.98E+09 2.12E+09 1.88E+09 1.69E+09 1.77E+09 1.57E+09
BisMePA(18:0/20:4) 1.20E+07 1.16E+09 1.35E+09 7.17E+08 4.41E+08 2.09E+08 3.74E+08 1.94E+08 7.06E+08 3.66E+08 6.03E+08 3.64E+08 2.89E+09 2.86E+09 3.76E+09 8.61E+08 1.12E+09 1.08E+09 3.58E+09 3.20E+09 3.43E+09 1.43E+09 2.83E+09 2.92E+09 2.98E+09 2.30E+09 4.68E+09 1.78E+09 3.25E+09 4.41E+09
BisMePA(18:0/20:5) 1.05E+08 1.48E+10 1.29E+10 8.30E+09 1.41E+10 5.15E+09 6.53E+09 2.69E+09 5.04E+09 4.35E+09 6.80E+09 5.02E+09 2.70E+10 2.95E+10 3.15E+10 1.94E+10 2.13E+10 2.32E+10 3.57E+10 3.13E+10 2.94E+10 3.63E+10 4.15E+10 3.32E+10 4.45E+10 4.41E+10 4.85E+10 3.95E+10 5.22E+10 4.72E+10
BisMePA(18:0/22:5) 3.85E+06 1.55E+09 2.05E+09 1.16E+09 1.85E+09 1.01E+09 9.45E+08 3.76E+08 9.09E+08 6.16E+08 1.04E+09 6.11E+08 3.62E+09 3.46E+09 5.71E+09 3.97E+09 3.61E+09 2.57E+09 4.91E+09 4.87E+09 5.73E+09 5.10E+09 6.56E+09 4.49E+09 7.41E+09 1.20E+10 8.49E+09 6.49E+09 8.64E+09 8.59E+09
BisMePA(18:0/22:6) 1.83E+06 1.06E+09 1.00E+09 5.91E+08 1.03E+09 5.50E+08 7.43E+08 3.10E+08 3.69E+08 5.17E+08 8.26E+08 5.31E+08 3.23E+09 3.20E+09 3.61E+09 2.89E+09 2.86E+09 2.92E+09 4.35E+09 3.86E+09 2.63E+09 3.64E+09 4.01E+09 3.07E+09 4.58E+09 3.02E+09 4.92E+09 3.94E+09 5.71E+09 4.59E+09
BisMePA(18:1/18:1) 1.65E+07 3.36E+09 3.25E+09 1.98E+09 3.56E+09 1.57E+09 1.18E+09 6.17E+07 6.84E+07 6.20E+07 1.33E+08 1.09E+08 2.89E+08 3.07E+08 3.71E+08 1.75E+08 1.51E+08 1.75E+08 1.93E+08 1.55E+08 1.17E+08 1.63E+08 1.50E+08 1.33E+08 1.90E+08 1.82E+08 2.82E+08 2.10E+08 2.43E+08 2.86E+08
BisMePA(18:1/18:2) 7.87E+06 1.41E+09 1.38E+09 7.99E+08 1.15E+09 7.81E+08 6.63E+08 4.24E+08 9.09E+08 6.71E+08 9.52E+08 6.67E+08 9.51E+08 1.35E+09 1.53E+09 1.46E+09 1.34E+09 1.33E+09 2.18E+09 1.90E+09 1.67E+09 1.82E+09 2.28E+09 1.38E+09 3.85E+09 3.24E+09 3.32E+09 4.05E+09 3.56E+09 3.55E+09
BisMePA(18:1/20:5) 1.79E+07 1.62E+09 6.84E+08 9.90E+08 1.37E+09 7.98E+08 7.01E+08 4.33E+08 9.15E+08 5.02E+08 7.22E+08 4.65E+08 3.56E+09 3.28E+09 3.59E+09 3.21E+09 3.14E+09 3.18E+09 4.51E+09 3.93E+09 2.93E+09 3.63E+09 4.85E+09 3.39E+09 4.74E+09 4.73E+09 4.48E+09 4.16E+09 4.45E+09 4.14E+09
BisMePA(18:1/22:6) 7.13E+06 1.59E+09 2.67E+09 1.41E+08 1.71E+08 1.12E+08 1.57E+09 1.67E+09 3.66E+09 2.14E+09 2.78E+09 1.55E+09 1.18E+10 1.35E+10 1.28E+10 1.11E+10 1.12E+10 8.85E+09 1.72E+10 1.68E+10 1.66E+10 1.64E+10 1.68E+10 1.40E+10 1.82E+10 2.07E+10 1.59E+10 1.67E+10 1.90E+10 1.66E+10
BisMePA(18:1p/16:0) 3.27E+05 3.55E+08 3.39E+08 2.27E+08 4.03E+08 1.75E+08 2.17E+08 8.63E+06 7.18E+06 4.95E+06 4.78E+06 1.02E+07 4.09E+07 4.67E+07 8.38E+07 3.15E+07 3.72E+07 4.03E+07 5.64E+07 5.58E+07 4.41E+07 5.49E+07 6.77E+07 2.42E+07 1.18E+08 1.35E+08 2.00E+08 1.87E+08 3.91E+07 1.97E+08
BisMePA(18:1p/20:4) 1.32E+07 5.78E+08 5.99E+08 3.91E+08 1.25E+09 8.60E+08 5.97E+08 3.56E+08 4.17E+08 5.24E+08 4.80E+08 2.90E+08 3.99E+09 3.71E+09 3.62E+09 3.47E+09 3.16E+09 3.17E+09 5.01E+09 4.34E+09 2.89E+09 3.85E+09 4.61E+09 3.35E+09 5.49E+09 6.21E+09 5.86E+09 5.53E+09 7.14E+09 5.47E+09
BisMePA(18:2p/16:0) 1.10E+07 2.38E+09 2.19E+09 1.49E+09 2.12E+09 1.31E+09 8.62E+08 4.27E+08 5.97E+08 4.75E+08 6.60E+08 4.88E+08 1.66E+09 1.64E+09 1.52E+09 1.36E+09 1.36E+09 1.33E+09 1.74E+09 1.65E+09 1.32E+09 1.53E+09 1.74E+09 1.42E+09 2.78E+09 2.92E+09 2.25E+09 4.11E+09 2.63E+09 3.61E+09
BisMePA(18:2p/18:0) 2.18E+05 3.21E+08 2.75E+08 1.89E+08 2.36E+08 1.73E+08 1.71E+08 9.01E+07 1.55E+08 1.43E+08 1.94E+08 1.39E+08 4.94E+08 4.76E+08 4.98E+08 4.09E+08 3.94E+08 4.18E+08 6.03E+08 5.91E+08 4.95E+08 5.83E+08 7.47E+08 4.37E+08 1.61E+09 1.49E+09 1.28E+09 4.11E+09 1.55E+09 3.08E+09
BisMePA(18:2p/18:1) 2.51E+05 1.69E+08 2.35E+08 1.34E+08 1.85E+08 1.33E+08 1.03E+08 6.63E+07 1.64E+08 1.01E+08 1.44E+08 9.91E+07 2.55E+08 3.46E+08 3.31E+08 3.24E+08 2.96E+08 2.84E+08 6.06E+08 4.09E+08 6.36E+08 4.25E+08 5.24E+08 4.27E+08 1.16E+09 1.32E+09 8.40E+08 2.91E+09 1.17E+09 2.17E+09
BisMePA(18:2p/20:0) 5.29E+04 5.88E+07 4.24E+07 3.16E+07 5.22E+07 3.23E+07 2.61E+07 1.38E+07 3.03E+07 2.08E+07 3.59E+07 2.12E+07 1.04E+08 9.91E+07 9.82E+07 8.52E+07 7.84E+07 8.58E+07 1.85E+08 1.86E+08 1.92E+08 1.74E+08 2.09E+08 1.88E+08 1.16E+09 1.40E+09 7.14E+08 4.05E+09 1.01E+09 2.68E+09
BisMePA(18:2p/20:1) 8.36E+04 1.57E+08 1.34E+08 7.66E+07 5.60E+07 3.67E+07 1.92E+07 1.64E+07 4.31E+07 3.40E+07 5.46E+07 2.58E+07 1.60E+08 2.06E+08 1.31E+08 1.02E+08 8.15E+07 7.54E+07 2.83E+08 3.13E+08 2.60E+08 3.81E+08 3.02E+08 2.21E+08 7.00E+08 5.11E+08 5.11E+08 2.13E+09 6.11E+08 1.32E+09
BisMePA(18:2p/20:4) 2.92E+06 7.14E+08 5.31E+08 2.41E+08 3.43E+08 2.38E+08 2.31E+08 1.46E+08 1.97E+08 1.33E+08 1.32E+08 1.39E+08 1.77E+09 1.16E+09 1.67E+09 1.47E+09 1.35E+09 1.30E+09 1.75E+09 1.74E+09 1.44E+09 1.65E+09 1.81E+09 1.44E+09 2.13E+09 2.25E+09 2.17E+09 2.02E+09 2.14E+09 2.29E+09
BisMePA(18:2p/22:0) 1.68E+05 4.82E+06 4.61E+06 1.14E+06 3.20E+06 9.24E+05 2.19E+05 1.93E+06 3.27E+06 2.12E+06 2.67E+06 2.04E+06 5.76E+06 7.28E+06 5.29E+06 4.67E+06 7.27E+06 5.30E+06 3.15E+07 2.88E+07 2.99E+07 2.60E+07 2.80E+07 4.00E+07 2.38E+08 2.74E+08 2.38E+08 6.78E+08 2.08E+08 4.01E+08
BisMePA(18:2p/22:1) 1.46E+03 5.83E+07 6.74E+07 3.56E+07 7.88E+07 3.40E+07 1.80E+07 6.05E+06 2.24E+07 1.11E+07 2.29E+07 1.23E+07 1.04E+08 9.55E+07 1.02E+08 7.93E+07 7.16E+07 7.41E+07 1.40E+08 1.35E+08 1.38E+08 1.35E+08 1.57E+08 9.96E+07 3.61E+08 3.81E+08 3.12E+08 9.63E+08 4.37E+08 7.14E+08
BisMePA(18:2p/22:3) 8.43E+06 6.25E+08 1.29E+09 7.34E+08 7.92E+08 2.84E+08 3.17E+08 2.08E+08 5.62E+08 4.16E+08 7.50E+08 5.11E+08 4.11E+09 3.38E+09 3.20E+09 2.17E+09 2.43E+09 2.49E+09 5.94E+09 2.74E+09 3.42E+09 3.11E+09 6.65E+09 2.55E+09 9.89E+09 4.75E+09 8.44E+09 4.04E+09 8.76E+09 7.54E+09
BisMePA(18:2p/22:5) 2.30E+06 8.43E+08 1.42E+09 7.43E+08 1.92E+08 9.60E+07 9.56E+07 7.39E+08 1.78E+09 9.67E+08 1.15E+09 7.52E+08 5.73E+09 5.16E+09 5.62E+09 4.75E+09 5.22E+09 4.35E+09 8.71E+09 8.52E+09 8.68E+09 8.35E+09 8.91E+09 7.95E+09 9.86E+09 1.16E+10 8.42E+09 9.28E+09 9.23E+09 8.60E+09
BisMePA(18:2p/22:6) 1.72E+05 6.31E+06 6.19E+06 3.54E+06 7.49E+06 7.77E+06 8.30E+06 6.85E+06 5.45E+06 8.60E+06 1.08E+07 1.12E+07 7.54E+07 7.50E+07 6.64E+07 5.66E+07 6.58E+07 4.57E+07 1.65E+08 1.44E+08 1.41E+08 1.01E+08 2.29E+08 1.97E+08 6.22E+07 1.28E+08 4.97E+07 8.60E+07 1.08E+08 3.04E+07
BisMePA(6:0/11:0) 4.47E+07 5.10E+07 3.62E+07 4.68E+07 5.36E+07 3.13E+07 3.62E+07 2.70E+07 3.32E+07 3.22E+07 4.88E+07 3.00E+07 4.17E+07 4.30E+07 3.95E+07 4.97E+07 3.51E+07 3.84E+07 4.52E+07 3.91E+07 6.33E+07 3.98E+07 7.26E+07 7.00E+07 4.02E+07 5.99E+07 2.93E+07 4.08E+07 3.03E+07 4.23E+07
CL(18:1/16:1/16:1/18:1) 2.76E+03 2.71E+03 2.40E+03 6.61E+05 6.03E+02 1.54E+03 3.58E+03 4.74E+03 3.74E+03 5.55E+03 3.95E+03 3.16E+02 1.46E+03 1.97E+03 5.33E+03 4.18E+03 1.52E+03 3.30E+03 3.33E+03 2.90E+03 1.65E+03 3.37E+03 8.80E+03 4.17E+03 1.80E+03 7.91E+05 2.28E+03 2.35E+03 2.77E+03 3.11E+03
CL(18:2/16:1/16:1/18:1) 1.10E+06 8.82E+05 1.12E+06 9.66E+05 5.66E+05 7.55E+05 1.02E+06 9.34E+05 4.26E+05 5.30E+05 5.47E+05 5.17E+05 1.59E+05 4.88E+05 1.37E+05 8.79E+05 2.34E+05 3.48E+05 7.97E+05 1.13E+06 1.27E+06 1.14E+06 1.20E+06 9.47E+05 3.64E+05 7.15E+05 1.91E+06 4.03E+05 1.94E+05 6.08E+05
CL(21:0/16:0/16:0/22:6) 0.00E+00 4.60E+05 3.44E+05 2.32E+05 4.44E+04 4.68E+04 7.15E+04 4.70E+04 6.34E+04 6.71E+02 7.95E+02 1.28E+04 1.74E+06 2.09E+06 3.00E+06 1.50E+06 1.39E+06 9.67E+05 3.53E+06 2.79E+06 2.47E+06 3.83E+06 2.65E+06 2.30E+06 2.22E+06 2.54E+06 2.22E+06 2.56E+06 3.04E+06 3.62E+06
CL(22:1/18:0/20:4/20:4) 0.00E+00 1.25E+06 1.99E+06 7.47E+05 1.31E+06 6.96E+05 4.82E+05 5.64E+05 1.36E+06 4.76E+05 9.63E+05 2.27E+05 1.02E+07 1.34E+07 1.99E+07 9.39E+06 1.39E+07 1.48E+07 1.65E+07 1.64E+07 1.61E+07 1.38E+07 2.36E+07 1.23E+07 2.68E+07 2.05E+07 2.95E+07 2.56E+07 3.31E+07 1.99E+07
CL(22:2/18:0/20:4/20:4) 0.00E+00 6.67E+05 4.04E+05 4.99E+04 1.57E+01 0.00E+00 3.02E+04 1.55E+05 1.73E+03 8.41E+04 1.55E+05 9.43E+02 3.54E+06 3.39E+06 3.31E+06 2.83E+06 3.83E+06 3.41E+06 2.64E+06 1.87E+06 6.64E+05 1.35E+06 2.70E+06 4.32E+06 2.90E+06 2.36E+06 3.32E+06 2.98E+06 4.90E+06 2.96E+06
CL(22:3/18:0/18:0/20:4) 0.00E+00 1.90E+06 2.34E+06 2.17E+04 5.38E+04 4.93E+04 7.49E+05 5.40E+05 1.51E+06 4.95E+05 6.98E+05 2.46E+05 2.12E+07 1.77E+07 1.95E+07 1.49E+07 1.69E+07 1.26E+07 3.00E+07 2.90E+07 3.00E+07 2.53E+07 3.03E+07 2.38E+07 3.40E+07 4.17E+07 3.93E+07 3.84E+07 3.76E+07 3.59E+07
CL(22:3/20:4/24:1/18:1) 0.00E+00 0.00E+00 6.35E+02 0.00E+00 0.00E+00 0.00E+00 0.00E+00 0.00E+00 0.00E+00 0.00E+00 0.00E+00 1.38E+04 3.33E+05 4.42E+05 3.70E+05 1.75E+05 2.06E+05 1.39E+05 1.03E+06 1.50E+06 8.88E+05 6.42E+05 9.31E+05 6.06E+05 1.67E+06 2.72E+06 2.69E+06 4.08E+06 3.44E+06 2.64E+06
CL(23:1/16:1/18:1/18:1) 1.17E+04 1.16E+07 1.42E+07 1.12E+07 8.61E+06 7.41E+06 9.50E+06 5.11E+06 7.24E+06 5.12E+06 5.51E+06 4.54E+06 2.57E+07 2.41E+07 2.69E+07 2.07E+07 1.81E+07 2.06E+07 2.37E+07 2.53E+07 2.96E+07 2.73E+07 2.72E+07 1.66E+07 2.82E+07 3.35E+07 2.99E+07 3.32E+07 2.84E+07 3.06E+07
Cer(d17:1/16:0) 3.94E+05 1.84E+07 2.12E+07 1.02E+07 7.03E+06 0.00E+00 4.40E+06 4.22E+06 5.60E+06 5.02E+06 4.57E+06 4.03E+06 6.92E+06 8.09E+06 7.42E+06 5.41E+06 6.00E+06 5.98E+06 9.10E+06 7.36E+06 7.10E+06 8.94E+06 8.59E+06 6.89E+06 1.01E+07 1.06E+07 1.13E+07 1.17E+07 1.14E+07 1.07E+07
Cer(d17:1/18:0) 8.93E+05 3.33E+07 3.63E+07 2.02E+07 2.31E+07 2.12E+07 2.54E+07 1.58E+07 1.78E+07 1.62E+07 1.70E+07 1.51E+07 5.75E+07 5.32E+07 5.57E+07 4.84E+07 3.90E+07 3.98E+07 5.72E+07 6.98E+07 7.60E+07 6.28E+07 7.62E+07 5.40E+07 1.77E+08 1.91E+08 2.00E+08 1.88E+08 2.05E+08 2.05E+08
Cer(d18:0+pO/16:0) 3.71E+06 3.49E+08 3.35E+08 2.52E+08 2.77E+08 2.04E+08 1.40E+08 4.00E+07 5.72E+07 5.14E+07 5.91E+07 5.90E+07 8.38E+07 8.98E+07 8.57E+07 7.58E+07 6.53E+07 6.74E+07 7.50E+07 7.79E+07 5.96E+07 6.06E+07 6.85E+07 7.04E+07 6.61E+07 7.47E+07 6.81E+07 6.75E+07 8.87E+07 1.03E+08
Cer(d18:0+pO/18:1) 2.93E+05 2.75E+05 5.53E+05 5.46E+04 0.00E+00 3.61E+04 1.14E+06 3.87E+05 1.86E+06 9.29E+05 9.16E+05 1.69E+06 5.45E+06 3.08E+06 5.71E+06 5.83E+06 4.97E+06 5.64E+06 1.54E+07 1.37E+07 1.96E+07 1.32E+07 2.26E+07 1.68E+07 1.02E+08 1.49E+08 8.96E+07 2.15E+08 1.10E+08 1.91E+08
Cer(d18:0+pO/22:0) 4.04E+06 2.10E+07 3.59E+07 2.18E+07 1.48E+08 1.56E+08 1.65E+08 1.39E+08 6.19E+07 9.63E+07 1.04E+08 1.06E+08 2.70E+08 3.49E+08 1.52E+08 2.43E+08 2.90E+08 1.90E+08 1.78E+08 7.64E+07 3.76E+07 5.01E+07 1.88E+08 6.59E+07 1.03E+08 1.11E+08 9.64E+07 9.62E+07 1.21E+08 1.11E+08
Cer(d18:0+pO/22:1) 6.25E+05 0.00E+00 1.70E+04 5.52E+05 4.80E+05 3.40E+05 1.35E+06 9.94E+05 7.01E+05 6.04E+05 7.12E+05 2.02E+05 5.65E+06 3.35E+06 3.16E+06 7.23E+06 6.35E+06 7.74E+06 3.36E+07 3.44E+07 3.17E+07 3.57E+07 3.65E+07 4.56E+07 3.74E+08 3.98E+08 2.24E+08 9.40E+08 3.35E+08 7.65E+08
Cer(d18:0+pO/24:0) 2.05E+07 2.81E+07 5.58E+07 1.19E+08 2.54E+07 2.26E+07 1.75E+07 1.70E+07 2.58E+07 1.13E+08 6.95E+07 1.20E+08 1.77E+07 3.74E+07 3.53E+07 1.21E+07 1.26E+07 3.49E+07 3.60E+07 1.91E+07 2.44E+07 1.86E+07 1.23E+08 3.10E+07 7.12E+07 1.12E+08 6.45E+07 7.37E+07 7.85E+07 8.77E+07
Cer(d18:0+pO/24:1) 6.40E+06 1.24E+08 1.50E+08 7.82E+07 1.14E+08 7.07E+07 8.09E+07 5.26E+07 6.64E+07 6.29E+07 8.92E+07 6.26E+07 1.12E+08 9.83E+07 9.72E+07 9.37E+07 8.10E+07 8.78E+07 1.85E+08 1.41E+08 1.26E+08 1.07E+08 2.02E+08 1.07E+08 6.46E+08 7.54E+08 4.72E+08 1.66E+09 7.06E+08 1.38E+09
Cer(d18:0+pO/30:2) 0.00E+00 0.00E+00 0.00E+00 0.00E+00 0.00E+00 0.00E+00 0.00E+00 0.00E+00 0.00E+00 0.00E+00 0.00E+00 0.00E+00 0.00E+00 0.00E+00 0.00E+00 0.00E+00 0.00E+00 0.00E+00 0.00E+00 1.76E+05 0.00E+00 0.00E+00 0.00E+00 0.00E+00 0.00E+00 0.00E+00 0.00E+00 0.00E+00 0.00E+00 0.00E+00
Cer(d18:0/16:0) 1.09E+06 2.93E+07 2.99E+07 2.41E+07 3.01E+07 1.88E+07 4.68E+06 0.00E+00 0.00E+00 1.49E+06 3.36E+06 1.33E+06 1.73E+06 1.80E+06 1.06E+06 3.46E+06 9.11E+05 9.72E+05 1.05E+06 1.65E+06 1.05E+06 8.62E+05 2.65E+06 5.35E+05 0.00E+00 0.00E+00 5.46E+05 0.00E+00 1.97E+05 0.00E+00
Cer(d18:0/18:0) 1.51E+06 5.82E+07 6.19E+07 5.39E+07 6.22E+07 5.21E+07 1.73E+07 2.55E+06 2.99E+06 4.60E+06 4.72E+06 6.78E+06 5.33E+06 1.05E+07 4.95E+06 5.39E+06 6.25E+06 5.23E+06 8.18E+06 4.41E+06 3.42E+06 2.77E+06 8.40E+06 1.91E+06 9.34E+06 9.40E+06 5.15E+06 4.84E+06 1.06E+07 5.49E+06
Cer(d18:0/22:0) 9.58E+05 5.13E+06 2.52E+06 1.92E+06 2.82E+06 2.25E+06 1.09E+07 2.26E+06 4.37E+06 3.44E+06 3.95E+06 3.12E+06 2.23E+07 1.89E+07 1.67E+07 2.80E+06 6.85E+06 2.43E+06 1.10E+07 1.16E+06 3.79E+06 4.40E+06 9.08E+06 7.47E+06 6.66E+07 1.02E+08 3.54E+07 7.66E+07 7.42E+07 6.81E+07
Cer(d18:0/24:0) 3.78E+06 8.66E+06 6.12E+06 1.80E+06 3.47E+06 3.22E+06 2.52E+06 4.81E+06 5.51E+06 5.62E+06 8.53E+06 5.37E+06 1.84E+06 4.86E+06 3.91E+06 3.68E+06 1.78E+06 3.21E+06 5.52E+06 4.09E+06 5.42E+06 5.51E+06 5.11E+06 4.78E+06 9.88E+07 1.15E+08 4.24E+07 2.52E+08 7.28E+07 1.60E+08
Cer(d18:0/24:0+O) 4.43E+05 0.00E+00 4.16E+05 5.95E+05 0.00E+00 7.75E+04 1.29E+05 7.04E+04 1.38E+05 1.55E+06 1.11E+06 1.33E+06 4.01E+05 2.53E+05 6.55E+05 4.20E+05 5.24E+05 4.74E+05 4.79E+06 5.16E+06 4.67E+06 5.45E+06 7.94E+06 3.23E+06 7.47E+07 8.91E+07 4.62E+07 2.80E+08 5.62E+07 2.29E+08
Cer(d18:1+hO/18:0) 9.44E+05 4.96E+07 6.36E+07 3.54E+07 5.31E+07 4.18E+07 1.26E+08 8.25E+07 9.89E+07 8.84E+07 1.04E+08 6.45E+07 2.20E+08 2.08E+08 1.89E+08 1.95E+08 1.51E+08 1.54E+08 2.71E+08 2.44E+08 2.43E+08 2.24E+08 3.03E+08 2.24E+08 3.20E+08 3.31E+08 4.16E+08 3.77E+08 4.66E+08 3.20E+08
Cer(d18:1/16:0) 4.52E+06 4.67E+08 5.14E+08 2.73E+08 3.34E+08 2.48E+08 1.50E+08 7.44E+07 1.11E+08 1.03E+08 1.18E+08 1.38E+08 1.27E+08 1.30E+08 1.18E+08 1.17E+08 1.11E+08 1.06E+08 1.23E+08 1.28E+08 1.06E+08 1.05E+08 1.14E+08 1.31E+08 1.29E+08 1.44E+08 1.27E+08 1.24E+08 1.36E+08 1.58E+08
Cer(d18:1/18:0) 1.72E+07 4.76E+08 4.36E+08 4.20E+08 4.60E+08 5.13E+08 4.23E+08 1.63E+08 1.66E+08 1.73E+08 1.64E+08 2.64E+08 2.35E+08 3.36E+08 2.81E+08 2.01E+08 2.05E+08 1.39E+08 3.14E+08 2.51E+08 2.47E+08 2.16E+08 3.25E+08 2.19E+08 4.23E+08 5.04E+08 4.82E+08 4.69E+08 5.84E+08 5.58E+08
Cer(d18:1/18:1) 2.54E+05 2.90E+05 6.56E+05 6.32E+04 0.00E+00 3.04E+04 1.56E+06 3.87E+05 2.10E+06 1.94E+06 1.49E+06 2.47E+06 7.35E+06 7.26E+06 5.99E+06 5.65E+06 6.68E+06 8.73E+06 1.61E+07 1.69E+07 2.47E+07 1.73E+07 4.86E+07 2.07E+07 1.31E+08 1.55E+08 9.25E+07 1.87E+08 2.47E+08 2.15E+08
Cer(d18:1/20:0) 1.46E+04 1.40E+06 1.67E+06 1.14E+06 1.36E+06 1.37E+06 1.25E+06 7.14E+05 7.50E+05 7.82E+05 9.09E+05 7.49E+05 2.77E+06 2.65E+06 2.55E+06 2.14E+06 1.83E+06 1.83E+06 3.36E+06 3.17E+06 3.96E+06 3.22E+06 3.30E+06 2.47E+06 8.67E+06 9.28E+06 9.42E+06 1.19E+07 1.07E+07 1.26E+07
Cer(d18:1/22:0) 1.38E+06 2.19E+07 3.63E+07 2.39E+07 1.19E+08 1.40E+08 1.45E+08 1.29E+08 5.50E+07 9.19E+07 1.02E+08 1.19E+08 2.69E+08 3.45E+08 1.51E+08 1.91E+08 1.33E+08 1.79E+08 1.75E+08 6.68E+07 3.94E+07 6.88E+07 7.08E+07 6.14E+07 9.65E+07 1.37E+08 7.03E+07 9.73E+07 1.15E+08 9.04E+07
Cer(d18:1/22:1) 6.57E+05 0.00E+00 1.70E+04 7.12E+05 4.80E+05 3.40E+05 2.11E+06 1.37E+06 1.61E+06 1.67E+06 1.29E+06 6.74E+05 9.26E+06 7.15E+06 9.42E+06 9.77E+06 1.06E+07 1.47E+07 6.43E+07 6.82E+07 6.33E+07 6.38E+07 8.10E+07 6.85E+07 7.41E+08 7.89E+08 5.12E+08 1.84E+09 6.86E+08 1.51E+09
Cer(d18:1/23:0) 4.72E+05 5.53E+05 1.56E+06 1.47E+06 1.49E+06 1.33E+06 1.38E+06 9.28E+05 1.27E+06 1.50E+06 1.44E+06 1.00E+06 2.47E+06 1.72E+06 1.90E+06 2.26E+06 2.47E+06 1.66E+06 4.20E+06 4.13E+06 4.04E+06 2.28E+06 3.78E+06 3.84E+05 2.11E+06 3.16E+06 2.80E+06 2.48E+06 2.36E+06 2.73E+06
Cer(d18:1/24:0) 9.76E+06 1.03E+08 2.40E+08 1.63E+08 7.30E+07 4.62E+07 3.21E+07 4.39E+07 1.06E+08 2.20E+08 1.07E+08 1.70E+08 1.63E+08 1.33E+08 1.05E+08 1.84E+08 6.80E+07 1.42E+08 6.48E+07 7.76E+07 7.32E+07 6.49E+07 9.79E+07 7.61E+07 1.39E+08 1.78E+08 1.28E+08 1.28E+08 1.54E+08 1.41E+08
Cer(d18:1/24:1) 9.35E+06 4.28E+08 4.10E+08 2.12E+08 2.93E+08 1.98E+08 2.19E+08 1.02E+08 1.24E+08 1.33E+08 2.14E+08 1.66E+08 3.25E+08 2.14E+08 2.88E+08 2.48E+08 2.38E+08 2.28E+08 4.22E+08 2.93E+08 2.93E+08 2.65E+08 4.29E+08 2.51E+08 1.20E+09 1.27E+09 9.42E+08 3.24E+09 1.39E+09 3.10E+09
Cer(d18:1/24:2) 1.17E+06 0.00E+00 0.00E+00 0.00E+00 0.00E+00 0.00E+00 0.00E+00 1.99E+05 2.05E+05 1.59E+05 1.72E+05 1.24E+05 3.72E+05 6.23E+05 8.03E+05 4.23E+05 5.74E+05 0.00E+00 8.02E+05 3.33E+06 3.64E+06 1.28E+06 2.34E+06 1.51E+06 5.70E+07 4.76E+07 2.37E+07 4.33E+08 3.79E+07 3.55E+08
Cer(d18:1/2:0) 1.08E+06 4.17E+07 4.28E+07 1.75E+07 2.14E+07 1.79E+07 2.43E+07 4.13E+06 1.19E+07 1.48E+07 7.86E+06 8.25E+06 1.16E+06 8.54E+05 1.05E+06 1.03E+06 1.82E+06 8.53E+05 6.20E+05 8.22E+05 9.04E+05 7.81E+05 6.98E+05 8.90E+05 3.76E+06 7.04E+06 8.76E+06 9.87E+06 4.09E+06 4.65E+06
Cer(d18:2/18:0) 2.11E+06 3.42E+08 3.83E+08 1.89E+08 2.70E+08 1.90E+08 4.73E+08 2.95E+08 3.98E+08 4.26E+08 4.72E+08 3.64E+08 7.85E+08 7.99E+08 6.89E+08 6.76E+08 5.99E+08 6.29E+08 1.18E+09 1.00E+09 1.03E+09 9.91E+08 1.23E+09 9.67E+08 1.90E+09 1.93E+09 1.96E+09 1.68E+09 1.84E+09 1.73E+09
Cer(d20:1/15:1) 4.05E+04 5.31E+06 7.93E+06 4.20E+06 5.08E+06 3.75E+06 1.18E+07 8.08E+06 8.02E+06 8.24E+06 9.01E+06 7.83E+06 2.47E+07 2.28E+07 2.50E+07 2.12E+07 1.71E+07 1.77E+07 3.49E+07 3.41E+07 4.08E+07 3.46E+07 3.52E+07 2.51E+07 8.75E+07 9.21E+07 1.02E+08 9.21E+07 1.16E+08 1.03E+08
Cer(d20:1/2:0) 4.58E+05 4.11E+07 3.29E+07 1.76E+07 1.90E+07 1.46E+07 2.32E+07 5.20E+06 1.32E+07 1.33E+07 9.02E+06 8.82E+06 1.62E+06 1.29E+06 1.25E+06 1.59E+06 1.23E+06 1.38E+06 1.90E+06 1.04E+06 9.92E+05 1.35E+06 1.62E+06 1.35E+06 4.80E+06 7.57E+06 1.09E+07 1.23E+07 5.88E+06 6.64E+06
CerG1(d16:1+hO/14:0+O) 5.41E+07 6.98E+07 1.05E+08 5.31E+07 4.49E+06 4.24E+07 4.95E+07 7.38E+07 1.08E+08 5.04E+07 9.62E+07 9.90E+07 5.18E+07 4.57E+07 3.57E+07 4.11E+07 5.08E+07 4.85E+07 4.01E+07 2.57E+07 9.80E+06 3.13E+07 3.62E+07 2.69E+05 5.63E+07 5.52E+07 5.50E+07 2.35E+07 3.09E+07 2.36E+07
CerG1(d18:0+pO/16:0) 5.62E+05 4.64E+07 8.90E+07 5.00E+07 6.63E+07 4.64E+07 1.62E+07 1.27E+07 2.35E+07 1.35E+07 1.30E+07 1.07E+07 2.76E+07 2.54E+07 2.42E+07 2.41E+07 1.96E+07 1.95E+07 3.90E+07 3.33E+07 3.85E+07 2.98E+07 5.70E+07 3.04E+07 4.00E+07 5.56E+07 4.25E+07 5.27E+07 5.43E+07 6.21E+07
CerG1(d18:0+pO/18:0) 1.11E+07 2.10E+08 1.57E+08 1.10E+08 1.32E+08 7.08E+07 7.55E+07 4.03E+06 3.71E+05 1.41E+08 1.53E+08 1.53E+08 1.90E+08 1.98E+08 2.06E+08 1.67E+08 1.73E+08 1.51E+08 2.35E+08 4.08E+07 2.36E+07 1.04E+07 2.58E+08 1.63E+07 7.00E+07 3.50E+08 2.58E+08 5.81E+07 4.02E+07 5.23E+07
CerG1(d18:0+pO/18:1) 4.21E+05 4.76E+06 4.24E+06 5.15E+06 2.39E+06 1.28E+06 3.14E+06 5.32E+06 9.49E+06 6.60E+06 7.92E+06 5.60E+06 3.79E+07 3.68E+07 3.76E+07 2.91E+07 1.42E+07 1.79E+07 8.76E+07 6.82E+07 9.58E+07 7.36E+07 1.25E+08 9.76E+07 4.26E+08 5.41E+08 4.02E+08 8.00E+08 5.00E+08 7.58E+08
CerG1(d18:0+pO/20:0+O) 0.00E+00 1.20E+05 0.00E+00 0.00E+00 0.00E+00 0.00E+00 3.04E+04 0.00E+00 6.37E+05 0.00E+00 0.00E+00 0.00E+00 1.66E+06 2.69E+06 5.68E+05 7.40E+05 7.36E+05 2.69E+06 2.12E+07 2.27E+07 3.04E+07 2.10E+07 2.43E+07 2.27E+07 2.14E+08 3.40E+08 1.36E+08 6.42E+08 2.16E+08 4.39E+08
CerG1(d18:0+pO/24:2) 0.00E+00 4.23E+05 2.70E+05 0.00E+00 0.00E+00 0.00E+00 3.67E+05 3.05E+05 7.93E+05 8.82E+05 1.28E+05 3.64E+05 3.34E+06 1.92E+06 2.65E+06 2.13E+06 2.64E+06 3.80E+06 1.71E+07 1.60E+07 1.33E+07 1.31E+07 2.37E+07 2.30E+07 3.48E+08 2.95E+08 1.57E+08 2.09E+09 4.18E+08 1.57E+09
CerG1(d18:0/22:0+O) 1.41E+04 0.00E+00 9.60E+03 4.37E+05 1.35E+06 4.71E+05 1.29E+05 1.81E+05 4.73E+04 3.08E+05 1.75E+05 3.49E+05 1.40E+06 1.22E+06 1.57E+06 1.93E+06 1.80E+06 4.03E+06 2.04E+07 2.44E+07 2.22E+07 2.52E+07 1.70E+07 2.11E+07 2.22E+08 1.96E+08 1.22E+08 6.88E+08 1.79E+08 5.67E+08
CerG1(d18:0/24:0) 4.50E+04 2.36E+06 5.35E+06 4.14E+06 6.17E+06 3.27E+06 1.76E+07 1.84E+05 1.02E+06 2.66E+05 2.45E+05 3.99E+05 1.21E+06 6.14E+05 1.96E+06 4.33E+05 5.88E+05 3.41E+05 8.84E+06 9.99E+06 7.61E+06 9.74E+06 1.10E+07 1.10E+07 2.47E+08 3.29E+08 1.08E+08 7.93E+08 1.63E+08 5.82E+08
CerG1(d18:0/24:0+O) 0.00E+00 5.17E+05 2.47E+05 0.00E+00 3.33E+05 1.32E+05 2.60E+05 5.05E+05 0.00E+00 3.57E+05 0.00E+00 1.17E+05 5.43E+06 3.97E+06 2.77E+06 2.86E+06 2.17E+06 2.86E+06 2.29E+07 1.84E+07 1.41E+07 1.57E+07 2.57E+07 2.15E+07 3.86E+08 2.26E+08 9.79E+07 6.49E+08 1.26E+08 5.21E+08
CerG1(d18:1+hO/18:1) 4.44E+05 1.78E+05 3.35E+05 5.07E+04 1.07E+05 2.88E+05 6.58E+04 0.00E+00 0.00E+00 0.00E+00 2.22E+05 1.08E+06 3.68E+05 6.40E+05 8.46E+05 3.06E+05 5.15E+05 4.07E+05 2.79E+06 5.37E+05 7.15E+05 5.32E+05 1.16E+06 9.09E+05 3.18E+06 3.93E+06 4.14E+06 3.26E+06 2.11E+07 4.05E+06
CerG1(d18:1/16:0) 1.57E+07 2.23E+08 2.21E+08 1.15E+08 1.66E+08 9.32E+07 2.94E+07 3.26E+07 4.57E+07 3.03E+07 4.45E+07 4.56E+07 6.22E+07 5.92E+07 5.60E+07 4.35E+07 4.91E+07 3.89E+07 7.85E+07 3.93E+07 4.78E+07 3.62E+07 1.37E+08 3.34E+07 1.06E+08 8.60E+07 6.78E+07 1.20E+08 1.71E+08 1.66E+08
CerG1(d18:1/18:0) 1.59E+07 5.66E+08 6.41E+08 3.63E+08 4.50E+08 2.86E+08 3.17E+08 1.75E+08 2.84E+08 3.10E+08 2.84E+08 3.00E+08 4.77E+08 5.92E+08 6.11E+08 4.28E+08 5.67E+08 3.82E+08 6.92E+08 6.09E+08 6.28E+08 5.89E+08 8.23E+08 6.41E+08 1.49E+09 1.40E+09 1.05E+09 1.31E+09 1.74E+09 1.25E+09
CerG1(d18:1/18:0+O) 0.00E+00 8.87E+05 0.00E+00 1.43E+05 3.37E+05 1.96E+05 1.61E+06 1.30E+06 2.48E+06 5.29E+06 8.12E+06 9.48E+06 8.04E+06 9.69E+06 3.27E+07 1.13E+07 2.36E+07 1.94E+07 8.48E+07 2.54E+07 3.29E+07 2.45E+07 1.55E+08 3.31E+07 8.37E+07 1.47E+08 1.00E+08 1.37E+08 1.11E+09 1.27E+08
CerG1(d18:1/18:1) 1.54E+06 5.73E+06 2.14E+06 5.35E+06 3.00E+06 4.60E+06 4.11E+06 8.38E+06 1.54E+07 1.37E+07 1.58E+07 1.44E+07 4.56E+07 3.16E+07 5.65E+07 2.80E+07 4.80E+07 5.13E+07 1.73E+08 9.67E+07 1.18E+08 1.00E+08 3.22E+08 1.22E+08 6.11E+08 6.86E+08 5.01E+08 9.39E+08 1.57E+09 8.12E+08
CerG1(d18:1/20:0+O) 0.00E+00 1.20E+05 0.00E+00 0.00E+00 0.00E+00 0.00E+00 3.04E+04 0.00E+00 6.37E+05 0.00E+00 0.00E+00 0.00E+00 1.66E+06 2.69E+06 5.68E+05 7.40E+05 7.36E+05 2.69E+06 2.12E+07 2.27E+07 3.04E+07 2.10E+07 2.43E+07 2.27E+07 2.14E+08 3.40E+08 1.39E+08 6.91E+08 2.16E+08 4.39E+08
CerG1(d18:1/20:1) 0.00E+00 1.20E+05 0.00E+00 0.00E+00 0.00E+00 0.00E+00 3.04E+04 0.00E+00 6.37E+05 0.00E+00 0.00E+00 0.00E+00 1.81E+06 2.69E+06 5.68E+05 7.40E+05 7.36E+05 2.69E+06 2.12E+07 2.27E+07 3.04E+07 2.10E+07 2.43E+07 2.27E+07 2.43E+08 2.86E+08 1.36E+08 6.42E+08 2.17E+08 4.38E+08
CerG1(d18:1/22:0) 4.20E+06 2.41E+07 3.55E+07 2.72E+07 2.84E+07 2.51E+07 1.66E+07 1.16E+07 2.15E+07 1.77E+07 8.52E+06 8.24E+06 2.58E+07 2.20E+07 2.79E+07 2.31E+07 2.73E+07 3.15E+07 6.97E+07 6.63E+07 6.73E+07 6.22E+07 7.25E+07 6.38E+07 3.26E+08 3.82E+08 2.78E+08 6.61E+08 3.62E+08 5.85E+08
CerG1(d18:1/22:0+O) 1.14E+06 0.00E+00 0.00E+00 8.51E+05 1.86E+06 0.00E+00 3.91E+06 1.92E+06 5.45E+06 5.69E+06 1.02E+06 3.17E+06 3.86E+07 2.86E+07 3.45E+07 2.96E+07 3.18E+07 3.93E+07 1.62E+08 1.70E+08 1.63E+08 1.53E+08 1.88E+08 1.78E+08 1.65E+09 1.78E+09 1.15E+09 4.16E+09 1.63E+09 3.36E+09
CerG1(d18:1/22:1) 1.14E+06 0.00E+00 0.00E+00 8.51E+05 1.86E+06 0.00E+00 3.91E+06 1.92E+06 5.44E+06 5.69E+06 1.02E+06 3.17E+06 3.83E+07 2.82E+07 3.43E+07 2.96E+07 3.18E+07 3.93E+07 1.62E+08 1.70E+08 1.63E+08 1.53E+08 1.88E+08 1.78E+08 1.65E+09 1.78E+09 1.15E+09 4.16E+09 1.63E+09 3.35E+09
CerG1(d18:1/23:0) 0.00E+00 0.00E+00 0.00E+00 6.01E+05 0.00E+00 5.00E+05 2.91E+05 5.42E+05 4.74E+05 2.01E+05 1.66E+05 1.40E+05 1.71E+06 7.13E+05 1.02E+06 7.44E+05 8.07E+05 1.32E+06 1.05E+07 8.76E+06 9.84E+06 7.39E+06 9.07E+06 7.12E+06 1.04E+08 1.61E+08 7.47E+07 5.03E+08 1.02E+08 3.36E+08
CerG1(d18:1/23:0+O) 1.09E+05 0.00E+00 1.38E+05 0.00E+00 0.00E+00 0.00E+00 2.18E+05 3.38E+05 0.00E+00 5.87E+05 5.40E+05 1.84E+05 1.75E+06 9.91E+05 7.73E+05 1.17E+06 5.49E+05 1.43E+06 9.43E+06 9.48E+06 1.31E+07 8.23E+06 1.09E+07 1.07E+07 1.55E+08 1.40E+08 8.31E+07 1.20E+09 1.22E+08 8.02E+08
CerG1(d18:1/23:1) 1.56E+05 0.00E+00 1.38E+05 0.00E+00 0.00E+00 0.00E+00 2.18E+05 3.38E+05 0.00E+00 5.87E+05 5.40E+05 1.90E+05 1.10E+06 9.93E+05 8.11E+05 1.17E+06 5.41E+05 1.43E+06 9.43E+06 9.49E+06 1.31E+07 8.33E+06 1.12E+07 1.07E+07 1.55E+08 1.40E+08 8.56E+07 1.19E+09 1.24E+08 8.70E+08
CerG1(d18:1/24:0) 6.03E+06 1.24E+08 1.35E+08 7.71E+07 1.14E+08 3.98E+07 4.00E+07 1.78E+07 2.23E+07 1.94E+07 2.31E+07 2.27E+07 7.37E+07 4.62E+07 6.51E+07 2.72E+07 3.29E+07 3.08E+07 1.31E+08 1.76E+08 1.35E+08 1.54E+08 2.07E+08 1.26E+08 1.25E+09 1.53E+09 7.23E+08 3.12E+09 1.50E+09 2.28E+09
CerG1(d18:1/24:0+O) 4.86E+05 6.17E+07 5.11E+07 3.00E+07 4.75E+07 2.64E+07 1.97E+07 1.99E+06 4.80E+06 7.33E+06 2.81E+06 2.74E+06 3.25E+07 2.72E+07 2.67E+07 2.73E+07 2.39E+07 3.62E+07 1.29E+08 1.43E+08 1.38E+08 1.21E+08 1.72E+08 1.52E+08 1.91E+09 2.22E+09 1.28E+09 6.87E+09 1.84E+09 5.47E+09
CerG1(d18:1/24:1) 9.07E+05 1.23E+08 9.17E+07 3.00E+07 6.05E+07 3.78E+07 2.95E+07 3.95E+06 1.09E+07 1.47E+07 5.69E+06 6.86E+06 5.96E+07 5.55E+07 4.99E+07 4.66E+07 4.69E+07 6.19E+07 2.53E+08 2.83E+08 2.72E+08 2.37E+08 3.58E+08 2.99E+08 3.70E+09 4.04E+09 2.37E+09 1.19E+10 3.74E+09 9.90E+09
CerG1(d18:1/24:2) 0.00E+00 4.23E+05 2.69E+05 0.00E+00 0.00E+00 0.00E+00 3.67E+05 3.05E+05 7.93E+05 8.72E+05 1.21E+05 3.64E+05 3.34E+06 1.92E+06 1.82E+06 2.13E+06 2.64E+06 3.78E+06 1.66E+07 1.59E+07 1.32E+07 1.31E+07 2.37E+07 2.30E+07 2.73E+08 2.75E+08 1.53E+08 2.00E+09 1.94E+08 1.51E+09
CerG1(d18:1/25:0) 6.84E+04 0.00E+00 2.15E+02 0.00E+00 1.45E+05 2.35E+05 0.00E+00 4.20E+05 2.02E+05 1.38E+05 0.00E+00 1.61E+03 3.28E+04 1.97E+05 1.65E+03 8.54E+04 7.13E+04 8.57E+04 3.36E+05 5.60E+05 2.27E+05 1.04E+05 5.09E+05 6.61E+05 1.66E+07 1.21E+07 7.90E+06 1.15E+08 8.34E+06 6.02E+07
CerG1(d18:1/25:0+O) 0.00E+00 1.03E+05 0.00E+00 0.00E+00 0.00E+00 0.00E+00 1.30E+06 1.17E+05 0.00E+00 1.04E+05 6.31E+04 1.44E+05 0.00E+00 1.01E+05 2.55E+05 0.00E+00 2.01E+05 3.67E+04 4.91E+05 0.00E+00 0.00E+00 2.71E+05 7.50E+05 1.23E+05 2.16E+07 1.52E+07 8.46E+06 2.58E+08 1.23E+07 1.84E+08
CerG1(d18:1/26:0+O) 0.00E+00 5.74E+05 5.11E+05 1.51E+05 0.00E+00 1.88E+05 0.00E+00 0.00E+00 0.00E+00 0.00E+00 9.56E+04 0.00E+00 0.00E+00 1.06E+05 0.00E+00 0.00E+00 3.94E+05 0.00E+00 4.33E+05 1.38E+05 1.93E+05 1.68E+05 4.03E+05 3.28E+05 2.22E+07 2.13E+07 1.30E+07 1.42E+08 2.31E+07 1.15E+08
CerG1(d24:0+pO/18:0) 0.00E+00 0.00E+00 1.85E+05 0.00E+00 1.96E+05 7.15E+05 8.66E+05 3.22E+05 0.00E+00 3.57E+05 0.00E+00 1.17E+05 5.43E+06 3.48E+06 3.25E+06 1.84E+06 2.90E+06 3.05E+06 5.46E+07 2.34E+07 2.35E+07 1.90E+07 2.98E+07 1.61E+07 2.79E+08 3.94E+08 2.16E+08 4.92E+08 2.67E+08 8.47E+08
CerP(d13:0/8:0) 1.60E+05 2.64E+07 2.76E+07 1.29E+07 2.07E+07 1.22E+07 2.08E+07 1.13E+07 2.22E+07 1.50E+07 1.50E+07 1.53E+07 8.20E+06 1.05E+07 1.03E+07 9.63E+06 9.23E+06 1.00E+07 1.21E+07 1.19E+07 1.43E+07 1.72E+07 1.59E+07 1.12E+07 4.49E+07 8.78E+07 9.01E+07 9.65E+07 3.01E+07 2.59E+07
CerP(d22:0+pO/16:0+2O) 8.89E+06 9.20E+08 1.23E+09 5.63E+08 7.42E+08 6.37E+08 1.02E+09 6.02E+08 1.08E+09 1.13E+09 1.21E+09 1.13E+09 1.65E+07 2.33E+07 1.65E+07 1.25E+07 1.47E+07 2.14E+07 3.90E+07 3.59E+07 3.38E+07 2.17E+07 6.88E+07 1.99E+07 2.99E+08 3.13E+08 5.65E+08 5.00E+08 7.45E+08 3.78E+08
CerP(d22:0+pO/18:2+2O) 1.55E+07 1.02E+09 7.64E+08 6.17E+08 7.77E+08 8.03E+08 1.23E+09 5.72E+08 7.12E+08 9.68E+08 1.02E+09 1.06E+09 2.18E+07 2.25E+07 2.29E+07 2.04E+07 2.22E+07 2.64E+07 2.43E+07 1.85E+07 2.24E+07 2.11E+07 4.05E+07 2.97E+07 4.31E+08 7.08E+08 6.30E+08 9.21E+08 6.26E+08 5.36E+08
ChE(18:1) 6.53E+07 3.66E+04 1.43E+07 6.59E+06 2.89E+07 3.01E+07 6.00E+03 5.67E+03 3.20E+04 6.26E+04 1.04E+07 1.89E+06 1.13E+05 2.80E+06 2.34E+06 1.46E+06 7.52E+05 5.08E+05 1.11E+05 3.14E+03 3.31E+03 5.29E+03 4.11E+03 4.60E+03 7.95E+04 1.76E+04 2.80E+03 6.38E+03 4.18E+05 7.17E+03
ChE(18:2) 2.07E+09 5.40E+05 3.98E+06 1.89E+06 9.68E+06 1.07E+07 5.55E+06 4.74E+05 4.48E+05 5.60E+06 2.10E+06 7.32E+06 8.34E+06 4.42E+06 3.00E+06 9.97E+06 2.71E+06 6.47E+06 3.83E+06 2.51E+06 2.41E+06 3.96E+06 2.60E+06 2.02E+06 1.39E+06 4.38E+06 6.66E+05 4.11E+06 1.15E+07 3.06E+06
ChE(20:4) 1.42E+09 2.81E+07 2.53E+07 1.86E+07 2.95E+07 1.81E+07 1.50E+07 7.53E+06 1.14E+07 9.61E+06 1.10E+07 7.04E+06 6.84E+06 1.78E+07 9.29E+06 1.65E+07 1.37E+07 1.46E+07 1.63E+07 1.45E+07 9.93E+06 1.00E+07 1.76E+07 1.31E+07 2.34E+07 2.07E+07 1.52E+07 1.25E+07 5.75E+07 1.57E+07
ChE(22:6) 4.70E+08 3.44E+06 1.08E+07 1.27E+07 1.13E+07 6.87E+06 2.66E+06 2.83E+06 2.85E+06 6.84E+05 7.54E+05 2.11E+06 3.35E+06 4.71E+06 3.61E+06 2.95E+06 3.05E+06 3.95E+06 5.09E+06 4.84E+06 3.86E+06 5.55E+06 3.76E+06 3.49E+06 1.06E+07 6.33E+06 1.15E+07 6.71E+06 2.23E+07 1.09E+07
Co(Q8) 3.67E+07 1.63E+05 8.09E+01 3.41E+05 7.72E+01 0.00E+00 0.00E+00 0.00E+00 2.95E+03 7.49E+04 1.36E+03 1.74E+04 2.16E+03 1.11E+05 8.85E+04 0.00E+00 0.00E+00 0.00E+00 0.00E+00 4.23E+03 0.00E+00 8.28E+01 0.00E+00 0.00E+00 0.00E+00 6.13E+01 4.24E+03 0.00E+00 1.32E+03 5.90E+03
Co(Q9) 1.11E+09 3.49E+07 6.20E+07 2.78E+07 5.29E+07 3.09E+07 1.12E+08 2.78E+07 5.09E+07 2.66E+07 2.56E+07 2.53E+07 1.39E+08 1.14E+08 1.38E+08 1.29E+08 1.08E+08 1.10E+08 1.33E+08 1.34E+08 1.12E+08 1.17E+08 1.46E+08 1.50E+08 1.45E+08 1.48E+08 1.71E+08 1.28E+08 1.01E+08 1.74E+08
DG(14:0/22:6) 3.51E+06 8.58E+06 9.05E+06 6.98E+06 1.08E+07 5.47E+06 9.02E+06 1.02E+07 3.22E+07 1.79E+07 3.04E+07 1.75E+07 1.64E+07 4.76E+07 3.08E+07 1.43E+07 3.62E+07 3.24E+07 4.78E+07 2.12E+07 3.01E+07 1.90E+07 3.83E+07 3.66E+07 2.40E+07 3.61E+07 1.00E+07 1.69E+07 1.06E+07 2.19E+07
DG(16:0/12:0) 2.65E+07 3.32E+07 2.45E+07 1.00E+07 3.89E+07 3.22E+07 2.41E+07 1.37E+07 1.51E+07 2.33E+07 2.54E+07 3.25E+07 1.77E+07 1.76E+07 1.63E+07 1.56E+07 1.61E+07 1.77E+07 1.17E+07 1.28E+07 1.14E+07 1.07E+07 8.38E+06 1.18E+07 7.36E+06 3.87E+06 5.82E+06 6.98E+06 7.18E+06 4.75E+06
DG(16:0/14:0) 2.77E+08 4.02E+08 6.38E+08 6.14E+08 7.52E+08 5.56E+08 5.39E+08 3.43E+08 4.34E+08 4.56E+08 5.56E+08 6.28E+08 5.42E+08 6.39E+08 5.71E+08 5.81E+08 6.37E+08 6.58E+08 6.21E+08 6.08E+08 5.56E+08 4.58E+08 7.96E+08 4.32E+08 7.84E+08 7.91E+08 5.87E+08 6.33E+08 1.04E+09 8.05E+08
DG(16:0/16:0) 4.50E+09 6.29E+09 6.19E+09 5.69E+09 7.60E+09 4.92E+09 4.32E+09 2.32E+09 2.09E+09 2.06E+09 3.29E+09 3.74E+09 5.01E+09 5.01E+09 4.60E+09 5.09E+09 4.99E+09 5.44E+09 5.59E+09 4.06E+09 3.04E+09 3.43E+09 4.94E+09 3.87E+09 6.56E+09 6.38E+09 6.03E+09 6.04E+09 8.24E+09 1.02E+10
DG(16:0/16:1) 2.43E+06 7.89E+07 2.32E+07 7.74E+07 2.82E+07 3.07E+07 3.00E+07 4.52E+07 5.79E+07 7.59E+07 5.91E+07 6.88E+07 9.77E+07 1.20E+08 1.06E+08 7.96E+07 9.50E+07 7.86E+07 1.49E+08 1.12E+08 9.81E+07 1.01E+08 1.83E+08 1.25E+08 2.82E+08 2.37E+08 1.20E+08 2.29E+08 3.44E+08 2.89E+08
DG(16:0/17:0) 3.74E+07 5.92E+07 5.35E+07 4.35E+07 7.14E+07 4.21E+07 2.22E+07 2.83E+07 3.38E+07 3.22E+07 4.07E+07 4.18E+07 3.71E+07 4.94E+07 5.51E+07 6.13E+07 6.32E+07 4.35E+07 5.04E+07 4.98E+07 3.45E+07 2.81E+07 6.15E+07 3.37E+07 5.23E+07 5.77E+07 4.77E+07 4.82E+07 6.72E+07 7.53E+07
DG(16:0/18:1) 3.60E+08 7.74E+08 7.23E+08 6.54E+08 8.02E+08 6.61E+08 6.95E+08 4.21E+08 3.96E+08 3.43E+08 4.70E+08 3.90E+08 2.79E+08 5.86E+08 2.87E+08 6.07E+08 4.77E+08 3.16E+08 3.75E+08 2.85E+08 2.31E+08 3.40E+08 5.00E+08 3.98E+08 5.63E+08 7.39E+08 5.69E+08 7.35E+08 7.40E+08 8.58E+08
DG(16:0/18:3) 1.56E+09 1.20E+09 1.06E+09 1.01E+09 1.19E+09 8.62E+08 1.50E+09 1.10E+09 8.83E+08 8.85E+08 1.14E+09 1.07E+09 1.49E+09 1.46E+09 1.36E+09 1.50E+09 1.51E+09 1.60E+09 1.24E+09 1.36E+09 6.40E+08 1.07E+09 1.36E+09 1.23E+09 1.44E+09 1.41E+09 1.36E+09 1.32E+09 1.65E+09 1.66E+09
DG(16:0/20:4) 5.92E+05 7.62E+07 6.76E+07 4.01E+07 5.34E+07 2.95E+07 2.91E+07 1.90E+07 2.50E+07 2.35E+07 4.25E+07 1.69E+07 1.45E+08 1.31E+08 1.50E+08 1.15E+08 1.06E+08 1.10E+08 1.78E+08 1.50E+08 1.56E+08 1.24E+08 1.73E+08 1.09E+08 2.63E+08 3.39E+08 2.63E+08 2.57E+08 2.99E+08 3.19E+08
DG(16:0/22:3) 1.68E+07 1.94E+07 2.26E+07 1.93E+07 2.51E+07 1.57E+07 8.75E+07 1.22E+08 1.34E+08 1.02E+08 5.08E+07 4.55E+07 7.15E+07 4.26E+07 7.20E+07 4.95E+07 5.69E+07 7.29E+07 5.45E+07 4.14E+07 5.50E+07 4.03E+07 5.41E+07 1.02E+08 5.19E+07 6.89E+07 4.16E+07 4.61E+07 4.67E+07 4.63E+07
DG(16:0/22:6) 0.00E+00 4.97E+07 3.99E+07 2.19E+07 3.36E+07 1.65E+07 1.38E+07 9.51E+06 1.20E+07 1.12E+07 9.94E+06 4.76E+06 1.02E+08 8.24E+07 1.01E+08 8.48E+07 7.01E+07 7.37E+07 1.13E+08 9.43E+07 9.31E+07 8.65E+07 1.46E+08 9.92E+07 2.04E+08 2.99E+08 1.50E+08 2.15E+08 2.70E+08 2.51E+08
DG(18:0/16:0) 6.63E+09 7.36E+09 6.39E+09 6.09E+09 9.27E+09 9.10E+09 1.06E+10 5.53E+09 5.09E+09 4.60E+09 6.20E+09 5.59E+09 8.21E+09 6.65E+09 7.55E+09 8.06E+09 7.84E+09 7.94E+09 6.03E+09 6.15E+09 4.03E+09 4.90E+09 7.18E+09 5.57E+09 7.03E+09 7.70E+09 5.83E+09 6.68E+09 6.92E+09 1.06E+10
DG(18:0/16:1) 1.13E+06 1.50E+06 1.25E+07 1.07E+07 2.08E+07 1.93E+07 1.56E+07 1.75E+07 9.24E+06 2.35E+07 2.02E+06 6.16E+06 3.36E+06 3.93E+07 3.55E+07 5.34E+07 5.10E+07 4.05E+07 3.94E+07 5.02E+07 5.61E+07 5.72E+07 1.13E+07 1.57E+07 5.07E+07 9.91E+07 2.84E+07 1.83E+08 1.98E+08 2.40E+08
DG(18:0/17:0) 1.54E+07 1.77E+07 1.94E+07 1.78E+07 2.54E+07 9.50E+06 9.84E+06 8.69E+06 9.12E+06 1.29E+07 2.14E+07 2.01E+07 9.53E+06 1.43E+07 1.21E+07 1.30E+07 1.42E+07 1.31E+07 1.95E+07 7.52E+06 7.53E+06 6.88E+06 1.36E+07 1.48E+07 1.70E+07 1.17E+07 6.56E+06 9.73E+06 1.00E+07 1.33E+07
DG(18:0/18:0) 4.62E+09 5.42E+09 7.53E+09 1.09E+10 1.05E+10 1.17E+10 1.16E+10 8.48E+09 6.45E+09 7.82E+09 6.86E+09 6.45E+09 6.34E+09 7.38E+09 5.84E+09 6.51E+09 7.72E+09 6.63E+09 1.02E+10 7.20E+09 9.93E+09 8.90E+09 1.54E+10 9.53E+09 1.15E+10 1.44E+10 9.96E+09 1.00E+10 1.16E+10 1.09E+10
DG(18:0/18:1) 2.45E+07 6.17E+07 6.64E+07 3.69E+07 5.52E+07 5.79E+07 3.99E+07 8.75E+07 1.28E+08 1.35E+08 1.19E+08 1.03E+08 4.58E+08 4.21E+08 3.70E+08 4.17E+08 3.34E+08 3.80E+08 5.36E+08 4.22E+08 2.43E+08 3.33E+08 5.81E+08 3.37E+08 1.15E+09 8.72E+08 7.19E+08 8.52E+08 1.27E+09 1.04E+09
DG(18:0/20:0) 1.31E+08 1.94E+08 1.88E+08 2.39E+08 2.42E+08 2.17E+08 8.07E+07 4.22E+07 1.94E+07 1.87E+07 3.57E+07 3.87E+07 4.99E+07 2.26E+07 6.96E+07 4.59E+07 3.59E+07 4.46E+07 2.37E+07 3.20E+07 2.56E+07 1.88E+07 4.62E+07 1.94E+07 2.29E+07 2.85E+07 4.17E+07 1.55E+07 3.22E+07 3.72E+07
DG(18:0/20:3) 8.08E+05 2.91E+07 3.92E+07 2.19E+07 2.64E+07 1.62E+07 1.33E+07 6.71E+06 2.92E+07 1.50E+07 1.16E+07 9.86E+06 4.05E+07 2.99E+07 3.40E+07 2.95E+07 3.37E+07 2.76E+07 4.08E+07 3.54E+07 2.12E+07 2.34E+07 3.76E+07 2.38E+07 7.86E+07 6.69E+07 8.36E+07 8.21E+07 8.59E+07 9.80E+07
DG(18:0/20:4) 9.63E+06 4.46E+08 3.94E+08 2.62E+08 3.85E+08 1.80E+08 2.49E+08 1.51E+08 2.83E+08 2.09E+08 2.50E+08 1.86E+08 1.04E+09 8.54E+08 9.76E+08 8.53E+08 7.90E+08 7.96E+08 1.35E+09 1.08E+09 7.60E+08 8.21E+08 1.68E+09 7.40E+08 2.39E+09 3.51E+09 1.59E+09 1.71E+09 2.21E+09 2.21E+09
DG(18:0/22:0) 4.95E+04 4.25E+04 9.67E+04 8.44E+03 8.61E+05 1.07E+06 9.34E+04 4.86E+03 1.24E+06 6.95E+07 6.43E+05 1.06E+05 2.86E+05 1.12E+04 1.69E+05 4.78E+04 5.17E+05 1.53E+05 1.06E+05 8.91E+03 1.15E+04 3.45E+03 4.83E+03 9.52E+03 1.65E+05 1.12E+05 5.92E+03 6.28E+03 1.01E+05 1.72E+04
DG(18:0/22:6) 3.36E+05 2.00E+07 1.27E+07 8.73E+06 9.85E+06 7.04E+06 8.60E+06 7.62E+06 1.09E+07 7.43E+06 7.90E+06 9.06E+06 5.47E+07 4.50E+07 3.54E+07 3.95E+07 3.59E+07 4.58E+07 5.64E+07 3.54E+07 3.59E+07 3.14E+07 6.15E+07 3.45E+07 1.38E+08 1.68E+08 1.36E+08 1.35E+08 1.93E+08 1.38E+08
DG(18:1/18:1) 8.17E+06 1.09E+08 9.02E+07 8.11E+07 8.63E+07 6.52E+07 5.89E+07 3.00E+07 3.68E+07 3.11E+07 5.13E+07 2.92E+07 1.30E+08 1.07E+08 1.33E+08 1.12E+08 9.80E+07 9.39E+07 1.43E+08 1.12E+08 9.37E+07 8.82E+07 1.50E+08 9.90E+07 3.42E+08 3.28E+08 2.55E+08 3.36E+08 3.77E+08 3.60E+08
DG(18:1/20:4) 2.63E+06 7.79E+07 7.03E+07 5.92E+07 6.72E+07 4.34E+07 7.33E+07 2.21E+07 2.74E+07 2.21E+07 2.48E+07 2.05E+07 1.00E+08 1.16E+08 1.44E+08 9.89E+07 9.91E+07 9.95E+07 1.70E+08 1.43E+08 1.36E+08 9.92E+07 1.41E+08 9.33E+07 2.38E+08 3.27E+08 2.72E+08 2.99E+08 3.28E+08 3.21E+08
DGMG(13:0) 4.22E+06 3.76E+06 3.58E+06 4.70E+06 4.87E+06 3.75E+06 6.92E+06 6.88E+06 8.59E+06 6.37E+06 5.81E+06 5.83E+06 1.17E+07 1.24E+07 1.01E+07 9.96E+06 9.94E+06 8.83E+06 1.56E+07 1.31E+07 1.10E+07 1.10E+07 1.27E+07 1.60E+07 1.46E+07 1.54E+07 1.49E+07 1.50E+07 4.54E+06 7.96E+06
GD1a(d18:1/18:0) 0.00E+00 1.35E+05 0.00E+00 9.46E+03 0.00E+00 0.00E+00 9.72E+04 5.28E+05 1.79E+05 1.24E+04 0.00E+00 4.87E+02 4.45E+04 1.80E+04 4.34E+04 1.40E+05 5.34E+04 1.70E+04 3.37E+02 8.92E+04 1.41E+05 5.29E+04 3.00E+05 1.24E+05 2.86E+05 1.73E+05 2.38E+06 1.61E+06 1.11E+06 9.76E+05
LPC(13:0) 9.73E+05 1.23E+08 1.03E+08 6.39E+07 7.94E+07 4.00E+07 4.84E+07 7.04E+06 7.64E+07 4.30E+07 6.69E+07 6.43E+07 2.19E+07 3.62E+07 4.34E+07 1.90E+07 1.73E+07 1.56E+07 4.49E+07 3.99E+06 3.47E+06 3.72E+06 4.39E+06 3.52E+06 1.59E+08 1.04E+08 2.18E+08 4.82E+07 5.29E+07 6.80E+07
LPC(14:0) 1.73E+06 1.60E+08 1.25E+08 8.23E+07 1.16E+08 6.84E+07 1.53E+08 6.11E+07 1.34E+08 1.35E+08 1.20E+08 1.29E+08 1.67E+08 1.92E+08 1.31E+08 1.64E+08 1.09E+08 1.07E+08 2.39E+08 1.05E+08 1.19E+08 1.15E+08 2.63E+08 1.19E+08 3.90E+08 3.94E+08 3.51E+08 3.11E+08 9.07E+08 5.43E+08
LPC(15:0) 1.00E+06 1.12E+08 8.36E+07 6.94E+07 8.66E+07 4.05E+07 6.48E+07 6.79E+06 1.24E+08 1.38E+08 1.48E+08 1.52E+08 7.69E+07 1.16E+08 7.48E+07 6.22E+07 6.00E+07 4.67E+07 1.23E+08 8.36E+07 6.75E+07 1.12E+07 3.23E+08 1.06E+07 3.70E+08 2.87E+08 5.15E+08 3.64E+08 9.81E+08 3.24E+08
LPC(16:0) 2.75E+07 1.59E+09 1.92E+09 7.46E+08 1.17E+09 1.09E+09 1.84E+09 8.50E+08 1.80E+09 1.48E+09 1.77E+09 1.70E+09 2.33E+09 3.06E+09 2.75E+09 2.32E+09 1.99E+09 1.60E+09 3.45E+09 2.61E+09 2.69E+09 2.34E+09 5.16E+09 2.54E+09 8.51E+09 1.09E+10 1.03E+10 1.20E+10 1.85E+10 1.09E+10
LPC(16:0e) 1.35E+06 8.20E+06 8.23E+06 6.92E+06 9.50E+06 6.02E+06 9.78E+06 5.59E+06 9.43E+06 8.92E+06 7.95E+06 7.23E+06 4.25E+06 4.75E+06 3.07E+06 1.89E+06 1.53E+06 1.77E+06 4.14E+06 5.52E+06 5.83E+06 3.72E+06 3.30E+06 2.35E+06 1.81E+07 2.80E+07 2.55E+07 3.58E+07 5.47E+07 3.62E+07
LPC(16:1) 3.04E+06 1.92E+08 1.21E+08 9.00E+07 8.51E+07 7.02E+07 1.18E+08 8.29E+07 1.54E+08 1.16E+08 1.48E+08 7.93E+07 1.32E+08 1.88E+08 1.24E+08 1.24E+08 1.42E+08 9.78E+07 1.99E+08 1.24E+08 1.37E+08 1.74E+08 3.89E+08 1.24E+08 3.79E+08 4.47E+08 4.20E+08 4.64E+08 9.36E+08 5.72E+08
LPC(16:1p) 1.26E+06 1.49E+07 1.90E+07 8.60E+06 1.06E+07 1.21E+07 1.74E+07 1.43E+07 2.33E+07 1.74E+07 1.73E+07 1.68E+07 3.28E+07 3.12E+07 3.14E+07 2.55E+07 2.32E+07 2.46E+07 3.80E+07 3.24E+07 3.64E+07 3.25E+07 4.20E+07 2.41E+07 7.56E+07 1.50E+08 1.22E+08 1.26E+08 1.30E+08 1.49E+08
LPC(17:0) 8.64E+04 2.95E+06 2.51E+06 1.90E+06 2.14E+06 2.25E+06 2.83E+06 2.43E+06 2.88E+06 3.23E+06 3.18E+06 3.48E+06 4.23E+06 4.84E+06 3.60E+06 2.78E+06 2.80E+06 3.14E+06 7.32E+06 4.68E+06 5.28E+06 5.13E+06 1.01E+07 4.66E+06 1.52E+07 2.85E+07 1.97E+07 3.33E+07 2.31E+07 2.81E+07
LPC(18:0) 4.50E+06 4.72E+08 6.06E+08 3.19E+08 4.10E+08 3.53E+08 3.50E+08 3.15E+08 3.73E+08 2.97E+08 6.03E+08 6.27E+08 9.96E+08 1.29E+09 1.08E+09 6.92E+08 7.50E+08 7.49E+08 1.42E+09 8.33E+08 9.47E+08 7.89E+08 2.09E+09 5.59E+08 3.13E+09 2.54E+09 2.84E+09 3.43E+09 5.10E+09 2.94E+09
LPC(18:1) 1.51E+07 8.65E+08 7.08E+08 5.37E+08 6.74E+08 4.72E+08 7.43E+08 3.61E+08 7.47E+08 6.13E+08 9.08E+08 9.30E+08 9.24E+08 1.26E+09 1.39E+09 7.47E+08 8.43E+08 1.13E+09 1.53E+09 6.32E+08 1.34E+09 8.73E+08 2.08E+09 7.30E+08 3.49E+09 2.42E+09 3.12E+09 3.66E+09 7.19E+09 3.99E+09
LPC(18:2) 1.66E+06 3.54E+07 2.99E+07 2.12E+07 2.75E+07 1.41E+07 2.57E+07 9.56E+06 2.65E+07 2.06E+07 1.76E+07 1.70E+07 3.90E+07 8.22E+07 6.98E+07 5.04E+07 3.89E+07 3.98E+07 6.36E+07 4.33E+07 6.33E+07 3.82E+07 6.21E+07 3.07E+07 1.24E+08 1.46E+08 1.15E+08 1.18E+08 1.63E+08 1.84E+08
LPC(18:3) 1.39E+07 5.65E+07 4.15E+07 1.75E+07 4.39E+07 3.96E+07 5.07E+07 4.62E+07 6.13E+07 5.31E+07 5.09E+07 6.33E+07 1.08E+08 1.30E+08 1.39E+08 1.00E+08 8.95E+07 9.52E+07 1.37E+08 1.09E+08 1.09E+08 8.70E+07 1.33E+08 7.68E+07 4.37E+08 3.65E+08 4.26E+08 3.69E+08 6.23E+08 4.66E+08
LPC(20:3) 8.03E+07 1.46E+08 1.60E+08 1.09E+08 1.04E+08 1.49E+08 1.73E+08 1.10E+08 1.42E+08 1.54E+08 2.34E+08 1.77E+08 1.05E+08 1.39E+08 9.39E+07 8.17E+07 8.59E+07 8.65E+07 1.32E+08 1.16E+08 1.28E+08 8.76E+07 1.82E+08 1.14E+08 3.03E+08 4.33E+08 4.05E+08 5.21E+08 5.40E+08 4.26E+08
LPC(20:4) 4.45E+07 5.97E+07 4.22E+07 1.79E+07 2.74E+07 1.34E+07 1.98E+07 9.91E+06 2.09E+07 1.10E+07 1.92E+07 5.02E+07 4.77E+07 2.09E+08 1.36E+08 4.69E+07 1.10E+08 1.48E+08 1.76E+08 1.05E+08 1.42E+08 9.41E+07 2.50E+08 7.02E+07 3.79E+08 3.75E+08 2.45E+08 3.53E+08 7.86E+08 8.28E+08
LPC(22:4) 1.86E+06 1.74E+06 1.74E+06 4.88E+05 1.04E+06 3.58E+05 2.85E+05 1.35E+05 2.33E+05 1.79E+05 2.51E+05 1.88E+05 2.64E+06 6.87E+06 2.26E+06 2.56E+06 2.59E+06 4.06E+06 6.41E+06 2.76E+06 4.62E+06 2.33E+06 1.02E+07 1.88E+06 1.27E+07 1.56E+07 2.38E+07 1.42E+07 2.71E+07 3.06E+07
LPC(22:6) 3.59E+06 9.94E+06 9.32E+06 4.59E+06 8.27E+06 2.99E+06 7.15E+06 7.79E+06 1.06E+07 3.81E+06 6.07E+06 2.73E+06 4.28E+07 5.22E+07 6.15E+07 3.54E+07 3.21E+07 5.77E+07 8.85E+07 5.24E+07 1.01E+08 4.77E+07 1.39E+08 5.55E+07 2.36E+08 2.57E+08 2.35E+08 2.54E+08 3.86E+08 4.82E+08
LPE(14:0) 0.00E+00 3.93E+06 4.88E+06 2.69E+06 2.96E+06 2.15E+06 2.00E+06 1.12E+06 1.63E+06 1.68E+06 1.56E+06 1.12E+06 7.76E+05 7.23E+05 6.36E+05 7.00E+05 4.83E+05 5.91E+05 6.48E+05 6.46E+05 8.39E+05 9.50E+05 9.38E+05 6.17E+05 2.26E+06 3.76E+06 3.78E+06 4.95E+06 7.30E+06 8.13E+06
LPE(16:0) 3.92E+06 8.91E+07 1.01E+08 4.95E+07 6.95E+07 4.29E+07 7.65E+07 4.85E+07 8.34E+07 6.89E+07 6.32E+07 5.98E+07 6.26E+07 5.65E+07 5.38E+07 5.10E+07 4.14E+07 4.19E+07 6.00E+07 5.63E+07 5.51E+07 6.16E+07 1.25E+08 3.90E+07 1.31E+08 1.41E+08 2.16E+08 2.70E+08 3.50E+08 2.41E+08
LPE(16:0e) 1.09E+04 2.62E+06 3.49E+06 1.52E+06 2.56E+06 2.19E+06 2.82E+06 1.77E+06 2.35E+06 4.57E+06 3.18E+06 2.96E+06 1.00E+06 1.00E+06 8.40E+05 1.16E+06 8.19E+05 9.53E+05 7.54E+05 8.67E+05 1.01E+06 1.26E+06 9.72E+05 6.12E+05 5.02E+06 8.27E+06 1.84E+07 9.36E+06 1.25E+07 9.73E+06
LPE(16:0p) 4.12E+04 1.99E+07 2.36E+07 1.00E+07 1.87E+07 1.31E+07 2.04E+07 1.29E+07 1.72E+07 1.38E+07 1.42E+07 1.22E+07 9.97E+06 1.16E+07 1.05E+07 1.07E+07 9.80E+06 8.39E+06 1.41E+07 1.35E+07 1.31E+07 1.59E+07 1.30E+07 8.75E+06 4.72E+07 6.07E+07 6.66E+07 5.31E+07 2.40E+07 1.96E+07
LPE(16:1) 5.51E+04 1.87E+07 1.55E+07 1.35E+07 1.57E+07 7.46E+06 8.41E+06 4.80E+06 1.01E+07 5.11E+06 1.08E+07 8.54E+06 2.30E+06 2.37E+06 2.47E+06 2.00E+06 1.47E+06 1.52E+06 2.37E+06 1.81E+06 2.18E+06 2.30E+06 2.56E+06 1.44E+06 1.32E+07 1.01E+07 1.82E+07 1.71E+07 1.89E+07 2.25E+07
LPE(18:0) 2.44E+07 2.44E+08 2.39E+08 1.67E+08 2.01E+08 1.67E+08 2.74E+08 1.22E+08 2.52E+08 1.99E+08 2.42E+08 2.03E+08 1.93E+08 2.06E+08 1.93E+08 1.70E+08 1.56E+08 1.64E+08 2.00E+08 1.86E+08 1.91E+08 1.79E+08 2.27E+08 1.50E+08 5.38E+08 6.47E+08 7.97E+08 8.58E+08 6.87E+08 8.89E+08
LPE(18:0p) 6.25E+03 8.68E+06 1.28E+07 5.61E+06 7.86E+06 4.22E+06 8.62E+06 4.74E+06 9.03E+06 7.01E+06 6.98E+06 6.46E+06 1.23E+07 7.98E+06 8.83E+06 1.05E+07 8.57E+06 7.49E+06 1.18E+07 1.09E+07 1.21E+07 1.29E+07 1.24E+07 9.62E+06 3.02E+07 3.70E+07 4.41E+07 4.76E+07 1.63E+07 1.18E+07
LPE(18:1) 1.12E+08 9.89E+07 6.64E+07 6.05E+07 8.00E+07 6.29E+07 6.29E+07 2.56E+07 2.22E+08 6.28E+07 4.54E+07 1.70E+08 5.92E+07 3.21E+08 2.84E+08 4.05E+07 3.00E+08 1.54E+08 1.77E+08 9.03E+07 9.55E+07 9.39E+07 4.39E+08 1.86E+08 3.43E+08 4.77E+08 3.94E+08 4.78E+08 7.02E+08 1.79E+09
LPE(18:1p) 0.00E+00 4.90E+06 7.24E+06 3.74E+06 4.37E+06 3.28E+06 3.15E+06 2.41E+06 2.84E+06 2.64E+06 2.48E+06 2.21E+06 5.46E+06 4.28E+06 4.57E+06 4.84E+06 2.99E+06 4.57E+06 5.00E+06 4.94E+06 5.80E+06 6.08E+06 4.00E+06 2.81E+06 1.31E+07 1.74E+07 1.83E+07 2.14E+07 9.61E+06 8.82E+06
LPE(18:2) 8.17E+03 1.21E+06 1.29E+06 7.07E+05 1.14E+06 6.50E+05 7.06E+05 3.49E+05 3.05E+05 4.41E+05 6.70E+05 4.36E+05 9.13E+05 1.29E+06 8.84E+05 5.53E+05 5.39E+05 5.44E+05 1.18E+06 8.29E+05 9.22E+05 1.03E+06 9.07E+05 8.07E+05 3.25E+06 2.70E+06 3.68E+06 4.92E+06 6.59E+06 9.90E+06
LPE(19:0) 1.89E+04 2.42E+04 0.00E+00 0.00E+00 6.84E+02 9.01E+03 1.59E+04 1.73E+04 2.76E+04 1.82E+04 6.81E+02 5.01E+02 4.10E+04 3.09E+04 7.52E+03 1.62E+04 1.85E+04 3.10E+04 4.43E+04 2.14E+04 5.16E+04 5.80E+04 4.54E+04 2.87E+04 1.20E+06 9.10E+05 2.89E+06 4.29E+06 7.63E+06 7.92E+06
LPE(20:0) 0.00E+00 7.19E+06 5.77E+06 4.28E+06 4.12E+06 3.53E+06 2.43E+06 2.06E+06 2.99E+06 8.22E+05 9.43E+05 6.69E+05 3.61E+06 3.50E+06 3.54E+06 2.94E+06 2.21E+06 3.13E+06 1.18E+07 3.72E+06 1.58E+07 1.30E+07 1.59E+07 9.38E+06 2.88E+07 2.93E+07 3.85E+07 8.10E+06 1.50E+07 1.15E+07
LPE(20:1) 1.20E+06 3.25E+07 2.16E+07 9.63E+06 2.54E+07 7.10E+06 6.91E+06 3.95E+06 8.48E+06 1.55E+07 1.92E+07 1.11E+07 1.60E+07 2.02E+07 1.06E+07 8.82E+06 9.93E+06 9.14E+06 2.03E+07 1.88E+06 2.76E+06 2.29E+06 1.86E+07 2.52E+06 2.44E+07 6.28E+07 1.29E+08 6.10E+07 1.52E+08 1.70E+08
LPE(20:2) 0.00E+00 3.22E+06 4.47E+06 2.77E+06 4.02E+06 1.88E+06 1.74E+06 1.02E+06 1.28E+06 1.64E+06 1.50E+06 1.06E+06 6.94E+05 9.32E+05 1.05E+06 7.38E+05 8.04E+05 1.00E+06 9.18E+05 8.84E+05 1.07E+06 7.25E+05 8.13E+05 4.69E+05 4.77E+06 5.17E+06 8.75E+06 1.09E+07 2.00E+07 1.79E+07
LPE(20:3) 6.60E+05 8.69E+07 5.18E+07 3.72E+07 5.71E+07 2.49E+07 2.79E+07 1.57E+07 5.84E+07 2.96E+07 6.02E+07 2.99E+07 4.98E+07 7.38E+07 1.05E+08 6.03E+07 5.77E+07 8.89E+07 8.57E+07 4.95E+07 6.33E+07 5.43E+07 1.23E+08 5.74E+07 5.86E+08 6.09E+08 7.29E+08 7.21E+08 1.08E+09 1.54E+09
LPE(20:4) 1.33E+07 9.24E+07 8.75E+07 5.84E+07 8.24E+07 3.82E+07 2.94E+07 1.30E+07 2.85E+07 1.90E+07 2.87E+07 2.97E+07 3.84E+07 5.48E+07 4.89E+07 3.44E+07 4.48E+07 2.90E+07 4.53E+07 4.20E+07 5.17E+07 4.60E+07 1.88E+08 3.62E+07 1.63E+08 2.98E+08 4.58E+08 4.71E+08 8.78E+08 1.00E+09
LPE(20:5) 0.00E+00 7.48E+04 1.33E+05 4.17E+04 7.67E+04 3.40E+04 5.37E+04 1.99E+04 7.67E+04 7.42E+04 6.25E+04 2.42E+04 6.73E+04 3.91E+04 5.80E+04 3.20E+04 3.39E+04 3.54E+04 5.69E+04 6.37E+04 6.53E+04 6.18E+04 7.43E+04 3.18E+04 4.99E+05 4.62E+05 7.41E+05 1.23E+06 2.54E+06 4.22E+06
LPE(22:1) 0.00E+00 0.00E+00 2.13E+04 4.65E+02 4.60E+02 1.84E+04 1.83E+04 1.56E+04 2.46E+04 0.00E+00 0.00E+00 0.00E+00 0.00E+00 2.03E+04 5.57E+04 3.49E+04 0.00E+00 4.09E+02 1.67E+04 0.00E+00 0.00E+00 0.00E+00 0.00E+00 0.00E+00 2.97E+05 9.62E+04 1.56E+04 8.13E+05 1.37E+06 4.79E+06
LPE(22:3) 0.00E+00 3.90E+06 4.76E+06 2.36E+06 2.54E+06 1.99E+06 1.44E+06 6.12E+05 5.47E+05 1.07E+06 7.62E+05 5.98E+05 1.78E+05 1.90E+05 1.19E+05 1.94E+05 1.91E+05 1.31E+05 2.08E+05 5.61E+04 1.82E+05 1.00E+05 1.38E+05 8.66E+04 2.64E+06 1.52E+06 4.41E+06 6.41E+06 7.87E+06 1.04E+07
LPE(22:4) 1.27E+06 4.19E+07 3.58E+07 2.18E+07 4.27E+07 1.67E+07 1.26E+07 6.36E+06 4.15E+07 1.92E+07 3.67E+07 1.29E+07 2.01E+07 2.56E+07 1.89E+07 1.11E+07 1.06E+07 1.84E+07 2.65E+07 9.49E+06 9.79E+06 7.70E+06 4.29E+07 8.70E+06 1.47E+08 1.14E+08 1.80E+08 2.21E+08 3.29E+08 5.11E+08
LPE(22:5) 0.00E+00 5.60E+06 6.07E+06 4.08E+06 5.48E+06 3.25E+06 3.35E+06 1.09E+06 1.89E+06 1.59E+06 4.89E+06 1.62E+06 3.26E+06 5.16E+06 4.61E+06 2.83E+06 3.21E+06 2.13E+06 3.63E+06 2.44E+06 2.91E+06 2.16E+06 2.85E+06 2.34E+06 1.99E+07 1.78E+07 2.99E+07 4.73E+07 7.58E+07 1.03E+08
LPE(22:6) 6.16E+05 6.45E+07 6.04E+07 4.62E+07 6.70E+07 2.51E+07 2.88E+07 1.36E+07 3.81E+07 2.18E+07 3.82E+07 2.14E+07 3.59E+07 5.06E+07 8.94E+07 3.21E+07 6.52E+07 5.65E+07 5.37E+07 7.54E+07 6.18E+07 4.25E+07 1.17E+08 4.98E+07 2.82E+08 3.96E+08 5.67E+08 5.86E+08 1.91E+09 1.19E+09
LPEt(16:0) 3.11E+05 1.85E+05 1.60E+05 1.24E+05 1.68E+05 2.30E+04 1.03E+06 1.08E+06 1.45E+06 1.13E+06 1.32E+06 1.23E+06 2.05E+06 2.42E+06 1.69E+06 1.43E+06 1.62E+06 1.65E+06 2.19E+06 1.96E+06 1.81E+06 2.96E+06 1.78E+06 1.68E+06 1.87E+06 1.89E+06 1.84E+06 2.46E+06 3.56E+06 2.41E+06
LPEt(18:0) 8.12E+05 4.23E+05 8.01E+05 7.49E+05 7.77E+05 6.62E+05 7.72E+05 6.91E+05 7.90E+05 6.41E+05 6.68E+05 6.99E+05 9.09E+05 1.13E+06 8.26E+05 8.02E+05 9.17E+05 7.56E+05 1.17E+06 1.26E+06 1.49E+06 1.30E+06 2.15E+06 1.80E+06 2.33E+06 2.21E+06 2.34E+06 3.07E+06 2.09E+06 2.33E+06
LPI(16:0) 6.02E+03 6.30E+05 3.19E+05 1.97E+05 1.45E+05 2.09E+05 5.19E+05 2.37E+05 2.83E+05 2.27E+05 2.15E+05 3.03E+05 2.01E+05 1.31E+05 1.19E+05 3.09E+05 8.80E+04 1.46E+05 8.51E+04 1.87E+05 1.33E+05 1.38E+05 1.34E+05 1.08E+05 5.12E+05 7.40E+05 1.17E+06 1.80E+06 3.45E+06 3.65E+06
LPI(18:0) 5.91E+04 8.56E+06 4.15E+06 3.27E+06 2.50E+06 2.97E+06 6.48E+06 2.49E+06 3.47E+06 3.84E+06 4.43E+06 5.15E+06 4.52E+06 3.24E+06 2.55E+06 4.46E+06 2.75E+06 3.04E+06 2.65E+06 3.83E+06 3.53E+06 3.40E+06 4.05E+06 3.07E+06 8.18E+06 1.55E+07 1.89E+07 2.07E+07 4.55E+07 4.24E+07
LPI(18:1) 0.00E+00 3.49E+05 3.33E+05 2.50E+05 2.65E+05 2.63E+05 4.84E+05 1.93E+05 1.99E+05 1.64E+05 1.94E+05 2.46E+05 2.47E+05 1.36E+05 1.15E+05 3.01E+05 4.23E+04 1.69E+05 9.49E+04 1.05E+05 6.13E+04 1.25E+05 1.20E+05 9.05E+04 5.85E+05 8.37E+05 1.70E+06 1.37E+06 5.43E+06 4.53E+06
LPI(20:4) 0.00E+00 1.45E+05 1.99E+05 7.60E+04 1.08E+05 1.19E+05 1.34E+05 7.56E+04 7.92E+04 4.57E+04 6.32E+04 5.82E+04 4.99E+05 1.93E+05 2.79E+05 4.71E+05 2.56E+05 3.73E+05 2.72E+05 2.81E+05 3.62E+05 2.71E+05 3.14E+05 2.41E+05 2.38E+06 1.73E+06 5.96E+06 6.70E+06 3.87E+07 3.71E+07
LPS(18:0) 5.76E+04 1.13E+07 8.70E+06 9.50E+06 7.52E+06 9.04E+06 2.21E+07 9.44E+06 1.01E+07 8.60E+06 8.30E+06 1.70E+07 8.40E+06 5.79E+06 5.06E+06 1.04E+07 4.58E+06 7.68E+06 5.11E+06 4.18E+06 7.24E+06 4.45E+06 4.59E+06 2.94E+06 1.71E+07 1.76E+07 3.22E+07 4.58E+07 4.71E+07 6.33E+07
LPS(18:1) 0.00E+00 1.36E+05 3.01E+05 7.31E+04 5.69E+04 7.30E+04 1.01E+05 4.58E+04 6.64E+04 4.76E+04 6.30E+04 8.62E+04 7.98E+04 8.20E+04 5.64E+04 1.85E+05 6.40E+04 1.42E+05 1.86E+05 1.33E+05 6.88E+04 2.25E+05 5.67E+04 4.04E+04 8.69E+05 1.17E+06 2.12E+06 3.26E+06 6.46E+06 8.97E+06
LPS(20:3) 0.00E+00 1.21E+05 7.71E+04 6.04E+04 2.86E+04 5.35E+04 6.98E+02 2.65E+04 1.02E+05 4.86E+04 4.00E+04 3.65E+05 5.67E+05 4.81E+05 3.73E+05 1.08E+06 3.65E+05 3.84E+05 7.58E+05 3.51E+05 4.14E+05 5.31E+05 1.58E+06 5.29E+05 5.55E+06 5.26E+06 8.67E+06 1.23E+07 3.14E+07 3.61E+07
LPS(20:4) 2.14E+04 3.25E+04 4.40E+04 3.00E+04 2.41E+04 2.71E+04 1.83E+04 1.75E+04 3.22E+04 9.11E+03 1.08E+04 2.35E+04 2.61E+05 1.20E+05 1.46E+05 2.98E+05 1.05E+05 1.64E+05 1.97E+05 2.00E+05 2.07E+05 4.64E+05 2.23E+05 1.62E+05 6.90E+05 7.57E+05 2.02E+06 1.98E+06 4.82E+06 6.40E+06
LPS(22:6) 0.00E+00 3.96E+05 7.23E+05 4.02E+05 4.26E+05 9.69E+04 3.94E+05 6.07E+04 2.58E+05 1.49E+05 1.68E+05 8.03E+04 2.40E+06 1.50E+06 1.67E+06 2.12E+06 1.55E+06 2.23E+06 1.69E+06 1.72E+06 2.55E+06 3.46E+06 2.02E+06 1.70E+06 8.59E+06 8.14E+06 1.58E+07 1.84E+07 4.60E+07 4.92E+07
LdMePE(14:0) 7.28E+05 3.28E+06 3.19E+06 1.43E+07 2.12E+06 7.25E+06 4.80E+06 2.58E+06 3.94E+06 3.78E+06 2.66E+06 3.25E+06 7.72E+06 6.42E+06 5.76E+06 6.23E+06 4.68E+06 5.32E+06 1.18E+07 7.46E+06 9.24E+06 8.32E+06 7.97E+06 6.21E+06 1.07E+07 7.44E+07 2.24E+07 2.18E+07 2.22E+07 2.32E+07
LdMePE(16:0) 1.08E+06 8.55E+07 6.67E+07 5.47E+07 6.49E+07 5.36E+07 1.10E+08 7.71E+07 9.79E+07 1.37E+08 1.27E+08 1.17E+08 2.12E+08 2.66E+08 1.97E+08 1.96E+08 1.68E+08 1.99E+08 2.93E+08 2.43E+08 3.01E+08 2.97E+08 2.70E+08 2.29E+08 5.45E+08 7.05E+08 6.04E+08 8.46E+08 9.03E+08 9.31E+08
LdMePE(16:1) 5.18E+05 2.99E+07 3.91E+07 3.00E+07 2.35E+07 1.62E+07 1.98E+07 1.15E+07 1.60E+07 3.92E+07 3.06E+07 2.36E+07 2.07E+07 2.64E+07 1.92E+07 1.76E+07 1.69E+07 1.88E+07 4.28E+07 2.80E+07 3.11E+07 3.91E+07 4.07E+07 2.60E+07 9.56E+07 1.29E+08 1.59E+08 2.24E+08 8.55E+07 3.56E+08
LdMePE(18:0) 1.75E+04 7.11E+06 7.50E+06 5.61E+06 4.68E+06 3.44E+06 6.70E+06 4.24E+06 4.38E+06 5.66E+06 4.42E+06 6.27E+06 1.43E+07 1.07E+07 1.30E+07 9.48E+06 8.87E+06 1.01E+07 1.46E+07 1.39E+07 1.81E+07 1.53E+07 1.63E+07 1.10E+07 2.45E+07 3.59E+07 2.87E+07 5.45E+07 4.95E+07 5.82E+07
LdMePE(18:1) 1.58E+04 2.72E+07 2.56E+07 1.13E+07 2.01E+07 7.25E+06 2.94E+07 1.46E+07 1.52E+07 1.83E+07 1.31E+07 1.34E+07 2.68E+07 3.35E+07 2.33E+07 2.13E+07 1.86E+07 2.43E+07 3.23E+07 2.43E+07 2.47E+07 2.94E+07 4.02E+07 2.02E+07 5.32E+07 5.88E+07 8.46E+07 1.11E+08 9.29E+07 1.64E+08
LdMePE(20:4) 0.00E+00 1.02E+05 1.12E+05 0.00E+00 1.19E+03 3.69E+02 0.00E+00 3.53E+02 0.00E+00 2.45E+02 3.55E+04 1.80E+04 2.90E+05 4.83E+05 3.88E+05 2.65E+05 1.88E+05 4.96E+05 5.64E+05 3.65E+05 7.82E+05 5.19E+05 1.03E+06 3.05E+05 2.13E+06 1.96E+06 1.67E+06 2.36E+06 3.65E+06 5.20E+06
MG(16:0) 2.81E+07 3.12E+07 4.75E+07 5.26E+07 5.46E+07 7.68E+07 6.28E+07 5.89E+07 5.18E+07 4.88E+07 3.63E+07 4.22E+07 3.74E+07 4.20E+07 9.34E+07 1.34E+08 1.44E+08 1.39E+08 1.81E+08 1.49E+08 1.69E+08 1.40E+08 2.41E+08 1.06E+08 1.15E+08 1.55E+08 1.36E+08 2.53E+08 2.63E+08 3.30E+08
MG(16:1) 2.67E+07 3.32E+07 3.64E+07 3.83E+07 4.94E+07 3.99E+07 4.15E+07 1.75E+07 1.64E+07 2.39E+07 2.55E+07 2.32E+07 3.02E+07 3.54E+07 3.30E+07 3.31E+07 3.29E+07 2.69E+07 2.55E+07 1.85E+07 4.00E+07 3.31E+07 4.44E+07 3.66E+07 1.95E+07 2.21E+07 1.54E+07 3.92E+07 2.16E+07 3.04E+07
MG(18:0) 4.80E+09 5.28E+09 5.45E+09 5.11E+09 5.78E+09 4.86E+09 5.56E+09 3.74E+09 4.27E+09 3.26E+09 4.25E+09 3.23E+09 5.00E+09 4.57E+09 3.68E+09 5.85E+09 4.75E+09 4.94E+09 4.38E+09 4.12E+09 4.45E+09 4.00E+09 5.77E+09 5.26E+09 2.34E+09 3.72E+09 2.17E+09 3.33E+09 2.65E+09 3.65E+09
MG(18:1) 4.60E+07 7.08E+07 6.30E+07 6.49E+07 7.23E+07 4.20E+07 5.25E+07 2.46E+07 4.25E+07 2.50E+07 2.37E+07 2.53E+07 3.73E+07 4.19E+07 3.64E+07 4.14E+07 3.19E+07 3.92E+07 3.83E+07 3.26E+07 4.22E+07 3.43E+07 5.54E+07 4.90E+07 4.53E+07 2.71E+07 2.91E+07 2.89E+07 2.52E+07 4.66E+07
MGDG(10:4/11:4) 4.71E+06 7.27E+06 5.33E+06 1.28E+07 1.56E+07 1.01E+07 3.73E+06 3.82E+06 5.22E+06 1.73E+07 6.56E+06 1.76E+06 2.08E+06 8.04E+06 8.28E+06 2.16E+06 2.06E+06 2.28E+06 1.99E+06 2.42E+06 2.60E+06 9.46E+06 8.49E+06 2.32E+06 2.41E+06 7.25E+06 6.74E+06 2.76E+06 3.36E+06 4.96E+06
MGDG(14:0/16:0) 4.48E+05 2.65E+07 2.73E+07 8.74E+06 9.58E+06 8.29E+06 1.34E+07 1.08E+07 1.09E+07 1.79E+07 1.85E+07 1.51E+07 2.43E+07 2.32E+07 2.40E+07 1.98E+07 2.09E+07 2.13E+07 1.23E+08 3.52E+07 3.47E+07 6.79E+07 4.97E+07 2.84E+07 4.52E+07 1.42E+08 5.04E+07 4.49E+07 4.72E+07 4.66E+07
MGDG(16:0/18:0) 0.00E+00 3.85E+05 2.08E+06 5.26E+05 8.52E+05 5.01E+05 2.56E+05 2.14E+05 3.36E+05 4.40E+05 4.77E+05 2.45E+05 1.35E+06 1.16E+06 1.32E+06 2.93E+06 1.05E+06 2.83E+06 3.47E+06 4.81E+06 5.13E+06 3.98E+06 4.39E+06 1.72E+06 6.30E+06 1.44E+07 7.15E+06 8.08E+06 6.34E+06 7.52E+06
MGDG(16:0/20:0) 0.00E+00 6.75E+03 1.37E+04 1.33E+04 5.41E+04 2.39E+04 6.35E+03 5.51E+03 3.12E+03 4.19E+03 9.05E+03 9.03E+03 8.96E+04 8.90E+04 6.21E+04 5.17E+04 1.24E+05 6.63E+04 7.68E+05 8.27E+05 4.27E+05 3.56E+05 5.98E+05 6.41E+05 4.43E+06 2.60E+06 2.61E+06 6.66E+06 3.53E+06 5.24E+06
MGDG(16:0/20:1) 0.00E+00 1.09E+04 1.59E+04 0.00E+00 0.00E+00 3.96E+03 1.48E+04 1.24E+04 2.41E+04 0.00E+00 6.23E+03 0.00E+00 1.23E+05 1.02E+05 1.70E+05 8.14E+04 1.18E+05 9.88E+04 4.21E+05 4.68E+05 3.96E+05 3.37E+05 4.80E+05 3.70E+05 2.60E+06 2.72E+06 1.98E+06 4.84E+06 2.78E+06 4.37E+06
MGDG(16:0/24:1) 0.00E+00 0.00E+00 0.00E+00 9.16E+03 1.64E+04 9.78E+03 0.00E+00 9.89E+01 0.00E+00 9.18E+03 0.00E+00 8.36E+03 1.30E+04 0.00E+00 1.48E+04 5.26E+03 1.89E+04 1.35E+04 2.79E+03 7.94E+03 8.44E+03 1.33E+04 5.31E+03 1.08E+04 4.70E+05 2.87E+05 2.60E+05 2.31E+06 1.68E+05 1.24E+06
MGDG(18:0/22:4) 4.63E+06 1.54E+08 1.90E+08 9.96E+07 1.14E+08 1.07E+08 1.03E+08 8.31E+07 9.05E+07 6.96E+07 7.20E+07 6.94E+07 1.41E+08 1.16E+08 1.18E+08 1.09E+08 9.73E+07 1.08E+08 1.70E+08 1.30E+08 1.54E+08 1.26E+08 1.36E+08 1.06E+08 2.03E+08 2.74E+08 2.20E+08 2.63E+08 2.31E+08 2.64E+08
MGMG(26:10) 4.28E+06 3.76E+06 3.61E+06 5.23E+06 3.11E+06 4.21E+06 5.47E+06 6.38E+06 7.50E+06 5.07E+06 4.47E+06 4.33E+06 9.05E+06 9.02E+06 8.47E+06 9.34E+06 9.66E+06 7.63E+06 1.21E+07 1.01E+07 7.50E+06 7.79E+06 1.14E+07 1.32E+07 1.22E+07 1.39E+07 1.23E+07 1.22E+07 3.50E+06 6.01E+06
MGMG(30:0) 5.18E+06 1.32E+08 2.00E+08 9.10E+07 1.16E+08 1.07E+08 9.65E+07 6.58E+07 7.85E+07 7.37E+07 6.47E+07 5.81E+07 1.40E+08 1.06E+08 1.18E+08 1.05E+08 9.47E+07 1.03E+08 1.41E+08 1.09E+08 1.37E+08 1.16E+08 1.15E+08 9.75E+07 1.42E+08 1.68E+08 1.68E+08 2.14E+08 1.82E+08 1.85E+08
MGMG(36:5) 0.00E+00 1.78E+06 1.34E+06 6.26E+05 7.01E+04 4.20E+05 7.09E+05 8.39E+05 6.00E+05 5.81E+05 1.13E+06 9.76E+05 0.00E+00 0.00E+00 0.00E+00 0.00E+00 1.89E+02 0.00E+00 0.00E+00 0.00E+00 0.00E+00 5.76E+02 0.00E+00 0.00E+00 2.87E+05 1.38E+06 4.22E+05 1.04E+06 8.18E+05 5.68E+05
MGMG(38:0) 1.35E+05 8.17E+06 2.32E+07 1.41E+07 1.59E+07 1.61E+07 2.56E+07 1.98E+07 1.67E+07 1.75E+07 1.62E+07 1.62E+07 3.01E+07 2.86E+07 2.68E+07 2.38E+07 2.15E+07 1.29E+07 3.11E+07 2.95E+07 2.26E+07 3.32E+07 3.09E+07 2.51E+07 3.91E+07 4.18E+07 3.54E+07 5.76E+07 3.79E+07 5.27E+07
PA(16:0/16:0) 6.57E+05 1.92E+06 2.55E+06 3.05E+06 2.01E+06 1.85E+06 5.01E+06 4.40E+06 4.26E+06 3.77E+06 3.02E+06 3.26E+06 9.55E+06 6.22E+06 1.04E+07 9.49E+06 9.04E+06 8.18E+06 9.66E+06 9.70E+06 1.01E+07 7.63E+06 9.70E+06 8.39E+06 1.11E+07 1.86E+07 1.27E+07 1.71E+07 1.41E+07 9.25E+06
PA(16:0/16:1) 0.00E+00 6.06E+05 1.44E+06 9.70E+05 9.23E+05 1.08E+06 5.35E+06 5.18E+06 4.98E+06 4.11E+06 3.89E+06 4.33E+06 1.43E+07 1.36E+07 1.51E+07 1.25E+07 1.23E+07 6.24E+06 1.19E+07 1.13E+07 1.17E+07 1.06E+07 1.14E+07 9.12E+06 9.37E+06 1.32E+07 9.68E+06 1.07E+07 9.99E+06 6.39E+06
PA(16:0/18:1) 4.11E+04 7.18E+06 1.11E+07 8.57E+06 7.16E+06 7.41E+06 2.25E+07 2.42E+07 1.85E+07 1.80E+07 1.48E+07 1.58E+07 2.65E+07 4.30E+07 3.93E+07 3.24E+07 3.50E+07 3.36E+07 3.65E+07 3.69E+07 3.47E+07 3.38E+07 3.53E+07 2.85E+07 4.28E+07 6.01E+07 4.81E+07 9.09E+07 5.62E+07 4.50E+07
PA(16:0/20:4) 1.14E+05 5.07E+05 6.51E+05 4.18E+05 1.08E+06 6.32E+05 3.51E+06 3.24E+06 3.10E+06 1.76E+06 1.97E+06 2.19E+06 1.25E+07 2.21E+07 2.23E+07 2.60E+07 1.69E+07 1.45E+07 3.10E+07 1.27E+07 1.41E+07 1.44E+07 1.57E+07 1.48E+07 2.46E+07 2.08E+07 1.74E+07 1.97E+07 2.11E+07 1.42E+07
PA(18:0/18:1) 4.39E+05 8.36E+06 1.28E+07 1.41E+07 1.19E+07 8.87E+06 1.63E+07 1.63E+07 1.37E+07 1.04E+07 7.22E+06 8.68E+06 8.85E+06 7.48E+06 7.99E+06 4.78E+06 4.92E+06 6.01E+06 8.20E+06 6.63E+06 7.38E+06 6.01E+06 5.77E+06 7.02E+06 1.07E+07 2.17E+07 1.32E+07 9.08E+07 2.50E+07 3.10E+07
PA(18:0/20:4) 2.42E+06 6.02E+06 6.37E+06 5.27E+06 5.46E+06 4.56E+06 1.19E+07 1.21E+07 9.86E+06 7.52E+06 6.30E+06 7.34E+06 2.18E+07 2.33E+07 1.10E+07 2.12E+07 2.00E+07 8.50E+06 2.34E+07 1.69E+07 2.11E+07 1.95E+07 2.07E+07 1.65E+07 2.66E+07 2.94E+07 2.08E+07 3.51E+07 2.60E+07 1.59E+07
PA(18:0/22:6) 1.99E+05 1.06E+07 1.52E+07 1.14E+07 9.87E+06 1.04E+07 2.90E+07 4.76E+07 3.04E+07 1.77E+07 1.71E+07 2.22E+07 2.78E+07 2.42E+07 2.02E+07 2.43E+07 1.88E+07 2.54E+07 2.77E+07 3.25E+07 2.00E+07 2.09E+07 1.69E+07 1.51E+07 3.11E+07 5.46E+07 7.44E+07 1.12E+08 6.72E+07 4.64E+07
PA(18:1/18:1) 1.23E+05 8.86E+05 1.35E+06 1.51E+06 7.45E+05 6.44E+05 2.38E+06 3.06E+06 1.94E+06 1.59E+06 1.02E+06 1.35E+06 3.23E+06 3.74E+06 3.49E+06 3.98E+06 2.64E+06 2.35E+06 3.15E+06 2.99E+06 3.04E+06 4.31E+06 4.58E+06 2.14E+06 5.38E+06 9.42E+06 6.95E+06 1.71E+07 9.85E+06 6.77E+06
PAF(12:0e) 9.20E+03 2.19E+06 4.12E+06 1.59E+06 2.08E+06 1.98E+06 3.75E+06 2.52E+06 2.79E+06 3.31E+06 2.47E+06 2.49E+06 7.03E+06 4.87E+06 4.35E+06 5.71E+06 3.36E+06 3.76E+06 6.95E+06 4.12E+06 6.14E+06 6.82E+06 6.76E+06 4.68E+06 8.90E+06 1.21E+07 1.11E+07 1.61E+07 1.67E+07 1.70E+07
PAF(14:0p) 5.71E+04 8.28E+06 1.06E+07 6.62E+06 5.37E+06 5.15E+06 1.20E+07 6.23E+06 5.68E+06 7.79E+06 7.05E+06 6.03E+06 1.48E+07 1.36E+07 1.29E+07 1.16E+07 8.84E+06 1.14E+07 1.85E+07 1.34E+07 1.55E+07 1.10E+07 1.88E+07 1.10E+07 2.40E+07 3.28E+07 4.56E+07 4.08E+07 6.59E+07 6.24E+07
PAF(16:0) 3.58E+04 4.44E+06 7.96E+04 1.74E+06 1.80E+06 1.62E+06 8.12E+04 6.05E+05 1.50E+06 9.56E+05 2.18E+06 4.00E+05 1.90E+05 1.37E+05 4.05E+04 3.25E+04 5.20E+05 4.42E+04 1.49E+05 2.04E+05 3.28E+05 1.51E+05 1.09E+05 2.57E+04 4.68E+06 4.03E+06 7.22E+06 3.92E+06 5.24E+06 5.68E+06
PAF(16:0p) 6.47E+04 1.61E+07 1.27E+07 8.89E+06 1.08E+07 7.17E+06 8.95E+06 4.59E+06 8.28E+06 2.41E+07 5.52E+06 5.36E+06 1.08E+07 3.02E+07 8.28E+06 7.49E+06 6.33E+06 1.13E+07 4.74E+07 1.07E+07 1.56E+07 1.65E+07 1.93E+07 7.65E+06 2.32E+07 7.64E+07 1.24E+08 4.48E+07 8.46E+07 7.70E+07
PAF(18:0) 1.97E+04 2.52E+07 3.30E+07 2.21E+07 2.72E+07 1.66E+07 1.64E+07 6.77E+06 1.06E+07 9.38E+06 1.77E+07 7.78E+06 2.62E+06 1.41E+06 4.12E+06 3.54E+06 3.80E+06 4.11E+06 2.57E+06 3.45E+06 4.20E+06 3.21E+06 2.94E+06 2.37E+06 4.27E+07 4.24E+07 7.11E+07 5.90E+07 6.78E+07 8.02E+07
PAF(26:1) 2.50E+04 2.48E+06 3.20E+06 1.24E+06 1.54E+06 1.18E+06 2.49E+06 1.57E+06 2.10E+06 1.88E+06 1.58E+06 1.47E+06 4.97E+06 3.95E+06 4.14E+06 3.66E+06 3.35E+06 3.34E+06 4.55E+06 4.46E+06 5.02E+06 4.74E+06 3.70E+06 3.20E+06 1.93E+06 2.31E+06 2.14E+06 2.39E+06 3.41E+06 2.16E+06
PC(10:0/23:1) 1.65E+07 3.54E+09 3.16E+09 1.84E+09 3.36E+09 1.84E+09 1.54E+09 8.45E+08 9.00E+08 5.75E+08 1.09E+09 7.34E+08 2.84E+09 2.62E+09 2.69E+09 2.55E+09 2.26E+09 2.35E+09 2.56E+09 2.53E+09 1.82E+09 2.31E+09 2.75E+09 1.94E+09 3.08E+09 3.12E+09 3.40E+09 3.52E+09 3.58E+09 3.68E+09
PC(11:0/19:0) 4.50E+08 5.66E+10 4.48E+10 2.82E+10 4.03E+10 2.81E+10 4.08E+10 2.46E+10 2.17E+10 1.99E+10 2.69E+10 2.25E+10 8.40E+10 7.88E+10 7.91E+10 7.29E+10 6.43E+10 6.42E+10 8.49E+10 8.47E+10 7.02E+10 7.03E+10 8.25E+10 6.27E+10 8.60E+10 8.94E+10 8.88E+10 8.58E+10 1.01E+11 1.05E+11
PC(11:0/22:6) 4.89E+04 1.22E+07 2.10E+07 1.72E+07 2.58E+07 1.42E+07 1.88E+07 1.23E+07 3.03E+07 1.72E+07 2.44E+07 1.35E+07 1.82E+08 1.70E+08 1.57E+08 1.57E+08 1.27E+08 1.07E+08 2.03E+08 1.40E+08 1.87E+08 1.63E+08 2.12E+08 1.43E+08 1.75E+08 1.62E+08 1.09E+08 1.25E+08 1.42E+08 1.24E+08
PC(14:0/14:0) 2.15E+07 3.56E+09 3.34E+09 1.88E+09 2.36E+09 1.64E+09 3.80E+09 2.68E+09 4.07E+09 3.07E+09 3.71E+09 3.90E+09 1.08E+10 1.02E+10 1.06E+10 9.68E+09 8.00E+09 7.69E+09 1.52E+10 1.30E+10 1.61E+10 1.41E+10 2.03E+10 1.52E+10 1.40E+10 1.93E+10 1.29E+10 1.50E+10 1.22E+10 1.36E+10
PC(14:0/14:1) 2.50E+04 3.21E+06 3.43E+06 8.86E+05 1.60E+06 1.37E+06 2.74E+06 1.85E+06 2.14E+06 1.57E+06 1.66E+06 1.39E+06 6.08E+06 4.26E+06 5.19E+06 4.56E+06 3.64E+06 4.15E+06 5.06E+06 4.54E+06 5.96E+06 4.83E+06 6.68E+06 3.58E+06 2.31E+06 2.48E+06 2.61E+06 2.51E+06 2.84E+06 2.55E+06
PC(14:0/18:3) 5.23E+05 7.03E+08 7.22E+08 3.23E+08 4.06E+08 3.03E+08 3.35E+08 4.36E+08 8.74E+08 5.70E+08 6.89E+08 3.20E+08 2.79E+09 2.97E+09 2.33E+09 2.16E+09 1.41E+09 1.46E+09 2.83E+09 2.37E+09 2.50E+09 2.30E+09 3.17E+09 2.27E+09 2.29E+09 2.73E+09 2.58E+09 2.00E+09 2.46E+09 2.15E+09
PC(14:0/20:4) 6.18E+07 6.71E+09 1.03E+10 6.10E+09 8.09E+09 6.50E+09 7.97E+09 4.91E+09 5.42E+09 4.00E+09 4.89E+09 4.58E+09 1.20E+10 1.15E+10 1.17E+10 1.14E+10 1.04E+10 1.06E+10 1.15E+10 1.11E+10 1.17E+10 1.04E+10 1.06E+10 9.62E+09 1.05E+10 9.84E+09 1.06E+10 9.71E+09 1.04E+10 1.06E+10
PC(14:0/22:6) 5.62E+05 2.17E+08 1.89E+08 1.24E+08 1.90E+08 1.40E+08 1.82E+08 1.31E+08 2.09E+08 1.37E+08 1.71E+08 1.48E+08 1.04E+09 9.67E+08 9.40E+08 8.49E+08 7.82E+08 7.89E+08 1.30E+09 1.14E+09 1.16E+09 1.10E+09 1.41E+09 1.12E+09 1.50E+09 1.40E+09 1.12E+09 1.07E+09 1.25E+09 1.25E+09
PC(15:0/14:0) 1.52E+06 8.81E+08 7.34E+08 5.33E+08 7.57E+08 4.57E+08 8.84E+08 3.82E+08 5.23E+08 5.54E+08 8.30E+08 9.15E+08 1.67E+09 1.66E+09 1.52E+09 1.02E+09 1.41E+09 1.16E+09 2.43E+09 1.41E+09 1.45E+09 1.34E+09 2.73E+09 1.32E+09 2.12E+09 2.32E+09 1.78E+09 1.74E+09 2.92E+09 2.00E+09
PC(15:0/16:0) 1.81E+07 3.10E+09 3.58E+09 1.96E+09 2.69E+09 2.08E+09 2.78E+09 1.92E+09 2.73E+09 2.95E+09 3.57E+09 3.46E+09 5.92E+09 5.54E+09 5.43E+09 4.85E+09 4.29E+09 3.70E+09 8.60E+09 6.97E+09 6.98E+09 6.32E+09 1.13E+10 6.25E+09 1.21E+10 1.50E+10 1.28E+10 1.26E+10 1.49E+10 1.37E+10
PC(15:0/18:1) 3.57E+07 8.50E+09 7.52E+09 5.71E+09 8.52E+09 5.11E+09 4.50E+09 1.73E+09 3.10E+09 2.25E+09 3.09E+09 2.46E+09 4.61E+09 4.21E+09 4.30E+09 3.91E+09 3.56E+09 3.52E+09 5.29E+09 5.02E+09 4.74E+09 4.87E+09 6.09E+09 4.29E+09 5.83E+09 6.59E+09 6.29E+09 6.60E+09 6.16E+09 6.70E+09
PC(15:0/18:2) 4.11E+06 9.90E+08 1.37E+09 8.15E+08 1.12E+09 5.37E+08 4.38E+08 4.26E+08 7.14E+08 6.68E+08 9.51E+08 6.46E+08 1.23E+09 1.53E+09 1.46E+09 9.02E+08 1.02E+09 1.01E+09 2.18E+09 1.37E+09 8.90E+08 1.76E+09 2.41E+09 9.09E+08 3.85E+09 2.91E+09 3.31E+09 3.38E+09 4.02E+09 2.49E+09
PC(15:0/20:1) 2.97E+05 1.82E+08 2.10E+08 1.10E+08 1.60E+08 1.04E+08 1.42E+08 5.11E+07 6.96E+07 4.79E+07 7.61E+07 4.39E+07 1.96E+08 1.34E+08 1.32E+08 1.53E+08 1.39E+08 1.52E+08 2.34E+08 2.23E+08 1.88E+08 2.05E+08 2.57E+08 1.88E+08 8.07E+08 9.24E+08 6.35E+08 1.54E+09 8.23E+08 1.40E+09
PC(15:0/20:2) 6.98E+05 6.20E+07 1.04E+08 1.15E+08 1.55E+08 1.12E+08 9.97E+07 6.41E+07 7.51E+07 9.73E+07 1.48E+08 9.92E+07 2.70E+08 2.15E+08 2.75E+08 2.39E+08 1.77E+08 2.15E+08 3.28E+08 1.53E+08 1.71E+08 2.69E+08 4.10E+08 1.69E+08 6.13E+08 5.15E+08 5.43E+08 4.23E+08 6.57E+08 6.87E+08
PC(15:0/20:3) 2.77E+06 1.55E+08 4.84E+08 6.06E+08 8.14E+08 5.53E+08 7.33E+08 1.55E+08 2.59E+08 2.60E+08 3.35E+08 3.06E+08 2.09E+09 1.00E+09 9.95E+08 9.92E+08 9.39E+08 2.43E+09 1.25E+09 1.18E+09 8.88E+08 3.06E+09 3.31E+09 2.17E+09 1.32E+09 3.74E+09 1.41E+09 1.30E+09 3.73E+09 1.37E+09
PC(15:0/22:3) 3.07E+07 3.61E+08 3.59E+08 2.70E+08 5.15E+08 2.58E+08 2.33E+08 8.92E+07 1.51E+08 1.52E+08 2.54E+08 1.47E+08 9.81E+08 9.01E+08 9.39E+08 7.86E+08 7.26E+08 7.10E+08 1.09E+09 9.92E+08 6.70E+08 9.73E+08 1.40E+09 7.09E+08 1.32E+09 1.35E+09 1.37E+09 1.14E+09 1.51E+09 1.34E+09
PC(15:0/22:4) 2.64E+06 2.17E+09 1.84E+09 1.24E+09 1.88E+09 9.88E+08 9.78E+08 4.23E+08 8.81E+08 5.61E+08 1.16E+09 7.72E+08 3.31E+09 3.27E+09 3.25E+09 3.90E+09 3.49E+09 2.89E+09 4.99E+09 4.97E+09 6.71E+09 5.13E+09 6.59E+09 4.50E+09 7.41E+09 1.17E+10 8.04E+09 6.46E+09 8.71E+09 8.08E+09
PC(15:0/22:5) 6.94E+05 5.99E+08 6.87E+08 4.64E+08 7.20E+08 4.41E+08 4.84E+08 2.93E+08 3.48E+08 5.00E+08 7.88E+08 4.95E+08 8.92E+08 2.83E+09 2.67E+09 2.55E+09 2.28E+09 2.35E+09 3.62E+09 2.96E+09 1.88E+09 2.68E+09 4.45E+09 2.24E+09 3.47E+09 2.04E+09 3.45E+09 2.85E+09 4.09E+09 3.33E+09
PC(15:0/22:6) 1.14E+07 2.79E+09 1.97E+09 1.70E+09 2.32E+09 1.67E+09 2.29E+09 1.37E+09 2.74E+09 2.14E+09 3.26E+09 2.15E+09 1.39E+10 1.34E+10 1.26E+10 1.24E+10 1.11E+10 1.12E+10 1.68E+10 1.69E+10 1.34E+10 1.65E+10 1.85E+10 1.41E+10 1.77E+10 1.74E+10 1.64E+10 1.68E+10 1.91E+10 1.67E+10
PC(16:0/14:0) 2.36E+07 5.19E+09 6.48E+09 3.94E+09 5.41E+09 3.77E+09 5.23E+09 2.30E+09 3.32E+09 2.53E+09 3.56E+09 3.47E+09 1.02E+10 1.18E+10 1.08E+10 7.49E+09 9.40E+09 7.87E+09 1.10E+10 1.02E+10 9.43E+09 9.18E+09 1.08E+10 9.48E+09 9.33E+09 9.30E+09 9.48E+09 9.10E+09 1.03E+10 9.40E+09
PC(16:0/14:1) 1.46E+06 9.12E+07 7.38E+07 6.62E+07 2.50E+07 2.71E+07 3.50E+07 3.06E+07 2.04E+07 3.52E+07 3.41E+07 3.27E+07 7.56E+07 5.21E+07 5.25E+07 4.40E+07 4.34E+07 4.14E+07 4.66E+07 4.31E+07 5.20E+07 3.98E+07 4.44E+07 3.77E+07 3.71E+07 4.33E+07 4.63E+07 3.87E+07 4.67E+07 4.59E+07
PC(16:0/14:2) 3.70E+05 6.19E+07 7.30E+07 6.70E+07 4.39E+07 3.51E+07 3.71E+07 2.53E+07 3.35E+07 2.66E+07 3.03E+07 2.44E+07 8.42E+07 7.65E+07 7.14E+07 6.42E+07 6.68E+07 5.79E+07 8.42E+07 8.06E+07 8.56E+07 7.98E+07 7.99E+07 7.25E+07 1.00E+08 1.30E+08 1.35E+08 1.24E+08 1.48E+08 1.35E+08
PC(16:0/16:0) 5.99E+09 3.95E+11 3.58E+11 2.56E+11 3.28E+11 2.39E+11 2.98E+11 1.72E+11 2.03E+11 1.92E+11 2.31E+11 2.24E+11 3.18E+11 3.32E+11 3.33E+11 2.92E+11 2.89E+11 2.97E+11 3.50E+11 3.58E+11 3.20E+11 3.45E+11 3.85E+11 3.44E+11 4.29E+11 4.45E+11 4.56E+11 4.35E+11 4.31E+11 4.45E+11
PC(16:0/16:1) 2.29E+09 9.77E+10 1.30E+11 1.32E+11 1.68E+11 1.17E+11 1.55E+11 6.36E+10 9.20E+10 7.35E+10 8.74E+10 8.61E+10 1.58E+11 1.62E+11 1.47E+11 1.41E+11 1.21E+11 1.20E+11 1.91E+11 1.79E+11 1.72E+11 1.61E+11 2.01E+11 1.63E+11 2.14E+11 2.36E+11 2.00E+11 2.06E+11 2.08E+11 1.91E+11
PC(16:0/17:0) 2.14E+07 2.01E+09 2.06E+09 1.05E+09 1.49E+09 1.24E+09 1.49E+09 1.00E+09 1.61E+09 1.11E+09 1.34E+09 1.18E+09 3.16E+09 2.90E+09 2.67E+09 2.57E+09 2.18E+09 1.95E+09 3.87E+09 3.81E+09 3.44E+09 3.08E+09 4.08E+09 2.75E+09 6.61E+09 5.46E+09 6.86E+09 6.94E+09 7.66E+09 7.24E+09
PC(16:0/18:1) 6.14E+09 3.52E+11 3.64E+11 2.33E+11 3.29E+11 2.31E+11 2.75E+11 1.67E+11 2.08E+11 1.92E+11 2.28E+11 2.29E+11 3.49E+11 3.64E+11 3.65E+11 3.20E+11 3.02E+11 3.13E+11 3.80E+11 3.81E+11 3.37E+11 3.48E+11 4.15E+11 3.52E+11 4.72E+11 4.80E+11 5.18E+11 4.94E+11 4.86E+11 4.85E+11
PC(16:0/18:3) 5.70E+07 4.82E+09 4.79E+09 4.70E+09 5.43E+09 4.87E+09 5.76E+09 4.07E+09 3.87E+09 4.26E+09 5.10E+09 4.73E+09 8.40E+09 7.77E+09 7.95E+09 7.53E+09 6.97E+09 6.86E+09 1.18E+10 1.09E+10 1.09E+10 7.98E+09 1.06E+10 9.40E+09 1.05E+10 1.19E+10 8.52E+09 1.00E+10 9.20E+09 9.00E+09
PC(16:0/20:3) 6.00E+07 3.72E+09 4.71E+09 2.71E+09 3.83E+09 2.81E+09 3.51E+09 2.71E+09 4.15E+09 2.98E+09 2.44E+09 2.03E+09 9.16E+09 8.74E+09 8.50E+09 8.39E+09 7.45E+09 7.72E+09 1.11E+10 1.04E+10 1.04E+10 9.61E+09 1.10E+10 9.39E+09 1.21E+10 1.38E+10 1.20E+10 1.20E+10 1.26E+10 1.23E+10
PC(16:0/20:4) 1.24E+08 1.48E+10 1.32E+10 8.55E+09 1.21E+10 9.44E+09 9.21E+09 6.98E+09 9.51E+09 6.94E+09 8.10E+09 8.08E+09 2.71E+10 2.62E+10 2.54E+10 2.48E+10 2.25E+10 2.24E+10 3.26E+10 3.06E+10 3.21E+10 2.87E+10 3.35E+10 2.92E+10 4.12E+10 4.50E+10 3.91E+10 3.99E+10 3.74E+10 3.96E+10
PC(16:0/22:0) 0.00E+00 5.28E+05 9.18E+05 6.58E+05 9.18E+05 7.30E+05 5.58E+05 4.69E+05 1.29E+05 2.96E+05 4.00E+05 4.08E+05 1.14E+06 9.81E+05 1.16E+06 9.80E+05 7.39E+05 6.06E+05 2.63E+06 2.18E+06 2.53E+06 2.36E+06 1.89E+06 1.54E+06 2.27E+07 9.00E+06 7.41E+06 1.38E+07 8.59E+06 1.23E+07
PC(16:0/22:4) 1.01E+08 7.61E+09 1.16E+10 6.59E+09 1.01E+10 7.63E+09 7.89E+09 4.24E+09 6.33E+09 4.80E+09 4.53E+09 4.09E+09 3.03E+10 2.73E+10 2.88E+10 2.64E+10 2.25E+10 2.33E+10 3.89E+10 3.99E+10 3.90E+10 3.70E+10 3.80E+10 3.44E+10 6.25E+10 5.17E+10 5.51E+10 4.84E+10 6.44E+10 5.35E+10
PC(16:0/22:5) 3.28E+07 2.83E+09 3.18E+09 2.17E+09 3.27E+09 1.81E+09 1.35E+09 0.00E+00 8.42E+08 1.09E+09 1.56E+09 1.14E+09 6.21E+09 6.43E+09 6.71E+09 4.91E+09 4.79E+09 4.57E+09 5.08E+09 5.06E+09 2.62E+09 2.34E+09 5.09E+09 2.52E+09 4.64E+09 4.09E+09 5.84E+09 4.64E+09 4.16E+09 4.70E+09
PC(16:0/22:6) 8.16E+07 7.92E+09 7.49E+09 4.23E+09 7.01E+09 4.83E+09 5.10E+09 2.38E+09 3.70E+09 2.64E+09 2.98E+09 2.32E+09 1.24E+10 1.23E+10 1.21E+10 1.14E+10 1.23E+10 9.79E+09 1.57E+10 1.39E+10 1.58E+10 1.46E+10 1.75E+10 1.34E+10 1.60E+10 1.58E+10 1.55E+10 1.35E+10 2.17E+10 1.48E+10
PC(16:0e/14:0) 1.21E+04 7.90E+06 6.34E+06 2.18E+06 2.87E+06 1.81E+06 2.20E+06 2.19E+06 2.53E+06 3.85E+06 3.70E+06 3.31E+06 7.87E+06 7.52E+06 7.96E+06 6.45E+06 8.02E+06 6.51E+06 9.52E+06 9.02E+06 1.01E+07 9.71E+06 1.07E+07 8.63E+06 1.32E+07 1.37E+07 1.54E+07 1.51E+07 1.41E+07 1.44E+07
PC(16:0e/16:0) 2.96E+05 2.63E+07 2.65E+07 2.00E+07 1.84E+07 5.81E+06 5.68E+06 6.58E+06 6.61E+06 7.53E+06 6.94E+06 6.80E+06 1.70E+07 1.21E+07 1.48E+07 1.18E+07 1.20E+07 1.26E+07 1.62E+07 1.72E+07 1.91E+07 1.63E+07 1.67E+07 1.30E+07 2.58E+07 2.65E+07 2.85E+07 2.50E+07 2.88E+07 2.70E+07
PC(16:0e/16:1) 2.32E+05 2.16E+07 2.80E+07 1.92E+07 2.16E+07 1.17E+07 6.18E+06 5.13E+06 1.95E+06 8.86E+06 7.93E+06 7.05E+06 2.14E+07 1.85E+07 2.16E+07 1.67E+07 1.22E+07 1.50E+07 2.74E+07 2.33E+07 1.90E+07 2.76E+07 2.02E+07 2.02E+07 4.50E+07 6.31E+07 5.95E+07 5.48E+07 3.95E+07 7.33E+07
PC(16:0e/18:0) 5.71E+06 9.03E+08 7.61E+08 5.28E+08 8.04E+08 2.92E+08 3.15E+08 2.49E+08 3.35E+08 3.21E+08 4.58E+08 4.45E+08 7.24E+08 8.84E+08 6.30E+08 4.45E+08 5.49E+08 3.73E+08 1.32E+09 1.15E+09 1.10E+09 9.47E+08 1.55E+09 9.87E+08 2.93E+09 3.14E+09 2.25E+09 2.78E+09 3.18E+09 2.38E+09
PC(16:0p/15:0) 2.46E+06 1.08E+09 1.16E+09 6.83E+08 1.17E+09 6.98E+08 3.97E+08 1.80E+08 2.64E+08 2.32E+08 3.17E+08 2.03E+08 6.66E+08 5.63E+08 4.87E+08 3.71E+08 3.99E+08 3.80E+08 8.03E+08 5.85E+08 5.04E+08 7.52E+08 8.21E+08 5.77E+08 1.27E+09 1.20E+09 9.07E+08 9.83E+08 1.16E+09 9.17E+08
PC(16:0p/16:0) 3.42E+07 2.97E+09 2.19E+09 1.85E+09 2.42E+09 1.52E+09 1.30E+09 7.03E+08 5.38E+08 6.50E+08 7.93E+08 6.93E+08 1.35E+09 1.08E+09 4.80E+08 4.74E+08 1.06E+09 9.73E+08 2.91E+08 5.66E+08 5.82E+08 7.00E+08 5.98E+08 5.26E+08 3.06E+08 4.77E+07 1.26E+09 1.11E+09 8.18E+08 1.10E+09
PC(16:0p/18:0) 1.42E+07 1.88E+08 1.95E+08 2.68E+08 2.52E+08 4.34E+08 1.28E+09 2.39E+07 1.79E+07 5.98E+07 7.47E+07 7.27E+07 1.45E+07 9.04E+07 1.62E+08 1.34E+08 1.73E+07 1.05E+08 5.78E+07 9.13E+07 9.03E+07 6.78E+07 6.74E+07 5.77E+07 6.54E+07 1.11E+08 8.18E+07 1.87E+08 1.83E+08 2.30E+08
PC(16:1/13:0) 7.09E+05 2.57E+08 3.59E+08 2.15E+08 2.86E+08 2.12E+08 1.76E+08 1.16E+08 2.19E+08 1.67E+08 2.53E+08 1.74E+08 4.07E+08 4.18E+08 3.85E+08 3.62E+08 3.19E+08 2.92E+08 4.58E+08 4.59E+08 4.63E+08 3.85E+08 5.10E+08 4.43E+08 4.70E+08 5.02E+08 4.43E+08 4.59E+08 4.26E+08 3.93E+08
PC(16:1/14:0) 6.06E+07 7.82E+09 9.71E+09 5.88E+09 7.29E+09 5.48E+09 8.24E+09 5.46E+09 8.28E+09 6.28E+09 7.61E+09 7.62E+09 1.60E+10 1.53E+10 1.59E+10 1.45E+10 1.21E+10 1.22E+10 1.86E+10 1.56E+10 1.98E+10 1.81E+10 2.40E+10 1.94E+10 1.68E+10 2.22E+10 1.58E+10 1.80E+10 1.66E+10 1.63E+10
PC(16:1/14:1) 8.80E+03 6.27E+06 7.30E+06 3.24E+06 4.06E+06 3.10E+06 4.35E+06 2.65E+06 2.77E+06 2.58E+06 2.53E+06 2.12E+06 6.48E+06 7.86E+06 5.45E+06 7.38E+06 6.27E+06 6.96E+06 6.50E+06 6.98E+06 9.07E+06 6.75E+06 7.31E+06 6.07E+06 4.18E+06 4.25E+06 4.63E+06 7.15E+06 5.42E+06 4.13E+06
PC(16:1/16:1) 7.35E+07 1.03E+10 8.90E+09 4.89E+09 6.41E+09 4.54E+09 4.47E+09 4.45E+09 6.98E+09 4.91E+09 4.18E+09 3.54E+09 1.04E+10 9.41E+09 9.89E+09 8.10E+09 8.54E+09 7.09E+09 1.53E+10 1.39E+10 1.50E+10 1.34E+10 1.74E+10 1.48E+10 1.44E+10 1.97E+10 1.41E+10 1.56E+10 1.40E+10 1.43E+10
PC(16:1/18:1) 1.71E+08 1.96E+10 2.77E+10 1.42E+10 1.88E+10 1.43E+10 1.59E+10 1.18E+10 1.84E+10 1.49E+10 1.79E+10 1.70E+10 3.03E+10 3.17E+10 2.82E+10 2.57E+10 2.25E+10 2.13E+10 3.92E+10 3.48E+10 3.63E+10 3.31E+10 4.29E+10 3.41E+10 4.95E+10 5.51E+10 4.54E+10 4.96E+10 4.24E+10 4.41E+10
PC(16:1/18:2) 1.10E+07 1.13E+09 1.47E+09 7.58E+08 1.05E+09 8.68E+08 1.15E+09 8.31E+08 1.24E+09 1.25E+09 1.24E+09 1.11E+09 3.51E+09 3.08E+09 3.26E+09 3.07E+09 3.00E+09 2.64E+09 4.15E+09 6.15E+09 6.07E+09 2.95E+09 6.97E+09 5.74E+09 5.23E+09 7.38E+09 3.24E+09 5.66E+09 4.74E+09 5.05E+09
PC(16:1/20:4) 1.50E+07 2.61E+09 2.55E+09 1.59E+09 2.47E+09 1.68E+09 1.99E+09 1.35E+09 1.63E+09 1.31E+09 1.76E+09 1.40E+09 5.79E+09 5.61E+09 5.11E+09 4.88E+09 4.58E+09 4.72E+09 7.41E+09 4.84E+09 4.27E+09 4.14E+09 6.84E+09 4.66E+09 8.09E+09 8.34E+09 6.72E+09 7.12E+09 7.36E+09 8.68E+09
PC(16:1/22:6) 1.45E+08 5.51E+08 5.92E+08 4.14E+08 2.63E+08 3.19E+08 3.89E+08 2.93E+08 2.97E+08 2.75E+08 2.57E+08 2.24E+08 5.84E+08 6.07E+08 6.21E+08 3.35E+08 2.89E+08 5.48E+08 3.14E+08 5.30E+08 3.37E+08 2.95E+08 2.34E+08 2.93E+08 5.45E+08 3.01E+08 3.13E+08 2.42E+08 2.65E+08 2.45E+08
PC(16:1p/22:6) 5.43E+03 1.99E+06 2.28E+06 1.47E+06 1.60E+06 9.32E+05 1.76E+06 1.79E+06 2.19E+06 7.37E+05 9.68E+05 1.04E+06 1.62E+06 1.17E+06 1.35E+06 1.14E+06 1.18E+06 9.26E+05 1.44E+06 1.91E+06 1.75E+06 1.25E+06 1.60E+06 1.01E+06 1.14E+07 1.84E+07 1.67E+07 1.65E+07 1.19E+07 1.00E+07
PC(17:0/18:1) 3.55E+06 7.07E+08 6.34E+08 3.51E+08 4.11E+08 3.50E+08 4.53E+08 3.03E+08 5.50E+08 3.87E+08 5.53E+08 5.08E+08 9.75E+08 1.02E+09 8.45E+08 7.58E+08 6.78E+08 6.72E+08 1.30E+09 1.12E+09 1.11E+09 1.07E+09 1.33E+09 1.01E+09 1.99E+09 1.90E+09 1.78E+09 2.10E+09 2.10E+09 2.14E+09
PC(17:1/14:0) 8.92E+06 9.84E+08 1.11E+09 6.30E+08 6.51E+08 7.08E+08 6.75E+08 7.01E+08 9.64E+08 1.45E+09 1.58E+09 1.78E+09 2.11E+09 2.73E+09 1.96E+09 1.80E+09 2.29E+09 1.28E+09 2.78E+09 2.08E+09 1.72E+09 1.63E+09 3.09E+09 1.82E+09 2.81E+09 2.20E+09 2.13E+09 2.07E+09 4.99E+09 2.26E+09
PC(17:1/16:0) 8.33E+07 2.89E+09 3.12E+09 1.97E+09 2.45E+09 1.81E+09 2.27E+09 1.05E+09 1.06E+09 1.95E+09 2.39E+09 2.08E+09 2.84E+09 3.62E+09 3.34E+09 1.97E+09 2.74E+09 2.44E+09 2.40E+09 2.07E+09 2.35E+09 2.05E+09 4.00E+09 1.76E+09 4.07E+09 3.32E+09 3.60E+09 2.81E+09 5.62E+09 3.85E+09
PC(17:1/16:1) 4.30E+05 7.91E+07 1.34E+08 6.97E+07 9.30E+07 7.61E+07 1.05E+08 7.18E+07 1.07E+08 8.60E+07 1.05E+08 9.82E+07 1.88E+08 1.64E+08 1.76E+08 1.60E+08 1.35E+08 1.36E+08 1.94E+08 2.27E+08 1.62E+08 2.09E+08 2.40E+08 2.00E+08 3.06E+08 2.76E+08 3.03E+08 2.10E+08 2.44E+08 2.70E+08
PC(17:1/18:1) 5.19E+05 4.77E+07 1.87E+08 1.15E+08 1.53E+08 9.50E+07 7.41E+07 4.99E+07 9.96E+07 4.30E+07 1.12E+08 7.73E+07 2.56E+08 2.03E+08 2.01E+08 1.84E+08 1.92E+08 1.36E+08 3.37E+08 1.67E+08 1.73E+08 2.50E+08 4.71E+08 1.65E+08 6.31E+08 3.95E+08 5.64E+08 5.10E+08 5.77E+08 7.03E+08
PC(18:0/13:0) 1.47E+07 2.81E+09 2.34E+09 1.39E+09 2.13E+09 1.28E+09 2.20E+09 9.40E+08 1.11E+09 8.10E+08 1.08E+09 7.97E+08 2.60E+09 2.51E+09 2.55E+09 2.38E+09 1.94E+09 2.03E+09 2.91E+09 2.89E+09 2.15E+09 2.41E+09 2.76E+09 2.11E+09 3.92E+09 4.65E+09 3.96E+09 4.25E+09 4.72E+09 4.92E+09
PC(18:0/14:0) 4.99E+06 1.55E+07 1.45E+07 1.48E+07 1.80E+07 2.18E+07 1.68E+07 2.24E+07 1.95E+07 2.60E+08 1.64E+07 1.84E+07 2.73E+07 1.72E+07 2.92E+07 2.96E+07 2.90E+07 2.80E+07 2.94E+07 2.91E+07 3.82E+07 2.39E+07 3.64E+07 3.51E+07 3.64E+07 5.71E+07 4.28E+07 6.18E+07 6.37E+07 3.75E+07
PC(18:0/14:1) 6.10E+07 1.18E+08 5.53E+07 1.02E+08 1.20E+08 1.09E+08 1.20E+08 1.02E+08 4.26E+07 1.07E+08 1.11E+08 1.07E+08 1.65E+08 1.44E+08 1.39E+08 1.31E+08 1.17E+08 6.56E+07 1.62E+08 1.59E+08 1.41E+08 1.47E+08 1.47E+08 1.23E+08 1.61E+08 1.68E+08 1.77E+08 1.75E+08 1.82E+08 2.30E+08
PC(18:0/14:4) 6.14E+04 1.42E+07 1.78E+07 7.49E+06 8.36E+06 4.76E+06 6.87E+06 7.54E+06 1.65E+07 3.04E+07 2.70E+07 2.29E+07 1.39E+08 6.92E+07 5.56E+07 9.52E+07 5.81E+07 4.02E+07 1.62E+08 9.53E+07 1.16E+08 8.29E+07 2.98E+08 1.34E+08 1.74E+08 3.41E+08 2.61E+08 2.27E+08 2.82E+08 1.87E+08
PC(18:0/16:0) 1.10E+09 8.08E+10 6.83E+10 4.16E+10 6.19E+10 3.60E+10 4.32E+10 2.59E+10 4.32E+10 2.99E+10 3.89E+10 3.86E+10 8.00E+10 7.87E+10 7.51E+10 6.86E+10 5.82E+10 5.85E+10 1.05E+11 9.96E+10 9.34E+10 9.18E+10 1.11E+11 8.43E+10 1.53E+11 1.69E+11 1.41E+11 1.46E+11 1.40E+11 1.37E+11
PC(18:0/18:0) 1.51E+06 5.84E+07 5.86E+07 5.35E+07 5.84E+07 5.51E+07 4.59E+07 4.74E+07 4.42E+07 5.03E+07 4.56E+07 3.96E+07 7.47E+07 6.63E+07 6.14E+07 6.21E+07 5.54E+07 4.71E+07 8.02E+07 9.78E+07 8.01E+07 8.26E+07 8.14E+07 7.14E+07 1.69E+08 1.46E+08 1.67E+08 2.21E+08 1.42E+08 2.29E+08
PC(18:0/18:1) 1.81E+09 1.45E+11 1.35E+11 8.33E+10 1.17E+11 8.28E+10 8.42E+10 3.82E+10 5.05E+10 3.89E+10 5.42E+10 5.00E+10 1.04E+11 1.06E+11 1.06E+11 9.17E+10 7.74E+10 8.52E+10 1.34E+11 1.31E+11 1.15E+11 1.18E+11 1.46E+11 1.03E+11 2.18E+11 1.95E+11 2.17E+11 2.59E+11 2.31E+11 1.98E+11
PC(18:0/20:2) 9.70E+06 1.67E+09 1.39E+09 7.52E+08 1.28E+09 7.85E+08 5.89E+08 4.55E+08 8.74E+08 5.10E+08 7.22E+08 6.33E+08 3.67E+09 3.61E+09 3.15E+09 2.72E+09 2.42E+09 2.53E+09 5.18E+09 4.67E+09 4.60E+09 4.29E+09 6.03E+09 3.42E+09 6.37E+09 7.95E+09 5.14E+09 4.56E+09 6.39E+09 5.19E+09
PC(18:0/20:3) 3.88E+07 4.85E+09 3.14E+09 3.01E+09 3.62E+09 2.76E+09 3.03E+09 1.91E+09 2.01E+09 2.43E+09 2.78E+09 2.58E+09 1.06E+10 9.53E+09 9.72E+09 9.10E+09 7.64E+09 8.26E+09 1.54E+10 1.29E+10 1.02E+10 1.10E+10 1.62E+10 9.72E+09 1.92E+10 2.54E+10 1.87E+10 1.95E+10 2.26E+10 2.03E+10
PC(18:0/20:4) 7.50E+07 1.03E+10 6.31E+09 4.39E+09 5.81E+09 4.37E+09 3.61E+09 2.46E+09 2.40E+09 1.89E+09 2.92E+09 2.17E+09 2.18E+09 1.98E+09 2.07E+10 2.42E+09 2.61E+09 1.22E+10 5.55E+09 6.37E+09 5.61E+09 5.43E+09 5.27E+09 5.18E+09 6.26E+09 4.88E+09 5.18E+09 4.25E+09 3.55E+09 4.26E+09
PC(18:0/22:3) 1.51E+07 4.11E+08 3.50E+08 1.89E+08 3.26E+08 1.92E+08 1.22E+08 7.63E+07 1.27E+08 9.72E+07 1.44E+08 1.32E+08 3.72E+08 3.42E+08 3.37E+08 3.25E+08 2.64E+08 2.85E+08 5.94E+08 4.19E+08 4.73E+08 5.10E+08 5.35E+08 4.06E+08 1.02E+09 1.02E+09 8.10E+08 8.88E+08 1.01E+09 1.03E+09
PC(18:0/22:4) 1.96E+07 1.19E+09 9.89E+08 5.36E+08 6.82E+08 5.96E+08 4.05E+08 2.60E+08 4.15E+08 3.53E+08 4.71E+08 4.74E+08 2.11E+09 2.24E+09 1.90E+09 1.67E+09 1.39E+09 1.53E+09 3.14E+09 3.03E+09 3.11E+09 2.85E+09 4.23E+09 2.34E+09 6.71E+09 5.29E+09 4.93E+09 6.27E+09 7.15E+09 5.17E+09
PC(18:0/22:5) 9.76E+06 1.67E+09 1.39E+09 7.52E+08 1.28E+09 7.85E+08 5.89E+08 4.52E+08 8.74E+08 5.10E+08 7.22E+08 6.33E+08 3.67E+09 3.61E+09 3.15E+09 2.72E+09 2.42E+09 2.53E+09 5.18E+09 4.72E+09 4.65E+09 4.33E+09 6.03E+09 4.10E+09 6.37E+09 6.29E+09 5.14E+09 4.56E+09 6.39E+09 5.19E+09
PC(18:0/22:6) 5.34E+07 5.92E+09 5.91E+09 3.06E+09 5.04E+09 3.34E+09 3.20E+09 1.72E+09 2.88E+09 2.25E+09 2.84E+09 2.42E+09 2.20E+10 1.84E+10 2.04E+10 1.65E+10 1.59E+10 1.30E+10 2.59E+10 2.44E+10 2.26E+10 2.29E+10 2.81E+10 2.11E+10 3.60E+10 4.11E+10 3.47E+10 4.38E+10 5.46E+10 4.72E+10
PC(18:0/24:2) 0.00E+00 0.00E+00 0.00E+00 0.00E+00 4.97E+04 0.00E+00 0.00E+00 2.72E+03 0.00E+00 0.00E+00 0.00E+00 0.00E+00 1.47E+05 6.46E+04 2.69E+04 7.40E+04 0.00E+00 3.17E+04 8.09E+04 9.31E+04 6.40E+04 9.46E+04 2.07E+03 0.00E+00 2.04E+06 3.13E+06 5.22E+05 2.02E+06 2.38E+06 5.59E+06
PC(18:0p/14:0) 1.01E+07 1.43E+09 1.51E+09 8.37E+08 1.10E+09 8.65E+08 7.85E+08 5.85E+08 8.76E+08 8.47E+08 7.05E+08 8.50E+08 1.18E+09 1.32E+09 1.11E+09 1.07E+09 1.00E+09 9.07E+08 1.69E+09 1.18E+09 1.24E+09 1.23E+09 1.56E+09 1.19E+09 2.22E+09 2.49E+09 1.72E+09 1.89E+09 1.77E+09 1.90E+09
PC(18:0p/16:0) 1.35E+08 1.44E+10 1.47E+10 7.79E+09 1.11E+10 7.12E+09 6.70E+09 3.97E+09 5.98E+09 4.61E+09 6.13E+09 5.67E+09 8.03E+09 8.13E+09 6.65E+09 6.32E+09 5.66E+09 5.50E+09 1.03E+10 9.76E+09 9.32E+09 8.05E+09 1.23E+10 8.68E+09 1.61E+10 1.93E+10 1.42E+10 1.56E+10 1.58E+10 1.57E+10
PC(18:1/13:0) 3.89E+07 6.20E+09 5.97E+09 4.22E+09 6.09E+09 3.41E+09 3.84E+09 1.20E+09 1.99E+09 1.60E+09 2.18E+09 1.65E+09 3.07E+09 3.06E+09 3.00E+09 2.47E+09 2.36E+09 2.32E+09 2.85E+09 2.79E+09 2.59E+09 2.66E+09 2.89E+09 2.47E+09 3.04E+09 3.05E+09 2.88E+09 2.87E+09 2.92E+09 2.82E+09
PC(18:1/18:1) 4.46E+08 4.25E+10 4.92E+10 2.67E+10 3.98E+10 2.57E+10 2.54E+10 1.11E+10 1.82E+10 1.37E+10 1.73E+10 1.64E+10 3.35E+10 3.50E+10 2.97E+10 2.78E+10 2.51E+10 2.57E+10 4.49E+10 3.68E+10 3.74E+10 3.32E+10 4.80E+10 3.61E+10 6.03E+10 7.27E+10 5.24E+10 5.90E+10 6.71E+10 5.62E+10
PC(18:1/20:4) 5.34E+07 5.19E+09 6.78E+09 3.95E+09 4.70E+09 3.32E+09 3.76E+09 3.33E+09 4.72E+09 2.98E+09 3.98E+09 3.34E+09 1.54E+10 1.50E+10 1.49E+10 1.34E+10 1.30E+10 1.25E+10 1.87E+10 1.77E+10 1.71E+10 1.54E+10 1.91E+10 1.68E+10 2.29E+10 2.20E+10 2.01E+10 1.82E+10 2.03E+10 2.08E+10
PC(18:1/21:0) 4.23E+03 3.59E+05 7.84E+05 2.85E+05 4.41E+05 5.14E+05 3.70E+05 1.53E+05 1.52E+05 2.66E+05 1.71E+05 1.89E+05 6.80E+05 1.01E+06 9.79E+05 5.00E+05 6.89E+05 5.22E+05 2.31E+06 1.56E+06 1.92E+06 1.54E+06 1.69E+06 1.56E+06 2.22E+07 1.75E+07 1.21E+07 3.52E+07 1.51E+07 2.58E+07
PC(18:1/21:1) 0.00E+00 2.91E+06 2.61E+06 1.95E+06 2.07E+06 1.83E+06 1.22E+06 7.86E+05 9.58E+05 7.97E+05 6.63E+05 6.29E+05 2.86E+06 2.22E+06 2.49E+06 1.97E+06 1.64E+06 1.87E+06 3.97E+06 3.28E+06 4.60E+06 4.03E+06 3.65E+06 4.24E+06 1.33E+07 1.44E+07 1.09E+07 2.23E+07 1.23E+07 1.79E+07
PC(18:1/22:0) 4.79E+05 2.39E+07 1.97E+07 7.53E+06 6.85E+06 8.71E+06 6.93E+06 7.82E+06 1.97E+07 1.18E+07 1.62E+07 8.82E+06 3.05E+07 3.10E+07 2.35E+07 1.91E+07 2.19E+07 1.44E+07 6.31E+07 4.50E+07 4.14E+07 3.97E+07 5.81E+07 4.29E+07 5.53E+08 7.93E+08 3.55E+08 1.23E+09 6.72E+08 8.16E+08
PC(18:1/22:1) 1.33E+05 8.77E+07 9.50E+07 5.57E+07 9.67E+07 5.44E+07 3.80E+07 3.10E+07 5.31E+07 3.93E+07 5.34E+07 4.91E+07 7.51E+07 9.83E+07 7.43E+07 5.37E+07 5.25E+07 3.86E+07 1.42E+08 1.24E+08 1.26E+08 1.10E+08 1.46E+08 1.06E+08 5.84E+08 6.80E+08 3.81E+08 1.05E+09 6.42E+08 8.86E+08
PC(18:1/22:6) 6.65E+03 4.71E+06 6.11E+06 2.97E+06 4.26E+06 2.22E+06 3.99E+06 2.83E+06 3.98E+06 2.48E+06 3.26E+06 2.28E+06 1.79E+07 1.52E+07 1.70E+07 1.50E+07 1.45E+07 1.62E+07 2.29E+07 2.27E+07 3.00E+07 1.98E+07 2.35E+07 1.94E+07 3.37E+07 3.28E+07 2.92E+07 3.37E+07 3.66E+07 3.51E+07
PC(18:1/24:1) 7.33E+06 9.74E+06 1.48E+07 1.23E+06 6.03E+06 2.72E+06 2.64E+06 4.17E+06 1.28E+07 5.91E+06 9.40E+06 9.51E+06 1.22E+07 9.30E+06 8.44E+06 6.80E+06 9.29E+06 7.04E+06 1.86E+07 1.22E+07 5.70E+06 1.30E+07 2.15E+07 1.35E+07 1.43E+08 1.99E+08 9.31E+07 5.65E+08 1.78E+08 4.32E+08
PC(18:2/13:0) 1.46E+06 2.68E+08 3.82E+08 2.13E+08 2.54E+08 1.72E+08 1.50E+08 1.50E+08 3.33E+08 2.52E+08 2.93E+08 2.16E+08 6.50E+08 5.52E+08 5.02E+08 4.12E+08 4.09E+08 3.05E+08 8.01E+08 6.11E+08 8.27E+08 6.32E+08 8.18E+08 7.34E+08 9.53E+08 9.62E+08 7.73E+08 8.88E+08 8.91E+08 9.30E+08
PC(19:1/16:0) 2.00E+07 2.35E+09 2.06E+09 1.24E+09 2.03E+09 1.17E+09 1.42E+09 6.71E+08 8.33E+08 6.20E+08 7.01E+08 5.95E+08 1.86E+09 1.83E+09 1.87E+09 1.63E+09 1.50E+09 1.48E+09 1.92E+09 1.91E+09 1.60E+09 1.61E+09 1.84E+09 1.38E+09 2.29E+09 3.15E+09 3.68E+09 4.84E+09 3.52E+09 4.16E+09
PC(20:0/11:1) 1.96E+07 2.98E+09 2.68E+09 1.80E+09 2.72E+09 1.68E+09 1.41E+09 9.95E+08 1.11E+09 8.35E+08 1.29E+09 8.69E+08 2.41E+09 2.38E+09 2.24E+09 2.10E+09 1.92E+09 1.98E+09 2.03E+09 2.05E+09 1.42E+09 2.01E+09 2.22E+09 1.81E+09 1.95E+09 2.20E+09 2.20E+09 2.09E+09 2.10E+09 2.16E+09
PC(20:0/14:1) 3.14E+09 1.79E+11 1.90E+11 1.26E+11 1.59E+11 1.29E+11 1.46E+11 1.04E+11 1.40E+11 1.21E+11 1.38E+11 1.42E+11 1.93E+11 1.90E+11 1.80E+11 1.76E+11 1.57E+11 1.63E+11 2.14E+11 2.08E+11 2.01E+11 1.80E+11 2.27E+11 1.97E+11 2.57E+11 2.60E+11 2.45E+11 2.56E+11 2.61E+11 2.42E+11
PC(20:0/18:1) 1.63E+06 5.32E+08 4.39E+08 2.27E+08 3.91E+08 2.16E+08 1.95E+08 1.23E+08 2.08E+08 1.71E+08 2.61E+08 2.41E+08 3.36E+08 3.49E+08 3.22E+08 2.84E+08 2.38E+08 2.52E+08 5.39E+08 4.08E+08 4.35E+08 3.79E+08 5.97E+08 4.02E+08 2.29E+09 2.75E+09 1.44E+09 4.84E+09 2.32E+09 3.11E+09
PC(20:0p/16:0) 4.50E+04 1.54E+08 1.33E+08 7.08E+07 8.55E+07 6.45E+07 7.79E+07 4.88E+07 8.22E+07 7.08E+07 9.87E+07 9.02E+07 1.28E+08 1.44E+08 1.17E+08 9.60E+07 8.42E+07 9.14E+07 2.89E+08 1.79E+08 1.93E+08 1.74E+08 2.54E+08 1.49E+08 6.45E+08 4.46E+08 4.09E+08 8.25E+08 6.30E+08 7.10E+08
PC(20:0p/18:0) 0.00E+00 8.80E+05 1.92E+06 8.58E+05 1.03E+06 9.03E+05 4.59E+05 2.87E+05 1.16E+05 2.33E+05 2.40E+05 2.06E+05 1.73E+06 1.33E+06 1.50E+06 1.26E+06 1.16E+06 1.31E+06 3.55E+06 3.77E+06 3.83E+06 3.20E+06 3.28E+06 2.66E+06 3.27E+07 4.79E+07 3.32E+07 8.67E+07 5.00E+07 9.23E+07
PC(20:1/18:1) 3.17E+04 1.12E+07 2.06E+07 1.29E+07 1.70E+07 1.44E+07 1.34E+07 1.22E+07 1.00E+07 1.11E+07 6.16E+06 1.26E+07 1.66E+07 1.10E+07 1.49E+07 1.57E+07 1.48E+07 1.46E+07 1.88E+07 1.76E+07 1.99E+07 1.58E+07 1.78E+07 1.61E+07 2.64E+07 2.76E+07 2.57E+07 2.89E+07 2.65E+07 3.25E+07
PC(20:1p/18:0) 3.24E+02 8.92E+05 1.42E+06 8.15E+05 8.19E+05 7.06E+05 3.93E+05 1.79E+05 8.12E+04 1.96E+04 1.01E+05 4.41E+04 2.78E+05 6.07E+05 7.00E+05 2.59E+05 6.73E+05 5.21E+05 1.40E+06 1.08E+06 7.38E+05 1.10E+06 1.22E+06 1.21E+06 1.05E+07 1.33E+07 9.83E+06 7.54E+07 9.27E+06 5.22E+07
PC(21:1/11:2) 8.38E+04 2.17E+07 1.86E+07 6.10E+06 7.46E+06 6.28E+06 1.13E+07 3.36E+07 7.41E+07 1.96E+08 2.91E+08 3.21E+08 8.41E+08 1.29E+09 1.14E+09 5.83E+08 8.60E+08 6.08E+08 1.58E+09 6.11E+08 3.97E+07 7.14E+08 1.50E+09 8.50E+08 1.33E+09 1.26E+09 9.97E+08 9.60E+08 1.08E+09 1.06E+09
PC(22:4/13:0) 5.46E+07 1.04E+10 4.52E+09 3.74E+09 7.85E+09 5.41E+09 6.17E+09 3.09E+09 4.50E+09 3.80E+09 6.19E+09 4.22E+09 2.14E+10 1.93E+10 3.42E+10 1.93E+10 1.71E+10 1.71E+10 2.58E+10 2.20E+10 1.49E+10 2.26E+10 2.82E+10 1.74E+10 2.61E+10 2.58E+10 2.59E+10 2.45E+10 2.49E+10 2.48E+10
PC(22:6/13:0) 6.03E+06 1.41E+09 1.81E+09 1.08E+09 1.72E+09 1.16E+09 1.26E+09 1.01E+09 2.03E+09 1.21E+09 1.64E+09 1.07E+09 6.20E+09 6.47E+09 6.30E+09 5.66E+09 5.52E+09 5.39E+09 7.17E+09 6.55E+09 6.96E+09 6.53E+09 8.00E+09 5.42E+09 6.09E+09 5.90E+09 5.29E+09 5.18E+09 7.07E+09 5.16E+09
PC(24:1/12:2) 1.19E+08 4.57E+09 3.37E+09 2.61E+09 2.76E+09 2.58E+09 2.84E+09 2.03E+09 2.99E+09 1.89E+09 2.00E+09 1.76E+09 7.47E+09 7.17E+09 7.74E+09 6.71E+09 5.23E+09 6.26E+09 8.35E+09 8.21E+09 6.88E+09 7.81E+09 8.33E+09 7.59E+09 1.10E+10 1.08E+10 1.11E+10 1.01E+10 1.13E+10 1.02E+10
PC(29:0/12:3) 1.66E+05 0.00E+00 3.50E+05 0.00E+00 1.55E+04 1.25E+05 2.05E+04 0.00E+00 0.00E+00 1.89E+04 1.11E+05 6.09E+05 2.24E+05 4.26E+04 2.68E+03 2.48E+03 6.86E+02 3.82E+04 4.32E+05 1.32E+05 2.94E+05 1.81E+05 1.91E+05 2.20E+05 2.57E+05 1.65E+05 1.20E+05 4.41E+04 1.79E+05 5.01E+05
PC(4:0/17:0) 7.17E+07 5.87E+07 6.54E+07 3.99E+07 5.10E+07 5.27E+07 3.75E+07 2.70E+07 4.17E+07 3.75E+07 3.55E+07 2.42E+07 1.91E+07 3.01E+07 2.50E+07 2.92E+07 3.76E+07 4.28E+07 4.17E+07 3.94E+07 2.88E+07 3.41E+07 3.38E+07 3.53E+07 3.03E+07 3.24E+07 3.74E+07 3.33E+07 2.40E+07 4.55E+07
PC(8:0e/10:1) 8.32E+04 2.15E+07 2.65E+07 1.23E+07 1.76E+07 2.07E+07 3.47E+07 1.88E+07 2.14E+07 1.97E+07 2.09E+07 1.90E+07 3.97E+07 4.71E+07 3.40E+07 3.19E+07 2.52E+07 3.78E+07 3.99E+07 3.34E+07 4.55E+07 3.88E+07 5.05E+07 2.71E+07 7.94E+07 9.63E+07 1.29E+08 1.31E+08 1.89E+08 2.00E+08
PE(10:0e/8:0) 9.03E+05 1.06E+08 8.12E+07 6.72E+07 8.35E+07 3.80E+07 8.49E+07 3.27E+06 1.19E+08 5.36E+07 1.06E+08 1.41E+08 6.96E+07 1.09E+08 9.59E+07 7.67E+07 7.49E+07 8.06E+07 1.11E+08 3.24E+06 9.90E+07 7.37E+07 1.02E+08 2.42E+06 3.34E+08 2.54E+08 4.12E+08 2.96E+07 1.71E+07 2.91E+08
PE(14:0/20:3) 0.00E+00 1.26E+07 1.97E+07 1.56E+07 6.99E+05 1.10E+07 1.85E+07 1.16E+07 3.17E+07 1.67E+07 2.26E+07 1.11E+07 1.58E+08 1.67E+08 1.55E+08 1.11E+08 1.25E+08 1.22E+08 1.99E+08 1.32E+08 1.66E+08 1.73E+08 2.04E+08 1.85E+08 1.76E+08 1.68E+08 1.10E+08 1.24E+08 1.54E+08 1.20E+08
PE(14:0/20:4) 5.57E+03 1.04E+06 9.06E+05 5.65E+05 8.79E+05 5.72E+05 3.50E+05 2.71E+05 4.75E+05 2.99E+05 5.07E+05 2.84E+05 3.01E+06 3.74E+06 3.17E+06 3.66E+06 3.24E+06 4.13E+06 4.08E+06 3.89E+06 3.68E+06 3.60E+06 4.03E+06 3.60E+06 4.83E+06 4.70E+06 5.75E+06 5.24E+06 5.80E+06 5.10E+06
PE(14:0/22:6) 5.05E+04 1.66E+07 2.12E+07 1.71E+07 2.64E+07 2.30E+06 1.87E+07 1.35E+07 3.48E+07 2.07E+07 2.59E+07 1.44E+07 1.70E+08 1.74E+08 1.63E+08 1.55E+08 1.29E+08 1.43E+08 2.05E+08 1.46E+08 1.88E+08 1.74E+08 3.46E+08 1.52E+08 1.86E+08 1.83E+08 1.12E+08 1.37E+08 2.94E+08 1.31E+08
PE(14:0p/10:4) 1.32E+06 4.59E+06 5.19E+06 3.06E+06 2.90E+06 3.51E+06 1.91E+06 3.01E+05 6.98E+05 9.10E+05 1.16E+06 7.38E+04 9.05E+05 8.99E+05 7.50E+05 5.07E+05 3.46E+05 4.06E+05 6.93E+05 8.31E+05 5.39E+05 8.08E+05 1.37E+06 6.47E+05 6.52E+06 3.92E+06 6.33E+06 1.20E+07 1.50E+07 2.19E+07
PE(16:0/14:0) 4.75E+04 3.23E+06 3.29E+06 2.03E+06 2.22E+06 1.89E+06 3.47E+06 2.30E+06 2.72E+06 2.00E+06 2.00E+06 1.99E+06 7.25E+06 6.01E+06 6.55E+06 6.03E+06 5.08E+06 5.33E+06 1.31E+07 6.68E+06 7.66E+06 7.01E+06 1.13E+07 6.63E+06 5.90E+06 6.76E+06 8.09E+06 1.35E+07 6.09E+06 7.23E+06
PE(16:0/16:0) 1.33E+06 1.96E+08 2.39E+08 1.56E+08 1.79E+08 1.30E+08 8.61E+07 2.89E+07 3.15E+07 3.10E+07 2.74E+07 2.48E+07 7.70E+07 6.52E+07 7.09E+07 6.74E+07 5.83E+07 5.99E+07 8.01E+07 7.75E+07 8.23E+07 8.61E+07 9.56E+07 6.95E+07 9.70E+07 7.14E+07 7.65E+07 7.20E+07 7.46E+07 7.32E+07
PE(16:0/16:1) 2.90E+06 1.30E+09 1.10E+09 6.56E+08 9.77E+08 5.32E+08 4.08E+08 1.90E+08 3.91E+08 3.79E+08 5.91E+08 4.10E+08 7.95E+08 1.14E+09 1.05E+09 8.52E+08 6.45E+08 7.21E+08 8.92E+08 9.68E+08 9.11E+08 6.94E+08 9.78E+08 7.95E+08 9.17E+08 1.02E+09 9.74E+08 7.25E+08 1.05E+09 7.57E+08
PE(16:0/18:1) 6.62E+07 1.00E+10 9.98E+09 6.84E+09 1.02E+10 5.65E+09 5.64E+09 1.96E+09 2.91E+09 2.16E+09 3.69E+09 2.82E+09 7.23E+09 7.14E+09 7.02E+09 5.99E+09 5.47E+09 5.32E+09 6.10E+09 5.84E+09 6.54E+09 6.68E+09 7.22E+09 6.42E+09 6.89E+09 7.07E+09 5.76E+09 6.79E+09 7.06E+09 6.90E+09
PE(16:0/18:2) 1.04E+05 1.74E+07 2.68E+07 8.55E+06 9.11E+06 9.45E+06 6.79E+06 1.09E+07 1.34E+07 1.09E+07 1.09E+07 1.50E+07 1.12E+08 8.83E+07 6.09E+07 8.91E+07 7.27E+07 4.40E+07 1.45E+08 1.52E+08 1.19E+08 5.01E+07 2.45E+08 8.38E+07 4.04E+07 4.18E+07 4.69E+07 5.11E+07 6.11E+07 4.00E+07
PE(16:0/20:1) 3.44E+06 2.78E+08 1.77E+08 1.31E+08 1.44E+08 8.05E+07 9.00E+07 1.74E+08 3.53E+08 3.37E+08 4.70E+08 3.16E+08 4.50E+09 1.83E+09 1.31E+09 2.88E+09 1.57E+09 9.87E+08 5.82E+09 1.50E+09 1.63E+09 1.52E+09 2.40E+10 2.47E+09 7.11E+09 1.96E+10 1.97E+10 1.00E+10 2.21E+10 2.06E+10
PE(16:0/20:3) 1.34E+07 4.16E+09 3.87E+09 2.60E+09 5.10E+09 3.03E+09 3.47E+09 1.87E+09 3.14E+09 1.96E+09 2.84E+09 1.75E+09 1.24E+10 1.26E+10 1.20E+10 1.14E+10 1.10E+10 1.08E+10 1.31E+10 1.23E+10 1.19E+10 1.23E+10 1.38E+10 1.07E+10 1.15E+10 1.12E+10 1.01E+10 9.65E+09 1.23E+10 1.05E+10
PE(16:0/20:4) 1.06E+07 2.37E+09 2.63E+09 1.45E+09 2.74E+09 1.24E+09 9.90E+08 7.38E+08 1.02E+09 8.03E+08 1.12E+09 6.49E+08 6.64E+09 5.55E+09 7.45E+09 5.57E+09 5.09E+09 4.48E+09 6.77E+09 6.94E+09 6.09E+09 6.17E+09 7.38E+09 6.10E+09 5.60E+09 5.99E+09 5.56E+09 5.96E+09 5.46E+09 5.56E+09
PE(16:0/20:5) 5.35E+04 7.84E+06 7.83E+06 4.24E+06 6.43E+06 7.22E+06 6.06E+06 6.47E+06 9.32E+06 8.83E+06 1.13E+07 1.68E+07 6.52E+07 1.05E+08 6.90E+07 5.44E+07 5.40E+07 4.35E+07 1.31E+08 9.47E+07 7.59E+07 5.49E+07 1.12E+08 5.53E+07 5.29E+07 2.90E+07 3.13E+07 2.51E+07 6.15E+07 1.87E+07
PE(16:0/22:4) 2.68E+07 7.90E+09 2.56E+09 1.67E+09 3.35E+09 2.47E+09 3.62E+09 4.13E+09 7.20E+09 5.06E+09 3.25E+09 1.98E+09 2.50E+10 2.33E+10 2.40E+10 2.28E+10 2.41E+10 1.75E+10 2.13E+10 4.06E+10 3.42E+10 3.78E+10 4.60E+10 3.50E+10 3.76E+10 4.07E+10 3.26E+10 4.19E+10 4.23E+10 4.57E+10
PE(16:0/22:5) 2.13E+05 2.25E+07 4.13E+07 2.59E+07 3.41E+07 2.42E+07 1.34E+07 1.16E+07 1.72E+07 1.56E+07 1.91E+07 1.20E+07 7.25E+07 6.53E+07 6.41E+07 6.22E+07 5.30E+07 6.17E+07 8.38E+07 8.02E+07 9.00E+07 6.94E+07 8.04E+07 6.16E+07 8.82E+07 9.71E+07 1.20E+08 9.16E+07 9.27E+07 9.51E+07
PE(16:0/22:6) 1.16E+07 2.86E+09 3.49E+09 2.16E+09 3.47E+09 2.08E+09 2.20E+09 1.02E+09 2.03E+09 1.21E+09 1.69E+09 1.12E+09 6.42E+09 6.57E+09 6.49E+09 5.81E+09 5.65E+09 5.54E+09 7.25E+09 6.73E+09 6.99E+09 6.60E+09 8.12E+09 5.55E+09 6.15E+09 6.04E+09 5.44E+09 5.19E+09 7.16E+09 5.38E+09
PE(16:0e/20:0) 3.49E+04 6.86E+05 1.03E+06 6.37E+05 9.12E+05 7.89E+05 3.40E+05 4.25E+05 4.41E+05 3.64E+05 3.82E+05 1.87E+05 1.96E+06 1.36E+06 8.96E+05 5.60E+05 1.57E+06 5.78E+05 2.01E+06 2.13E+06 1.73E+06 1.41E+06 3.15E+06 1.71E+06 3.52E+06 6.39E+06 5.52E+06 3.91E+06 5.30E+06 4.05E+06
PE(16:0e/20:4) 1.98E+04 7.34E+06 1.30E+07 7.97E+06 9.66E+06 6.94E+06 4.05E+06 2.85E+06 3.98E+06 3.24E+06 4.11E+06 1.11E+06 3.08E+07 2.65E+07 2.68E+07 2.45E+07 2.23E+07 2.43E+07 3.22E+07 3.23E+07 3.55E+07 3.13E+07 3.18E+07 2.44E+07 4.07E+07 4.69E+07 4.06E+07 4.16E+07 4.45E+07 4.32E+07
PE(16:0p/16:0) 2.46E+05 1.32E+08 1.15E+08 8.55E+07 1.01E+08 5.83E+07 8.77E+05 4.13E+05 1.89E+05 2.13E+05 0.00E+00 9.36E+05 4.00E+06 2.64E+06 3.00E+06 4.10E+06 5.81E+06 7.24E+05 3.78E+06 4.52E+06 4.03E+06 3.64E+06 5.06E+06 2.07E+06 2.52E+05 7.02E+05 9.62E+05 1.49E+06 1.34E+06 1.98E+06
PE(16:0p/18:1) 6.52E+06 1.45E+09 1.53E+09 1.00E+09 1.47E+09 8.87E+08 5.27E+08 2.26E+08 3.74E+08 3.04E+08 3.97E+08 3.08E+08 8.05E+08 8.29E+08 8.05E+08 7.07E+08 7.19E+08 6.93E+08 9.26E+08 8.35E+08 8.33E+08 8.20E+08 9.67E+08 8.10E+08 1.51E+09 1.72E+09 1.10E+09 1.94E+09 1.49E+09 1.85E+09
PE(16:0p/20:0) 1.48E+06 2.61E+08 2.42E+08 1.56E+08 1.61E+08 1.05E+08 6.54E+07 4.40E+07 7.76E+07 7.22E+07 1.26E+08 8.44E+07 1.94E+08 1.87E+08 1.85E+08 1.66E+08 1.39E+08 1.48E+08 3.53E+08 3.49E+08 3.14E+08 3.45E+08 4.76E+08 3.16E+08 1.39E+09 1.50E+09 9.84E+08 1.83E+09 1.26E+09 1.61E+09
PE(16:0p/20:3) 2.65E+04 6.23E+06 1.14E+07 6.87E+06 3.16E+06 2.32E+06 1.34E+06 1.78E+06 3.31E+06 1.66E+06 1.56E+06 1.55E+06 1.46E+07 1.18E+07 1.14E+07 9.66E+06 1.05E+07 8.29E+06 2.11E+07 1.81E+07 1.83E+07 2.06E+07 1.51E+07 1.52E+07 2.89E+07 3.10E+07 2.39E+07 2.81E+07 2.68E+07 2.52E+07
PE(16:0p/20:4) 1.23E+07 2.97E+09 3.26E+09 1.93E+09 3.53E+09 1.69E+09 8.49E+08 3.27E+08 5.51E+08 3.77E+08 6.43E+08 4.27E+08 2.98E+09 3.16E+09 3.40E+09 2.04E+09 2.22E+09 2.34E+09 2.83E+09 2.52E+09 2.40E+09 2.47E+09 2.74E+09 2.44E+09 2.86E+09 2.83E+09 2.92E+09 2.32E+09 2.31E+09 2.47E+09
PE(16:0p/22:3) 2.12E+06 7.11E+08 2.55E+08 2.93E+08 2.72E+08 1.32E+08 1.15E+08 2.65E+07 3.41E+07 2.69E+07 5.45E+07 4.22E+07 4.97E+08 5.50E+08 5.97E+08 4.71E+08 4.30E+08 4.40E+08 6.47E+08 6.82E+08 5.15E+08 6.13E+08 7.03E+08 5.29E+08 1.01E+09 1.04E+09 1.10E+09 9.93E+08 1.19E+09 1.08E+09
PE(16:0p/22:4) 5.34E+06 9.92E+08 1.30E+09 8.58E+08 1.25E+09 8.89E+08 6.50E+08 5.16E+08 9.61E+08 5.79E+08 5.72E+08 4.09E+08 6.64E+09 5.28E+09 4.91E+09 4.99E+09 4.05E+09 3.91E+09 7.76E+09 6.50E+09 5.57E+09 5.93E+09 7.25E+09 5.57E+09 9.78E+09 1.21E+10 1.08E+10 9.92E+09 8.81E+09 1.00E+10
PE(16:0p/22:5) 7.53E+06 1.75E+09 1.34E+09 1.16E+09 1.74E+09 7.88E+08 6.49E+08 3.39E+08 7.72E+08 4.65E+08 7.50E+08 4.57E+08 3.15E+09 4.00E+09 4.02E+09 2.68E+09 3.15E+09 3.00E+09 3.32E+09 3.19E+09 3.19E+09 3.29E+09 4.97E+09 3.10E+09 4.82E+09 4.75E+09 4.63E+09 4.52E+09 6.55E+09 5.00E+09
PE(16:0p/22:6) 2.21E+07 4.82E+09 4.93E+09 3.71E+09 6.17E+09 3.40E+09 2.96E+09 1.39E+09 2.39E+09 1.35E+09 2.29E+09 1.28E+09 1.05E+10 9.19E+09 9.98E+09 8.39E+09 8.68E+09 8.21E+09 1.11E+10 1.06E+10 1.05E+10 9.80E+09 1.16E+10 7.71E+09 1.18E+10 1.25E+10 1.03E+10 9.93E+09 1.03E+10 9.88E+09
PE(16:1/16:1) 7.48E+05 3.98E+07 6.16E+07 3.82E+07 4.63E+07 2.82E+07 2.59E+07 1.72E+07 3.60E+07 3.24E+07 7.14E+07 2.68E+07 1.11E+08 7.89E+07 8.31E+07 7.74E+07 8.44E+07 5.61E+07 1.22E+08 9.84E+07 1.26E+08 1.02E+08 2.05E+08 1.23E+08 1.03E+08 1.42E+08 9.94E+07 1.08E+08 1.92E+08 1.07E+08
PE(16:1/18:1) 9.89E+06 1.30E+09 1.31E+09 7.98E+08 1.30E+09 6.29E+08 5.09E+08 3.10E+08 5.44E+08 5.39E+08 8.51E+08 5.81E+08 1.64E+09 1.79E+09 1.60E+09 1.23E+09 1.30E+09 1.09E+09 2.00E+09 1.30E+09 1.57E+09 1.51E+09 2.31E+09 1.45E+09 2.50E+09 2.33E+09 2.08E+09 1.88E+09 2.22E+09 2.24E+09
PE(16:1/20:3) 8.93E+05 3.55E+07 6.26E+07 3.95E+07 5.99E+07 4.07E+07 4.49E+07 2.72E+07 9.11E+07 4.37E+07 5.23E+07 2.53E+07 2.34E+08 2.12E+08 2.68E+08 2.26E+08 2.38E+08 2.30E+08 2.89E+08 2.97E+08 2.64E+08 2.22E+08 3.18E+08 2.47E+08 2.72E+08 3.19E+08 2.75E+08 2.48E+08 3.08E+08 3.03E+08
PE(16:1/20:4) 1.74E+07 7.68E+07 7.31E+07 5.13E+07 1.13E+08 6.62E+07 7.29E+07 4.29E+07 6.64E+07 6.12E+07 9.98E+07 6.89E+07 3.96E+08 1.82E+08 3.29E+08 3.29E+08 3.17E+08 3.15E+08 5.31E+08 4.08E+08 4.79E+08 3.18E+08 5.40E+08 3.43E+08 4.45E+08 5.05E+08 3.47E+08 4.11E+08 6.09E+08 3.88E+08
PE(16:1/22:5) 1.39E+04 9.62E+05 1.18E+06 4.56E+05 3.18E+05 8.28E+05 2.09E+06 3.61E+06 3.28E+06 2.21E+06 1.23E+06 2.39E+06 1.80E+06 5.94E+06 2.46E+06 2.24E+06 5.71E+06 6.95E+06 1.10E+07 1.16E+07 7.90E+06 5.23E+06 9.39E+06 1.48E+07 2.29E+06 1.99E+07 5.82E+06 1.04E+07 6.24E+06 5.01E+06
PE(16:1/22:6) 6.01E+05 3.21E+07 4.44E+07 4.16E+07 5.77E+07 3.92E+07 4.24E+07 4.38E+07 9.73E+07 5.00E+07 5.24E+07 3.43E+07 2.30E+08 2.08E+08 2.56E+08 2.24E+08 2.37E+08 2.34E+08 2.83E+08 2.93E+08 2.62E+08 2.21E+08 3.27E+08 2.47E+08 2.75E+08 3.09E+08 2.77E+08 2.51E+08 3.03E+08 2.99E+08
PE(18:0/16:0) 1.14E+07 1.30E+09 1.26E+09 8.02E+08 1.21E+09 5.58E+08 3.73E+08 1.64E+08 2.72E+08 2.17E+08 2.52E+08 1.61E+08 2.87E+08 3.77E+08 4.18E+08 3.03E+08 2.81E+08 2.77E+08 3.52E+08 3.51E+08 3.19E+08 3.69E+08 3.62E+08 3.05E+08 4.25E+08 4.35E+08 4.62E+08 3.30E+08 4.25E+08 3.97E+08
PE(18:0/18:0) 2.43E+07 3.91E+09 2.65E+09 2.61E+09 3.04E+09 1.82E+09 3.36E+09 1.51E+09 2.29E+09 1.86E+09 2.38E+09 1.22E+09 1.05E+10 9.83E+09 1.25E+10 8.83E+09 8.98E+09 7.93E+09 1.25E+10 1.10E+10 1.11E+10 9.42E+09 1.37E+10 9.39E+09 1.44E+10 1.53E+10 1.58E+10 1.21E+10 1.79E+10 1.56E+10
PE(18:0/18:1) 1.21E+08 1.97E+10 2.01E+10 1.21E+10 1.42E+10 8.08E+09 9.26E+09 5.52E+09 1.16E+10 8.01E+09 1.06E+10 7.02E+09 3.61E+10 4.12E+10 3.99E+10 2.89E+10 3.14E+10 2.71E+10 5.14E+10 4.66E+10 4.61E+10 4.67E+10 5.54E+10 4.47E+10 5.49E+10 5.65E+10 4.47E+10 4.67E+10 5.89E+10 5.25E+10
PE(18:0/18:2) 9.80E+06 1.46E+09 1.82E+09 1.05E+09 1.66E+09 4.04E+08 7.52E+08 2.71E+08 3.48E+08 4.77E+08 6.07E+08 7.77E+08 1.50E+09 2.65E+09 1.60E+09 1.32E+09 1.27E+09 1.25E+09 3.96E+09 2.29E+09 1.86E+09 1.44E+09 3.46E+09 2.05E+09 1.71E+09 1.24E+09 1.43E+09 1.27E+09 1.57E+09 9.25E+08
PE(18:0/20:0) 1.34E+08 7.94E+08 7.26E+08 5.85E+08 1.04E+09 5.69E+08 4.30E+08 2.00E+08 3.40E+08 2.55E+08 3.44E+08 2.73E+08 1.31E+09 1.33E+09 1.24E+09 1.41E+09 1.27E+09 1.30E+09 1.72E+09 1.74E+09 1.53E+09 1.50E+09 2.11E+09 1.39E+09 2.44E+09 2.56E+09 2.04E+09 2.05E+09 2.78E+09 2.29E+09
PE(18:0/20:1) 4.76E+06 2.07E+09 1.91E+09 1.17E+09 2.03E+09 9.89E+08 1.03E+09 4.11E+08 9.48E+08 4.71E+08 6.11E+08 2.84E+08 3.95E+09 3.57E+09 5.93E+09 4.28E+09 3.89E+09 3.16E+09 5.09E+09 4.93E+09 5.76E+09 5.42E+09 6.37E+09 4.16E+09 7.62E+09 1.23E+10 9.05E+09 7.23E+09 8.23E+09 9.99E+09
PE(18:0/20:2) 2.35E+06 1.33E+09 1.48E+09 1.02E+09 1.52E+09 9.58E+08 1.14E+09 5.29E+08 1.04E+09 6.55E+08 5.47E+08 6.79E+08 2.42E+09 2.18E+09 3.33E+09 2.52E+09 2.90E+09 2.43E+09 2.57E+09 2.41E+09 2.02E+09 2.36E+09 2.81E+09 4.37E+09 5.79E+09 5.49E+09 5.69E+09 6.36E+09 6.93E+09 6.88E+09
PE(18:0/20:3) 7.98E+07 9.06E+09 8.95E+09 6.95E+09 1.18E+10 5.15E+09 7.70E+09 2.26E+09 3.75E+09 2.97E+09 4.02E+09 2.76E+09 1.71E+10 1.67E+10 1.69E+10 1.52E+10 1.59E+10 1.60E+10 2.30E+10 2.18E+10 2.34E+10 2.24E+10 2.55E+10 1.96E+10 2.63E+10 2.93E+10 2.46E+10 2.35E+10 2.97E+10 2.65E+10
PE(18:0/20:4) 5.01E+07 8.46E+09 8.29E+09 5.86E+09 5.12E+09 2.84E+09 4.38E+09 2.21E+09 4.37E+09 3.75E+09 5.72E+09 3.93E+09 1.65E+10 2.03E+10 1.83E+10 1.34E+10 1.49E+10 1.27E+10 2.65E+10 2.07E+10 2.15E+10 2.28E+10 3.02E+10 2.25E+10 2.85E+10 2.43E+10 1.94E+10 2.03E+10 3.23E+10 2.65E+10
PE(18:0/20:5) 2.20E+06 3.56E+08 4.60E+08 1.44E+08 2.68E+08 1.97E+08 2.62E+08 2.13E+08 2.29E+08 2.97E+08 4.18E+08 3.72E+08 8.84E+08 1.49E+09 8.01E+08 8.27E+08 8.19E+08 7.69E+08 2.73E+09 1.68E+09 1.54E+09 1.11E+09 2.19E+09 1.73E+09 9.33E+08 9.47E+08 9.37E+08 9.87E+08 6.43E+08 7.60E+08
PE(18:0/21:0) 0.00E+00 0.00E+00 0.00E+00 0.00E+00 1.62E+04 0.00E+00 0.00E+00 1.99E+04 0.00E+00 0.00E+00 0.00E+00 0.00E+00 0.00E+00 0.00E+00 6.39E+03 0.00E+00 8.26E+03 5.52E+03 1.73E+04 1.12E+04 2.44E+04 0.00E+00 0.00E+00 0.00E+00 6.96E+05 3.37E+05 1.79E+05 4.99E+06 5.07E+06 1.42E+07
PE(18:0/22:1) 5.32E+05 1.87E+08 2.21E+08 1.24E+08 1.88E+08 1.16E+08 6.95E+07 5.00E+07 9.14E+07 5.69E+07 9.28E+07 4.19E+07 6.21E+08 5.04E+08 5.42E+08 4.97E+08 4.58E+08 3.99E+08 9.35E+08 8.31E+08 9.54E+08 8.55E+08 9.54E+08 7.52E+08 1.27E+09 1.41E+09 1.12E+09 1.11E+09 1.33E+09 1.25E+09
PE(18:0/22:2) 1.21E+06 7.02E+08 6.99E+08 4.22E+08 7.81E+08 3.74E+08 2.53E+08 9.03E+07 2.27E+08 1.05E+08 1.76E+08 1.25E+08 1.21E+09 1.21E+09 1.33E+09 8.69E+08 5.47E+08 5.39E+08 1.23E+09 1.30E+09 1.18E+09 9.47E+08 1.53E+09 6.52E+08 1.38E+09 1.56E+09 1.37E+09 1.24E+09 1.54E+09 1.33E+09
PE(18:0/22:3) 1.08E+08 9.77E+08 7.79E+08 5.80E+08 1.13E+09 5.56E+08 4.81E+08 2.17E+08 4.19E+08 2.83E+08 4.95E+08 3.06E+08 1.83E+09 1.78E+09 1.73E+09 1.29E+09 1.40E+09 1.51E+09 2.30E+09 2.05E+09 1.82E+09 1.97E+09 2.34E+09 1.58E+09 2.65E+09 3.21E+09 2.68E+09 2.29E+09 3.15E+09 2.62E+09
PE(18:0/22:4) 2.34E+06 1.55E+09 2.07E+09 1.29E+09 2.16E+09 1.14E+09 9.54E+08 3.98E+08 8.19E+08 5.55E+08 7.45E+08 4.98E+08 3.54E+09 4.03E+09 3.48E+09 3.27E+09 3.01E+09 2.88E+09 5.36E+09 5.59E+09 5.82E+09 5.24E+09 6.78E+09 3.92E+09 7.87E+09 1.05E+10 6.53E+09 6.89E+09 8.48E+09 6.66E+09
PE(18:0/22:5) 3.44E+06 1.97E+09 2.36E+09 1.12E+09 1.98E+09 1.33E+09 1.35E+09 8.36E+08 1.23E+09 1.15E+09 1.32E+09 9.01E+08 5.54E+09 7.69E+09 7.81E+09 6.30E+09 6.37E+09 6.19E+09 1.00E+10 9.53E+09 5.10E+09 6.57E+09 1.11E+10 7.52E+09 8.60E+09 7.13E+09 7.05E+09 7.84E+09 1.04E+10 9.40E+09
PE(18:0/22:6) 3.23E+07 7.27E+09 6.12E+09 4.35E+09 7.62E+09 3.96E+09 5.29E+09 2.03E+09 2.88E+09 2.26E+09 3.39E+09 2.25E+09 1.47E+10 1.42E+10 1.29E+10 1.31E+10 1.18E+10 1.18E+10 1.76E+10 1.79E+10 1.71E+10 1.62E+10 1.91E+10 1.46E+10 1.87E+10 2.09E+10 1.76E+10 1.70E+10 2.00E+10 1.71E+10
PE(18:0e/16:0) 7.30E+04 1.01E+08 9.27E+07 5.40E+07 8.63E+07 4.57E+07 1.69E+07 2.51E+06 3.42E+06 3.34E+06 6.91E+06 5.10E+06 1.44E+06 1.42E+06 5.57E+06 4.94E+05 1.07E+07 1.12E+06 3.34E+06 1.44E+06 1.04E+06 7.01E+06 1.42E+07 1.32E+07 1.88E+07 5.11E+06 1.50E+06 6.57E+05 2.61E+06 1.80E+07
PE(18:0e/18:1) 3.53E+05 4.48E+07 9.30E+07 5.27E+07 6.50E+07 4.94E+07 3.31E+07 1.93E+07 4.43E+07 3.93E+07 4.55E+07 4.38E+07 9.54E+07 6.84E+07 5.61E+07 5.82E+07 5.65E+07 4.80E+07 1.28E+08 9.58E+07 1.14E+08 9.42E+07 1.66E+08 8.18E+07 4.36E+08 3.08E+08 1.68E+08 3.95E+08 3.10E+08 4.52E+08
PE(18:0e/20:0) 0.00E+00 2.66E+04 4.80E+04 4.78E+04 2.64E+05 3.54E+04 3.00E+04 0.00E+00 1.98E+04 3.20E+04 2.23E+04 0.00E+00 1.74E+05 1.52E+05 1.66E+05 1.02E+05 3.33E+05 1.34E+05 1.07E+06 1.02E+06 8.06E+05 1.54E+06 8.76E+05 6.23E+05 8.20E+06 7.56E+06 5.79E+06 1.12E+07 7.97E+06 7.23E+06
PE(18:0e/20:1) 4.51E+06 3.71E+08 3.72E+08 1.90E+08 4.07E+08 2.12E+08 1.53E+08 8.72E+07 1.50E+08 1.32E+08 2.18E+08 1.26E+08 9.68E+08 8.49E+08 9.62E+08 8.33E+08 6.97E+08 7.04E+08 1.23E+09 1.10E+09 7.13E+08 9.94E+08 1.68E+09 8.97E+08 1.88E+09 1.75E+09 1.63E+09 1.52E+09 2.04E+09 1.67E+09
PE(18:0e/22:4) 3.59E+04 1.45E+07 9.38E+06 2.12E+07 1.64E+07 1.17E+07 3.22E+06 3.47E+06 3.81E+06 3.89E+06 5.58E+06 4.01E+06 3.69E+07 3.94E+07 3.55E+06 2.92E+06 4.61E+06 4.17E+06 4.58E+07 1.06E+07 1.17E+07 4.91E+07 1.69E+07 4.16E+07 5.12E+07 5.56E+07 5.35E+07 4.56E+07 5.72E+07 5.52E+07
PE(18:0p/16:0) 6.37E+06 1.60E+09 1.57E+09 1.03E+09 1.36E+09 8.75E+08 6.47E+08 2.28E+08 4.43E+08 5.14E+08 7.06E+08 5.18E+08 1.21E+09 1.24E+09 1.09E+09 1.00E+09 9.87E+08 8.74E+08 1.56E+09 1.25E+09 1.04E+09 1.09E+09 1.85E+09 1.07E+09 2.56E+09 2.59E+09 2.35E+09 2.12E+09 2.74E+09 2.41E+09
PE(18:0p/18:1) 7.36E+05 1.00E+09 9.91E+08 6.51E+08 7.86E+08 4.72E+08 5.24E+08 2.87E+08 5.66E+08 4.11E+08 4.62E+08 3.33E+08 1.37E+09 1.27E+09 1.32E+09 1.26E+09 1.15E+09 1.08E+09 1.88E+09 1.99E+09 1.88E+09 1.79E+09 2.19E+09 1.74E+09 4.77E+09 5.46E+09 3.75E+09 1.35E+10 4.53E+09 9.99E+09
PE(18:0p/20:0) 7.02E+04 2.41E+07 2.76E+07 1.39E+07 2.52E+07 1.40E+07 1.18E+07 5.98E+06 1.02E+07 8.20E+06 1.69E+07 8.62E+06 3.12E+07 3.12E+07 2.97E+07 2.43E+07 2.20E+07 2.43E+07 8.52E+07 6.07E+07 3.92E+07 5.03E+07 9.95E+07 4.30E+07 6.09E+08 3.90E+08 3.75E+08 6.02E+08 6.36E+08 6.41E+08
PE(18:0p/20:1) 5.29E+04 5.61E+07 6.41E+07 4.41E+07 5.57E+07 3.48E+07 2.67E+07 1.57E+07 3.79E+07 2.27E+07 3.82E+07 2.26E+07 1.12E+08 1.02E+08 1.07E+08 9.23E+07 8.56E+07 9.34E+07 2.12E+08 2.02E+08 2.22E+08 1.89E+08 2.24E+08 1.84E+08 1.22E+09 1.45E+09 7.16E+08 4.13E+09 1.06E+09 2.77E+09
PE(18:0p/20:2) 2.77E+05 1.37E+08 1.50E+08 9.28E+07 5.55E+07 1.18E+08 4.43E+07 2.59E+07 4.23E+07 5.16E+07 8.61E+07 5.26E+07 2.38E+08 2.23E+08 2.33E+08 2.00E+08 1.34E+08 1.59E+08 3.22E+08 3.00E+08 3.57E+08 2.33E+08 4.41E+08 2.45E+08 8.90E+08 6.26E+08 6.52E+08 2.96E+09 8.58E+08 2.16E+09
PE(18:0p/20:3) 3.76E+05 3.52E+08 5.77E+08 3.53E+08 4.98E+08 4.08E+08 1.95E+08 1.40E+08 1.70E+08 2.10E+08 3.34E+08 2.17E+08 5.18E+08 1.16E+09 1.04E+09 3.69E+08 7.85E+08 6.98E+08 7.84E+08 8.01E+08 8.34E+08 1.27E+09 1.97E+09 6.79E+08 2.22E+09 9.84E+08 8.09E+08 9.59E+08 2.38E+09 1.74E+09
PE(18:0p/20:4) 3.57E+07 3.35E+09 3.53E+09 1.97E+09 2.48E+09 1.44E+09 1.21E+09 4.45E+08 9.93E+08 7.85E+08 1.25E+09 8.07E+08 4.28E+09 6.28E+09 6.41E+09 3.63E+09 4.81E+09 4.43E+09 5.13E+09 5.59E+09 4.03E+09 4.82E+09 9.33E+09 4.74E+09 7.29E+09 8.33E+09 9.30E+09 8.74E+09 1.38E+10 9.55E+09
PE(18:0p/22:0) 0.00E+00 2.21E+04 5.06E+04 2.12E+04 2.74E+04 6.41E+03 1.20E+04 1.08E+04 3.78E+04 2.08E+04 1.40E+04 2.05E+04 2.09E+05 1.23E+05 1.70E+05 7.68E+04 1.06E+05 5.88E+04 6.51E+05 5.06E+05 4.28E+05 3.03E+05 5.86E+05 2.26E+05 5.39E+06 7.24E+06 5.74E+06 8.95E+06 4.69E+06 6.88E+06
PE(18:0p/22:1) 2.35E+05 1.43E+08 8.61E+07 6.14E+07 1.60E+07 5.60E+07 2.94E+07 1.73E+07 7.26E+07 3.33E+07 5.49E+07 4.14E+07 2.16E+08 3.41E+08 3.39E+08 1.94E+08 2.01E+08 1.60E+08 6.00E+08 5.45E+08 5.80E+08 5.11E+08 6.82E+08 5.00E+08 1.03E+09 1.42E+09 7.19E+08 1.36E+09 8.73E+08 1.07E+09
PE(18:0p/22:3) 1.38E+07 7.54E+08 7.36E+08 3.91E+08 7.03E+08 3.00E+08 3.04E+08 1.68E+08 3.87E+08 2.61E+08 4.30E+08 2.50E+08 1.52E+09 1.69E+09 1.65E+09 1.12E+09 9.78E+08 1.38E+09 2.40E+09 1.83E+09 1.89E+09 2.39E+09 2.48E+09 1.66E+09 2.89E+09 2.85E+09 2.77E+09 2.73E+09 4.04E+09 2.80E+09
PE(18:0p/22:4) 9.13E+06 6.46E+08 8.38E+08 7.07E+08 1.28E+09 2.93E+08 4.37E+08 3.41E+08 3.61E+08 4.99E+08 7.34E+08 5.13E+08 3.73E+09 3.43E+09 3.59E+09 3.24E+09 3.11E+09 2.64E+09 6.16E+09 5.82E+09 5.63E+09 5.72E+09 8.27E+09 4.48E+09 9.92E+09 1.09E+10 7.63E+09 8.48E+09 9.65E+09 8.15E+09
PE(18:0p/22:5) 1.49E+06 1.04E+09 9.93E+08 6.86E+08 1.23E+09 6.32E+08 5.42E+08 2.36E+08 3.17E+08 3.70E+08 6.24E+08 3.88E+08 2.64E+09 2.62E+09 2.37E+09 2.61E+09 1.77E+09 2.40E+09 3.64E+09 3.28E+09 2.31E+09 3.31E+09 4.67E+09 3.07E+09 4.86E+09 4.93E+09 5.17E+09 4.51E+09 6.43E+09 5.17E+09
PE(18:0p/22:6) 1.01E+08 3.42E+09 3.40E+09 2.45E+09 4.32E+09 2.73E+09 3.37E+09 1.43E+09 3.25E+09 1.51E+09 2.52E+09 1.54E+09 1.44E+10 1.35E+10 1.44E+10 1.34E+10 1.21E+10 1.19E+10 1.72E+10 1.62E+10 1.48E+10 1.59E+10 1.73E+10 1.37E+10 1.93E+10 2.00E+10 1.83E+10 1.72E+10 1.98E+10 1.66E+10
PE(18:0p/24:1) 1.88E+04 6.12E+03 3.29E+04 0.00E+00 1.10E+04 7.27E+02 4.90E+03 7.23E+02 9.91E+03 2.37E+03 2.28E+03 1.45E+03 2.07E+04 7.32E+04 1.51E+04 9.22E+03 1.50E+04 1.46E+04 1.35E+05 1.06E+05 5.14E+04 7.26E+04 9.59E+04 1.38E+05 1.32E+06 2.28E+06 1.30E+06 4.07E+06 1.04E+06 2.41E+06
PE(18:1/18:1) 3.14E+07 5.13E+09 5.44E+09 3.29E+09 5.71E+09 2.92E+09 2.52E+09 1.02E+09 1.68E+09 1.38E+09 1.95E+09 1.34E+09 4.38E+09 4.95E+09 5.16E+09 4.24E+09 4.00E+09 4.01E+09 5.56E+09 4.87E+09 4.20E+09 4.71E+09 5.74E+09 3.92E+09 7.61E+09 6.81E+09 7.25E+09 6.69E+09 7.32E+09 6.91E+09
PE(18:1/18:2) 1.25E+05 1.64E+07 2.07E+07 9.70E+06 1.12E+07 1.18E+07 8.03E+06 7.36E+06 7.30E+06 1.48E+07 1.82E+07 1.63E+07 1.30E+08 9.98E+07 6.78E+07 9.07E+07 6.40E+07 5.56E+07 9.55E+07 1.03E+08 8.95E+07 7.68E+07 3.17E+08 6.12E+07 2.85E+07 4.49E+07 3.49E+07 3.41E+07 7.58E+07 3.79E+07
PE(18:1/20:3) 3.00E+06 4.78E+08 4.21E+08 2.35E+08 4.59E+08 2.73E+08 3.26E+08 2.24E+08 4.32E+08 2.23E+08 5.19E+08 1.62E+08 1.44E+09 1.51E+09 1.59E+09 1.32E+09 1.38E+09 1.41E+09 1.88E+09 1.54E+09 1.46E+09 1.63E+09 2.03E+09 1.43E+09 1.66E+09 1.67E+09 1.43E+09 1.39E+09 1.94E+09 1.37E+09
PE(18:1/20:4) 1.41E+07 1.23E+09 1.27E+09 8.65E+08 1.16E+09 7.80E+08 7.54E+08 4.74E+08 7.04E+08 5.81E+08 7.59E+08 4.95E+08 3.67E+09 3.48E+09 3.30E+09 3.14E+09 2.78E+09 2.82E+09 4.03E+09 3.18E+09 2.79E+09 3.20E+09 3.96E+09 2.77E+09 3.41E+09 3.32E+09 3.14E+09 2.84E+09 3.33E+09 3.27E+09
PE(18:1/20:5) 9.11E+05 6.11E+07 5.93E+07 4.02E+07 4.25E+07 3.88E+07 3.07E+07 4.26E+07 5.95E+07 7.74E+07 7.14E+07 8.29E+07 5.06E+08 5.58E+08 4.60E+08 3.46E+08 3.50E+08 2.87E+08 7.15E+08 5.78E+08 5.56E+08 5.34E+08 8.00E+08 5.86E+08 2.31E+08 2.51E+08 1.76E+08 3.02E+08 3.05E+08 2.14E+08
PE(18:1/22:0) 0.00E+00 5.18E+05 7.73E+05 5.94E+05 5.63E+05 4.07E+05 1.64E+05 1.38E+05 2.88E+05 2.05E+05 1.92E+05 1.59E+05 1.13E+06 9.35E+05 1.04E+06 7.96E+05 6.73E+05 7.36E+05 2.21E+06 1.94E+06 2.25E+06 1.95E+06 1.91E+06 1.44E+06 1.24E+07 1.27E+07 9.17E+06 1.54E+07 1.11E+07 1.36E+07
PE(18:1/22:4) 9.98E+04 2.15E+08 4.49E+08 2.71E+08 3.63E+08 2.43E+08 2.53E+08 1.92E+08 4.01E+08 4.86E+08 5.83E+08 3.56E+08 1.53E+09 1.10E+09 2.56E+09 1.30E+09 1.20E+09 1.26E+09 3.34E+09 1.70E+09 1.71E+09 1.80E+09 3.80E+09 1.14E+09 3.24E+09 1.94E+09 1.63E+09 1.75E+09 2.04E+09 2.70E+09
PE(18:1/22:6) 1.10E+07 1.42E+09 9.86E+08 8.20E+08 1.67E+09 7.64E+08 1.03E+09 6.68E+08 1.38E+09 9.65E+08 1.15E+09 6.47E+08 3.61E+09 3.99E+09 4.02E+09 3.48E+09 3.98E+09 3.96E+09 4.61E+09 4.28E+09 4.29E+09 3.97E+09 5.56E+09 4.95E+09 4.60E+09 4.23E+09 3.86E+09 3.88E+09 4.33E+09 3.63E+09
PE(18:1/24:0) 3.92E+03 3.31E+05 3.24E+04 0.00E+00 0.00E+00 0.00E+00 1.50E+03 2.15E+03 7.82E+02 1.23E+05 1.37E+05 1.06E+05 3.03E+05 4.64E+05 3.57E+05 2.94E+05 2.91E+05 1.88E+05 3.68E+05 2.41E+05 2.06E+05 2.45E+05 2.95E+05 2.80E+05 2.20E+06 3.48E+06 1.84E+06 4.23E+06 1.67E+06 2.72E+06
PE(18:1/24:1) 0.00E+00 2.88E+05 4.06E+05 1.55E+05 1.98E+05 1.08E+05 1.47E+05 4.78E+04 1.16E+05 1.23E+05 1.20E+05 8.43E+04 6.40E+05 6.17E+05 5.94E+05 2.92E+05 4.50E+05 5.33E+05 5.85E+05 6.51E+05 7.77E+05 7.34E+05 6.89E+05 4.99E+05 2.72E+06 2.81E+06 1.84E+06 5.07E+06 2.52E+06 4.04E+06
PE(18:1p/14:0) 9.44E+04 7.40E+06 8.31E+06 5.21E+06 6.31E+06 4.34E+06 2.44E+06 2.27E+06 3.25E+06 1.98E+06 2.51E+06 1.66E+06 1.04E+07 8.61E+06 9.06E+06 7.70E+06 7.62E+06 8.57E+06 1.35E+07 1.14E+07 1.10E+07 1.13E+07 1.29E+07 9.57E+06 1.36E+07 1.55E+07 1.24E+07 1.52E+07 1.38E+07 1.47E+07
PE(18:1p/16:0) 8.19E+06 1.60E+09 1.39E+09 9.85E+08 1.47E+09 8.33E+08 5.33E+08 2.15E+08 2.65E+08 2.21E+08 3.38E+08 2.35E+08 7.36E+08 1.10E+09 1.08E+09 7.07E+08 7.20E+08 2.28E+08 6.48E+08 7.98E+08 3.55E+08 8.03E+08 8.26E+08 7.09E+08 1.79E+08 1.22E+09 1.36E+09 6.41E+08 1.28E+09 1.98E+09
PE(18:1p/16:1) 0.00E+00 5.43E+06 6.93E+06 3.57E+06 4.86E+06 3.16E+06 1.74E+06 1.70E+06 2.01E+06 1.41E+06 1.57E+06 9.81E+05 7.41E+06 6.25E+06 6.35E+06 5.73E+06 5.47E+06 6.08E+06 8.54E+06 8.25E+06 8.75E+06 9.06E+06 7.49E+06 6.85E+06 1.22E+07 1.37E+07 1.09E+07 1.88E+07 1.16E+07 1.18E+07
PE(18:1p/18:1) 6.70E+05 3.38E+08 4.68E+08 2.56E+08 3.10E+08 2.21E+08 1.73E+08 8.61E+07 1.43E+08 1.21E+08 1.81E+08 1.04E+08 5.24E+08 3.51E+08 3.44E+08 3.98E+08 3.79E+08 3.80E+08 7.69E+08 5.07E+08 4.48E+08 5.71E+08 4.63E+08 4.78E+08 1.33E+09 1.46E+09 1.00E+09 3.21E+09 1.30E+09 2.19E+09
PE(18:1p/20:1) 2.77E+05 9.86E+07 1.49E+08 8.68E+07 1.22E+08 8.25E+07 4.25E+07 2.43E+07 5.19E+07 2.32E+07 9.01E+07 2.91E+07 2.60E+08 1.84E+08 1.70E+08 2.09E+08 1.25E+08 1.10E+08 3.51E+08 3.69E+08 3.77E+08 3.34E+08 5.30E+08 2.90E+08 9.02E+08 5.20E+08 6.46E+08 1.91E+09 8.07E+08 1.81E+09
PE(18:1p/20:4) 3.87E+05 1.89E+08 1.46E+08 7.24E+07 7.38E+07 5.57E+07 4.63E+07 9.19E+07 1.44E+08 2.11E+08 2.59E+08 1.09E+08 7.59E+08 5.54E+08 8.66E+08 8.12E+08 6.74E+08 3.88E+08 9.56E+08 9.18E+08 9.54E+08 7.93E+08 8.27E+08 8.11E+08 7.47E+08 1.41E+09 4.94E+08 1.22E+09 3.30E+09 1.37E+09
PE(18:1p/21:0) 0.00E+00 0.00E+00 0.00E+00 0.00E+00 0.00E+00 0.00E+00 0.00E+00 0.00E+00 0.00E+00 6.30E+03 0.00E+00 0.00E+00 1.03E+04 2.85E+04 1.13E+04 7.15E+03 0.00E+00 0.00E+00 6.75E+04 4.29E+04 7.70E+04 5.92E+04 6.00E+04 5.45E+04 1.11E+06 1.08E+06 6.20E+05 5.80E+06 7.29E+05 3.42E+06
PE(18:1p/22:1) 1.46E+03 5.83E+07 6.74E+07 3.56E+07 7.88E+07 3.40E+07 1.80E+07 6.05E+06 2.24E+07 1.11E+07 2.29E+07 1.23E+07 1.04E+08 9.55E+07 1.02E+08 7.93E+07 7.16E+07 7.41E+07 1.40E+08 1.35E+08 1.38E+08 1.35E+08 1.57E+08 1.34E+08 3.61E+08 3.72E+08 3.12E+08 9.39E+08 3.73E+08 7.14E+08
PE(18:1p/22:3) 3.81E+05 5.57E+08 3.18E+08 2.30E+08 3.74E+08 2.06E+08 2.20E+08 4.42E+07 1.49E+07 5.88E+07 1.09E+08 6.98E+07 1.55E+09 1.56E+09 1.68E+09 1.44E+09 1.25E+09 1.38E+09 2.23E+09 2.06E+09 1.68E+09 1.92E+09 2.26E+09 1.60E+09 3.62E+09 3.62E+09 3.79E+09 3.30E+09 4.07E+09 3.65E+09
PE(18:1p/22:4) 4.72E+05 1.27E+07 1.92E+07 9.24E+06 1.36E+07 9.07E+06 5.94E+06 5.75E+06 9.35E+06 7.47E+06 9.05E+06 5.05E+06 5.91E+07 3.13E+07 5.53E+07 5.02E+07 4.20E+07 4.72E+07 7.35E+07 7.42E+07 8.80E+07 7.34E+07 7.30E+07 5.79E+07 1.13E+08 1.47E+08 1.10E+08 7.65E+07 7.11E+07 6.58E+07
PE(18:1p/22:5) 3.03E+06 2.30E+08 7.75E+08 2.89E+08 3.40E+08 1.84E+08 2.43E+08 1.99E+08 3.49E+08 1.09E+09 1.73E+09 1.04E+09 1.37E+09 6.66E+09 6.04E+09 9.66E+08 5.28E+09 4.26E+09 2.00E+09 3.98E+09 1.83E+09 1.39E+09 1.02E+10 1.87E+09 1.08E+10 4.51E+09 9.74E+09 2.39E+09 1.16E+10 9.82E+09
PE(18:1p/22:6) 7.87E+06 8.75E+08 6.93E+08 4.71E+08 1.17E+09 5.19E+08 4.29E+08 1.90E+08 2.78E+08 2.25E+08 3.64E+08 2.01E+08 1.40E+09 1.43E+09 1.37E+09 1.13E+09 1.17E+09 1.17E+09 1.45E+09 1.47E+09 1.57E+09 1.31E+09 2.39E+09 1.41E+09 1.91E+09 2.49E+09 1.63E+09 1.40E+09 2.42E+09 1.56E+09
PE(18:1p/23:1) 0.00E+00 3.04E+04 4.03E+04 5.16E+04 5.28E+04 5.39E+03 1.86E+04 0.00E+00 2.92E+02 0.00E+00 0.00E+00 0.00E+00 1.63E+04 1.18E+04 9.75E+03 1.45E+04 1.49E+04 1.80E+04 1.73E+04 1.72E+04 1.06E+04 1.88E+04 1.59E+04 1.38E+04 1.75E+05 1.25E+05 6.86E+04 3.27E+06 1.34E+05 1.87E+06
PE(18:1p/24:1) 0.00E+00 1.62E+05 3.43E+05 2.83E+05 2.61E+05 1.11E+05 2.77E+04 6.54E+04 2.63E+04 2.07E+04 2.18E+04 1.06E+03 3.48E+05 3.27E+05 8.28E+05 3.11E+05 7.67E+05 7.24E+05 1.32E+06 8.94E+05 7.98E+05 8.15E+05 1.28E+06 7.99E+05 3.87E+06 3.93E+06 2.17E+06 1.16E+07 3.13E+06 7.88E+06
PE(18:1p/24:2) 2.20E+05 3.49E+07 3.08E+07 1.70E+07 3.27E+07 1.16E+07 3.74E+06 5.59E+06 1.52E+07 5.75E+06 6.77E+06 3.51E+06 1.04E+08 5.38E+07 7.89E+07 6.04E+07 8.94E+07 5.54E+07 1.78E+08 1.57E+08 1.65E+08 1.49E+08 1.74E+08 4.40E+07 2.92E+08 1.73E+08 1.81E+08 1.92E+08 2.64E+08 2.23E+08
PE(18:2/22:6) 0.00E+00 4.73E+05 9.48E+02 8.16E+04 1.72E+05 0.00E+00 1.93E+05 2.12E+04 2.44E+05 1.62E+05 2.19E+05 2.15E+05 7.32E+05 1.72E+06 2.51E+06 1.47E+06 2.88E+06 3.28E+06 1.21E+06 1.80E+06 1.40E+04 1.78E+06 2.34E+06 2.00E+06 2.96E+06 4.40E+06 3.28E+06 3.30E+06 2.78E+06 2.82E+06
PE(18:2p/22:6) 7.68E+04 4.72E+06 2.65E+06 2.18E+06 4.32E+06 1.32E+06 3.33E+05 5.71E+05 7.41E+05 1.49E+06 2.62E+06 1.74E+06 2.39E+06 5.25E+06 5.17E+06 4.94E+06 3.65E+06 5.21E+06 6.64E+06 7.99E+06 7.68E+06 4.20E+06 5.69E+06 5.44E+06 7.71E+06 9.35E+06 4.96E+06 8.59E+06 8.66E+06 4.82E+06
PE(20:0e/22:4) 0.00E+00 8.00E+05 2.43E+06 1.26E+06 2.87E+06 1.26E+06 6.69E+05 5.11E+05 1.17E+06 7.13E+05 8.37E+05 4.11E+05 1.01E+07 9.67E+06 9.03E+06 2.22E+06 6.36E+06 6.18E+06 1.26E+07 1.11E+07 1.32E+07 8.92E+06 4.62E+06 9.96E+06 1.53E+07 1.74E+07 1.47E+07 1.51E+07 1.41E+07 1.09E+07
PE(20:0p/22:4) 3.01E+04 1.38E+08 1.27E+08 6.06E+07 8.45E+07 5.32E+07 3.34E+07 1.84E+07 4.44E+07 3.53E+07 7.19E+07 3.85E+07 2.08E+08 2.05E+08 2.55E+08 1.51E+08 1.94E+08 1.49E+08 5.70E+08 3.44E+08 3.58E+08 4.21E+08 4.58E+08 3.36E+08 6.67E+08 5.91E+08 5.65E+08 8.43E+08 5.88E+08 7.05E+08
PE(20:0p/22:5) 4.40E+05 3.48E+08 3.90E+08 2.08E+08 3.20E+08 2.16E+08 1.01E+08 7.49E+07 1.74E+08 1.09E+08 1.48E+08 8.91E+07 9.74E+08 9.74E+08 9.94E+08 6.62E+08 7.24E+08 6.94E+08 1.41E+09 1.38E+09 1.43E+09 1.32E+09 1.61E+09 1.09E+09 1.78E+09 2.15E+09 1.50E+09 1.45E+09 2.00E+09 1.42E+09
PE(20:0p/22:6) 6.33E+06 1.08E+08 1.02E+08 5.94E+07 8.99E+07 4.60E+07 4.00E+07 2.89E+07 8.29E+07 5.06E+07 1.12E+08 3.86E+07 1.54E+08 2.66E+08 1.85E+08 1.48E+08 1.80E+08 3.64E+08 2.36E+08 2.07E+08 2.33E+08 5.08E+08 6.20E+08 1.70E+08 7.62E+08 7.55E+08 7.15E+08 5.60E+08 8.13E+08 5.90E+08
PE(20:1/18:1) 6.49E+05 6.01E+08 6.72E+08 4.12E+08 7.37E+08 5.03E+08 5.64E+08 3.50E+08 4.20E+08 4.98E+08 7.88E+08 4.95E+08 3.44E+09 3.16E+09 3.25E+09 3.07E+09 2.65E+09 1.81E+09 3.62E+09 3.30E+09 2.19E+09 3.54E+09 4.45E+09 1.12E+09 4.22E+09 3.74E+09 3.75E+09 2.97E+09 4.93E+09 3.60E+09
PE(25:1/11:4) 7.49E+04 1.42E+07 1.43E+07 6.53E+06 7.40E+06 9.82E+06 7.98E+06 8.62E+06 8.35E+06 1.45E+07 1.84E+07 2.40E+07 1.01E+08 6.92E+07 5.58E+07 8.65E+07 4.71E+07 6.83E+07 1.97E+08 1.36E+08 6.77E+07 3.86E+07 2.33E+08 8.05E+07 7.09E+07 5.29E+07 3.41E+07 4.16E+07 7.59E+07 3.26E+07
PE(26:0/10:4) 1.95E+05 2.08E+07 1.95E+07 1.33E+07 9.79E+06 1.08E+07 1.56E+07 2.01E+07 2.79E+07 3.68E+06 3.45E+07 3.30E+07 1.66E+08 2.59E+08 1.90E+08 1.18E+08 1.69E+08 1.66E+08 3.91E+08 3.54E+08 1.52E+08 3.25E+07 7.14E+08 3.60E+08 2.22E+08 1.64E+08 1.64E+08 1.56E+08 9.74E+07 1.05E+08
PE(32:1/20:4) 0.00E+00 6.18E+06 6.57E+06 1.97E+06 3.61E+06 2.92E+06 2.13E+06 1.76E+06 2.38E+06 1.34E+06 1.46E+06 1.16E+06 1.11E+06 8.72E+05 1.14E+06 8.88E+05 9.37E+05 9.38E+05 1.72E+06 8.49E+05 9.82E+05 7.58E+05 4.80E+05 5.19E+05 2.31E+06 3.15E+06 3.93E+06 4.94E+06 4.03E+06 3.20E+06
PE(32:1/22:6) 0.00E+00 1.07E+07 1.72E+07 4.13E+06 6.64E+06 8.29E+06 1.60E+07 5.29E+06 8.17E+06 6.90E+06 4.97E+06 3.68E+06 3.82E+06 2.54E+06 4.14E+06 3.36E+06 3.25E+06 3.31E+06 3.19E+06 2.56E+06 2.79E+06 2.62E+06 1.86E+06 1.60E+06 5.28E+06 9.91E+06 9.68E+06 1.14E+07 8.65E+06 6.75E+06
PE(8:0e/8:0) 5.99E+05 8.18E+07 6.97E+07 4.33E+07 9.22E+07 6.17E+07 9.85E+07 5.15E+07 9.20E+07 5.78E+07 8.32E+07 6.43E+07 4.52E+07 3.62E+07 3.80E+07 3.96E+07 3.46E+07 3.19E+07 4.57E+07 4.20E+07 4.35E+07 4.08E+07 6.29E+07 4.52E+07 1.59E+08 2.06E+08 2.55E+08 2.47E+08 2.78E+08 2.06E+08
PEt(15:0/14:0) 1.07E+07 2.18E+07 3.81E+07 2.41E+07 4.35E+07 2.62E+07 3.22E+07 1.28E+07 2.18E+07 8.16E+06 1.99E+07 1.44E+07 5.35E+07 5.21E+07 4.33E+07 4.39E+07 3.91E+07 4.70E+07 2.59E+07 3.26E+07 3.75E+07 1.49E+07 2.88E+07 2.18E+07 1.34E+07 1.81E+07 1.19E+07 1.66E+07 2.34E+07 2.62E+07
PEt(16:0/14:0) 4.50E+05 1.70E+06 2.68E+06 2.02E+06 1.77E+06 1.72E+06 4.43E+06 3.85E+06 3.86E+06 3.45E+06 2.82E+06 2.98E+06 8.92E+06 8.42E+06 9.11E+06 8.45E+06 7.92E+06 7.32E+06 8.79E+06 8.64E+06 8.93E+06 6.79E+06 8.37E+06 7.47E+06 9.59E+06 9.45E+06 1.03E+07 1.51E+07 1.14E+07 7.89E+06
PEt(16:0/16:1) 6.18E+04 1.40E+07 1.60E+07 1.37E+07 1.24E+07 1.26E+07 3.61E+07 3.55E+07 3.05E+07 2.88E+07 2.32E+07 2.49E+07 4.65E+07 6.23E+07 4.28E+07 5.51E+07 5.23E+07 4.14E+07 5.51E+07 5.51E+07 5.55E+07 4.76E+07 5.15E+07 4.13E+07 5.36E+07 6.80E+07 6.47E+07 1.21E+08 5.67E+07 5.30E+07
PEt(16:0/17:0) 2.08E+09 1.25E+09 1.36E+09 1.54E+09 1.81E+09 1.50E+09 2.87E+09 2.33E+09 2.81E+09 2.89E+09 2.75E+09 2.63E+09 2.97E+09 2.74E+09 3.48E+09 2.32E+09 2.35E+09 2.90E+09 2.36E+09 1.95E+09 1.99E+09 1.80E+09 2.36E+09 2.27E+09 2.11E+09 2.17E+09 1.21E+09 1.39E+09 1.15E+09 1.29E+09
PEt(16:0/18:1) 1.68E+05 4.68E+06 6.14E+06 4.72E+06 5.09E+06 3.71E+06 6.94E+06 8.18E+06 6.77E+06 4.39E+06 3.45E+06 4.21E+06 4.09E+06 3.55E+06 3.80E+06 2.84E+06 1.11E+06 2.32E+06 4.09E+06 3.99E+06 3.63E+06 2.99E+06 2.91E+06 3.25E+06 6.97E+06 7.16E+06 6.28E+06 3.93E+07 1.15E+07 1.22E+07
PEt(16:0/20:4) 1.01E+06 5.90E+06 6.32E+06 5.43E+06 5.43E+06 4.45E+06 1.11E+07 1.15E+07 9.32E+06 6.85E+06 5.99E+06 6.97E+06 1.74E+07 2.21E+07 2.20E+07 1.98E+07 1.91E+07 1.87E+07 2.23E+07 2.16E+07 2.03E+07 2.04E+07 2.13E+07 1.68E+07 2.11E+07 1.68E+07 1.90E+07 3.33E+07 2.45E+07 1.57E+07
PEt(16:0/22:6) 1.90E+05 5.28E+06 8.63E+06 7.52E+06 5.25E+06 5.73E+06 1.57E+07 2.37E+07 1.52E+07 9.20E+06 8.11E+06 1.07E+07 1.39E+07 1.23E+07 1.71E+07 1.77E+07 1.22E+07 1.33E+07 1.39E+07 1.96E+07 1.18E+07 1.20E+07 1.21E+07 9.62E+06 1.96E+07 4.05E+07 4.69E+07 6.63E+07 3.33E+07 2.36E+07
PEt(16:1/14:0) 0.00E+00 5.95E+05 1.44E+06 1.13E+06 9.22E+05 8.22E+05 5.29E+06 5.17E+06 4.92E+06 4.02E+06 3.88E+06 4.32E+06 1.22E+07 1.33E+07 1.32E+07 1.24E+07 1.36E+07 1.10E+07 1.16E+07 1.14E+07 1.16E+07 1.05E+07 1.08E+07 9.00E+06 9.05E+06 1.05E+07 9.66E+06 1.05E+07 1.02E+07 6.21E+06
PEt(16:1/18:1) 1.22E+05 1.82E+06 1.08E+06 1.32E+06 4.02E+05 6.65E+05 2.51E+06 5.08E+06 2.15E+06 1.44E+06 1.15E+06 1.35E+06 2.05E+06 3.41E+06 3.31E+06 2.73E+06 3.69E+06 2.24E+06 6.04E+06 2.99E+06 2.92E+06 2.84E+06 4.58E+06 2.91E+06 4.47E+06 6.76E+06 6.80E+06 1.93E+07 8.12E+06 6.81E+06
PEt(18:0/19:0) 2.32E+09 1.90E+09 2.29E+09 2.53E+09 2.73E+09 2.52E+09 2.92E+09 1.53E+09 1.48E+09 1.18E+09 1.67E+09 1.41E+09 2.50E+09 1.88E+09 3.11E+09 2.12E+09 1.55E+09 1.67E+09 1.49E+09 1.61E+09 2.32E+09 1.52E+09 1.75E+09 2.06E+09 9.68E+08 1.40E+09 8.48E+08 1.11E+09 1.04E+09 1.18E+09
PEt(18:4/18:0) 1.36E+06 5.99E+06 6.27E+06 5.39E+06 4.57E+06 4.46E+06 1.14E+07 1.16E+07 1.09E+07 7.11E+06 5.97E+06 6.98E+06 1.90E+07 1.69E+07 2.29E+07 1.99E+07 1.88E+07 1.35E+07 2.23E+07 2.19E+07 1.87E+07 1.99E+07 2.64E+07 1.76E+07 1.97E+07 2.81E+07 2.12E+07 4.33E+07 2.41E+07 1.50E+07
PG(16:0/18:1) 1.00E+06 7.09E+07 9.48E+07 5.79E+07 7.48E+07 5.77E+07 5.40E+07 3.84E+07 4.63E+07 5.55E+07 5.03E+07 4.09E+07 2.90E+08 2.53E+08 2.64E+08 2.37E+08 2.27E+08 2.33E+08 3.02E+08 2.95E+08 3.45E+08 3.42E+08 3.05E+08 2.37E+08 3.82E+08 4.15E+08 3.86E+08 3.58E+08 3.74E+08 3.43E+08
PG(22:6/22:6) 3.62E+05 1.19E+08 6.52E+07 4.90E+07 6.63E+07 3.15E+07 5.90E+07 5.70E+07 1.11E+08 6.10E+07 1.12E+08 5.07E+07 3.08E+08 3.88E+08 3.79E+08 2.79E+08 3.03E+08 2.91E+08 7.37E+08 6.46E+08 7.44E+08 5.57E+08 9.20E+08 6.17E+08 9.32E+08 1.36E+09 8.59E+08 1.01E+09 1.03E+09 7.66E+08
PI(16:0/18:1) 7.12E+04 5.04E+07 9.38E+07 5.70E+07 6.62E+07 5.74E+07 5.98E+07 5.17E+07 7.11E+07 4.75E+07 4.31E+07 3.60E+07 2.03E+08 1.85E+08 1.93E+08 1.90E+08 1.48E+08 1.63E+08 2.62E+08 2.03E+08 2.91E+08 2.12E+08 2.34E+08 2.58E+08 3.56E+08 3.95E+08 3.43E+08 3.21E+08 3.22E+08 3.64E+08
PI(16:0/18:2) 1.44E+04 2.31E+06 1.92E+06 9.34E+05 9.61E+05 2.44E+05 5.63E+05 6.80E+05 7.10E+05 8.36E+05 7.78E+05 7.36E+05 1.44E+06 1.86E+06 1.52E+06 1.34E+06 1.14E+06 1.32E+06 1.55E+06 1.43E+06 1.48E+06 1.80E+06 1.77E+06 1.70E+06 1.40E+06 4.18E+06 3.90E+06 2.33E+06 2.06E+06 2.03E+06
PI(16:0/20:3) 4.02E+03 9.27E+06 1.16E+07 7.21E+06 5.41E+06 6.88E+06 6.00E+06 8.79E+06 1.58E+07 1.24E+07 1.40E+07 1.13E+07 5.70E+07 5.01E+07 4.65E+07 5.87E+07 3.19E+07 4.63E+07 1.05E+08 5.81E+07 7.10E+07 5.71E+07 9.18E+07 6.26E+07 1.32E+08 1.33E+08 9.33E+07 1.03E+08 1.04E+08 7.23E+07
PI(16:0/20:4) 3.36E+05 3.73E+08 4.04E+08 2.41E+08 3.44E+08 2.46E+08 2.19E+08 9.22E+07 7.72E+07 1.14E+08 1.45E+08 1.48E+08 2.91E+08 6.48E+08 6.49E+08 4.48E+08 4.68E+08 4.39E+08 7.33E+08 2.65E+08 3.75E+08 4.56E+08 4.98E+08 3.15E+08 6.67E+08 4.42E+08 6.94E+08 5.25E+08 7.98E+08 4.62E+08
PI(16:0/20:5) 8.88E+04 1.90E+05 2.07E+05 4.57E+04 5.23E+05 2.36E+05 3.45E+05 4.31E+05 5.30E+05 3.25E+05 3.46E+05 3.02E+05 1.99E+06 1.97E+06 1.60E+06 1.70E+06 1.84E+06 1.51E+06 3.09E+06 2.19E+06 2.34E+06 1.90E+06 2.16E+06 1.63E+06 2.11E+06 7.99E+06 4.50E+06 3.92E+06 3.39E+06 3.28E+06
PI(16:0/22:6) 0.00E+00 1.05E+06 9.99E+05 6.41E+05 9.85E+05 5.83E+05 2.87E+04 8.66E+02 4.69E+04 2.58E+04 5.39E+04 7.04E+02 2.20E+05 6.90E+05 7.47E+05 2.21E+05 4.80E+05 3.42E+05 1.41E+06 1.32E+06 2.20E+06 2.56E+06 3.28E+06 2.76E+06 2.86E+06 1.84E+06 9.18E+05 1.37E+06 4.71E+06 1.69E+06
PI(16:1/20:4) 9.43E+04 4.77E+05 7.08E+05 3.83E+05 5.23E+05 2.36E+05 3.20E+05 4.14E+05 5.46E+05 2.54E+05 3.61E+05 3.02E+05 2.65E+06 2.59E+06 2.48E+06 2.52E+06 2.07E+06 2.15E+06 4.98E+06 3.28E+06 4.26E+06 3.87E+06 3.56E+06 2.40E+06 3.81E+06 7.99E+06 6.04E+06 5.77E+06 5.36E+06 5.00E+06
PI(18:0/18:1) 4.69E+06 1.29E+09 1.53E+09 9.46E+08 1.32E+09 9.89E+08 6.14E+08 2.94E+08 4.15E+08 2.76E+08 3.35E+08 2.11E+08 1.18E+09 1.12E+09 1.21E+09 9.63E+08 8.04E+08 7.73E+08 1.64E+09 1.34E+09 1.54E+09 1.20E+09 1.76E+09 1.39E+09 1.82E+09 2.63E+09 1.81E+09 2.05E+09 1.62E+09 1.79E+09
PI(18:0/20:3) 1.16E+05 1.03E+07 9.77E+06 1.06E+07 1.37E+07 1.94E+06 4.09E+05 6.64E+05 6.78E+05 1.38E+06 7.35E+04 3.79E+06 6.94E+05 6.01E+05 8.17E+05 4.65E+06 4.08E+05 5.19E+05 6.76E+06 6.81E+06 7.14E+06 5.90E+06 7.16E+06 2.13E+06 6.18E+06 8.92E+06 7.22E+06 7.91E+06 8.80E+06 9.04E+06
PI(18:0/20:4) 1.24E+07 1.72E+09 2.09E+09 1.14E+09 1.67E+09 1.16E+09 6.82E+08 3.55E+08 4.37E+08 3.52E+08 4.71E+08 7.24E+08 1.44E+09 2.46E+09 2.18E+09 1.40E+09 1.61E+09 1.33E+09 2.25E+09 1.58E+09 1.80E+09 1.75E+09 2.24E+09 1.48E+09 3.46E+09 3.74E+09 2.84E+09 2.53E+09 4.28E+09 2.62E+09
PI(18:0/20:5) 4.49E+05 5.08E+07 9.27E+07 6.49E+07 6.03E+07 5.44E+07 6.44E+07 4.59E+07 7.36E+07 4.07E+07 4.56E+07 2.65E+07 1.01E+08 7.53E+07 8.60E+07 7.02E+07 7.36E+07 7.22E+07 1.40E+08 1.15E+08 1.10E+08 1.02E+08 1.44E+08 1.06E+08 1.47E+08 2.84E+08 1.60E+08 1.80E+08 1.66E+08 1.59E+08
PI(18:0/22:6) 0.00E+00 2.02E+06 2.47E+06 1.31E+06 1.53E+06 1.13E+06 1.13E+06 7.44E+05 8.62E+05 5.79E+05 5.64E+05 5.23E+05 4.21E+06 3.81E+06 4.33E+06 3.66E+06 3.96E+06 3.96E+06 7.88E+06 5.74E+06 6.11E+06 6.27E+06 6.23E+06 5.42E+06 5.81E+06 8.80E+06 7.65E+06 9.44E+06 7.39E+06 8.29E+06
PI(18:0/23:1) 9.77E+06 2.93E+07 4.26E+07 3.53E+07 3.13E+07 3.28E+07 2.68E+07 1.51E+07 8.90E+06 1.42E+07 1.65E+07 1.88E+07 6.44E+06 5.65E+06 2.68E+06 7.76E+06 4.09E+06 2.79E+06 1.79E+07 2.11E+07 2.26E+07 1.92E+07 1.82E+07 1.83E+07 2.05E+06 3.33E+06 4.90E+06 2.50E+06 2.07E+06 1.97E+06
PI(18:1/18:1) 3.43E+05 2.76E+08 2.75E+08 1.66E+08 1.54E+08 7.01E+07 1.55E+08 1.19E+08 2.31E+08 1.96E+08 2.58E+08 1.95E+08 7.03E+08 9.62E+08 7.61E+08 5.42E+08 7.05E+08 5.14E+08 1.22E+09 8.53E+08 1.03E+09 8.15E+08 1.62E+09 9.49E+08 1.44E+09 1.87E+09 1.37E+09 1.33E+09 2.26E+09 1.28E+09
PI(18:1/20:4) 6.31E+05 1.35E+08 1.88E+08 3.99E+07 1.24E+08 7.36E+07 9.63E+07 9.65E+07 1.48E+08 2.11E+08 2.73E+08 2.53E+08 6.22E+08 9.35E+08 8.34E+08 5.10E+08 6.52E+08 5.46E+08 1.08E+09 6.96E+08 8.80E+08 3.49E+08 1.55E+09 7.13E+08 1.30E+09 1.63E+09 1.18E+09 1.07E+09 1.70E+09 9.92E+08
PI(18:2/20:4) 6.78E+03 1.04E+06 1.83E+06 8.41E+05 1.01E+06 8.38E+05 1.15E+06 9.96E+05 1.22E+06 6.57E+05 5.82E+05 3.65E+05 5.46E+06 3.03E+06 5.32E+06 3.87E+06 3.92E+06 4.19E+06 8.27E+06 9.24E+06 1.16E+07 8.33E+06 9.11E+06 4.71E+06 1.28E+07 2.58E+07 1.39E+07 1.29E+07 1.69E+07 1.87E+07
PI(20:4/20:4) 0.00E+00 1.19E+05 2.37E+05 1.35E+05 1.20E+05 5.85E+04 1.88E+05 1.17E+05 1.92E+05 9.72E+04 1.24E+05 9.32E+04 1.60E+06 1.48E+06 1.47E+06 1.33E+06 1.13E+06 1.43E+06 3.05E+06 2.45E+06 3.11E+06 2.66E+06 3.08E+06 2.24E+06 3.22E+06 5.17E+06 4.82E+06 5.20E+06 3.80E+06 3.81E+06
PIP(18:0/17:0) 1.15E+02 1.04E+06 1.21E+06 8.22E+05 9.14E+05 2.10E+06 1.24E+06 8.20E+05 1.37E+06 7.57E+05 6.93E+05 3.77E+05 5.35E+04 4.96E+04 5.76E+04 8.12E+04 8.47E+04 4.45E+04 2.28E+05 6.83E+04 1.06E+05 6.86E+05 2.25E+05 5.30E+04 1.11E+06 9.86E+05 2.23E+06 3.76E+06 2.04E+06 1.11E+06
PMe(15:0/16:0) 5.01E+05 2.78E+06 4.10E+06 2.51E+06 3.09E+06 3.39E+06 7.55E+06 7.10E+06 6.77E+06 6.11E+06 5.07E+06 5.41E+06 1.62E+07 7.31E+06 1.48E+07 1.26E+07 1.26E+07 1.09E+07 1.55E+07 1.56E+07 1.38E+07 1.16E+07 1.39E+07 1.29E+07 1.66E+07 1.86E+07 1.89E+07 2.73E+07 2.14E+07 1.38E+07
PMe(15:0/16:1) 0.00E+00 6.06E+05 1.44E+06 7.30E+05 9.22E+05 1.08E+06 5.35E+06 5.16E+06 4.98E+06 4.18E+06 3.89E+06 4.33E+06 1.43E+07 1.36E+07 1.03E+07 1.25E+07 1.16E+07 6.90E+06 1.19E+07 1.13E+07 1.17E+07 9.89E+06 1.14E+07 9.11E+06 9.34E+06 1.04E+07 9.66E+06 1.07E+07 9.98E+06 6.38E+06
PMe(15:0/18:1) 4.11E+04 6.73E+06 1.04E+07 8.43E+06 6.44E+06 6.72E+06 2.19E+07 2.30E+07 1.72E+07 1.62E+07 1.40E+07 1.50E+07 3.87E+07 4.02E+07 4.05E+07 3.34E+07 3.38E+07 3.34E+07 3.54E+07 3.41E+07 3.89E+07 3.20E+07 3.34E+07 2.81E+07 4.16E+07 5.46E+07 5.07E+07 8.46E+07 5.13E+07 4.21E+07
PMe(15:0/20:4) 2.33E+04 1.52E+05 1.66E+05 1.50E+05 1.73E+05 1.30E+05 1.38E+06 1.35E+06 1.40E+06 1.80E+05 6.86E+05 5.77E+05 8.52E+06 8.44E+06 9.06E+06 7.37E+06 6.64E+06 6.74E+06 8.98E+06 8.27E+06 7.97E+06 7.24E+06 7.63E+06 9.57E+06 7.17E+06 1.14E+07 8.07E+06 1.44E+07 7.64E+06 9.69E+06
PMe(17:0/18:1) 1.68E+05 4.68E+06 6.14E+06 4.72E+06 5.09E+06 3.71E+06 6.94E+06 8.18E+06 6.77E+06 4.39E+06 3.45E+06 4.21E+06 4.09E+06 3.55E+06 3.80E+06 2.84E+06 1.11E+06 2.32E+06 4.09E+06 3.99E+06 3.63E+06 2.99E+06 2.91E+06 3.25E+06 6.97E+06 7.16E+06 6.28E+06 3.93E+07 1.15E+07 1.22E+07
PMe(17:0/20:4) 2.42E+06 5.45E+06 7.33E+06 5.63E+06 5.46E+06 4.53E+06 1.17E+07 1.18E+07 9.84E+06 7.48E+06 5.75E+06 7.27E+06 2.13E+07 2.30E+07 2.28E+07 2.10E+07 1.99E+07 1.95E+07 2.29E+07 2.26E+07 1.97E+07 2.13E+07 2.24E+07 1.85E+07 2.23E+07 3.22E+07 2.81E+07 4.02E+07 2.52E+07 1.66E+07
PMe(17:0/22:6) 4.32E+04 3.66E+06 6.62E+06 7.51E+06 6.17E+06 5.72E+06 1.56E+07 2.39E+07 1.52E+07 1.06E+07 7.99E+06 8.23E+06 1.59E+07 1.21E+07 1.19E+07 1.84E+07 1.69E+07 1.86E+07 1.38E+07 1.29E+07 1.18E+07 1.18E+07 1.20E+07 1.01E+07 1.96E+07 3.94E+07 2.84E+07 5.57E+07 3.33E+07 2.89E+07
PMe(17:1/18:1) 2.31E+05 9.35E+05 1.06E+06 2.02E+06 3.32E+05 6.65E+05 2.04E+06 4.16E+06 1.76E+06 1.32E+06 9.71E+05 1.62E+06 1.56E+06 1.44E+06 3.31E+06 3.00E+06 2.50E+06 1.06E+06 3.06E+06 2.86E+06 2.43E+06 2.09E+06 2.69E+06 2.19E+06 4.29E+06 6.39E+06 4.40E+06 1.85E+07 7.31E+06 6.37E+06
PMe(18:0/16:0) 2.81E+08 2.47E+08 2.97E+08 2.89E+08 3.43E+08 2.55E+08 1.30E+09 6.89E+08 8.01E+08 8.38E+08 1.04E+09 1.04E+09 1.13E+09 1.02E+09 1.32E+09 9.07E+08 7.77E+08 1.04E+09 8.24E+08 7.72E+08 7.62E+08 7.24E+08 6.39E+08 5.88E+08 5.23E+08 4.40E+08 3.92E+08 4.04E+08 3.50E+08 3.84E+08
PMe(18:0/20:0) 2.70E+09 1.65E+09 1.99E+09 2.18E+09 2.36E+09 2.23E+09 2.19E+09 1.57E+09 1.53E+09 1.53E+09 1.72E+09 2.63E+09 2.14E+09 3.38E+09 3.07E+09 1.88E+09 2.78E+09 2.67E+09 2.41E+09 1.45E+09 1.55E+09 1.51E+09 3.38E+09 2.12E+09 1.64E+09 1.47E+09 8.98E+08 1.15E+09 1.12E+09 1.28E+09
PS(10:0e/8:0) 1.48E+05 8.26E+06 6.14E+06 5.10E+06 6.39E+06 3.03E+06 9.30E+05 8.34E+04 8.84E+06 5.75E+06 5.93E+06 7.83E+06 1.71E+06 5.86E+05 8.77E+05 2.05E+06 7.02E+05 1.03E+06 2.07E+06 7.08E+05 5.08E+05 2.72E+05 2.90E+05 1.90E+06 4.43E+06 1.33E+06 1.41E+07 1.31E+07 1.28E+07 1.48E+07
PS(16:0/16:0) 6.44E+03 4.65E+06 3.98E+06 3.99E+05 1.64E+05 8.83E+04 2.27E+06 2.77E+06 2.88E+06 4.27E+06 4.70E+06 3.67E+06 4.47E+06 6.18E+06 4.05E+06 5.71E+06 4.14E+06 3.49E+06 8.27E+06 6.68E+06 5.10E+06 5.48E+06 6.73E+06 4.87E+06 7.80E+06 1.30E+07 9.73E+06 7.14E+06 9.51E+06 8.77E+06
PS(16:0/16:1) 5.20E+04 1.04E+08 9.58E+07 7.16E+07 6.94E+07 5.26E+07 7.90E+07 4.90E+07 9.62E+07 9.07E+07 1.20E+08 8.66E+07 1.50E+08 2.98E+08 2.71E+08 1.31E+08 2.22E+08 1.68E+08 2.22E+08 1.56E+08 2.09E+08 1.85E+08 2.37E+08 1.69E+08 1.31E+08 2.91E+08 1.53E+08 1.44E+08 2.68E+08 2.23E+08
PS(16:0/18:1) 4.54E+06 1.61E+09 1.56E+09 9.01E+08 1.17E+09 6.43E+08 7.80E+08 5.32E+08 7.21E+08 5.63E+08 7.75E+08 6.03E+08 1.55E+09 1.41E+09 1.33E+09 1.21E+09 1.26E+09 9.94E+08 1.77E+09 1.66E+09 1.61E+09 1.60E+09 2.00E+09 1.45E+09 2.22E+09 3.15E+09 2.38E+09 2.52E+09 2.77E+09 2.61E+09
PS(16:0/20:3) 7.64E+07 2.56E+08 2.34E+08 1.55E+08 2.60E+08 1.22E+08 1.54E+08 9.44E+07 1.67E+08 1.18E+08 1.50E+08 9.35E+07 8.96E+08 9.06E+08 9.73E+08 7.21E+08 7.07E+08 5.92E+08 1.06E+09 9.60E+08 8.73E+08 9.82E+08 1.11E+09 7.99E+08 9.32E+08 1.11E+09 8.54E+08 8.52E+08 9.19E+08 8.77E+08
PS(16:0/20:4) 5.18E+05 9.17E+07 8.83E+07 4.39E+07 5.40E+07 4.37E+07 5.02E+07 4.30E+07 6.02E+07 8.64E+07 7.71E+07 6.66E+07 3.26E+08 2.81E+08 2.57E+08 1.95E+08 2.07E+08 1.65E+08 3.91E+08 2.67E+08 2.31E+08 1.90E+08 3.93E+08 2.27E+08 2.27E+08 4.54E+08 3.47E+08 3.34E+08 6.15E+08 4.35E+08
PS(16:0/22:6) 2.85E+08 4.95E+08 4.66E+08 3.14E+08 4.33E+08 2.46E+08 2.85E+08 1.67E+08 2.32E+08 1.64E+08 2.72E+08 1.86E+08 1.56E+09 1.60E+09 1.70E+09 1.52E+09 1.40E+09 1.19E+09 1.65E+09 1.87E+09 1.64E+09 1.54E+09 1.81E+09 1.27E+09 1.56E+09 1.97E+09 1.35E+09 1.31E+09 1.86E+09 1.79E+09
PS(16:1/18:1) 5.60E+05 1.83E+08 1.64E+08 7.16E+07 9.03E+07 4.56E+07 6.07E+07 3.38E+07 8.24E+07 4.00E+07 8.44E+07 4.59E+07 1.40E+08 1.59E+08 1.07E+08 1.12E+08 1.03E+08 8.58E+07 2.09E+08 1.86E+08 1.88E+08 1.78E+08 1.79E+08 1.72E+08 3.67E+08 2.99E+08 2.44E+08 2.22E+08 2.09E+08 2.65E+08
PS(18:0/18:1) 7.66E+07 7.08E+09 7.22E+09 5.42E+09 6.60E+09 4.42E+09 3.20E+09 1.90E+09 2.82E+09 2.22E+09 2.50E+09 2.36E+09 4.27E+09 4.28E+09 4.19E+09 3.90E+09 3.72E+09 3.44E+09 5.04E+09 4.99E+09 4.76E+09 4.86E+09 5.31E+09 4.31E+09 5.37E+09 6.79E+09 5.63E+09 7.23E+09 6.42E+09 6.42E+09
PS(18:0/20:1) 3.51E+06 1.05E+09 1.01E+09 6.54E+08 8.83E+08 6.52E+08 6.23E+08 4.22E+08 7.40E+08 5.62E+08 7.09E+08 5.08E+08 1.72E+09 1.58E+09 1.58E+09 1.54E+09 1.36E+09 1.33E+09 2.16E+09 2.22E+09 2.31E+09 2.15E+09 2.57E+09 1.87E+09 2.45E+09 2.61E+09 2.30E+09 2.09E+09 3.39E+09 2.18E+09
PS(18:0/20:2) 4.15E+06 1.58E+09 1.77E+09 1.28E+09 1.91E+09 1.28E+09 1.44E+09 9.81E+08 1.27E+09 1.04E+09 1.27E+09 9.95E+08 4.92E+09 4.65E+09 4.32E+09 4.45E+09 4.03E+09 3.85E+09 5.55E+09 5.65E+09 4.81E+09 6.29E+09 6.17E+09 4.37E+09 5.51E+09 6.25E+09 6.08E+09 4.39E+09 6.77E+09 5.45E+09
PS(18:0/20:3) 7.58E+07 9.85E+09 1.05E+10 7.15E+09 9.50E+09 7.14E+09 1.14E+10 7.12E+09 1.08E+10 8.72E+09 1.05E+10 8.29E+09 3.73E+10 3.56E+10 3.56E+10 3.43E+10 3.18E+10 3.04E+10 4.41E+10 4.39E+10 4.41E+10 4.39E+10 4.70E+10 3.86E+10 4.46E+10 4.93E+10 4.34E+10 4.00E+10 4.80E+10 4.07E+10
PS(18:0/20:4) 4.01E+07 1.89E+09 1.60E+09 9.66E+08 1.53E+09 9.28E+08 8.22E+08 7.14E+08 8.68E+08 7.64E+08 9.23E+08 8.11E+08 2.55E+09 2.64E+09 2.65E+09 2.01E+09 1.98E+09 1.71E+09 3.25E+09 2.33E+09 2.41E+09 2.57E+09 4.11E+09 2.58E+09 2.12E+09 3.20E+09 2.79E+09 2.26E+09 3.82E+09 2.08E+09
PS(18:0/22:2) 2.65E+05 3.69E+08 2.93E+08 3.41E+08 4.79E+08 2.74E+08 1.49E+08 6.99E+07 6.39E+07 7.22E+07 7.59E+07 7.36E+07 4.19E+08 2.85E+08 4.22E+08 3.07E+08 2.90E+08 2.57E+08 3.45E+08 2.92E+08 2.67E+08 3.29E+08 4.89E+08 2.60E+08 2.74E+08 3.31E+08 2.67E+08 2.26E+08 5.59E+08 2.91E+08
PS(18:0/22:3) 1.95E+05 2.42E+08 1.91E+08 1.96E+08 2.60E+08 1.51E+08 1.10E+08 5.94E+07 1.00E+08 5.60E+07 5.71E+07 4.81E+07 1.51E+08 1.39E+08 1.35E+08 1.60E+08 1.21E+08 1.46E+08 1.86E+08 1.73E+08 2.14E+08 1.91E+08 2.06E+08 1.40E+08 1.63E+08 2.33E+08 1.59E+08 1.67E+08 2.29E+08 2.03E+08
PS(18:0/22:4) 6.49E+06 1.92E+09 1.95E+09 1.19E+09 1.71E+09 1.09E+09 9.77E+08 6.83E+08 1.04E+09 8.04E+08 1.10E+09 8.55E+08 3.14E+09 2.93E+09 2.92E+09 2.80E+09 2.51E+09 2.46E+09 3.62E+09 3.52E+09 3.17E+09 3.49E+09 4.36E+09 3.02E+09 4.17E+09 4.97E+09 4.45E+09 3.66E+09 5.56E+09 4.02E+09
PS(18:0/22:5) 3.85E+06 1.48E+09 1.31E+09 1.01E+09 1.33E+09 1.03E+09 1.21E+09 8.27E+08 1.10E+09 1.29E+09 1.44E+09 1.19E+09 5.26E+09 4.87E+09 4.25E+09 4.10E+09 3.94E+09 3.69E+09 5.70E+09 5.95E+09 5.59E+09 5.88E+09 6.38E+09 4.61E+09 5.38E+09 6.96E+09 5.21E+09 4.67E+09 5.37E+09 4.43E+09
PS(18:0/22:6) 5.49E+07 6.03E+09 6.74E+09 5.24E+09 7.13E+09 5.52E+09 8.60E+09 4.66E+09 5.70E+09 4.90E+09 6.33E+09 5.13E+09 2.15E+10 2.12E+10 2.41E+10 2.05E+10 2.07E+10 1.94E+10 2.52E+10 2.51E+10 2.27E+10 2.77E+10 2.92E+10 2.28E+10 2.44E+10 2.94E+10 2.79E+10 2.40E+10 2.83E+10 2.75E+10
PS(18:1/18:1) 3.43E+06 2.91E+08 2.76E+08 2.22E+08 2.21E+08 1.60E+08 1.86E+08 1.59E+08 2.21E+08 2.79E+08 3.56E+08 3.50E+08 3.07E+08 4.68E+08 3.65E+08 2.09E+08 2.89E+08 1.76E+08 6.75E+08 4.88E+08 3.35E+08 4.14E+08 8.80E+08 4.21E+08 1.51E+09 1.78E+09 1.59E+09 1.64E+09 1.58E+09 1.24E+09
PS(18:1/20:3) 3.08E+06 1.24E+08 7.33E+07 5.13E+07 9.47E+07 3.32E+07 8.18E+07 6.01E+07 1.05E+08 8.86E+07 1.36E+08 7.87E+07 3.77E+08 4.13E+08 3.88E+08 3.35E+08 3.33E+08 3.18E+08 6.79E+08 6.40E+08 6.94E+08 5.58E+08 9.18E+08 5.57E+08 8.25E+08 1.12E+09 7.63E+08 9.34E+08 1.09E+09 8.37E+08
PS(18:1/20:4) 1.04E+05 1.42E+06 5.26E+06 1.22E+06 1.20E+06 9.83E+05 1.76E+06 1.66E+06 3.22E+06 1.94E+06 2.37E+06 1.53E+06 1.92E+07 1.66E+07 1.69E+07 1.49E+07 1.35E+07 1.33E+07 2.16E+07 2.06E+07 2.29E+07 2.20E+07 1.96E+07 2.05E+07 1.95E+07 2.71E+07 2.56E+07 2.50E+07 2.76E+07 2.32E+07
PS(18:1/22:0) 1.18E+06 2.09E+07 1.65E+07 1.01E+07 1.75E+07 8.21E+06 8.26E+06 4.25E+06 7.28E+06 4.37E+06 6.53E+06 2.61E+06 1.34E+07 6.44E+06 1.88E+07 5.91E+06 5.23E+06 7.42E+06 3.81E+07 3.41E+07 3.57E+07 3.23E+07 4.39E+07 2.73E+07 2.79E+08 4.26E+08 2.01E+08 6.18E+08 3.85E+08 3.68E+08
PS(18:1/22:6) 1.98E+06 1.19E+08 8.52E+07 4.68E+07 6.84E+07 5.15E+07 5.99E+07 7.20E+07 1.42E+08 9.77E+07 1.27E+08 8.18E+07 4.09E+08 3.44E+08 3.57E+08 3.05E+08 3.09E+08 2.73E+08 7.02E+08 7.03E+08 7.61E+08 6.17E+08 8.49E+08 7.13E+08 8.73E+08 1.18E+09 6.70E+08 1.00E+09 1.18E+09 7.61E+08
PS(18:1/23:0) 0.00E+00 4.01E+05 8.13E+05 3.70E+05 2.49E+06 2.37E+06 4.62E+05 3.34E+05 1.23E+05 6.64E+05 5.39E+05 6.66E+05 1.22E+06 1.34E+06 1.20E+06 9.13E+05 7.51E+05 3.73E+05 1.78E+06 1.76E+06 1.79E+06 7.19E+05 6.78E+05 1.61E+06 2.45E+06 3.99E+06 2.29E+06 1.11E+07 1.59E+06 6.70E+06
PS(18:1/24:0) 5.45E+05 1.05E+07 5.63E+06 2.48E+06 2.85E+06 9.08E+05 3.16E+05 8.01E+04 4.88E+06 6.95E+05 1.04E+06 5.25E+05 7.91E+05 1.10E+06 1.40E+06 8.72E+05 1.01E+06 9.41E+05 5.74E+06 3.81E+06 3.54E+06 8.67E+05 4.55E+06 5.26E+06 6.84E+07 1.03E+08 5.38E+07 2.02E+08 1.14E+08 9.85E+07
PS(18:1/24:1) 0.00E+00 1.55E+06 1.80E+06 1.29E+06 1.25E+06 8.74E+05 6.21E+05 3.30E+05 2.96E+05 4.19E+05 4.06E+05 3.20E+05 8.85E+05 1.01E+06 8.66E+05 3.14E+05 2.10E+05 5.18E+05 1.35E+06 1.83E+06 1.71E+06 1.60E+06 2.42E+06 1.38E+06 1.01E+07 1.24E+07 8.07E+06 3.16E+07 8.70E+06 1.87E+07
PS(19:0/20:4) 6.04E+05 9.78E+06 1.13E+07 6.16E+06 6.93E+06 1.37E+06 6.27E+06 6.44E+06 8.85E+06 8.21E+05 1.50E+06 1.19E+06 4.70E+06 7.77E+06 4.83E+06 5.15E+06 4.01E+06 3.20E+06 6.01E+06 6.39E+06 6.70E+06 7.02E+06 6.95E+06 5.22E+06 4.23E+07 5.11E+07 5.61E+07 6.08E+07 5.23E+07 4.87E+07
PS(20:1/22:6) 4.18E+05 1.20E+08 7.19E+07 5.07E+07 6.98E+07 3.29E+07 5.98E+07 5.70E+07 1.23E+08 1.12E+08 2.19E+08 1.01E+08 5.98E+08 7.59E+08 6.88E+08 4.35E+08 5.58E+08 5.10E+08 1.37E+09 7.52E+08 8.81E+08 5.59E+08 1.71E+09 6.19E+08 1.69E+09 2.60E+09 1.64E+09 1.70E+09 1.82E+09 1.48E+09
PS(20:4/22:6) 5.72E+03 2.73E+05 1.75E+05 2.30E+05 2.34E+05 1.02E+05 2.52E+05 2.64E+05 4.91E+05 3.89E+05 9.13E+05 4.00E+05 4.03E+06 2.56E+07 4.82E+06 3.95E+06 1.58E+07 8.26E+06 9.51E+06 7.11E+06 9.20E+06 5.48E+06 1.03E+08 8.74E+06 8.55E+06 3.17E+07 1.63E+07 9.98E+06 1.64E+08 9.89E+06
PS(22:4/22:6) 5.78E+05 2.40E+08 1.67E+08 1.25E+08 1.99E+08 7.09E+07 1.21E+08 9.68E+07 1.55E+08 1.06E+08 1.56E+08 6.80E+07 6.62E+08 1.05E+09 9.68E+08 5.58E+08 7.29E+08 7.58E+08 1.29E+09 1.22E+09 1.34E+09 9.75E+08 2.29E+09 1.16E+09 1.49E+09 2.28E+09 1.57E+09 1.55E+09 2.91E+09 1.56E+09
PS(22:5/22:6) 0.00E+00 1.63E+05 2.71E+05 1.71E+05 2.07E+05 8.60E+04 2.61E+05 7.11E+04 6.88E+05 2.04E+05 3.83E+05 1.05E+05 3.23E+06 3.55E+06 3.83E+06 2.58E+06 2.75E+06 2.93E+06 7.26E+06 7.14E+06 9.24E+06 4.45E+06 1.53E+07 5.27E+06 1.47E+07 1.22E+07 9.31E+06 1.67E+07 1.22E+07 1.72E+07
PS(22:6/22:6) 3.59E+05 1.08E+07 1.00E+07 5.89E+06 8.63E+06 1.95E+06 1.18E+07 1.66E+07 4.29E+07 1.70E+07 5.00E+07 1.19E+07 1.16E+08 1.62E+08 1.64E+08 9.50E+07 1.22E+08 1.25E+08 3.80E+08 3.21E+08 2.53E+08 2.20E+08 6.31E+08 3.93E+08 7.40E+08 1.05E+09 5.51E+08 6.26E+08 8.69E+08 6.02E+08
PS(28:0/10:4) 1.37E+06 6.75E+06 1.22E+07 9.15E+06 6.84E+06 9.96E+06 7.77E+06 4.73E+06 4.74E+06 4.93E+06 5.58E+06 6.34E+06 1.54E+07 1.42E+07 1.53E+07 2.16E+07 1.93E+07 1.49E+07 3.03E+07 2.34E+07 1.90E+07 2.23E+07 2.54E+07 2.33E+07 1.55E+07 1.69E+07 1.37E+07 1.20E+07 1.54E+07 1.43E+07
PS(6:0/18:0) 0.00E+00 2.90E+06 1.49E+06 9.39E+05 3.58E+06 1.50E+06 7.47E+05 3.04E+05 5.49E+05 2.44E+06 6.24E+05 4.04E+05 2.36E+03 7.41E+04 8.90E+04 8.90E+04 9.41E+04 2.77E+05 7.46E+04 2.61E+05 1.23E+05 3.07E+03 1.10E+05 9.22E+04 3.62E+06 3.81E+06 7.41E+06 3.58E+06 6.67E+06 4.97E+06
PS(6:0/19:0) 1.62E+06 1.57E+06 2.42E+06 1.07E+06 7.37E+05 3.37E+05 8.15E+05 2.99E+05 8.68E+05 2.84E+05 4.37E+05 6.07E+05 1.37E+05 1.51E+05 0.00E+00 0.00E+00 5.70E+04 0.00E+00 2.14E+03 1.91E+03 0.00E+00 6.79E+04 8.56E+04 0.00E+00 1.54E+06 1.60E+06 3.65E+06 4.95E+06 3.51E+06 2.67E+06
SM(d17:0+pO/16:0) 6.21E+03 2.42E+06 1.31E+06 0.00E+00 4.15E+03 7.45E+03 1.42E+05 3.32E+05 1.29E+05 2.17E+06 2.24E+06 2.12E+06 4.43E+06 4.68E+06 3.53E+06 3.72E+06 3.54E+06 2.72E+06 7.94E+06 8.17E+06 7.92E+06 7.28E+06 8.07E+06 6.84E+06 1.74E+07 2.14E+07 2.11E+07 3.27E+07 2.08E+07 2.58E+07
SM(d17:0/16:1) 2.06E+06 4.09E+07 3.19E+07 3.08E+07 4.67E+07 1.97E+07 4.94E+07 3.64E+07 1.61E+07 3.28E+07 3.36E+07 3.18E+07 7.70E+07 5.38E+07 6.48E+07 5.85E+07 5.17E+07 5.64E+07 6.53E+07 6.35E+07 4.24E+07 6.06E+07 5.97E+07 4.43E+07 6.61E+07 7.15E+07 7.35E+07 8.04E+07 8.24E+07 8.73E+07
SM(d18:0/23:1) 3.42E+05 1.80E+07 1.23E+07 4.05E+06 1.07E+07 1.31E+06 6.47E+06 6.09E+06 1.04E+07 1.05E+07 1.36E+07 1.25E+07 2.46E+07 2.73E+07 2.94E+07 1.68E+07 1.25E+07 1.63E+07 4.17E+07 3.75E+07 4.48E+07 4.28E+07 6.25E+07 3.59E+07 1.95E+08 2.18E+08 1.22E+08 5.17E+08 1.78E+08 3.61E+08
SM(d18:1/14:0) 4.12E+05 2.09E+07 2.01E+07 1.13E+07 1.53E+07 1.15E+07 1.85E+07 1.35E+07 1.80E+07 1.31E+07 1.46E+07 1.22E+07 5.15E+07 5.10E+07 4.82E+07 4.16E+07 3.46E+07 3.68E+07 6.59E+07 5.69E+07 6.90E+07 4.30E+07 9.33E+07 7.00E+07 8.83E+07 1.43E+08 9.00E+07 9.43E+07 9.59E+07 9.58E+07
SM(d18:1/16:0) 7.83E+07 8.62E+09 7.32E+09 4.46E+09 6.05E+09 4.46E+09 5.60E+09 3.59E+09 5.31E+09 3.87E+09 3.55E+09 3.56E+09 8.24E+09 7.73E+09 8.00E+09 7.36E+09 6.21E+09 6.31E+09 1.13E+10 7.85E+09 1.01E+10 7.86E+09 1.23E+10 1.03E+10 1.08E+10 1.46E+10 1.02E+10 1.34E+10 1.02E+10 1.18E+10
SM(d18:1/16:1) 1.61E+06 2.64E+07 3.41E+06 9.79E+05 1.50E+06 1.22E+05 7.78E+06 1.03E+07 1.84E+07 4.13E+07 4.35E+07 4.76E+07 7.94E+07 1.06E+08 6.00E+07 4.71E+07 5.57E+07 4.62E+06 1.14E+08 5.18E+07 6.02E+07 5.55E+07 1.55E+08 5.00E+07 1.13E+08 1.45E+08 9.93E+07 1.04E+08 9.56E+07 7.79E+07
SM(d18:1/18:0) 3.37E+07 3.76E+09 4.07E+09 2.44E+09 3.43E+09 2.20E+09 5.86E+09 2.56E+09 3.77E+09 3.37E+09 4.05E+09 3.79E+09 8.65E+09 8.67E+09 8.50E+09 7.56E+09 6.40E+09 6.69E+09 1.21E+10 1.09E+10 1.19E+10 1.08E+10 1.34E+10 1.15E+10 2.05E+10 2.43E+10 2.06E+10 2.58E+10 2.00E+10 2.23E+10
SM(d18:1/18:1) 1.37E+06 4.31E+08 3.28E+08 2.55E+08 2.47E+08 1.79E+08 7.59E+08 7.51E+08 1.16E+09 1.08E+09 1.16E+09 1.09E+09 4.02E+09 4.21E+09 3.97E+09 3.27E+09 2.96E+09 2.76E+09 6.61E+09 4.99E+09 6.17E+09 4.51E+09 7.39E+09 4.49E+09 1.16E+10 1.62E+10 1.03E+10 1.32E+10 1.15E+10 1.15E+10
SM(d18:1/18:3) 3.59E+06 3.26E+07 4.12E+07 1.19E+07 7.16E+05 5.38E+06 5.84E+06 5.94E+06 1.24E+07 3.26E+07 4.02E+07 4.64E+07 7.76E+07 9.13E+07 7.28E+07 5.43E+07 5.50E+07 4.34E+07 9.47E+07 4.71E+07 3.66E+07 3.47E+07 1.06E+08 3.77E+07 1.27E+08 1.30E+08 1.07E+08 9.18E+07 1.44E+08 8.23E+07
SM(d18:1/20:3) 1.11E+05 5.83E+07 7.90E+07 3.49E+07 4.71E+07 3.25E+07 9.93E+07 5.31E+07 9.12E+07 7.48E+07 6.69E+07 4.10E+07 2.44E+08 2.27E+08 2.18E+08 2.39E+08 1.90E+08 1.94E+08 3.02E+08 3.16E+08 2.38E+08 2.64E+08 3.01E+08 2.53E+08 4.40E+08 4.05E+08 4.78E+08 5.11E+08 4.35E+08 4.80E+08
SM(d18:1/20:4) 2.38E+04 1.57E+07 5.03E+07 2.51E+07 2.95E+07 6.72E+06 4.02E+07 1.76E+07 3.43E+07 3.00E+07 3.34E+07 3.16E+07 7.33E+07 8.37E+07 7.31E+07 6.02E+07 5.54E+07 4.06E+07 1.11E+08 7.28E+07 8.04E+07 6.85E+07 9.19E+07 8.75E+07 2.44E+08 2.78E+08 1.75E+08 1.94E+08 2.25E+08 1.83E+08
SM(d18:1/22:0) 3.99E+06 2.48E+08 3.89E+08 2.07E+08 2.60E+08 2.13E+08 3.79E+08 2.72E+08 4.60E+08 3.45E+08 4.13E+08 4.03E+08 6.97E+08 6.68E+08 6.28E+08 5.90E+08 4.70E+08 5.07E+08 8.99E+08 8.32E+08 8.11E+08 8.04E+08 9.81E+08 7.80E+08 1.53E+09 1.56E+09 1.25E+09 2.21E+09 1.39E+09 1.91E+09
SM(d18:1/24:0) 4.44E+07 9.46E+08 1.02E+09 5.47E+08 8.26E+08 5.56E+08 7.63E+08 4.86E+08 5.90E+08 5.82E+08 7.39E+08 6.71E+08 9.71E+08 1.05E+09 9.37E+08 8.26E+08 7.32E+08 6.74E+08 1.21E+09 1.11E+09 1.00E+09 1.05E+09 1.35E+09 8.87E+08 1.99E+09 2.42E+09 1.55E+09 3.70E+09 1.71E+09 2.97E+09
SM(d18:1/24:1) 3.60E+07 2.81E+09 3.17E+09 1.78E+09 2.60E+09 1.73E+09 3.51E+09 1.97E+09 3.45E+09 3.07E+09 3.80E+09 3.81E+09 6.31E+09 6.78E+09 6.22E+09 4.74E+09 4.26E+09 4.14E+09 7.08E+09 6.17E+09 6.00E+09 6.19E+09 8.64E+09 5.38E+09 1.02E+10 1.31E+10 9.31E+09 1.93E+10 1.16E+10 1.54E+10
SM(d18:2/16:0) 5.58E+05 6.95E+07 7.92E+07 4.97E+07 5.72E+07 4.59E+07 5.79E+07 3.40E+07 5.43E+07 4.39E+07 4.34E+07 4.03E+07 1.22E+08 1.08E+08 1.12E+08 1.06E+08 8.53E+07 8.50E+07 1.29E+08 1.14E+08 1.43E+08 1.20E+08 1.80E+08 1.33E+08 1.37E+08 2.30E+08 1.35E+08 1.69E+08 1.42E+08 1.57E+08
SM(d18:2/18:0) 8.86E+05 2.90E+08 2.35E+08 1.80E+08 2.31E+08 1.40E+08 5.63E+08 2.61E+08 1.92E+08 2.30E+08 3.04E+08 2.65E+08 1.19E+09 1.22E+09 1.31E+09 1.03E+09 9.68E+08 9.09E+08 1.39E+09 1.30E+09 1.70E+09 1.24E+09 1.32E+09 1.08E+09 2.02E+09 2.06E+09 2.09E+09 2.32E+09 2.08E+09 2.24E+09
SM(d18:2/18:2) 3.79E+06 9.53E+07 1.09E+08 5.82E+07 7.68E+07 6.15E+07 6.46E+07 3.36E+07 4.71E+07 3.88E+07 4.39E+07 4.66E+07 1.10E+08 9.68E+07 7.78E+07 9.25E+07 6.23E+07 6.38E+07 1.18E+08 1.10E+08 1.00E+08 6.23E+07 9.37E+07 9.29E+07 1.52E+08 1.68E+08 1.08E+08 1.46E+08 1.47E+08 1.36E+08
SM(d20:0+pO/14:0) 8.96E+03 1.90E+06 3.40E+06 1.97E+06 2.12E+06 1.46E+06 3.56E+06 2.21E+06 2.43E+06 2.16E+06 1.88E+06 2.36E+06 6.37E+06 4.95E+06 3.91E+06 4.81E+06 4.28E+06 4.18E+06 1.09E+07 9.34E+06 7.95E+06 7.18E+06 8.43E+06 6.60E+06 1.49E+07 2.47E+07 2.12E+07 3.43E+07 2.07E+07 2.60E+07
SM(d20:0/16:1) 5.04E+05 3.01E+07 2.99E+07 2.96E+07 1.86E+07 1.63E+07 4.55E+06 2.51E+06 3.77E+06 6.82E+06 7.17E+06 6.58E+06 6.75E+06 1.65E+06 6.77E+06 6.30E+06 6.26E+06 1.61E+06 6.88E+06 5.82E+06 5.54E+06 1.44E+06 4.61E+06 7.13E+06 8.12E+06 7.21E+06 3.22E+06 8.71E+06 7.81E+06 8.04E+06
SM(d20:1+hO/18:1) 0.00E+00 6.75E+03 1.37E+04 1.79E+04 5.41E+04 2.39E+04 6.35E+03 5.51E+03 3.12E+03 4.19E+03 9.05E+03 1.06E+04 8.96E+04 8.90E+04 6.21E+04 5.17E+04 1.24E+05 6.63E+04 7.68E+05 8.27E+05 4.27E+05 3.56E+05 5.98E+05 6.41E+05 4.43E+06 2.75E+06 3.51E+06 6.66E+06 3.53E+06 5.24E+06
SM(d20:1/14:0) 5.93E+05 1.40E+07 1.36E+07 1.38E+07 1.40E+07 2.24E+07 3.56E+06 3.49E+06 2.11E+06 3.44E+06 4.31E+06 4.46E+06 6.54E+06 5.18E+06 5.68E+06 4.62E+06 5.74E+06 6.17E+06 5.53E+06 4.77E+06 8.00E+06 7.26E+06 1.35E+06 6.99E+06 7.50E+06 8.35E+06 2.25E+06 1.63E+05 9.26E+06 1.85E+06
SM(d22:0/20:1) 7.06E+04 1.26E+07 2.19E+07 1.28E+07 1.47E+07 1.45E+07 2.37E+07 1.73E+07 1.59E+07 1.29E+07 1.48E+07 1.47E+07 2.67E+07 2.60E+07 1.67E+07 1.38E+07 1.97E+07 1.28E+07 2.62E+07 3.07E+07 1.80E+07 1.75E+07 2.24E+07 2.28E+07 3.35E+07 3.51E+07 3.04E+07 1.72E+08 3.22E+07 4.37E+07
SM(d22:1/14:0) 4.03E+05 2.99E+07 2.65E+07 2.81E+07 1.94E+07 9.48E+06 2.27E+07 2.64E+07 1.66E+07 3.71E+07 4.68E+07 4.33E+07 1.11E+08 8.80E+07 9.77E+07 1.00E+08 9.50E+07 9.99E+07 1.37E+08 1.38E+08 1.60E+08 1.40E+08 1.37E+08 1.24E+08 2.40E+07 2.29E+08 2.26E+08 2.52E+08 2.34E+08 2.49E+08
SQDG(16:0/18:0) 1.60E+08 1.77E+08 1.92E+08 1.66E+08 1.73E+08 1.88E+08 1.81E+08 1.46E+08 8.81E+07 4.71E+08 5.13E+08 4.68E+08 2.03E+08 5.17E+08 1.72E+08 4.07E+08 3.01E+08 1.82E+08 4.02E+08 3.75E+08 3.52E+08 5.56E+08 3.94E+08 4.35E+08 2.66E+08 2.34E+08 2.27E+08 3.03E+08 3.81E+08 4.80E+08
SQMG(11:1) 4.03E+05 3.49E+05 1.05E+05 2.84E+05 1.37E+05 9.17E+04 9.77E+04 3.23E+04 6.78E+04 5.41E+04 5.35E+04 7.39E+04 2.08E+05 8.38E+04 1.27E+05 2.65E+05 1.08E+05 1.94E+05 4.71E+04 1.01E+05 9.78E+04 1.08E+05 1.27E+05 2.12E+05 3.68E+05 8.62E+04 7.12E+05 4.96E+05 1.77E+05 2.41E+05
SQMG(24:7) 2.45E+06 1.25E+06 6.79E+06 4.50E+06 2.55E+06 4.27E+06 8.12E+06 3.32E+06 5.47E+06 3.08E+06 6.86E+06 2.61E+06 1.21E+06 4.27E+06 1.94E+06 2.10E+06 1.54E+06 2.17E+06 1.04E+06 1.08E+06 1.38E+06 1.44E+06 1.03E+06 1.19E+06 8.20E+06 7.32E+06 7.47E+06 3.02E+07 2.31E+07 3.04E+07
ST(d18:0+pO/18:0) 9.70E+04 9.53E+06 9.86E+06 8.33E+06 9.48E+06 2.33E+06 6.06E+06 6.95E+06 6.43E+06 1.16E+07 8.28E+06 1.06E+07 8.68E+07 1.28E+08 1.01E+08 5.52E+07 6.11E+07 4.90E+07 1.22E+08 1.19E+08 1.19E+08 1.01E+08 3.93E+08 8.54E+07 1.26E+08 1.49E+08 6.85E+07 9.50E+07 1.09E+08 1.01E+08
ST(d18:1/18:0) 9.70E+04 7.07E+06 1.04E+07 8.93E+06 9.74E+06 5.07E+06 8.17E+06 7.09E+06 6.80E+06 1.10E+07 1.53E+07 1.03E+07 8.58E+07 1.33E+08 5.44E+07 5.72E+07 7.16E+07 5.02E+07 1.12E+08 1.12E+08 1.37E+08 8.50E+07 3.85E+08 8.69E+07 1.28E+08 1.67E+08 7.07E+07 9.71E+07 1.09E+08 1.07E+08
So(d17:0+pO) 1.22E+04 3.10E+06 2.02E+06 1.96E+06 9.34E+05 7.27E+05 7.15E+05 3.13E+04 4.05E+04 8.09E+05 8.02E+05 8.11E+05 3.28E+06 1.95E+06 2.16E+06 4.11E+06 3.53E+06 3.08E+06 3.35E+06 3.74E+06 4.19E+06 2.83E+06 4.93E+06 4.67E+06 1.80E+06 2.99E+06 2.71E+06 2.21E+06 3.04E+06 2.55E+06
So(d18:1) 1.45E+05 1.10E+06 1.16E+06 5.78E+04 1.20E+05 6.81E+05 1.68E+05 1.31E+04 5.07E+05 2.39E+05 1.41E+06 5.24E+05 1.83E+05 5.66E+05 4.63E+05 3.33E+05 4.45E+05 2.35E+05 8.39E+05 1.42E+05 1.27E+05 9.10E+04 1.17E+05 6.14E+04 1.41E+06 1.01E+06 5.23E+04 1.12E+05 1.26E+05 6.74E+04
So(d18:1+hO) 8.31E+06 1.61E+07 1.64E+07 8.30E+06 1.62E+07 2.02E+07 9.00E+06 5.83E+06 1.55E+07 4.14E+06 6.83E+06 1.42E+07 1.35E+05 8.85E+05 1.75E+05 4.26E+05 1.24E+05 1.33E+05 6.99E+04 4.59E+05 3.18E+05 1.63E+05 1.87E+05 5.24E+05 1.18E+06 1.47E+06 1.22E+06 6.07E+05 7.12E+05 5.43E+05
So(d20:0+pO) 1.08E+07 3.63E+07 4.42E+07 4.19E+07 2.80E+07 2.50E+07 1.82E+07 6.41E+06 1.07E+07 1.69E+07 1.97E+07 1.88E+07 1.44E+07 1.48E+07 1.16E+07 1.76E+07 1.37E+07 1.47E+07 1.59E+07 1.17E+07 1.57E+07 9.51E+06 2.16E+07 1.32E+07 1.92E+07 1.77E+07 1.46E+07 1.70E+07 3.25E+07 1.66E+07
So(d20:1) 9.49E+06 1.16E+07 1.22E+07 1.21E+07 1.62E+07 1.06E+07 1.08E+07 5.10E+06 1.39E+07 1.05E+07 1.87E+07 1.47E+07 1.37E+07 2.01E+07 1.46E+07 1.11E+07 1.50E+07 1.46E+07 1.81E+07 8.92E+06 1.32E+07 8.07E+06 1.94E+07 1.99E+07 2.91E+07 3.02E+07 2.21E+07 2.59E+07 2.75E+07 2.36E+07
TG(12:0p/10:1/14:1) 2.00E+06 5.30E+07 3.21E+08 6.14E+08 7.20E+08 4.36E+08 2.51E+08 1.65E+06 1.39E+06 1.17E+06 1.92E+06 1.32E+06 1.78E+06 1.78E+06 1.20E+06 1.74E+06 1.67E+06 1.93E+06 2.31E+06 2.25E+06 1.64E+06 2.04E+06 2.40E+06 2.53E+06 2.55E+06 2.63E+06 1.98E+06 2.35E+06 2.63E+06 2.45E+06
TG(12:0p/12:1/12:1) 4.51E+06 7.67E+08 2.26E+09 3.72E+08 2.89E+08 2.45E+07 2.21E+08 3.56E+06 3.28E+06 3.55E+06 2.89E+06 2.15E+06 4.54E+06 4.58E+06 5.64E+06 4.69E+06 3.56E+06 5.01E+06 4.51E+06 2.67E+06 4.36E+06 3.56E+06 4.46E+06 4.79E+06 4.40E+06 4.20E+06 2.61E+06 3.32E+06 3.91E+06 3.27E+06
TG(14:0/18:2/18:2) 5.98E+08 0.00E+00 3.14E+05 0.00E+00 0.00E+00 6.11E+05 6.15E+04 2.82E+04 1.17E+05 3.79E+06 5.28E+04 2.39E+05 2.55E+05 1.13E+06 7.02E+05 9.98E+05 7.95E+05 7.79E+04 7.17E+05 7.71E+05 2.32E+05 2.62E+05 1.31E+06 7.31E+05 4.05E+05 3.61E+05 3.47E+05 4.52E+05 2.85E+06 2.73E+05
TG(14:0/18:2/18:3) 9.56E+07 1.88E+06 5.45E+06 2.11E+06 2.47E+06 2.35E+06 1.14E+07 6.64E+06 1.62E+06 5.52E+06 1.79E+06 7.22E+06 8.33E+06 1.28E+07 5.03E+06 5.99E+06 5.44E+06 7.20E+06 6.82E+06 7.03E+06 5.65E+06 3.05E+06 5.20E+06 1.32E+06 1.03E+07 8.87E+06 7.90E+06 7.71E+06 1.85E+07 1.04E+07
TG(14:0e/10:0/10:1) 3.25E+08 3.15E+08 4.09E+08 4.64E+08 5.32E+08 4.43E+08 5.33E+08 3.25E+08 2.83E+08 2.12E+08 3.44E+08 2.86E+08 2.60E+07 3.45E+08 1.48E+07 3.83E+08 2.76E+08 1.27E+08 8.29E+07 4.24E+07 2.83E+07 1.69E+08 2.27E+08 2.33E+08 1.49E+08 1.58E+08 1.36E+08 1.66E+08 1.14E+08 1.74E+08
TG(14:0p/10:4/16:1) 1.67E+08 1.45E+07 1.24E+07 9.41E+06 1.71E+07 1.37E+07 2.60E+07 3.12E+07 3.97E+07 1.11E+09 2.95E+07 4.24E+08 5.49E+07 3.41E+08 5.79E+08 3.94E+07 4.95E+08 5.79E+08 3.89E+08 5.91E+07 8.79E+07 6.08E+07 8.05E+07 1.00E+08 5.20E+08 4.66E+08 2.01E+07 3.69E+07 2.02E+07 4.92E+07
TG(15:0/14:0/16:0) 1.39E+07 7.60E+06 9.40E+06 5.59E+06 3.46E+06 1.70E+07 1.74E+07 8.35E+04 1.45E+05 2.21E+05 5.48E+06 4.03E+04 6.68E+06 3.02E+06 8.07E+06 6.84E+06 8.14E+06 6.86E+06 1.29E+07 2.90E+06 2.73E+06 2.68E+06 2.55E+06 4.37E+06 5.92E+06 1.09E+07 2.18E+05 7.40E+05 5.07E+05 7.06E+05
TG(15:0/15:0/16:0) 2.38E+07 4.61E+07 1.28E+08 5.35E+07 6.25E+06 2.09E+07 6.50E+07 1.02E+07 1.05E+08 3.36E+07 1.25E+08 9.25E+07 8.77E+07 3.09E+07 1.74E+08 1.42E+08 1.34E+08 1.15E+08 1.74E+08 2.75E+06 1.69E+06 2.27E+06 3.33E+06 4.04E+06 1.66E+08 7.81E+06 2.09E+07 1.35E+07 9.83E+07 2.46E+07
TG(15:0/16:0/16:0) 6.62E+06 1.02E+07 2.62E+07 1.92E+07 1.93E+07 6.54E+06 1.80E+07 1.64E+06 5.58E+07 8.11E+07 1.30E+07 2.01E+07 1.72E+07 5.64E+06 1.89E+07 1.82E+07 1.94E+07 1.55E+07 1.93E+07 4.61E+06 4.41E+06 4.28E+06 5.23E+06 5.40E+06 1.17E+07 1.64E+06 7.81E+05 2.13E+06 2.96E+07 1.52E+06
TG(16:0/14:0/14:0) 6.88E+06 1.85E+07 2.64E+07 1.65E+07 8.18E+05 1.01E+07 8.11E+06 2.24E+04 2.77E+07 5.47E+06 2.56E+07 2.69E+07 1.75E+07 3.73E+06 2.43E+07 2.22E+07 2.17E+07 1.54E+07 1.38E+07 2.78E+05 3.78E+05 3.86E+05 2.32E+05 2.54E+05 9.75E+06 4.96E+06 4.27E+04 2.57E+05 3.71E+06 6.67E+04
TG(16:0/14:0/16:0) 2.16E+08 1.93E+08 6.65E+08 1.43E+08 5.28E+07 6.73E+07 2.18E+08 8.75E+07 3.79E+08 6.37E+08 5.10E+08 3.49E+08 3.53E+08 1.98E+08 5.60E+08 5.28E+08 4.13E+08 3.56E+08 6.15E+08 4.94E+07 4.40E+07 3.92E+07 3.13E+07 2.49E+07 6.02E+08 3.60E+07 4.54E+07 6.36E+07 2.42E+08 5.93E+07
TG(16:0/14:0/16:1) 2.59E+08 4.61E+06 2.22E+06 2.03E+07 2.88E+07 6.07E+07 4.48E+07 4.05E+07 3.54E+07 9.91E+06 2.53E+07 1.97E+07 1.76E+07 7.49E+07 7.03E+07 8.34E+07 6.47E+07 4.40E+07 5.06E+07 8.36E+07 1.03E+08 1.11E+08 8.85E+07 1.01E+08 7.72E+07 1.16E+08 1.38E+08 1.33E+08 1.07E+08 1.39E+08
TG(16:0/14:0/18:1) 2.80E+08 4.74E+07 3.65E+08 1.54E+07 1.40E+07 3.99E+07 1.78E+08 2.83E+07 5.80E+07 2.79E+08 1.54E+08 9.27E+07 7.19E+07 1.69E+08 1.82E+08 1.41E+08 1.23E+08 1.02E+08 1.48E+08 1.02E+08 1.77E+08 1.74E+08 1.04E+08 1.27E+08 2.16E+08 1.23E+08 2.43E+08 1.99E+08 2.83E+07 2.08E+08
TG(16:0/14:0/18:2) 9.55E+08 4.35E+06 5.95E+07 9.70E+07 5.45E+07 6.08E+07 4.02E+07 3.64E+07 5.18E+07 1.07E+08 3.00E+07 3.79E+07 4.67E+07 7.19E+07 4.84E+07 3.64E+07 4.40E+07 3.33E+07 1.05E+08 7.92E+07 7.90E+07 7.82E+07 1.04E+08 8.76E+07 1.43E+08 1.04E+08 1.30E+08 1.05E+08 2.50E+08 1.14E+08
TG(16:0/14:0/22:6) 2.35E+07 3.44E+06 2.30E+07 2.23E+06 3.39E+03 6.43E+04 8.38E+05 5.24E+03 2.15E+05 7.71E+03 2.96E+06 4.04E+06 2.80E+06 3.93E+05 8.53E+06 9.64E+06 4.45E+06 4.00E+06 4.45E+05 3.38E+03 0.00E+00 0.00E+00 5.30E+03 0.00E+00 9.17E+06 3.29E+03 2.82E+03 4.60E+03 2.00E+05 3.33E+03
TG(16:0/16:0/16:0) 3.73E+09 6.41E+08 3.27E+09 2.54E+09 2.39E+09 3.57E+09 2.64E+09 1.95E+09 1.41E+09 3.08E+09 1.99E+09 1.46E+09 1.42E+09 1.69E+09 2.86E+09 2.60E+09 2.44E+09 2.33E+09 2.71E+09 2.07E+09 2.55E+09 2.67E+09 2.27E+09 1.73E+09 3.56E+09 1.58E+09 3.01E+09 3.14E+09 4.53E+09 3.08E+09
TG(16:0/16:0/16:1) 1.05E+09 9.59E+07 1.47E+08 9.57E+07 2.65E+07 1.22E+08 3.59E+08 4.68E+07 9.73E+07 4.39E+07 2.88E+08 1.79E+08 1.25E+08 2.62E+08 4.14E+08 3.22E+08 2.69E+08 2.14E+08 2.91E+08 1.63E+08 2.45E+08 2.52E+08 1.68E+08 1.96E+08 4.33E+08 1.87E+08 3.46E+08 2.97E+08 4.84E+08 3.60E+08
TG(16:0/16:0/18:1) 9.05E+09 1.78E+08 2.85E+09 2.80E+09 1.78E+09 2.91E+09 1.93E+09 1.71E+09 6.13E+08 1.98E+09 1.58E+09 9.88E+08 7.99E+08 8.38E+08 2.30E+09 1.89E+09 1.76E+09 1.54E+09 1.76E+09 1.64E+09 1.97E+09 2.01E+09 2.16E+09 1.74E+09 2.94E+09 1.50E+09 2.58E+09 2.72E+09 3.49E+09 2.81E+09
TG(16:0/16:0/18:2) 1.13E+08 1.89E+07 6.02E+07 6.77E+07 5.18E+07 1.59E+08 1.18E+08 5.53E+06 1.02E+07 1.04E+08 8.92E+07 6.50E+07 4.32E+07 1.95E+08 1.07E+08 8.53E+07 7.23E+07 5.97E+07 6.76E+07 4.75E+06 1.15E+07 6.94E+06 6.58E+06 8.40E+06 1.18E+08 1.10E+07 4.80E+06 2.73E+06 3.97E+08 3.95E+06
TG(16:0/16:0/20:2) 3.18E+07 1.89E+06 4.75E+06 4.19E+07 1.16E+05 8.91E+06 2.65E+07 1.34E+07 4.48E+07 2.41E+07 1.42E+06 5.83E+05 5.14E+05 6.29E+05 3.06E+06 2.05E+06 1.80E+06 1.49E+06 1.20E+06 3.76E+05 2.42E+06 7.16E+06 4.26E+06 6.25E+06 5.25E+06 5.70E+07 6.37E+06 6.34E+06 1.65E+08 5.09E+06
TG(16:0/16:0/20:4) 6.18E+07 1.42E+07 5.63E+07 2.61E+07 3.19E+08 1.71E+07 4.56E+07 8.35E+04 2.42E+07 1.47E+05 2.91E+07 2.75E+07 2.30E+07 5.71E+06 7.65E+07 6.72E+07 5.84E+07 4.96E+07 6.36E+07 8.00E+05 1.05E+06 7.82E+05 9.57E+05 6.98E+05 6.60E+07 1.19E+08 3.10E+05 1.56E+06 1.79E+08 3.13E+05
TG(16:0/16:0/22:6) 1.07E+10 1.36E+08 3.65E+08 3.09E+07 3.41E+07 1.17E+08 5.16E+08 3.22E+07 9.61E+07 6.15E+08 2.69E+08 1.67E+08 2.28E+08 4.92E+08 6.29E+08 7.32E+08 4.88E+08 4.61E+08 8.52E+08 3.42E+08 6.03E+08 4.34E+08 4.11E+08 4.82E+08 1.20E+09 7.21E+08 1.04E+09 8.92E+08 1.04E+09 1.08E+09
TG(16:0/16:0/24:0) 8.95E+04 5.94E+03 4.09E+05 1.03E+06 1.34E+06 2.97E+05 4.96E+05 1.43E+05 4.63E+05 1.82E+06 2.42E+06 1.00E+06 2.55E+06 2.06E+06 3.68E+06 1.88E+06 1.42E+06 2.53E+06 5.80E+05 9.35E+05 9.93E+05 7.34E+05 4.77E+05 4.56E+05 2.95E+05 2.94E+05 6.77E+05 7.01E+05 1.05E+06 4.34E+05
TG(16:0/16:1/16:1) 1.64E+09 1.03E+07 3.66E+07 9.75E+07 6.42E+07 7.11E+07 6.64E+07 4.33E+07 5.10E+07 3.63E+07 2.53E+07 2.94E+07 4.16E+07 7.16E+07 6.54E+07 5.42E+07 6.17E+07 4.32E+07 9.78E+07 9.71E+07 9.13E+07 1.01E+08 1.01E+08 8.39E+07 1.28E+08 1.50E+08 1.22E+08 1.21E+08 1.97E+08 1.22E+08
TG(16:0/16:1/18:1) 1.45E+10 1.14E+08 9.65E+08 2.05E+09 7.29E+08 8.57E+08 8.53E+08 4.52E+08 3.73E+08 4.74E+08 2.69E+08 2.36E+08 2.34E+08 6.08E+08 5.06E+08 4.90E+08 4.84E+08 4.05E+08 4.42E+08 7.89E+08 7.14E+08 7.77E+08 7.59E+08 7.31E+08 5.60E+08 7.56E+08 1.11E+09 1.04E+09 1.11E+09 1.14E+09
TG(16:0/16:1/18:2) 1.19E+08 4.47E+06 3.78E+07 1.88E+07 3.02E+07 3.75E+07 2.63E+07 9.53E+04 1.96E+07 2.12E+05 4.90E+06 4.56E+06 6.65E+06 5.88E+05 1.44E+07 1.29E+07 1.30E+07 1.06E+07 3.07E+07 1.47E+06 1.60E+06 2.70E+06 2.04E+06 2.01E+06 2.47E+07 5.23E+07 1.42E+06 9.71E+05 2.94E+06 1.54E+06
TG(16:0/16:1/18:3) 3.48E+08 7.72E+06 9.35E+06 9.38E+06 8.87E+06 1.40E+07 1.96E+07 1.15E+07 2.41E+07 1.00E+07 1.42E+07 1.15E+07 1.23E+07 3.32E+07 2.24E+07 2.82E+07 2.83E+07 1.94E+07 2.96E+07 2.58E+07 3.14E+07 3.48E+07 3.86E+07 2.83E+07 3.58E+07 2.69E+07 3.42E+07 3.54E+07 6.42E+07 3.53E+07
TG(16:0/18:1/18:1) 1.31E+10 9.91E+07 9.50E+08 8.89E+08 9.93E+08 8.33E+08 4.52E+08 4.62E+08 2.36E+08 4.29E+08 5.85E+08 3.26E+08 2.43E+08 4.16E+08 5.08E+08 3.66E+08 3.62E+08 3.48E+08 3.32E+08 3.33E+08 2.91E+08 2.88E+08 2.72E+08 2.68E+08 5.55E+08 4.09E+08 4.79E+08 4.94E+08 1.29E+09 4.17E+08
TG(16:0/18:1/18:2) 7.93E+09 6.85E+07 3.66E+08 3.35E+08 5.20E+08 3.27E+08 1.73E+08 7.59E+07 7.58E+07 2.00E+08 5.72E+07 5.80E+07 3.22E+07 6.45E+08 1.09E+08 1.17E+08 4.96E+07 9.54E+07 1.44E+08 2.13E+08 1.69E+08 1.79E+08 1.62E+08 1.57E+08 1.82E+08 4.69E+08 2.77E+08 2.77E+08 1.10E+09 3.05E+08
TG(16:0/18:1/20:4) 8.01E+07 1.43E+07 6.21E+07 2.87E+07 3.28E+08 4.68E+07 1.98E+07 2.36E+04 2.92E+07 1.87E+05 3.41E+07 1.60E+07 2.92E+07 8.65E+06 3.55E+07 3.60E+07 6.30E+07 4.91E+07 7.18E+07 4.85E+05 5.40E+05 7.35E+05 8.96E+05 1.06E+06 6.75E+07 5.44E+07 2.57E+05 1.26E+06 3.07E+08 6.26E+05
TG(16:0/18:1/22:6) 4.21E+08 4.64E+07 1.80E+08 4.29E+08 1.23E+08 2.47E+08 5.31E+08 1.32E+08 8.93E+07 2.18E+08 2.21E+08 1.70E+08 1.84E+08 3.47E+08 5.70E+08 4.73E+08 4.28E+08 3.18E+08 5.74E+08 3.65E+08 3.88E+08 5.09E+08 3.60E+08 4.06E+08 8.37E+08 5.92E+08 8.68E+08 6.93E+08 1.19E+09 7.75E+08
TG(16:0/18:2/18:2) 8.41E+09 4.06E+07 9.32E+07 1.00E+08 5.33E+07 6.19E+07 5.58E+07 3.32E+07 2.24E+07 9.06E+07 4.72E+07 2.94E+07 2.85E+07 8.11E+07 8.62E+07 7.88E+07 7.25E+07 5.51E+07 8.46E+07 1.45E+08 1.22E+08 1.48E+08 1.09E+08 1.21E+08 1.29E+08 1.39E+08 1.81E+08 1.70E+08 1.63E+08 1.96E+08
TG(16:0/18:2/18:3) 1.99E+09 6.68E+07 2.58E+07 2.45E+08 1.97E+07 7.04E+07 7.65E+07 1.36E+08 2.91E+07 5.84E+07 1.12E+08 6.56E+07 7.56E+07 1.78E+08 1.48E+08 8.55E+07 1.03E+08 1.17E+08 1.48E+08 9.56E+07 1.18E+08 6.93E+07 1.51E+08 1.12E+08 1.05E+08 7.28E+07 1.43E+08 1.29E+08 2.28E+08 1.24E+08
TG(16:0/20:4/20:4) 3.52E+08 3.28E+06 2.38E+06 4.11E+07 1.75E+07 2.47E+07 3.57E+07 1.85E+07 4.31E+06 9.80E+05 1.45E+07 3.15E+06 3.86E+07 6.26E+07 3.91E+07 3.01E+07 3.98E+07 3.29E+07 7.03E+07 6.73E+07 6.36E+07 6.71E+07 6.76E+07 7.11E+07 1.87E+08 1.05E+08 1.67E+08 1.15E+08 3.07E+08 1.25E+08
TG(16:0/20:4/22:6) 2.97E+07 6.01E+07 1.07E+08 1.48E+07 1.40E+07 4.56E+06 1.52E+07 6.96E+06 8.37E+06 1.17E+07 3.25E+06 3.48E+06 2.49E+07 4.16E+07 3.53E+07 2.03E+07 2.46E+07 2.39E+07 3.61E+07 5.32E+07 4.54E+07 5.85E+07 4.79E+07 4.29E+07 1.57E+08 1.24E+08 1.47E+08 8.38E+07 2.35E+08 1.12E+08
TG(16:0/22:6/22:6) 2.67E+07 3.14E+06 1.98E+07 9.53E+06 1.18E+07 1.23E+07 2.92E+07 8.98E+06 1.25E+07 3.18E+06 4.05E+06 4.24E+06 1.72E+07 3.59E+07 3.18E+07 1.42E+07 1.91E+07 2.77E+07 4.40E+07 4.81E+07 4.90E+07 5.05E+07 5.07E+07 5.12E+07 1.64E+08 1.15E+08 1.33E+08 9.01E+07 2.38E+08 1.07E+08
TG(16:0/8:0/13:0) 2.02E+08 3.30E+08 3.94E+08 3.39E+08 4.04E+08 3.23E+08 4.03E+08 2.46E+08 3.17E+08 2.22E+08 3.84E+08 3.41E+08 3.95E+08 4.09E+08 3.67E+08 4.29E+08 4.27E+08 3.91E+08 3.53E+08 3.59E+08 3.00E+08 2.98E+08 4.44E+08 3.48E+08 2.01E+08 2.65E+08 1.68E+08 2.13E+08 2.37E+08 2.93E+08
TG(16:1/14:0/18:2) 1.83E+08 2.24E+06 1.40E+07 6.71E+06 1.79E+05 1.19E+07 6.47E+06 1.03E+04 5.93E+06 1.56E+04 5.36E+06 3.76E+06 3.86E+06 1.06E+05 1.34E+07 2.41E+07 6.65E+06 6.23E+06 1.06E+07 9.65E+03 9.70E+03 3.59E+03 6.42E+03 1.29E+04 2.86E+07 2.21E+04 1.17E+04 6.46E+03 2.48E+06 1.02E+04
TG(16:1/16:1/16:1) 1.11E+08 1.23E+07 6.90E+05 2.62E+06 9.15E+06 7.28E+06 6.36E+06 1.39E+05 1.22E+06 2.82E+06 4.24E+06 4.97E+06 6.74E+06 1.11E+07 6.82E+06 8.24E+06 7.56E+06 7.19E+06 1.15E+07 8.18E+06 6.72E+06 6.51E+06 1.27E+07 9.36E+06 2.84E+07 2.85E+07 2.88E+07 3.02E+07 3.45E+07 2.23E+07
TG(16:1/16:1/18:1) 4.12E+09 3.68E+06 3.54E+07 2.99E+07 5.08E+07 4.54E+07 3.28E+07 2.78E+07 3.20E+07 2.09E+07 9.66E+06 1.20E+07 1.64E+07 7.34E+07 5.28E+07 3.76E+07 4.46E+07 2.56E+07 6.71E+07 6.67E+07 5.92E+07 4.16E+07 5.25E+07 4.47E+07 4.16E+07 9.95E+07 5.53E+07 6.49E+07 5.30E+07 7.56E+07
TG(16:1/16:1/18:2) 6.17E+08 8.99E+05 9.09E+06 2.50E+06 8.30E+04 2.35E+06 7.22E+06 3.78E+03 1.21E+05 1.16E+05 1.84E+06 2.64E+06 6.38E+05 6.09E+04 8.40E+06 5.96E+06 2.15E+06 8.66E+05 1.36E+05 0.00E+00 4.18E+03 1.36E+04 9.15E+03 7.48E+03 7.90E+06 1.30E+05 5.56E+03 2.39E+03 5.63E+03 0.00E+00
TG(16:1/18:1/18:1) 1.73E+09 4.33E+07 7.21E+07 1.06E+08 4.12E+07 1.52E+06 2.86E+07 4.64E+07 2.97E+07 2.75E+08 1.59E+07 6.71E+06 2.26E+06 7.85E+05 3.53E+07 1.46E+07 1.21E+07 1.38E+07 3.22E+07 1.29E+07 1.38E+07 1.79E+07 1.75E+07 1.48E+07 4.31E+07 4.53E+07 1.10E+07 3.65E+07 4.94E+08 4.77E+07
TG(16:1/18:1/18:2) 2.95E+09 1.60E+06 2.64E+07 1.95E+07 1.70E+07 1.92E+07 3.16E+07 4.07E+06 1.03E+07 2.12E+07 2.34E+07 1.86E+07 2.16E+07 4.70E+07 5.09E+07 5.29E+07 3.88E+07 3.14E+07 4.17E+07 1.61E+07 1.81E+07 1.52E+07 2.35E+07 2.76E+07 8.64E+07 4.75E+07 5.25E+07 2.37E+07 8.68E+07 8.82E+07
TG(16:1/18:2/18:2) 1.86E+09 3.09E+07 4.01E+07 1.38E+08 1.87E+07 7.03E+07 7.62E+07 1.33E+08 2.63E+07 4.40E+07 1.10E+08 6.53E+07 7.54E+07 1.72E+08 1.47E+08 8.43E+07 1.03E+08 1.16E+08 1.43E+08 1.21E+08 1.18E+08 7.45E+07 1.49E+08 1.12E+08 1.25E+08 1.49E+08 1.42E+08 1.29E+08 1.27E+08 1.22E+08
TG(16:1/18:2/18:3) 2.62E+08 3.05E+06 3.51E+07 5.85E+06 2.42E+05 1.37E+06 2.43E+05 4.78E+05 2.65E+05 8.89E+05 7.76E+05 5.26E+06 2.07E+06 3.78E+07 4.00E+07 2.84E+07 1.91E+07 1.63E+07 1.20E+07 2.12E+07 4.72E+07 8.50E+06 1.41E+07 2.99E+05 1.62E+07 3.11E+06 6.17E+07 4.54E+07 2.52E+07 4.90E+07
TG(16:1/8:0/10:4) 9.37E+07 1.15E+08 1.33E+08 1.17E+08 1.25E+08 7.51E+07 1.03E+08 3.74E+07 1.04E+08 4.92E+07 9.35E+07 6.44E+07 1.73E+08 1.51E+08 1.38E+08 1.81E+08 1.71E+08 1.75E+08 1.22E+08 7.55E+07 8.01E+07 4.59E+07 1.91E+08 5.95E+07 5.18E+07 1.15E+08 5.04E+07 5.34E+07 1.20E+08 1.65E+08
TG(16:1p/10:4/18:0) 4.96E+07 5.70E+07 5.75E+07 6.61E+07 7.58E+07 6.52E+07 1.80E+08 1.81E+08 1.97E+08 2.17E+08 2.52E+08 2.20E+08 2.31E+08 2.53E+08 2.13E+08 2.47E+08 2.45E+08 2.23E+08 2.34E+08 2.10E+08 2.31E+08 2.29E+08 6.97E+08 2.51E+08 1.41E+08 2.09E+08 1.13E+08 1.42E+08 2.51E+08 1.53E+08
TG(18:0/10:0/18:0) 1.74E+07 0.00E+00 6.03E+03 5.52E+03 9.68E+03 4.67E+06 6.90E+06 8.21E+05 1.11E+06 2.31E+06 8.46E+06 1.37E+07 4.90E+05 1.85E+06 1.06E+06 7.82E+06 1.02E+07 6.89E+06 7.31E+06 3.14E+07 2.12E+07 2.09E+07 2.23E+07 1.94E+07 2.78E+06 4.71E+06 1.52E+07 4.08E+06 1.04E+07 3.02E+06
TG(18:0/10:1/18:0) 1.09E+07 6.11E+05 2.20E+05 1.64E+07 6.37E+05 1.55E+07 6.85E+05 2.10E+05 4.11E+05 1.44E+07 1.05E+07 2.04E+07 2.89E+07 3.82E+06 3.42E+07 2.62E+07 4.72E+07 2.83E+07 6.00E+07 2.94E+07 2.34E+07 2.05E+07 3.05E+07 2.71E+07 1.12E+08 1.02E+07 8.65E+07 4.85E+07 1.05E+08 5.35E+07
TG(18:0/10:4/18:3) 4.53E+07 6.89E+07 6.36E+07 8.76E+07 1.03E+08 9.13E+07 8.83E+07 7.06E+07 7.98E+07 6.68E+07 7.75E+07 7.41E+07 8.25E+07 7.34E+07 6.80E+07 9.70E+07 8.05E+07 8.10E+07 1.01E+08 1.07E+08 1.12E+08 1.05E+08 1.42E+08 1.27E+08 7.52E+07 1.11E+08 7.30E+07 9.07E+07 7.11E+07 9.09E+07
TG(18:0/12:1/18:0) 2.31E+07 2.48E+05 5.36E+07 1.64E+08 1.32E+08 1.26E+08 1.04E+08 2.96E+07 2.08E+06 1.83E+06 0.00E+00 1.41E+05 5.33E+05 0.00E+00 0.00E+00 0.00E+00 4.49E+05 1.03E+05 1.43E+06 1.01E+08 1.76E+08 9.42E+07 2.46E+08 3.37E+08 0.00E+00 7.54E+05 5.37E+07 8.00E+07 0.00E+00 9.03E+07
TG(18:0/15:0/16:0) 1.88E+07 1.16E+07 1.62E+07 9.22E+06 1.70E+07 2.95E+07 1.03E+07 3.92E+06 4.16E+07 7.71E+06 1.19E+07 1.33E+07 1.23E+07 2.57E+07 1.65E+07 1.36E+07 1.67E+07 1.15E+07 1.39E+07 6.18E+06 6.78E+06 4.24E+06 6.59E+06 7.59E+06 8.89E+06 5.25E+05 7.71E+05 1.52E+06 4.49E+07 2.26E+06
TG(18:0/16:0/16:0) 1.35E+09 8.64E+08 1.13E+09 1.15E+09 1.77E+09 2.99E+09 1.72E+09 1.09E+09 9.73E+08 7.29E+08 1.61E+09 1.35E+09 1.03E+09 2.23E+09 1.90E+09 1.74E+09 1.45E+09 1.40E+09 9.02E+08 1.89E+09 1.64E+09 1.60E+09 1.62E+09 1.79E+09 1.44E+09 7.30E+08 1.40E+09 1.90E+09 6.77E+09 2.45E+09
TG(18:0/16:0/16:1) 1.07E+07 1.39E+07 2.53E+08 9.17E+04 2.29E+04 5.46E+08 2.63E+04 1.06E+04 1.52E+07 2.76E+04 3.30E+08 1.56E+08 1.57E+08 1.51E+08 3.79E+08 3.15E+08 2.60E+08 2.22E+08 3.23E+08 2.66E+05 1.43E+05 1.35E+05 2.21E+05 6.71E+05 4.71E+08 8.11E+05 2.37E+06 2.06E+06 1.51E+09 2.28E+06
TG(18:0/16:0/18:0) 2.70E+08 8.12E+08 8.47E+08 1.19E+09 9.25E+08 8.45E+08 1.05E+09 9.58E+08 6.18E+08 8.33E+08 5.73E+08 5.89E+08 5.42E+08 6.32E+08 7.91E+08 8.94E+08 8.31E+08 1.01E+09 1.07E+09 6.02E+08 6.83E+08 7.35E+08 8.22E+08 6.95E+08 1.30E+09 8.43E+08 9.83E+08 1.02E+09 2.21E+09 1.11E+09
TG(18:0/16:0/18:1) 2.02E+09 2.91E+08 4.56E+08 6.29E+08 7.49E+08 9.62E+08 5.00E+08 4.14E+08 8.91E+07 9.91E+07 3.00E+08 2.34E+08 1.62E+08 4.85E+08 2.93E+08 2.97E+08 2.21E+08 1.65E+08 1.08E+08 4.31E+08 3.34E+08 3.53E+08 3.36E+08 3.11E+08 2.12E+08 1.01E+08 3.35E+08 5.28E+08 1.45E+09 6.24E+08
TG(18:0/16:0/20:1) 1.50E+05 4.04E+06 1.14E+07 2.73E+07 1.81E+07 1.48E+06 9.66E+06 0.00E+00 0.00E+00 0.00E+00 0.00E+00 0.00E+00 0.00E+00 6.82E+04 3.88E+05 0.00E+00 0.00E+00 0.00E+00 0.00E+00 0.00E+00 0.00E+00 0.00E+00 0.00E+00 0.00E+00 0.00E+00 0.00E+00 0.00E+00 0.00E+00 4.39E+05 0.00E+00
TG(18:0/16:0/20:4) 1.49E+10 7.75E+07 3.17E+08 4.23E+08 4.58E+08 1.71E+08 2.52E+08 1.49E+08 9.36E+07 1.04E+08 8.53E+07 6.36E+07 7.08E+07 2.57E+08 2.00E+08 2.38E+08 2.32E+08 2.13E+08 2.46E+08 3.55E+08 3.51E+08 3.56E+08 4.59E+08 3.42E+08 4.30E+08 4.43E+08 6.03E+08 5.76E+08 1.14E+09 6.22E+08
TG(18:0/16:0/22:0) 5.33E+04 0.00E+00 8.50E+04 4.53E+07 0.00E+00 1.98E+05 3.28E+07 4.76E+07 5.13E+07 6.10E+07 3.84E+05 1.24E+05 1.72E+05 0.00E+00 0.00E+00 7.44E+05 1.17E+06 5.39E+05 8.85E+06 1.52E+07 1.44E+07 8.77E+06 2.18E+07 2.00E+07 6.08E+06 4.58E+06 6.25E+06 1.19E+07 4.60E+06 1.23E+07
TG(18:0/16:0/22:1) 5.73E+04 0.00E+00 4.02E+05 1.32E+07 7.94E+07 7.51E+07 3.91E+06 1.01E+05 0.00E+00 1.10E+05 0.00E+00 0.00E+00 0.00E+00 0.00E+00 0.00E+00 6.42E+04 0.00E+00 0.00E+00 1.09E+05 0.00E+00 4.65E+04 4.27E+04 8.04E+04 1.52E+04 0.00E+00 4.81E+04 0.00E+00 5.77E+04 2.32E+05 9.83E+04
TG(18:0/16:0/22:6) 4.72E+08 5.82E+06 2.23E+08 2.52E+08 2.61E+08 3.38E+08 2.94E+08 1.97E+08 7.08E+07 1.28E+08 1.17E+08 1.07E+08 1.03E+08 1.54E+08 3.71E+08 3.89E+08 3.95E+08 3.49E+08 4.36E+08 5.25E+08 5.38E+08 5.50E+08 5.86E+08 4.92E+08 8.03E+08 6.81E+08 8.53E+08 9.31E+08 1.86E+09 1.06E+09
TG(18:0/18:0/18:0) 2.39E+07 1.41E+07 3.17E+07 4.16E+07 3.06E+07 2.26E+07 2.09E+06 6.43E+06 1.28E+07 6.27E+07 3.83E+07 3.58E+07 2.11E+07 6.75E+07 3.98E+07 3.22E+07 4.55E+07 4.69E+07 8.78E+07 6.13E+06 8.25E+06 8.12E+06 2.12E+07 1.38E+07 6.94E+07 3.61E+07 1.32E+07 1.49E+07 1.62E+08 1.52E+07
TG(18:0/18:0/22:0) 0.00E+00 3.43E+06 1.31E+06 2.94E+06 4.16E+05 1.24E+05 0.00E+00 1.79E+05 8.77E+05 1.80E+07 1.48E+07 1.60E+07 2.55E+07 2.30E+07 2.32E+07 2.23E+07 2.22E+07 2.27E+07 2.35E+07 4.88E+06 6.07E+06 2.79E+06 2.68E+07 4.82E+06 4.41E+07 2.79E+07 1.40E+07 1.48E+07 5.70E+07 1.64E+07
TG(18:0/18:1/18:1) 6.82E+08 1.43E+07 7.15E+07 1.48E+08 1.23E+08 7.27E+07 6.77E+07 5.42E+07 2.85E+07 2.61E+07 1.43E+07 1.67E+07 1.28E+07 4.02E+07 1.42E+07 1.36E+07 1.21E+07 1.02E+07 1.45E+07 5.93E+07 4.95E+07 4.67E+07 5.33E+07 4.98E+07 2.23E+07 1.28E+07 3.12E+07 8.84E+07 1.04E+08 1.04E+08
TG(18:0/18:1/18:2) 3.35E+09 2.21E+07 1.05E+08 3.93E+07 6.05E+07 3.75E+07 6.91E+07 3.09E+03 1.89E+03 3.41E+06 3.09E+07 2.23E+07 1.54E+07 6.57E+07 3.89E+07 2.81E+07 3.17E+07 2.69E+07 4.14E+07 2.43E+03 0.00E+00 1.24E+04 2.55E+05 2.00E+03 7.07E+07 1.47E+05 6.00E+04 0.00E+00 3.75E+08 1.05E+04
TG(18:0/18:1/20:4) 6.61E+08 8.38E+07 3.14E+08 3.68E+08 1.38E+08 1.83E+08 1.89E+08 9.56E+07 1.07E+08 6.31E+07 8.82E+07 5.97E+07 8.29E+07 8.18E+07 1.58E+08 1.63E+08 1.55E+08 1.53E+08 1.72E+08 8.94E+07 9.36E+07 1.08E+08 1.56E+08 4.93E+07 2.01E+08 7.44E+07 2.12E+08 1.38E+08 6.68E+08 2.15E+08
TG(18:0/20:4/22:6) 8.99E+06 3.20E+05 3.14E+06 1.47E+07 9.06E+06 1.02E+07 5.52E+06 6.48E+06 4.58E+06 5.42E+06 3.52E+05 2.44E+06 6.63E+05 1.83E+07 2.13E+07 8.98E+06 3.15E+06 3.15E+06 2.22E+06 6.22E+07 5.06E+07 5.81E+07 5.84E+07 5.84E+07 1.72E+07 2.59E+07 1.28E+08 1.19E+08 3.69E+07 1.51E+08
TG(18:0/8:0/13:0) 2.28E+07 9.22E+06 6.44E+07 9.72E+06 1.02E+07 1.07E+07 4.04E+07 3.92E+07 5.60E+07 3.53E+07 4.91E+07 3.66E+07 5.86E+07 6.33E+07 4.97E+07 6.04E+07 5.87E+07 5.84E+07 5.18E+07 5.24E+07 9.77E+06 3.90E+07 6.36E+07 4.63E+07 3.01E+07 5.05E+07 2.74E+07 3.30E+07 3.10E+07 3.70E+07
TG(18:0/8:0/18:0) 2.05E+06 3.09E+06 6.44E+06 3.56E+07 3.85E+07 3.92E+07 2.21E+07 4.18E+07 9.37E+07 6.45E+07 1.17E+07 4.20E+06 7.28E+06 4.01E+06 8.54E+06 1.00E+07 2.27E+06 2.21E+06 1.18E+08 1.20E+08 5.93E+07 6.36E+07 1.08E+08 8.33E+07 2.40E+07 3.62E+06 1.32E+07 5.94E+06 1.28E+07 1.79E+07
TG(18:0e/8:0/10:3) 3.10E+07 4.33E+07 3.78E+07 5.08E+07 5.75E+07 2.65E+07 1.16E+07 1.23E+07 1.81E+07 7.22E+06 1.50E+07 1.31E+07 6.90E+04 3.29E+05 4.26E+04 6.63E+05 1.74E+05 1.39E+05 8.49E+04 7.81E+04 3.90E+04 1.06E+05 5.77E+05 3.02E+05 1.19E+07 9.12E+06 1.36E+07 7.11E+06 8.07E+06 1.53E+06
TG(18:1/18:1/18:2) 1.10E+08 1.93E+07 1.20E+08 5.24E+07 1.07E+08 2.57E+07 5.73E+07 0.00E+00 1.27E+07 1.37E+07 2.54E+07 2.90E+06 2.17E+07 9.44E+07 1.81E+07 1.40E+07 1.37E+07 1.52E+07 1.88E+07 0.00E+00 1.17E+04 0.00E+00 0.00E+00 0.00E+00 5.11E+07 9.63E+06 6.62E+03 0.00E+00 2.47E+08 4.16E+03
TG(18:1/18:2/18:2) 6.55E+09 1.47E+07 1.26E+08 1.30E+08 4.02E+08 1.33E+08 9.91E+07 4.79E+07 4.11E+07 7.41E+07 4.39E+07 4.24E+07 2.40E+07 8.25E+07 1.45E+08 1.59E+08 1.33E+08 1.07E+08 1.33E+08 1.86E+08 1.54E+08 2.01E+08 1.33E+08 1.19E+08 2.09E+08 2.05E+08 2.18E+08 1.89E+08 4.46E+08 2.60E+08
TG(18:1/18:2/18:3) 7.36E+08 6.53E+06 1.18E+08 4.52E+08 1.19E+08 1.75E+08 1.10E+08 7.72E+06 7.33E+06 4.30E+06 6.51E+06 4.83E+06 5.71E+06 7.85E+06 5.93E+06 5.27E+06 6.89E+06 6.36E+06 8.22E+06 3.75E+08 3.09E+08 3.20E+08 3.49E+08 2.90E+08 1.14E+07 1.80E+07 5.20E+08 4.16E+08 1.11E+07 5.24E+08
TG(18:3/18:2/18:2) 1.08E+09 5.37E+06 7.80E+06 1.38E+07 2.37E+06 3.84E+05 5.42E+07 3.01E+03 9.88E+05 1.41E+03 1.06E+06 3.51E+06 4.77E+06 1.51E+06 7.80E+06 4.90E+06 4.24E+06 1.97E+06 3.76E+06 2.14E+06 6.65E+05 1.78E+06 1.39E+06 1.52E+05 1.43E+07 2.36E+05 2.77E+05 9.72E+05 4.99E+05 8.77E+05
TG(18:3/18:2/18:3) 6.97E+07 8.59E+06 4.44E+06 1.19E+07 1.62E+07 1.30E+07 1.46E+07 1.00E+07 1.09E+07 6.79E+06 1.10E+07 9.05E+06 1.23E+07 1.46E+07 9.76E+06 1.06E+07 1.17E+07 8.95E+06 1.28E+07 9.09E+06 1.08E+07 9.37E+06 1.10E+07 8.44E+06 7.06E+06 2.31E+07 1.68E+07 1.74E+07 5.63E+06 1.13E+07
TG(18:4/10:4/10:4) 1.49E+04 6.15E+04 4.88E+02 2.36E+04 1.33E+04 0.00E+00 0.00E+00 0.00E+00 0.00E+00 2.45E+04 0.00E+00 2.93E+04 4.55E+05 6.72E+05 3.57E+05 1.93E+05 1.05E+06 7.82E+05 6.92E+05 6.21E+05 1.38E+05 3.65E+05 2.63E+06 8.73E+04 8.78E+04 7.76E+04 0.00E+00 1.26E+05 2.39E+04 1.18E+05
TG(20:1/18:1/18:2) 3.33E+08 1.44E+06 4.27E+07 1.63E+07 2.08E+07 1.23E+06 2.82E+07 0.00E+00 4.97E+06 4.39E+05 5.32E+06 1.43E+06 3.61E+06 2.09E+07 1.26E+07 1.45E+07 4.76E+06 1.31E+07 3.39E+07 0.00E+00 0.00E+00 0.00E+00 3.49E+03 0.00E+00 5.35E+06 4.74E+05 0.00E+00 0.00E+00 1.09E+08 0.00E+00
TG(20:1p/10:2/10:2) 2.21E+08 2.26E+08 2.59E+08 2.50E+08 2.98E+08 2.18E+08 1.14E+09 1.42E+09 1.47E+09 1.38E+09 6.33E+08 6.01E+08 7.71E+08 4.88E+08 8.09E+08 6.45E+08 7.27E+08 8.43E+08 6.29E+08 5.69E+08 6.89E+08 6.32E+08 7.65E+08 1.29E+09 7.06E+08 8.53E+08 5.89E+08 6.16E+08 5.47E+08 5.84E+08
TG(20:4/10:4/14:4) 1.79E+06 1.85E+08 2.41E+08 1.52E+08 2.04E+08 1.42E+08 2.66E+08 1.40E+08 1.50E+08 1.72E+08 1.70E+08 1.78E+08 1.06E+06 3.48E+06 1.39E+06 2.89E+06 2.51E+06 3.41E+06 2.98E+06 3.95E+06 3.44E+06 2.02E+06 3.27E+06 1.85E+06 4.36E+07 6.18E+07 8.72E+07 9.34E+07 6.80E+07 7.20E+07
TG(20:5/10:3/10:3) 3.10E+07 1.74E+04 5.77E+04 2.84E+04 0.00E+00 9.50E+02 3.51E+04 0.00E+00 3.37E+04 0.00E+00 0.00E+00 3.12E+04 7.47E+04 3.50E+04 6.99E+04 2.51E+04 1.53E+04 2.44E+04 2.75E+04 9.69E+04 2.23E+04 8.84E+02 2.32E+04 9.95E+02 4.81E+04 1.45E+04 0.00E+00 3.17E+04 2.94E+06 1.87E+03
TG(20:5/10:4/10:4) 2.01E+04 1.05E+07 1.19E+07 5.58E+06 1.01E+07 6.07E+06 7.27E+06 4.10E+06 7.88E+06 4.29E+06 9.13E+06 5.22E+05 3.09E+06 2.20E+06 1.47E+06 4.83E+06 4.18E+06 4.84E+06 4.57E+06 5.27E+06 4.24E+06 2.81E+06 6.92E+06 3.47E+06 8.23E+07 1.18E+08 8.25E+07 1.05E+08 8.21E+07 8.96E+07
TG(22:0/11:4/14:4) 2.46E+06 2.40E+08 1.95E+08 8.09E+07 1.33E+08 4.61E+07 8.56E+07 5.29E+07 8.30E+07 7.28E+07 5.29E+07 5.90E+07 4.21E+08 6.17E+08 4.96E+08 3.99E+08 3.87E+08 3.09E+08 1.14E+09 1.05E+09 8.12E+08 7.92E+08 1.27E+09 1.08E+09 4.62E+08 3.73E+08 5.64E+08 3.48E+08 3.04E+08 3.08E+08
TG(4:0/10:1/10:4) 6.22E+08 5.56E+08 4.83E+08 5.90E+08 5.48E+08 3.10E+08 3.03E+08 2.62E+08 3.41E+08 2.39E+08 3.23E+08 3.33E+08 5.39E+08 5.72E+08 5.37E+08 5.72E+08 5.23E+08 5.65E+08 5.25E+08 4.00E+08 6.90E+08 4.31E+08 3.77E+08 3.22E+08 3.06E+08 2.86E+08 3.07E+08 3.32E+08 3.13E+08 5.63E+08
TG(4:0/10:2/10:4) 1.49E+08 1.63E+08 2.30E+08 1.60E+08 2.99E+08 1.78E+08 1.58E+08 1.54E+08 1.84E+08 1.38E+08 1.56E+08 1.71E+08 1.38E+08 2.05E+08 1.23E+08 1.56E+08 1.62E+08 1.52E+08 1.28E+08 1.08E+08 1.60E+08 8.93E+07 1.73E+08 1.74E+08 2.61E+08 2.02E+08 1.86E+08 1.90E+08 1.49E+08 1.84E+08
TG(4:0/10:4/18:1) 6.25E+07 1.22E+08 9.27E+07 1.63E+08 2.02E+08 1.17E+08 1.42E+08 3.36E+07 3.38E+07 2.12E+07 5.31E+07 3.63E+06 1.10E+08 1.02E+08 7.91E+07 1.18E+08 7.87E+07 1.30E+08 6.21E+07 7.84E+07 8.26E+07 5.95E+07 6.14E+06 5.95E+07 3.31E+07 6.77E+07 4.05E+07 5.82E+07 6.46E+07 8.31E+07
TG(4:0/12:0/12:0) 8.42E+07 1.44E+08 1.81E+08 1.76E+08 2.41E+08 1.70E+08 2.04E+08 9.98E+07 9.67E+07 1.03E+08 1.47E+08 1.14E+08 1.83E+08 1.82E+08 1.89E+08 2.14E+08 1.95E+08 2.32E+08 2.04E+08 2.05E+08 2.52E+08 1.76E+08 2.95E+08 2.36E+08 1.29E+08 1.39E+08 1.25E+08 9.34E+07 8.52E+07 1.23E+08
TG(4:0/13:0/16:0) 4.76E+08 9.02E+07 7.37E+07 4.80E+07 1.01E+08 6.65E+07 3.18E+07 4.01E+06 6.02E+06 3.55E+08 1.15E+07 1.13E+09 6.21E+08 6.26E+08 4.60E+08 2.03E+07 6.61E+08 5.69E+08 5.99E+07 4.23E+06 6.60E+06 2.42E+07 4.44E+08 4.99E+06 2.71E+06 3.20E+06 2.75E+07 8.05E+06 7.62E+08 4.61E+07
TG(4:0/15:0/16:0) 9.91E+07 1.57E+08 2.82E+08 2.33E+08 2.15E+08 1.68E+08 1.35E+08 1.89E+08 2.74E+08 2.01E+08 3.70E+08 3.57E+08 2.99E+08 3.72E+08 2.51E+08 3.02E+08 3.24E+08 2.60E+08 3.02E+08 2.42E+08 1.49E+08 2.11E+08 4.45E+08 3.05E+08 1.97E+08 2.68E+08 1.29E+08 2.03E+08 2.30E+08 2.21E+08
TG(4:0/15:0/18:0) 6.49E+07 9.53E+07 8.91E+07 1.29E+08 1.50E+08 1.06E+08 1.43E+08 5.89E+06 2.11E+06 2.89E+06 6.32E+06 3.70E+06 1.31E+07 1.61E+07 1.44E+07 8.92E+06 9.37E+06 1.53E+07 9.27E+06 9.34E+06 5.76E+06 3.82E+06 2.42E+06 2.46E+06 3.97E+06 4.30E+06 1.66E+06 2.01E+06 3.70E+06 1.50E+07
TG(4:0/16:0/18:1) 3.68E+07 3.02E+05 5.34E+05 1.17E+06 3.37E+06 1.94E+06 4.48E+06 2.50E+04 4.94E+05 2.30E+05 2.17E+05 2.79E+05 4.06E+05 3.19E+05 4.75E+05 5.09E+05 5.74E+05 6.05E+05 1.05E+06 2.39E+05 9.60E+05 5.32E+05 1.02E+06 1.52E+06 2.16E+05 7.13E+04 3.72E+05 4.18E+05 3.82E+05 2.39E+06
TG(6:0/10:3/10:4) 1.03E+10 1.39E+10 1.07E+10 9.54E+09 1.27E+10 1.20E+10 1.04E+10 8.43E+09 9.77E+09 5.10E+09 8.96E+09 7.94E+09 1.38E+10 1.33E+10 1.08E+10 1.14E+10 1.02E+10 1.02E+10 1.22E+10 1.44E+10 1.45E+10 1.12E+10 1.81E+10 1.48E+10 1.03E+10 1.35E+10 1.31E+10 1.53E+10 1.43E+10 1.70E+10
TG(6:0/10:4/10:4) 2.68E+09 2.74E+09 2.36E+09 2.76E+09 3.16E+09 1.79E+09 1.93E+09 1.45E+09 1.74E+09 1.57E+09 2.12E+09 1.76E+09 2.51E+09 2.81E+09 2.27E+09 2.42E+09 2.29E+09 2.46E+09 2.64E+09 2.33E+09 2.43E+09 1.64E+09 2.95E+09 2.60E+09 2.13E+09 2.45E+09 2.04E+09 2.04E+09 2.30E+09 2.71E+09
TG(6:0/10:4/11:0) 1.17E+06 1.59E+06 1.56E+06 3.21E+06 5.20E+06 2.97E+06 1.38E+07 2.18E+06 2.35E+07 1.99E+07 3.36E+07 3.16E+07 4.11E+07 2.13E+07 2.81E+07 2.43E+07 2.37E+07 3.22E+07 3.30E+07 3.65E+07 4.82E+07 3.99E+07 4.63E+07 2.99E+07 2.63E+07 3.32E+07 2.09E+07 3.26E+07 2.80E+07 3.88E+07
TG(6:0/10:4/16:1) 1.06E+08 1.33E+08 1.87E+08 2.06E+08 1.96E+08 1.67E+08 1.19E+08 7.12E+07 1.27E+08 9.10E+07 7.05E+07 5.81E+07 1.16E+08 9.43E+07 1.07E+08 7.25E+07 8.37E+07 8.44E+07 7.05E+07 8.55E+07 9.52E+07 5.15E+07 9.45E+07 6.45E+07 6.64E+07 9.19E+07 4.27E+07 1.34E+08 1.18E+08 2.04E+08
TG(6:0/11:0/16:0) 9.99E+08 1.02E+09 7.09E+08 1.21E+09 1.49E+09 6.32E+08 4.69E+08 3.22E+07 1.85E+07 2.33E+08 4.52E+07 5.29E+07 3.57E+07 4.93E+06 3.20E+07 3.82E+07 4.55E+07 1.25E+08 5.68E+07 5.08E+07 4.87E+08 5.58E+07 3.79E+07 5.71E+07 1.27E+08 1.60E+06 8.68E+07 8.21E+07 2.75E+08 5.66E+07
TG(6:0/11:2/19:1) 8.06E+06 6.80E+06 8.99E+06 4.62E+07 9.84E+06 6.22E+06 6.91E+06 1.18E+07 7.77E+06 2.52E+06 2.68E+06 4.16E+07 1.22E+05 2.50E+05 1.62E+05 1.58E+05 2.15E+05 2.26E+05 2.62E+05 2.19E+05 1.97E+05 1.11E+05 2.00E+05 2.54E+05 3.05E+05 1.79E+05 7.66E+05 3.58E+05 1.65E+05 1.83E+05
TG(6:0/12:1/18:0) 1.68E+08 2.71E+04 8.99E+07 2.97E+08 8.13E+07 2.31E+07 9.79E+07 1.25E+08 3.60E+07 1.13E+08 4.08E+06 6.80E+08 6.24E+03 1.24E+06 9.15E+04 6.38E+03 3.26E+04 7.01E+02 1.39E+03 1.05E+05 8.59E+04 4.50E+04 9.33E+04 1.04E+05 6.20E+04 8.73E+06 4.33E+06 1.24E+06 1.98E+04 9.59E+04
TG(6:0/18:0/20:4) 3.08E+07 3.79E+07 3.27E+07 4.60E+07 6.11E+07 4.59E+07 1.33E+08 1.64E+08 1.88E+08 1.89E+08 2.81E+08 1.99E+08 1.64E+08 1.65E+08 1.51E+08 1.83E+08 1.76E+08 1.78E+08 1.96E+08 1.83E+08 2.60E+08 2.60E+08 6.04E+08 2.16E+08 1.12E+08 1.61E+08 1.10E+08 1.47E+08 9.28E+07 1.92E+08
TG(6:0/8:0/22:1) 2.75E+08 8.45E+06 2.01E+08 8.27E+08 1.82E+08 6.06E+07 2.54E+08 1.22E+08 1.87E+07 9.45E+07 5.11E+06 5.84E+08 2.90E+03 1.29E+06 4.16E+04 0.00E+00 0.00E+00 2.72E+04 0.00E+00 0.00E+00 0.00E+00 0.00E+00 1.16E+03 9.46E+04 1.61E+05 7.16E+06 1.10E+07 1.52E+06 1.62E+05 2.59E+05
TG(8:0/10:4/10:4) 5.23E+07 6.59E+07 8.54E+07 8.18E+06 8.87E+06 8.16E+06 9.41E+06 7.29E+06 8.10E+07 4.27E+07 8.78E+07 5.92E+07 4.87E+07 6.88E+07 4.70E+07 4.52E+07 5.09E+07 4.71E+07 4.66E+07 1.38E+07 1.62E+07 9.24E+06 1.84E+07 1.57E+07 8.73E+07 6.37E+07 1.79E+07 1.82E+07 2.03E+07 1.94E+07
TG(9:0/10:2/11:1) 1.48E+08 2.36E+08 2.59E+08 1.85E+08 2.67E+08 2.41E+08 1.98E+08 1.87E+08 1.80E+08 2.15E+08 2.28E+08 1.92E+08 2.64E+08 2.71E+08 2.36E+08 2.44E+08 2.34E+08 2.44E+08 2.58E+08 2.34E+08 3.40E+08 2.85E+08 4.83E+08 2.95E+08 1.51E+08 1.39E+08 1.22E+08 1.88E+08 1.70E+08 2.29E+08
ZyE(0:0) 3.41E+07 9.25E+08 8.28E+08 7.61E+08 7.50E+08 4.33E+08 7.09E+08 3.79E+08 5.04E+08 6.26E+08 5.05E+08 4.82E+08 6.66E+07 1.60E+08 3.16E+07 9.61E+07 2.80E+07 2.61E+07 5.21E+07 6.64E+07 5.68E+07 5.87E+07 1.14E+08 5.38E+07 4.03E+08 4.43E+08 6.95E+08 6.52E+08 4.05E+08 2.96E+08
dMePE(14:0/14:0) 1.43E+04 3.23E+06 3.29E+06 2.05E+06 2.25E+06 1.91E+06 3.53E+06 2.44E+06 2.72E+06 2.52E+06 2.27E+06 2.54E+06 7.75E+06 6.13E+06 6.69E+06 6.20E+06 5.33E+06 5.66E+06 7.99E+06 7.52E+06 8.03E+06 9.25E+06 6.69E+06 6.63E+06 5.88E+06 8.66E+06 7.79E+06 6.85E+06 6.23E+06 8.27E+06
dMePE(16:0/14:0) 1.95E+06 1.13E+08 1.22E+08 9.04E+07 8.83E+07 6.12E+07 4.92E+07 4.80E+07 4.06E+07 4.63E+07 5.06E+07 4.26E+07 9.91E+07 9.12E+07 9.73E+07 8.98E+07 7.98E+07 6.99E+07 1.08E+08 1.05E+08 1.07E+08 1.05E+08 1.13E+08 9.33E+07 9.74E+07 9.45E+07 8.28E+07 1.01E+08 9.33E+07 9.34E+07
dMePE(16:0/16:0) 3.95E+06 1.55E+08 1.52E+08 1.35E+08 1.19E+08 9.84E+07 6.42E+07 5.62E+07 5.38E+07 6.29E+07 6.42E+07 6.02E+07 9.17E+07 7.90E+07 8.78E+07 7.39E+07 8.60E+07 7.29E+07 9.11E+07 9.62E+07 9.48E+07 9.76E+07 9.86E+07 8.61E+07 1.12E+08 1.23E+08 9.11E+07 1.13E+08 1.24E+08 1.27E+08
dMePE(16:0/16:1) 6.80E+06 2.94E+08 3.20E+08 1.83E+08 2.22E+08 1.69E+08 1.57E+08 1.25E+08 1.54E+08 1.67E+08 1.77E+08 1.50E+08 2.99E+08 2.59E+08 2.91E+08 2.53E+08 2.27E+08 2.33E+08 3.06E+08 3.05E+08 3.11E+08 3.18E+08 3.09E+08 2.71E+08 3.20E+08 3.56E+08 3.66E+08 3.53E+08 3.60E+08 3.98E+08
dMePE(16:0/18:1) 4.10E+06 1.64E+08 1.94E+08 1.10E+08 1.26E+08 9.85E+07 8.59E+07 6.47E+07 7.95E+07 7.21E+07 8.44E+07 6.10E+07 1.53E+08 1.30E+08 1.41E+08 1.21E+08 1.19E+08 1.19E+08 1.87E+08 1.55E+08 1.59E+08 1.52E+08 1.51E+08 1.33E+08 1.81E+08 2.23E+08 2.03E+08 2.29E+08 2.05E+08 2.06E+08
dMePE(16:0/18:2) 6.04E+04 1.84E+07 1.33E+07 7.83E+06 8.42E+06 6.78E+06 7.89E+06 6.28E+06 7.04E+06 5.94E+06 9.14E+06 5.34E+06 1.16E+07 8.96E+06 1.00E+07 1.23E+07 8.66E+06 8.47E+06 1.12E+07 1.16E+07 1.16E+07 1.34E+07 1.26E+07 1.03E+07 1.37E+07 1.32E+07 1.49E+07 1.43E+07 1.44E+07 1.41E+07
dMePE(16:0/20:3) 1.56E+05 2.53E+07 4.48E+07 2.25E+07 3.01E+07 2.14E+07 2.50E+07 1.82E+07 2.20E+07 7.32E+06 1.05E+07 6.50E+06 6.78E+07 6.42E+07 1.28E+08 1.16E+08 1.05E+08 1.09E+08 1.51E+08 1.49E+08 1.69E+08 1.42E+08 1.60E+08 1.17E+08 1.91E+08 2.01E+08 2.06E+08 1.81E+08 2.21E+08 2.09E+08
dMePE(16:0/20:4) 2.30E+06 4.07E+07 2.58E+08 1.28E+08 1.73E+08 1.25E+08 1.51E+08 1.12E+08 1.24E+08 1.81E+08 2.24E+08 1.44E+08 1.01E+09 8.87E+08 9.34E+08 8.44E+08 7.80E+08 7.99E+08 1.65E+09 1.52E+09 1.79E+09 1.64E+09 1.72E+09 1.42E+09 2.16E+09 1.64E+09 1.61E+09 1.47E+09 1.79E+09 1.81E+09
dMePE(16:0/22:4) 1.58E+05 1.78E+07 1.89E+07 2.14E+07 2.49E+07 1.70E+07 1.04E+07 1.31E+06 9.76E+05 1.18E+07 1.73E+07 1.22E+07 1.24E+08 1.02E+08 3.14E+06 6.48E+07 6.27E+07 6.11E+07 8.90E+07 1.07E+07 8.43E+07 7.23E+07 7.59E+07 6.91E+07 1.01E+07 1.24E+07 1.47E+07 1.42E+07 1.10E+07 1.11E+07
dMePE(16:0/22:6) 1.30E+06 1.73E+08 2.25E+08 1.89E+08 2.06E+08 1.27E+08 8.32E+07 6.14E+07 7.13E+07 5.22E+07 6.24E+07 3.83E+07 3.92E+08 3.84E+08 6.18E+08 3.32E+08 3.55E+08 2.97E+08 7.18E+08 7.10E+08 7.63E+08 6.53E+08 6.79E+08 5.40E+08 9.24E+08 9.87E+08 7.03E+08 9.35E+08 7.13E+08 1.05E+09
dMePE(16:0e/18:1) 1.70E+04 3.33E+06 5.38E+06 2.57E+06 4.29E+06 2.43E+06 1.85E+06 2.08E+06 1.84E+06 2.06E+06 1.92E+06 1.31E+06 2.30E+06 3.90E+06 3.34E+06 3.29E+06 2.83E+06 2.82E+06 4.44E+06 3.50E+06 3.61E+06 2.74E+06 2.89E+06 4.76E+06 5.87E+06 1.57E+07 2.07E+07 1.72E+07 8.51E+06 1.47E+07
dMePE(16:0e/20:0) 0.00E+00 7.90E+04 9.62E+04 3.50E+04 1.85E+05 3.92E+04 4.90E+04 1.53E+04 2.60E+04 3.53E+04 4.28E+04 2.45E+04 3.71E+05 2.67E+05 2.96E+05 1.25E+05 9.58E+04 2.02E+05 1.59E+06 1.07E+06 8.48E+05 1.35E+06 1.00E+06 8.32E+05 6.42E+06 8.08E+06 6.98E+06 1.47E+07 6.37E+06 6.15E+06
dMePE(16:0e/22:3) 0.00E+00 4.98E+06 6.49E+06 3.79E+06 7.65E+06 4.19E+06 2.21E+06 1.33E+06 2.10E+06 1.43E+06 2.12E+06 8.75E+05 4.59E+06 9.68E+06 9.96E+06 3.51E+06 7.82E+06 8.00E+06 1.39E+07 1.35E+07 1.40E+07 1.45E+07 1.36E+07 1.21E+07 2.75E+07 2.85E+07 2.35E+07 4.65E+07 2.47E+07 3.77E+07
dMePE(16:0p/16:0) 2.15E+05 1.63E+07 3.45E+07 1.88E+07 2.26E+07 1.62E+07 1.01E+07 6.10E+06 9.34E+06 7.62E+06 7.60E+06 5.54E+06 1.45E+07 1.02E+07 1.09E+07 8.92E+06 9.02E+06 8.14E+06 2.40E+07 2.60E+07 2.92E+07 2.37E+07 2.70E+07 1.99E+07 4.09E+07 3.70E+07 3.85E+07 4.27E+07 2.19E+07 2.41E+07
dMePE(16:0p/20:0) 0.00E+00 1.28E+06 1.70E+06 1.34E+06 1.92E+06 1.55E+06 9.30E+05 8.06E+05 5.60E+05 6.50E+05 9.40E+05 6.47E+05 4.19E+06 3.79E+06 3.53E+06 2.99E+06 2.88E+06 3.14E+06 7.98E+06 8.71E+06 8.81E+06 8.90E+06 8.21E+06 7.28E+06 4.43E+07 5.06E+07 3.63E+07 6.55E+07 4.07E+07 5.14E+07
dMePE(16:1/14:0) 5.11E+05 5.83E+07 3.58E+07 4.84E+07 4.82E+07 3.33E+07 1.55E+07 1.22E+07 1.67E+07 2.01E+07 1.92E+07 1.39E+07 4.69E+07 4.00E+07 4.12E+07 3.66E+07 3.42E+07 3.23E+07 5.13E+07 3.92E+07 4.04E+07 4.13E+07 4.06E+07 3.40E+07 3.60E+07 4.05E+07 4.05E+07 4.37E+07 4.30E+07 3.66E+07
dMePE(16:1/16:1) 9.76E+04 3.45E+07 4.07E+07 2.65E+07 2.93E+07 1.81E+07 1.87E+07 1.34E+07 1.81E+07 1.54E+07 1.60E+07 1.10E+07 4.54E+07 3.73E+07 4.09E+07 3.58E+07 3.22E+07 3.37E+07 4.77E+07 4.56E+07 4.53E+07 4.58E+07 4.80E+07 4.13E+07 4.77E+07 5.02E+07 4.79E+07 4.79E+07 5.17E+07 5.69E+07
dMePE(16:1/18:1) 1.40E+06 1.09E+08 1.15E+08 8.49E+07 9.61E+07 5.39E+07 3.23E+07 2.17E+07 2.77E+07 2.50E+07 3.30E+07 2.32E+07 9.95E+07 8.54E+07 8.19E+07 7.09E+07 6.72E+07 6.90E+07 9.70E+07 9.71E+07 1.09E+08 9.27E+07 9.47E+07 7.71E+07 1.62E+08 1.67E+08 1.68E+08 1.80E+08 1.85E+08 2.01E+08
dMePE(18:0/16:0) 2.87E+05 2.31E+07 2.43E+07 1.53E+07 1.37E+07 1.44E+07 7.18E+06 6.81E+06 8.86E+06 7.49E+06 6.58E+06 7.00E+06 1.82E+07 1.48E+07 1.24E+07 1.38E+07 1.21E+07 1.19E+07 2.04E+07 1.64E+07 1.72E+07 1.31E+07 1.82E+07 1.58E+07 9.68E+06 2.34E+07 2.50E+07 2.59E+07 2.58E+07 2.70E+07
dMePE(18:0/18:1) 2.04E+05 1.96E+07 2.65E+07 1.31E+07 1.55E+07 1.44E+07 1.78E+07 1.53E+07 1.57E+07 1.45E+07 1.22E+07 1.12E+07 1.70E+07 1.81E+07 1.76E+07 1.65E+07 1.55E+07 1.44E+07 2.12E+07 2.10E+07 2.13E+07 1.67E+07 1.88E+07 2.06E+07 3.11E+07 5.78E+07 4.20E+07 7.38E+07 4.40E+07 5.33E+07
dMePE(18:0/22:4) 4.78E+03 1.89E+06 5.20E+06 3.56E+06 5.32E+06 3.62E+06 3.10E+06 2.71E+06 4.31E+06 2.06E+06 2.99E+06 2.03E+06 1.91E+07 1.93E+07 1.97E+07 1.80E+07 1.70E+07 1.63E+07 2.60E+07 2.70E+07 2.46E+07 2.86E+07 2.65E+07 2.21E+07 2.65E+07 2.62E+07 2.60E+07 1.72E+07 2.54E+07 1.97E+07
dMePE(18:0e/22:4) 0.00E+00 8.08E+05 1.36E+06 2.33E+06 2.87E+06 1.64E+06 6.86E+05 4.90E+05 1.17E+06 6.50E+05 7.91E+05 3.67E+05 1.01E+07 9.67E+06 9.03E+06 2.01E+06 6.36E+06 6.18E+06 4.96E+06 8.44E+06 1.32E+07 8.92E+06 4.46E+06 8.65E+06 6.45E+06 1.94E+07 1.42E+07 1.47E+07 1.41E+07 9.82E+06
dMePE(18:1/18:1) 4.87E+04 8.30E+06 8.82E+06 8.43E+06 6.67E+06 6.07E+06 4.84E+06 2.75E+06 2.73E+06 3.71E+06 5.02E+06 2.26E+06 8.45E+06 1.24E+07 1.09E+07 6.66E+06 9.66E+06 5.32E+06 1.47E+07 1.22E+07 1.11E+07 4.93E+06 1.27E+07 7.27E+06 7.29E+06 1.86E+07 1.72E+07 1.81E+07 1.17E+07 1.37E+07
dMePE(18:1/22:4) 1.62E+04 9.09E+06 1.07E+07 1.00E+07 1.13E+07 6.40E+06 4.16E+06 2.31E+06 4.94E+06 3.16E+06 3.57E+06 2.06E+06 3.35E+07 2.94E+07 1.64E+07 2.52E+07 2.34E+07 7.50E+06 3.28E+07 3.15E+07 3.42E+07 3.19E+07 2.99E+07 2.58E+07 3.15E+07 3.97E+07 3.18E+07 2.70E+07 2.29E+07 3.51E+07
dMePE(20:1/18:1) 0.00E+00 2.48E+06 2.86E+06 2.40E+06 3.71E+06 2.17E+06 1.12E+06 5.73E+05 1.22E+06 9.89E+05 8.96E+05 4.93E+05 1.94E+06 1.48E+06 1.79E+06 1.70E+06 1.70E+06 1.14E+06 3.11E+06 3.16E+06 2.88E+06 2.45E+06 2.69E+06 3.16E+06 9.89E+06 1.01E+07 5.58E+06 1.14E+07 5.46E+06 1.21E+07
dMePE(28:1/22:6) 1.62E+04 1.69E+06 2.19E+06 1.75E+06 1.08E+06 2.02E+06 3.65E+06 2.71E+06 1.86E+06 1.72E+06 1.63E+06 1.80E+06 8.61E+05 6.16E+05 1.07E+06 6.82E+05 9.45E+05 8.19E+05 8.79E+05 6.59E+05 5.15E+05 4.74E+05 4.65E+05 3.91E+05 1.37E+05 5.09E+05 9.81E+04 1.53E+05 0.00E+00 1.56E+04
dMePE(30:1/22:6) 0.00E+00 1.26E+07 6.13E+06 1.50E+05 9.59E+06 8.27E+06 9.70E+06 5.74E+06 2.53E+06 3.79E+06 3.73E+06 3.77E+06 3.81E+06 2.27E+06 4.13E+06 3.35E+06 3.24E+06 4.33E+06 2.80E+06 2.62E+06 1.64E+06 2.62E+06 1.84E+06 1.59E+06 1.66E+06 6.37E+06 9.86E+06 1.43E+07 4.55E+06 7.51E+06

## Sheet: Data 3E
Data 3E, related to Figure 3E																												MainArea[s27]	MainArea[s28]	MainArea[s29]
	MainArea[c]	MainArea[s1]	MainArea[s2]	MainArea[s3]	MainArea[s4]	MainArea[s5]	MainArea[s6]	MainArea[s7]	MainArea[s8]	MainArea[s9]	MainArea[s10]	MainArea[s11]	MainArea[s12]	MainArea[s13]	MainArea[s14]	MainArea[s15]	MainArea[s16]	MainArea[s17]	MainArea[s18]	MainArea[s19]	MainArea[s20]	MainArea[s21]	MainArea[s22]	MainArea[s23]	MainArea[s24]	MainArea[s25]	MainArea[s26]	MainArea[s27]	MainArea[s28]	MainArea[s29]
	E18	E18	E18	E18	E18	E18	P0	P0	P0	P0	P0	P0	P3	P3	P3	P3	P3	P3	P6	P6	P6	P6	P6	P6	P9	P9	P9	P9	P9	P9
AcCa	2011260	143277870	141642480	82286260	119699600	75022200	57680540	36879320	77322390	61119960	51868700	50657160	112203600	97846980	97954170	87671460	70822640	70216050	185035260	165840300	184968030	158823060	272322000	166447520	311683890	482169470	276797770	381736830	405183000	391971690
BisMePA	305304267	41222142000	38329654000	23114174000	36979968000	18295777800	20207692600	10967191200	20293080800	14579393500	21669167400	14351087300	96817631000	95912394000	104000000000	79533684800	79098904000	76052171800	123000000000	112000000000	101000000000	113000000000	131000000000	101000000000	148000000000	152000000000	150000000000	143000000000	159000000000	154000000000
CL	1112441	16797413	2.03913e+07	1.39174e+07	1.05869e+07	8953642	1.18624e+07	7.34921e+06	10601162	6.71101e+06	7.8768e+06	5560898	62889752	61588098	73021574	50407446	54632019	52857031	78177631	77988200	81000653	73329266	88546400	60836973	96166979	104786400	108819480	107227945	110619231	96165412
Cer	94097450	2653377000	2905088860	1943270250	2344112600	1967949000	2104742580	1191445260	1347363810	1639992440	1680513520	1702315640	2764600720	2886337330	2336442500	2362393700	2067175140	2077064300	3297178970	2649928900	2570392200	2436466100	3508126130	2465167200	7045190800	7714438950	6237653300	12571380600	7665344610	11618880200
CerG1	114088350	1462668190	1538576805	873164790	1086279550	6.79568e+08	632029160	356302530	564289190	645277324	666962385	6.87985e+08	1199175645	1231420500	1318536952	972338930	1158160940	997364060	2574468650	2152166010	2153402620	1957252863	3333381270	2185902200	16279667100	18215944800	10955600410	46394693200	18319217000	37463331000
CerP	24570500	1963060000	2016940000	1192200000	1539520000	1452180000	2272670000	1185030000	1815150000	2110670000	2243060000	2207480000	46543000	56286000	49716000	42497000	46050000	57786000	75247000	66296000	70553000	59909000	125210000	60811000	774130000	1108830000	1285020000	1517820000	1400320000	939380000
ChE	4019250000	32129840	54423700	39819146	79395000	65755100	23211104	10827765	14735320	15951990	24270600	18358200	18647490	29728100	18228700	30888600	20142200	25535870	25328100	21877813	16187492	19534975	23927412	18549399	35459040	31397620	27372405	23355327	91686500	29613677
Co	1147421000	35034579	6.20415e+07	28154686	5.28131e+07	30867100	111510000	27760760	50921523	26698900	25570114	25323179	139112039	113866490	137892516	128802193	108312110	110412240	132511310	133708940	112303647	1.17e+08	145900000	150308002	144771740	1.48203e+08	170607836	127906993	100819321	174412236
DG	18223215619	22730029480	23668181660	25898976120	31300187830	28603271370	29947956060	18830792656	16208320800	16981065700	19297387530	18501403300	24251254900	23853985280	22543868121	24427477290	25090582930	24549814388	27045810700	22070061462	20274715592	20987394826	33577740611	22909895012	33201374700	37857204600	28106992003	29885896984	36002459720	40459989980
DGMG	4219000	3763000	3580000	4698000	4870000	3751000	6918000	6876000	8588000	6368000	5814000	5826000	11690000	12380000	10140000	9958000	9940000	8832000	15560000	13060000	11030000	11000000	12690000	16000000	14550000	15420000	14890000	15040000	4540000	7957000
GD1a	0	135100	0	9455	0	0	97230	528200	178900	12360	0	486.7	44510	18000	43380	139500	53390	17000	336.8	89160	140800	52900	299700	123700	286200	172600	2381000	1605000	1113000	976000
LPC	202205337	3850916890	3986310160	2095392330	2860873120	2370726900	3617551561	1890925277	3707496249	3092391176	4125431283	4020721620	5033429192	6793977184	6137526945	4483261880	4297212590	4197769734	7651337200	4859877450	5885830061	4707054861	11133079500	4465728770	18017788882	18858456290	19388762837	22089156710	36361520000	21938620170
LPE	1.5763e+08	830239980	753868744	5.0163e+08	6.94534e+08	4.28275e+08	573758579	281266603	782689580	475273837	5.81859e+08	5.74822e+08	515419862	846823690	840397661	445743682	7.16613e+08	5.92921e+08	721213189	551394480	5.86559e+08	5.43396e+08	1336463979	566712592	2386419960	2940985093	3728186664	3903594817	6311202200	7576147210
LPEt	1122900	607500	960700	873000	945600	685410	1799300	1767800	2236200	1771700	1991300	1923700	2961600	3552000	2518900	2228600	2538800	2410000	3352000	3217000	3298000	4257000	3930000	3476000	4196000	4097000	4176000	5529000	5648000	4743000
LPI	65139	9689200	5004991	3.78953e+06	3014400	3560740	7618841	3000387	4026280	4269469	4904970	5757240	5463440	3708970	3060964	5541694	3129725	3725799	3095140	4402260	4080120	3934719	4616000	3508591	1.16619e+07	18848200	27730240	3.05395e+07	9.31485e+07	87665440
LPS	78883	11968630	9846870	10060840	8050200	9290570	2.25992e+07	9592550	10590950	8859594	8586360	17542720	11712140	7973550	7297940	14053900	6664210	10609400	7940700	6583500	10473550	9121200	8473460	5370710	32878100	32915300	60773000	81668000	135817000	163804000
LdMePE	2354011	153109600	142236300	115826800	115237481	8.75775e+07	170680200	1.10038e+08	137384700	2.04072e+08	177920640	163469730	281257400	343296300	259308100	251240400	217748300	258408700	395505000	317914700	384659500	389143600	376157000	292622900	730413000	1004573000	899298000	1258165000	1156930000	1537054000
MG	4907231200	5409985200	5597003600	5265065500	5954881800	5024626900	5718563900	3833310100	4382839100	3352784500	4340137100	3321398200	5110161600	4691942500	3843658700	6058089300	4956662000	5150413800	4618041000	4318751800	4697895100	4207438000	6111910000	5452751000	2517605100	3918671000	2343365500	3655547000	2965203000	4054603000
MGDG	9788700	188068328	225010560	121616346	139684000	126067080	120445792	9.78759e+07	106952046	105314872	97516378	86602888	168861430	148667170	151370420	133884410	121570250	134965650	299794185	173804235	197494937	207910350	199660214	138935400	263952800	442703100	288760700	332131000	294198700	333906000
MGMG	9596500	145549000	227892000	110951800	134980050	128031400	128298300	92703300	103289900	96799300	86543000	79656500	178914000	143558000	152857000	137923000	1.25709e+08	123040000	183890000	149029000	167441000	1.57162e+08	157340000	135850000	193766500	225261000	216381500	284511000	223720800	243982300
PA	3991598	36044633	5.14551e+07	45284960	3.91342e+07	35399500	95855900	116027139	8.67352e+07	6.4749e+07	55308700	6.52111e+07	124549740	143630010	1.29706e+08	134650417	119444571	104785653	1.51431e+08	1.29546e+08	122233990	117129624	1.20048e+08	1.01572e+08	161484710	227654000	2.0319e+08	393560347	229334680	174904390
PAF	211571	58643520	63808700	42214620	4.87933e+07	3.37011e+07	43668820	2.22855e+07	30995275	47438230	36475410	2.35294e+07	40467400	54184200	33796540	32004500	26181600	33889190	80105600	36371600	46713700	42378400	51629900	28956660	105341400	169986000	261467100	166914000	243657000	244482000
PC	23555135399	1560000000000	1560000000000	1060000000000	1430000000000	1020000000000	1220000000000	699000000000	911000000000	788000000000	953000000000	925000000000	1680000000000	1700000000000	1690000000000	1500000000000	1390000000000	1410000000000	1950000000000	1890000000000	1750000000000	1740000000000	2110000000000	1720000000000	2430000000000	2530000000000	2430000000000	2470000000000	2500000000000	2390000000000
PE	1077672659	132000000000	126000000000	83721289900	126000000000	68897130966	75346602595	37922370588	67778834494	50647496860	68493646561	45203017331	268000000000	279000000000	283000000000	232000000000	235000000000	215000000000	337000000000	325000000000	304000000000	311000000000	424000000000	288000000000	406000000000	430000000000	375000000000	380000000000	461000000000	426000000000
PEt	4412251540	3203768760	3739598570	4143940640	4615942600	4082010680	5916736400	3968764000	4391577990	4145758000	4509026000	4103886000	5635699000	4813898000	6762033000	4617192850	4073974000	4729972220	4016335000	3732186200	4474362180	3449928610	4278649000	4465437890	3239005000	3770891900	2254317528	2855440660	2392555600	2635090930
PG	1362400	189603500	159995400	106791200	141116970	89162520	113081470	95390139	157330460	116492810	1.61852e+08	91627330	598365900	641352800	642176590	515626770	529750450	524384270	1039228300	940572200	1089600000	899323500	1225598000	852172400	1314042000	1773315000	1244872000	1365820000	1403463000	1108193000
PI	29032549	3947872300	4744314980	2712427656	3790970089	2693191656	1927664750	1082005376	1482332170	1266766990	1603832930	1629382334	4615495000	6444776800	5981621600	4204333100	4516502400	3896362000	7483113600	5168726300	6149654900	4988661640	8183734440	5312702400	9360226070	11210166000	8550442400	8148168300	11301392100	7782445300
PIP	114.5	1039000	1205000	822300	913600	2103000	1235000	820300	1368000	756800	692900	377200	53530	49560	57590	81150	84710	44470	228400	68300	106100	686200	225400	53010	1112000	985900	2228000	3763000	2042000	1114000
PMe	2985027270	1919500000	2326993200	2502652200	2722881400	2505601800	3563827000	2340569000	2391714000	2423268600	2807564700	3705429700	3393161000	4508736000	4495568000	2893371000	3668447000	3810754000	3346778000	2330853000	2413187000	2332084000	4122414000	2800604000	2288434000	2085721000	1443671000	1841748000	1635542000	1796544000
PS	6.47923e+08	35192964660	35971171880	25529133340	34088253400	24000521610	30492090700	18827616160	26669101810	22217931710	27440779700	22057770190	88392877761	86229159890	87802041030	79979445720	76814715060	72093937780	106000000000	103000000000	99598232440	105000000000	119000000000	90534098670	108000000000	128000000000	111000000000	103000000000	125000000000	107000000000
SM	212669900	17577889248	17044852540	10177093630	13994328864	9732370157	17835715882	10145421009	15268961816	12911586192	14411888048	13965123630	31098471550	31277408970	30454636080	26213110710	22744849700	22654339280	41810211100	34240113600	38723371400	33332209600	46668663200	35406951800	60279455000	76316556000	56951708000	82256773600	60338801000	70030183000
SQDG	160400000	176700000	191700000	165800000	173300000	187500000	181200000	145800000	88100000	470700000	513200000	468000000	203400000	516800000	172300000	407000000	301300000	182400000	401500000	374700000	351600000	556400000	393900000	434500000	265900000	233800000	226700000	303400000	381400000	479800000
SQMG	2848900	1600700	6896000	4782200	2689500	4356670	8221720	3349310	5541810	3131060	6912510	2682920	1416800	4354770	2069300	2365800	1647500	2367900	1088060	1182500	1478790	1550800	1158800	1400600	8566200	7409160	8185300	30706300	23276500	30630900
ST	193960	16602000	20279000	17252000	19216000	7398000	14231000	14036000	13230000	22570000	23575000	20860000	172630000	260400000	155060000	112390000	132680000	99230000	233700000	230000000	255700000	186080000	777800000	172290000	253800000	315400000	139180000	192080000	218200000	208200000
So	28731360	68134000	75874000	64270960	61447700	57136500	38858800	17386100	40636820	32564200	47446100	49035590	31711250	38343500	28910450	33474320	32761830	32748080	38272690	24933580	33459310	20661780	46218560	38355560	52744420	53349300	40726270	45812840	63850400	43348990
TG	138000000000	26196788398	35937288408	35027602645	36182793513	34759201322	31560651250	22654079786	22304563722	23518408863	25055689792	23387435460	27839546274	32982156973	32554903430	31405061532	29719014034	29069031381	33127641576	32847608613	34573360196	29660938485	40786849281	34278242578	35009579097	31525357262	35354506813	37990745769	56419689286	42812402123
ZyE	34083000	926050000	827740000	760430000	750270000	431953500	709263000	379471000	503815200	626040000	505469000	481875000	66698600	159762000	31629700	96070400	28058500	26079800	52112700	66348700	56755800	58720600	114113600	53791700	403317000	442673000	694666000	651315000	404790000	295870000
dMePE	23591293	1312176540	1676785950	1132707930	1279867900	914009220	771576610	592599640	675250740	718628470	819666060	609935680	2584305600	2308824400	2600994570	2162983000	2075014584	1999924900	3690678220	3430032600	3874781600	3546739800	3680533900	3046704500	4511422200	4262607100	3848735887	4076352900	4077100000	4530195640

## Sheet: Data 3F_GCM Lipid Species
Data 3F, related to Figure 3F_GCM																												MainArea[s27]	MainArea[s28]	MainArea[s29]
AcCa(12:0)
AcCa(14:0)
AcCa(16:0)
AcCa(16:0)
AcCa(16:1)
AcCa(18:0)
AcCa(18:1)
AcCa(20:4)
BisMePA(16:0/20:5)
BisMePA(16:0/20:5)
BisMePA(16:0/20:5)
BisMePA(16:0/22:5)
BisMePA(16:1/20:5)
BisMePA(16:1p/16:0)
BisMePA(16:1p/20:4)
BisMePA(16:1p/20:4)
BisMePA(18:0/20:4)
BisMePA(18:0/20:4)
BisMePA(18:0/20:5)
BisMePA(18:0/20:5)
BisMePA(18:0/20:5)
BisMePA(18:0/22:5)
BisMePA(18:0/22:5)
BisMePA(18:0/22:6)
BisMePA(18:0/22:6)
BisMePA(18:1/18:1)
BisMePA(18:1/18:2)
BisMePA(18:1/20:5)
BisMePA(18:1/20:5)
BisMePA(18:1/22:6)
BisMePA(18:1p/16:0)
BisMePA(18:1p/16:0)
BisMePA(18:1p/20:4)
BisMePA(18:2p/16:0)
BisMePA(18:2p/16:0)
BisMePA(18:2p/16:0)
BisMePA(18:2p/18:0)
BisMePA(18:2p/18:1)
BisMePA(18:2p/20:0)
BisMePA(18:2p/20:1)
BisMePA(18:2p/20:4)
BisMePA(18:2p/22:0)
BisMePA(18:2p/22:1)
BisMePA(18:2p/22:3)
BisMePA(18:2p/22:3)
BisMePA(18:2p/22:5)
BisMePA(18:2p/22:6)
BisMePA(6:0/11:0)
CL(18:1/16:1/16:1/18:1)
CL(18:2/16:1/16:1/18:1)
CL(18:2/16:1/16:1/18:1)
CL(21:0/16:0/16:0/22:6)
CL(22:1/18:0/20:4/20:4)
CL(22:2/18:0/20:4/20:4)
CL(22:3/18:0/18:0/20:4)
CL(22:3/20:4/24:1/18:1)
CL(23:1/16:1/18:1/18:1)
Cer(d17:1/16:0)
Cer(d17:1/18:0)
Cer(d18:0+pO/16:0)
Cer(d18:0+pO/16:0)
Cer(d18:0+pO/18:1)
Cer(d18:0+pO/22:0)
Cer(d18:0+pO/22:1)
Cer(d18:0+pO/24:0)
Cer(d18:0+pO/24:1)
Cer(d18:0+pO/24:1)
Cer(d18:0+pO/30:2)
Cer(d18:0/16:0)
Cer(d18:0/18:0)
Cer(d18:0/18:0)
Cer(d18:0/22:0)
Cer(d18:0/24:0)
Cer(d18:0/24:0+O)
Cer(d18:1+hO/18:0)
Cer(d18:1/16:0)
Cer(d18:1/16:0)
Cer(d18:1/16:0)
Cer(d18:1/18:0)
Cer(d18:1/18:0)
Cer(d18:1/18:0)
Cer(d18:1/18:1)
Cer(d18:1/18:1)
Cer(d18:1/20:0)
Cer(d18:1/22:0)
Cer(d18:1/22:0)
Cer(d18:1/22:1)
Cer(d18:1/22:1)
Cer(d18:1/23:0)
Cer(d18:1/24:0)
Cer(d18:1/24:0)
Cer(d18:1/24:1)
Cer(d18:1/24:1)
Cer(d18:1/24:1)
Cer(d18:1/24:1)
Cer(d18:1/24:2)
Cer(d18:1/2:0)
Cer(d18:2/18:0)
Cer(d18:2/18:0)
Cer(d18:2/18:0)
Cer(d18:2/18:0)
Cer(d20:1/15:1)
Cer(d20:1/2:0)
CerG1(d16:1+hO/14:0+O)
CerG1(d18:0+pO/16:0)
CerG1(d18:0+pO/18:0)
CerG1(d18:0+pO/18:0)
CerG1(d18:0+pO/18:1)
CerG1(d18:0+pO/20:0+O)
CerG1(d18:0+pO/24:2)
CerG1(d18:0+pO/24:2)
CerG1(d18:0/22:0+O)
CerG1(d18:0/24:0)
CerG1(d18:0/24:0+O)
CerG1(d18:1+hO/18:1)
CerG1(d18:1/16:0)
CerG1(d18:1/16:0)
CerG1(d18:1/16:0)
CerG1(d18:1/16:0)
CerG1(d18:1/18:0)
CerG1(d18:1/18:0)
CerG1(d18:1/18:0)
CerG1(d18:1/18:0)
CerG1(d18:1/18:0)
CerG1(d18:1/18:0)
CerG1(d18:1/18:0+O)
CerG1(d18:1/18:0+O)
CerG1(d18:1/18:1)
CerG1(d18:1/18:1)
CerG1(d18:1/18:1)
CerG1(d18:1/18:1)
CerG1(d18:1/20:0+O)
CerG1(d18:1/20:1)
CerG1(d18:1/22:0)
CerG1(d18:1/22:0+O)
CerG1(d18:1/22:1)
CerG1(d18:1/23:0)
CerG1(d18:1/23:0+O)
CerG1(d18:1/23:1)
CerG1(d18:1/24:0)
CerG1(d18:1/24:0)
CerG1(d18:1/24:0+O)
CerG1(d18:1/24:1)
CerG1(d18:1/24:1)
CerG1(d18:1/24:2)
CerG1(d18:1/25:0)
CerG1(d18:1/25:0+O)
CerG1(d18:1/26:0+O)
CerG1(d24:0+pO/18:0)
CerP(d13:0/8:0)
CerP(d22:0+pO/16:0+2O)
CerP(d22:0+pO/16:0+2O)
CerP(d22:0+pO/16:0+2O)
CerP(d22:0+pO/18:2+2O)
ChE(18:1)
ChE(18:2)
ChE(18:2)
ChE(18:2)
ChE(20:4)
ChE(20:4)
ChE(22:6)
ChE(22:6)
Co(Q8)
Co(Q9)
Co(Q9)
DG(14:0/22:6)
DG(14:0/22:6)
DG(16:0/12:0)
DG(16:0/14:0)
DG(16:0/14:0)
DG(16:0/14:0)
DG(16:0/14:0)
DG(16:0/14:0)
DG(16:0/14:0)
DG(16:0/14:0)
DG(16:0/16:0)
DG(16:0/16:0)
DG(16:0/16:0)
DG(16:0/16:0)
DG(16:0/16:1)
DG(16:0/16:1)
DG(16:0/16:1)
DG(16:0/16:1)
DG(16:0/16:1)
DG(16:0/16:1)
DG(16:0/16:1)
DG(16:0/16:1)
DG(16:0/16:1)
DG(16:0/17:0)
DG(16:0/17:0)
DG(16:0/18:1)
DG(16:0/18:1)
DG(16:0/18:3)
DG(16:0/20:4)
DG(16:0/22:3)
DG(16:0/22:6)
DG(16:0/22:6)
DG(18:0/16:0)
DG(18:0/16:0)
DG(18:0/16:0)
DG(18:0/16:0)
DG(18:0/16:0)
DG(18:0/16:0)
DG(18:0/16:1)
DG(18:0/17:0)
DG(18:0/18:0)
DG(18:0/18:0)
DG(18:0/18:0)
DG(18:0/18:0)
DG(18:0/18:0)
DG(18:0/18:0)
DG(18:0/18:0)
DG(18:0/18:0)
DG(18:0/18:0)
DG(18:0/18:0)
DG(18:0/18:0)
DG(18:0/18:0)
DG(18:0/18:0)
DG(18:0/18:0)
DG(18:0/18:0)
DG(18:0/18:0)
DG(18:0/18:0)
DG(18:0/18:1)
DG(18:0/18:1)
DG(18:0/18:1)
DG(18:0/20:0)
DG(18:0/20:0)
DG(18:0/20:3)
DG(18:0/20:4)
DG(18:0/22:0)
DG(18:0/22:6)
DG(18:1/18:1)
DG(18:1/18:1)
DG(18:1/18:1)
DG(18:1/20:4)
DG(18:1/20:4)
DGMG(13:0)
GD1a(d18:1/18:0)
LPC(13:0)
LPC(14:0)
LPC(14:0)
LPC(14:0)
LPC(15:0)
LPC(15:0)
LPC(15:0)
LPC(15:0)
LPC(16:0)
LPC(16:0)
LPC(16:0)
LPC(16:0)
LPC(16:0)
LPC(16:0e)
LPC(16:0e)
LPC(16:1)
LPC(16:1)
LPC(16:1p)
LPC(17:0)
LPC(18:0)
LPC(18:0)
LPC(18:0)
LPC(18:1)
LPC(18:1)
LPC(18:1)
LPC(18:1)
LPC(18:1)
LPC(18:2)
LPC(18:2)
LPC(18:2)
LPC(18:3)
LPC(18:3)
LPC(18:3)
LPC(20:3)
LPC(20:3)
LPC(20:3)
LPC(20:3)
LPC(20:3)
LPC(20:3)
LPC(20:4)
LPC(20:4)
LPC(20:4)
LPC(22:4)
LPC(22:6)
LPC(22:6)
LPC(22:6)
LPE(14:0)
LPE(14:0)
LPE(16:0)
LPE(16:0)
LPE(16:0)
LPE(16:0e)
LPE(16:0e)
LPE(16:0p)
LPE(16:1)
LPE(16:1)
LPE(16:1)
LPE(18:0)
LPE(18:0)
LPE(18:0)
LPE(18:0p)
LPE(18:1)
LPE(18:1)
LPE(18:1)
LPE(18:1)
LPE(18:1p)
LPE(18:2)
LPE(18:2)
LPE(19:0)
LPE(20:0)
LPE(20:1)
LPE(20:2)
LPE(20:2)
LPE(20:3)
LPE(20:3)
LPE(20:3)
LPE(20:3)
LPE(20:3)
LPE(20:4)
LPE(20:4)
LPE(20:4)
LPE(20:4)
LPE(20:5)
LPE(22:1)
LPE(22:3)
LPE(22:4)
LPE(22:4)
LPE(22:4)
LPE(22:4)
LPE(22:5)
LPE(22:5)
LPE(22:6)
LPE(22:6)
LPE(22:6)
LPE(22:6)
LPEt(16:0)
LPEt(18:0)
LPI(16:0)
LPI(16:0)
LPI(18:0)
LPI(18:0)
LPI(18:1)
LPI(18:1)
LPI(20:4)
LPS(18:0)
LPS(18:0)
LPS(18:1)
LPS(20:3)
LPS(20:4)
LPS(22:6)
LPS(22:6)
LdMePE(14:0)
LdMePE(14:0)
LdMePE(16:0)
LdMePE(16:0)
LdMePE(16:0)
LdMePE(16:1)
LdMePE(16:1)
LdMePE(16:1)
LdMePE(18:0)
LdMePE(18:1)
LdMePE(18:1)
LdMePE(18:1)
LdMePE(20:4)
MG(16:0)
MG(16:0)
MG(16:0)
MG(16:0)
MG(16:0)
MG(16:0)
MG(16:0)
MG(16:1)
MG(16:1)
MG(16:1)
MG(18:0)
MG(18:0)
MG(18:0)
MG(18:0)
MG(18:0)
MG(18:1)
MG(18:1)
MGDG(10:4/11:4)
MGDG(14:0/16:0)
MGDG(14:0/16:0)
MGDG(16:0/18:0)
MGDG(16:0/20:0)
MGDG(16:0/20:1)
MGDG(16:0/24:1)
MGDG(18:0/22:4)
MGMG(26:10)
MGMG(30:0)
MGMG(30:0)
MGMG(30:0)
MGMG(36:5)
MGMG(38:0)
PA(16:0/16:0)
PA(16:0/16:0)
PA(16:0/16:1)
PA(16:0/16:1)
PA(16:0/18:1)
PA(16:0/18:1)
PA(16:0/20:4)
PA(16:0/20:4)
PA(16:0/20:4)
PA(18:0/18:1)
PA(18:0/18:1)
PA(18:0/18:1)
PA(18:0/20:4)
PA(18:0/22:6)
PA(18:0/22:6)
PA(18:1/18:1)
PA(18:1/18:1)
PAF(12:0e)
PAF(14:0p)
PAF(14:0p)
PAF(16:0)
PAF(16:0p)
PAF(18:0)
PAF(18:0)
PAF(26:1)
PC(10:0/23:1)
PC(11:0/19:0)
PC(11:0/22:6)
PC(14:0/14:0)
PC(14:0/14:0)
PC(14:0/14:1)
PC(14:0/18:3)
PC(14:0/20:4)
PC(14:0/20:4)
PC(14:0/20:4)
PC(14:0/22:6)
PC(15:0/14:0)
PC(15:0/14:0)
PC(15:0/14:0)
PC(15:0/14:0)
PC(15:0/14:0)
PC(15:0/14:0)
PC(15:0/16:0)
PC(15:0/16:0)
PC(15:0/16:0)
PC(15:0/16:0)
PC(15:0/16:0)
PC(15:0/16:0)
PC(15:0/18:1)
PC(15:0/18:1)
PC(15:0/18:1)
PC(15:0/18:1)
PC(15:0/18:2)
PC(15:0/20:1)
PC(15:0/20:1)
PC(15:0/20:2)
PC(15:0/20:3)
PC(15:0/22:3)
PC(15:0/22:3)
PC(15:0/22:4)
PC(15:0/22:4)
PC(15:0/22:5)
PC(15:0/22:6)
PC(16:0/14:0)
PC(16:0/14:0)
PC(16:0/14:0)
PC(16:0/14:0)
PC(16:0/14:0)
PC(16:0/14:1)
PC(16:0/14:2)
PC(16:0/16:0)
PC(16:0/16:0)
PC(16:0/16:0)
PC(16:0/16:0)
PC(16:0/16:0)
PC(16:0/16:1)
PC(16:0/16:1)
PC(16:0/16:1)
PC(16:0/16:1)
PC(16:0/16:1)
PC(16:0/16:1)
PC(16:0/17:0)
PC(16:0/17:0)
PC(16:0/17:0)
PC(16:0/17:0)
PC(16:0/17:0)
PC(16:0/18:1)
PC(16:0/18:1)
PC(16:0/18:1)
PC(16:0/18:1)
PC(16:0/18:3)
PC(16:0/18:3)
PC(16:0/20:3)
PC(16:0/20:3)
PC(16:0/20:4)
PC(16:0/20:4)
PC(16:0/22:0)
PC(16:0/22:4)
PC(16:0/22:4)
PC(16:0/22:5)
PC(16:0/22:6)
PC(16:0/22:6)
PC(16:0e/14:0)
PC(16:0e/14:0)
PC(16:0e/16:0)
PC(16:0e/16:0)
PC(16:0e/16:1)
PC(16:0e/16:1)
PC(16:0e/18:0)
PC(16:0p/15:0)
PC(16:0p/15:0)
PC(16:0p/15:0)
PC(16:0p/15:0)
PC(16:0p/15:0)
PC(16:0p/15:0)
PC(16:0p/16:0)
PC(16:0p/16:0)
PC(16:0p/18:0)
PC(16:1/13:0)
PC(16:1/14:0)
PC(16:1/14:0)
PC(16:1/14:1)
PC(16:1/16:1)
PC(16:1/16:1)
PC(16:1/16:1)
PC(16:1/16:1)
PC(16:1/18:1)
PC(16:1/18:1)
PC(16:1/18:1)
PC(16:1/18:2)
PC(16:1/20:4)
PC(16:1/20:4)
PC(16:1/20:4)
PC(16:1/22:6)
PC(16:1/22:6)
PC(16:1p/22:6)
PC(17:0/18:1)
PC(17:1/14:0)
PC(17:1/14:0)
PC(17:1/14:0)
PC(17:1/16:0)
PC(17:1/16:0)
PC(17:1/16:0)
PC(17:1/16:1)
PC(17:1/18:1)
PC(18:0/13:0)
PC(18:0/13:0)
PC(18:0/14:0)
PC(18:0/14:1)
PC(18:0/14:4)
PC(18:0/16:0)
PC(18:0/16:0)
PC(18:0/16:0)
PC(18:0/16:0)
PC(18:0/16:0)
PC(18:0/18:0)
PC(18:0/18:0)
PC(18:0/18:0)
PC(18:0/18:0)
PC(18:0/18:0)
PC(18:0/18:1)
PC(18:0/18:1)
PC(18:0/18:1)
PC(18:0/18:1)
PC(18:0/20:2)
PC(18:0/20:3)
PC(18:0/20:3)
PC(18:0/20:4)
PC(18:0/22:3)
PC(18:0/22:3)
PC(18:0/22:4)
PC(18:0/22:4)
PC(18:0/22:5)
PC(18:0/22:6)
PC(18:0/22:6)
PC(18:0/22:6)
PC(18:0/22:6)
PC(18:0/24:2)
PC(18:0p/14:0)
PC(18:0p/16:0)
PC(18:0p/16:0)
PC(18:0p/16:0)
PC(18:1/13:0)
PC(18:1/13:0)
PC(18:1/13:0)
PC(18:1/18:1)
PC(18:1/18:1)
PC(18:1/18:1)
PC(18:1/18:1)
PC(18:1/20:4)
PC(18:1/20:4)
PC(18:1/21:0)
PC(18:1/21:1)
PC(18:1/22:0)
PC(18:1/22:1)
PC(18:1/22:1)
PC(18:1/22:6)
PC(18:1/24:1)
PC(18:2/13:0)
PC(19:1/16:0)
PC(19:1/16:0)
PC(19:1/16:0)
PC(19:1/16:0)
PC(20:0/11:1)
PC(20:0/14:1)
PC(20:0/18:1)
PC(20:0/18:1)
PC(20:0p/16:0)
PC(20:0p/18:0)
PC(20:1/18:1)
PC(20:1/18:1)
PC(20:1p/18:0)
PC(21:1/11:2)
PC(22:4/13:0)
PC(22:4/13:0)
PC(22:6/13:0)
PC(24:1/12:2)
PC(29:0/12:3)
PC(4:0/17:0)
PC(4:0/17:0)
PC(8:0e/10:1)
PE(10:0e/8:0)
PE(14:0/20:3)
PE(14:0/20:4)
PE(14:0/22:6)
PE(14:0/22:6)
PE(14:0p/10:4)
PE(16:0/14:0)
PE(16:0/16:0)
PE(16:0/16:0)
PE(16:0/16:1)
PE(16:0/16:1)
PE(16:0/16:1)
PE(16:0/16:1)
PE(16:0/18:1)
PE(16:0/18:1)
PE(16:0/18:1)
PE(16:0/18:1)
PE(16:0/18:1)
PE(16:0/18:1)
PE(16:0/18:2)
PE(16:0/18:2)
PE(16:0/20:1)
PE(16:0/20:1)
PE(16:0/20:3)
PE(16:0/20:3)
PE(16:0/20:3)
PE(16:0/20:4)
PE(16:0/20:4)
PE(16:0/20:4)
PE(16:0/20:4)
PE(16:0/20:4)
PE(16:0/20:4)
PE(16:0/20:4)
PE(16:0/20:5)
PE(16:0/22:4)
PE(16:0/22:4)
PE(16:0/22:5)
PE(16:0/22:6)
PE(16:0/22:6)
PE(16:0e/20:0)
PE(16:0e/20:4)
PE(16:0p/16:0)
PE(16:0p/18:1)
PE(16:0p/18:1)
PE(16:0p/20:0)
PE(16:0p/20:0)
PE(16:0p/20:3)
PE(16:0p/20:4)
PE(16:0p/20:4)
PE(16:0p/20:4)
PE(16:0p/20:4)
PE(16:0p/22:3)
PE(16:0p/22:4)
PE(16:0p/22:4)
PE(16:0p/22:5)
PE(16:0p/22:5)
PE(16:0p/22:5)
PE(16:0p/22:6)
PE(16:0p/22:6)
PE(16:0p/22:6)
PE(16:0p/22:6)
PE(16:1/16:1)
PE(16:1/16:1)
PE(16:1/18:1)
PE(16:1/18:1)
PE(16:1/18:1)
PE(16:1/18:1)
PE(16:1/18:1)
PE(16:1/20:3)
PE(16:1/20:4)
PE(16:1/20:4)
PE(16:1/22:5)
PE(16:1/22:6)
PE(18:0/16:0)
PE(18:0/16:0)
PE(18:0/16:0)
PE(18:0/16:0)
PE(18:0/16:0)
PE(18:0/18:0)
PE(18:0/18:0)
PE(18:0/18:0)
PE(18:0/18:0)
PE(18:0/18:0)
PE(18:0/18:0)
PE(18:0/18:0)
PE(18:0/18:1)
PE(18:0/18:1)
PE(18:0/18:1)
PE(18:0/18:1)
PE(18:0/18:1)
PE(18:0/18:2)
PE(18:0/18:2)
PE(18:0/18:2)
PE(18:0/18:2)
PE(18:0/18:2)
PE(18:0/18:2)
PE(18:0/20:0)
PE(18:0/20:0)
PE(18:0/20:0)
PE(18:0/20:0)
PE(18:0/20:1)
PE(18:0/20:1)
PE(18:0/20:1)
PE(18:0/20:2)
PE(18:0/20:2)
PE(18:0/20:2)
PE(18:0/20:2)
PE(18:0/20:2)
PE(18:0/20:2)
PE(18:0/20:3)
PE(18:0/20:3)
PE(18:0/20:3)
PE(18:0/20:3)
PE(18:0/20:3)
PE(18:0/20:3)
PE(18:0/20:3)
PE(18:0/20:4)
PE(18:0/20:4)
PE(18:0/20:4)
PE(18:0/20:4)
PE(18:0/20:4)
PE(18:0/20:5)
PE(18:0/20:5)
PE(18:0/20:5)
PE(18:0/20:5)
PE(18:0/21:0)
PE(18:0/22:1)
PE(18:0/22:1)
PE(18:0/22:2)
PE(18:0/22:2)
PE(18:0/22:2)
PE(18:0/22:3)
PE(18:0/22:3)
PE(18:0/22:3)
PE(18:0/22:3)
PE(18:0/22:3)
PE(18:0/22:4)
PE(18:0/22:4)
PE(18:0/22:5)
PE(18:0/22:5)
PE(18:0/22:5)
PE(18:0/22:5)
PE(18:0/22:5)
PE(18:0/22:5)
PE(18:0/22:5)
PE(18:0/22:6)
PE(18:0/22:6)
PE(18:0/22:6)
PE(18:0e/16:0)
PE(18:0e/18:1)
PE(18:0e/20:0)
PE(18:0e/20:1)
PE(18:0e/20:1)
PE(18:0e/22:4)
PE(18:0p/16:0)
PE(18:0p/16:0)
PE(18:0p/16:0)
PE(18:0p/16:0)
PE(18:0p/16:0)
PE(18:0p/16:0)
PE(18:0p/16:0)
PE(18:0p/18:1)
PE(18:0p/18:1)
PE(18:0p/18:1)
PE(18:0p/18:1)
PE(18:0p/20:0)
PE(18:0p/20:1)
PE(18:0p/20:1)
PE(18:0p/20:2)
PE(18:0p/20:3)
PE(18:0p/20:4)
PE(18:0p/20:4)
PE(18:0p/20:4)
PE(18:0p/20:4)
PE(18:0p/22:0)
PE(18:0p/22:1)
PE(18:0p/22:1)
PE(18:0p/22:3)
PE(18:0p/22:3)
PE(18:0p/22:4)
PE(18:0p/22:4)
PE(18:0p/22:5)
PE(18:0p/22:5)
PE(18:0p/22:6)
PE(18:0p/22:6)
PE(18:0p/22:6)
PE(18:0p/22:6)
PE(18:0p/24:1)
PE(18:1/18:1)
PE(18:1/18:1)
PE(18:1/18:1)
PE(18:1/18:1)
PE(18:1/18:1)
PE(18:1/18:2)
PE(18:1/20:3)
PE(18:1/20:4)
PE(18:1/20:4)
PE(18:1/20:4)
PE(18:1/20:4)
PE(18:1/20:5)
PE(18:1/20:5)
PE(18:1/20:5)
PE(18:1/22:0)
PE(18:1/22:4)
PE(18:1/22:6)
PE(18:1/22:6)
PE(18:1/22:6)
PE(18:1/22:6)
PE(18:1/22:6)
PE(18:1/24:0)
PE(18:1/24:1)
PE(18:1p/14:0)
PE(18:1p/16:0)
PE(18:1p/16:0)
PE(18:1p/16:1)
PE(18:1p/18:1)
PE(18:1p/18:1)
PE(18:1p/20:1)
PE(18:1p/20:4)
PE(18:1p/21:0)
PE(18:1p/22:1)
PE(18:1p/22:3)
PE(18:1p/22:4)
PE(18:1p/22:5)
PE(18:1p/22:5)
PE(18:1p/22:6)
PE(18:1p/22:6)
PE(18:1p/22:6)
PE(18:1p/23:1)
PE(18:1p/24:1)
PE(18:1p/24:2)
PE(18:2/22:6)
PE(18:2p/22:6)
PE(20:0e/22:4)
PE(20:0p/22:4)
PE(20:0p/22:5)
PE(20:0p/22:5)
PE(20:0p/22:6)
PE(20:1/18:1)
PE(25:1/11:4)
PE(25:1/11:4)
PE(26:0/10:4)
PE(32:1/20:4)
PE(32:1/22:6)
PE(8:0e/8:0)
PEt(15:0/14:0)
PEt(16:0/14:0)
PEt(16:0/16:1)
PEt(16:0/16:1)
PEt(16:0/17:0)
PEt(16:0/17:0)
PEt(16:0/17:0)
PEt(16:0/17:0)
PEt(16:0/18:1)
PEt(16:0/20:4)
PEt(16:0/22:6)
PEt(16:1/14:0)
PEt(16:1/18:1)
PEt(18:0/19:0)
PEt(18:0/19:0)
PEt(18:0/19:0)
PEt(18:4/18:0)
PG(16:0/18:1)
PG(16:0/18:1)
PG(16:0/18:1)
PG(22:6/22:6)
PG(22:6/22:6)
PI(16:0/18:1)
PI(16:0/18:1)
PI(16:0/18:2)
PI(16:0/18:2)
PI(16:0/20:3)
PI(16:0/20:3)
PI(16:0/20:3)
PI(16:0/20:4)
PI(16:0/20:4)
PI(16:0/20:4)
PI(16:0/20:4)
PI(16:0/20:5)
PI(16:0/22:6)
PI(16:1/20:4)
PI(18:0/18:1)
PI(18:0/18:1)
PI(18:0/18:1)
PI(18:0/18:1)
PI(18:0/20:3)
PI(18:0/20:4)
PI(18:0/20:4)
PI(18:0/20:4)
PI(18:0/20:4)
PI(18:0/20:4)
PI(18:0/20:5)
PI(18:0/20:5)
PI(18:0/20:5)
PI(18:0/22:6)
PI(18:0/23:1)
PI(18:1/18:1)
PI(18:1/18:1)
PI(18:1/18:1)
PI(18:1/18:1)
PI(18:1/18:1)
PI(18:1/20:4)
PI(18:1/20:4)
PI(18:1/20:4)
PI(18:1/20:4)
PI(18:2/20:4)
PI(20:4/20:4)
PIP(18:0/17:0)
PMe(15:0/16:0)
PMe(15:0/16:0)
PMe(15:0/16:1)
PMe(15:0/18:1)
PMe(15:0/18:1)
PMe(15:0/20:4)
PMe(17:0/18:1)
PMe(17:0/20:4)
PMe(17:0/22:6)
PMe(17:1/18:1)
PMe(18:0/16:0)
PMe(18:0/20:0)
PMe(18:0/20:0)
PMe(18:0/20:0)
PS(10:0e/8:0)
PS(16:0/16:0)
PS(16:0/16:0)
PS(16:0/16:1)
PS(16:0/16:1)
PS(16:0/16:1)
PS(16:0/18:1)
PS(16:0/18:1)
PS(16:0/18:1)
PS(16:0/20:3)
PS(16:0/20:3)
PS(16:0/20:4)
PS(16:0/20:4)
PS(16:0/20:4)
PS(16:0/22:6)
PS(16:0/22:6)
PS(16:0/22:6)
PS(16:0/22:6)
PS(16:1/18:1)
PS(16:1/18:1)
PS(16:1/18:1)
PS(18:0/18:1)
PS(18:0/18:1)
PS(18:0/18:1)
PS(18:0/18:1)
PS(18:0/18:1)
PS(18:0/18:1)
PS(18:0/20:1)
PS(18:0/20:1)
PS(18:0/20:2)
PS(18:0/20:2)
PS(18:0/20:2)
PS(18:0/20:3)
PS(18:0/20:3)
PS(18:0/20:3)
PS(18:0/20:3)
PS(18:0/20:3)
PS(18:0/20:3)
PS(18:0/20:4)
PS(18:0/20:4)
PS(18:0/20:4)
PS(18:0/20:4)
PS(18:0/20:4)
PS(18:0/22:2)
PS(18:0/22:2)
PS(18:0/22:3)
PS(18:0/22:4)
PS(18:0/22:4)
PS(18:0/22:5)
PS(18:0/22:5)
PS(18:0/22:5)
PS(18:0/22:5)
PS(18:0/22:6)
PS(18:0/22:6)
PS(18:0/22:6)
PS(18:0/22:6)
PS(18:0/22:6)
PS(18:1/18:1)
PS(18:1/18:1)
PS(18:1/18:1)
PS(18:1/20:3)
PS(18:1/20:4)
PS(18:1/22:0)
PS(18:1/22:0)
PS(18:1/22:6)
PS(18:1/22:6)
PS(18:1/22:6)
PS(18:1/23:0)
PS(18:1/24:0)
PS(18:1/24:1)
PS(18:1/24:1)
PS(19:0/20:4)
PS(20:1/22:6)
PS(20:1/22:6)
PS(20:4/22:6)
PS(20:4/22:6)
PS(22:4/22:6)
PS(22:4/22:6)
PS(22:4/22:6)
PS(22:4/22:6)
PS(22:5/22:6)
PS(22:6/22:6)
PS(22:6/22:6)
PS(28:0/10:4)
PS(6:0/18:0)
PS(6:0/19:0)
SM(d17:0+pO/16:0)
SM(d17:0/16:1)
SM(d18:0/23:1)
SM(d18:1/14:0)
SM(d18:1/16:0)
SM(d18:1/16:0)
SM(d18:1/16:1)
SM(d18:1/18:0)
SM(d18:1/18:0)
SM(d18:1/18:0)
SM(d18:1/18:1)
SM(d18:1/18:1)
SM(d18:1/18:3)
SM(d18:1/20:3)
SM(d18:1/20:4)
SM(d18:1/22:0)
SM(d18:1/24:0)
SM(d18:1/24:0)
SM(d18:1/24:1)
SM(d18:1/24:1)
SM(d18:1/24:1)
SM(d18:1/24:1)
SM(d18:2/16:0)
SM(d18:2/18:0)
SM(d18:2/18:2)
SM(d20:0+pO/14:0)
SM(d20:0/16:1)
SM(d20:1+hO/18:1)
SM(d20:1/14:0)
SM(d22:0/20:1)
SM(d22:1/14:0)
SQDG(16:0/18:0)
SQMG(11:1)
SQMG(24:7)
ST(d18:0+pO/18:0)
ST(d18:1/18:0)
So(d17:0+pO)
So(d18:1)
So(d18:1+hO)
So(d18:1+hO)
So(d20:0+pO)
So(d20:0+pO)
So(d20:0+pO)
So(d20:0+pO)
So(d20:1)
TG(12:0p/10:1/14:1)
TG(12:0p/12:1/12:1)
TG(14:0/18:2/18:2)
TG(14:0/18:2/18:3)
TG(14:0e/10:0/10:1)
TG(14:0p/10:4/16:1)
TG(15:0/14:0/16:0)
TG(15:0/15:0/16:0)
TG(15:0/16:0/16:0)
TG(15:0/16:0/16:0)
TG(16:0/14:0/14:0)
TG(16:0/14:0/16:0)
TG(16:0/14:0/16:0)
TG(16:0/14:0/16:0)
TG(16:0/14:0/16:0)
TG(16:0/14:0/16:0)
TG(16:0/14:0/16:1)
TG(16:0/14:0/18:1)
TG(16:0/14:0/18:2)
TG(16:0/14:0/22:6)
TG(16:0/16:0/16:0)
TG(16:0/16:0/16:0)
TG(16:0/16:0/16:0)
TG(16:0/16:0/16:0)
TG(16:0/16:0/16:0)
TG(16:0/16:0/16:0)
TG(16:0/16:0/16:1)
TG(16:0/16:0/16:1)
TG(16:0/16:0/16:1)
TG(16:0/16:0/16:1)
TG(16:0/16:0/18:1)
TG(16:0/16:0/18:1)
TG(16:0/16:0/18:1)
TG(16:0/16:0/18:1)
TG(16:0/16:0/18:1)
TG(16:0/16:0/18:2)
TG(16:0/16:0/18:2)
TG(16:0/16:0/20:2)
TG(16:0/16:0/20:2)
TG(16:0/16:0/20:2)
TG(16:0/16:0/20:4)
TG(16:0/16:0/22:6)
TG(16:0/16:0/22:6)
TG(16:0/16:0/22:6)
TG(16:0/16:0/22:6)
TG(16:0/16:0/24:0)
TG(16:0/16:1/16:1)
TG(16:0/16:1/18:1)
TG(16:0/16:1/18:1)
TG(16:0/16:1/18:1)
TG(16:0/16:1/18:1)
TG(16:0/16:1/18:2)
TG(16:0/16:1/18:3)
TG(16:0/18:1/18:1)
TG(16:0/18:1/18:1)
TG(16:0/18:1/18:1)
TG(16:0/18:1/18:1)
TG(16:0/18:1/18:2)
TG(16:0/18:1/18:2)
TG(16:0/18:1/18:2)
TG(16:0/18:1/20:4)
TG(16:0/18:1/22:6)
TG(16:0/18:1/22:6)
TG(16:0/18:1/22:6)
TG(16:0/18:1/22:6)
TG(16:0/18:2/18:2)
TG(16:0/18:2/18:3)
TG(16:0/18:2/18:3)
TG(16:0/20:4/20:4)
TG(16:0/20:4/22:6)
TG(16:0/22:6/22:6)
TG(16:0/8:0/13:0)
TG(16:0/8:0/13:0)
TG(16:1/14:0/18:2)
TG(16:1/16:1/16:1)
TG(16:1/16:1/18:1)
TG(16:1/16:1/18:2)
TG(16:1/18:1/18:1)
TG(16:1/18:1/18:2)
TG(16:1/18:2/18:2)
TG(16:1/18:2/18:2)
TG(16:1/18:2/18:3)
TG(16:1/8:0/10:4)
TG(16:1/8:0/10:4)
TG(16:1p/10:4/18:0)
TG(16:1p/10:4/18:0)
TG(16:1p/10:4/18:0)
TG(18:0/10:0/18:0)
TG(18:0/10:1/18:0)
TG(18:0/10:4/18:3)
TG(18:0/12:1/18:0)
TG(18:0/15:0/16:0)
TG(18:0/16:0/16:0)
TG(18:0/16:0/16:0)
TG(18:0/16:0/16:0)
TG(18:0/16:0/16:0)
TG(18:0/16:0/16:0)
TG(18:0/16:0/16:1)
TG(18:0/16:0/18:0)
TG(18:0/16:0/18:0)
TG(18:0/16:0/18:0)
TG(18:0/16:0/18:0)
TG(18:0/16:0/18:0)
TG(18:0/16:0/18:1)
TG(18:0/16:0/18:1)
TG(18:0/16:0/18:1)
TG(18:0/16:0/18:1)
TG(18:0/16:0/20:1)
TG(18:0/16:0/20:4)
TG(18:0/16:0/20:4)
TG(18:0/16:0/20:4)
TG(18:0/16:0/22:0)
TG(18:0/16:0/22:1)
TG(18:0/16:0/22:6)
TG(18:0/16:0/22:6)
TG(18:0/16:0/22:6)
TG(18:0/16:0/22:6)
TG(18:0/18:0/18:0)
TG(18:0/18:0/22:0)
TG(18:0/18:1/18:1)
TG(18:0/18:1/18:2)
TG(18:0/18:1/20:4)
TG(18:0/18:1/20:4)
TG(18:0/18:1/20:4)
TG(18:0/20:4/22:6)
TG(18:0/8:0/13:0)
TG(18:0/8:0/18:0)
TG(18:0/8:0/18:0)
TG(18:0/8:0/18:0)
TG(18:0e/8:0/10:3)
TG(18:1/18:1/18:2)
TG(18:1/18:2/18:2)
TG(18:1/18:2/18:2)
TG(18:1/18:2/18:3)
TG(18:3/18:2/18:2)
TG(18:3/18:2/18:2)
TG(18:3/18:2/18:3)
TG(18:4/10:4/10:4)
TG(20:1/18:1/18:2)
TG(20:1p/10:2/10:2)
TG(20:4/10:4/14:4)
TG(20:5/10:3/10:3)
TG(20:5/10:4/10:4)
TG(22:0/11:4/14:4)
TG(4:0/10:1/10:4)
TG(4:0/10:2/10:4)
TG(4:0/10:2/10:4)
TG(4:0/10:4/18:1)
TG(4:0/10:4/18:1)
TG(4:0/12:0/12:0)
TG(4:0/12:0/12:0)
TG(4:0/13:0/16:0)
TG(4:0/15:0/16:0)
TG(4:0/15:0/16:0)
TG(4:0/15:0/18:0)
TG(4:0/16:0/18:1)
TG(6:0/10:3/10:4)
TG(6:0/10:3/10:4)
TG(6:0/10:4/10:4)
TG(6:0/10:4/10:4)
TG(6:0/10:4/10:4)
TG(6:0/10:4/10:4)
TG(6:0/10:4/10:4)
TG(6:0/10:4/10:4)
TG(6:0/10:4/10:4)
TG(6:0/10:4/10:4)
TG(6:0/10:4/11:0)
TG(6:0/10:4/16:1)
TG(6:0/10:4/16:1)
TG(6:0/11:0/16:0)
TG(6:0/11:2/19:1)
TG(6:0/11:2/19:1)
TG(6:0/12:1/18:0)
TG(6:0/12:1/18:0)
TG(6:0/12:1/18:0)
TG(6:0/18:0/20:4)
TG(6:0/18:0/20:4)
TG(6:0/8:0/22:1)
TG(6:0/8:0/22:1)
TG(8:0/10:4/10:4)
TG(9:0/10:2/11:1)
TG(9:0/10:2/11:1)
ZyE(0:0)
ZyE(0:0)
ZyE(0:0)
ZyE(0:0)
ZyE(0:0)
dMePE(14:0/14:0)
dMePE(16:0/14:0)
dMePE(16:0/14:0)
dMePE(16:0/14:0)
dMePE(16:0/16:0)
dMePE(16:0/16:0)
dMePE(16:0/16:0)
dMePE(16:0/16:1)
dMePE(16:0/16:1)
dMePE(16:0/16:1)
dMePE(16:0/18:1)
dMePE(16:0/18:1)
dMePE(16:0/18:2)
dMePE(16:0/20:3)
dMePE(16:0/20:4)
dMePE(16:0/20:4)
dMePE(16:0/20:4)
dMePE(16:0/20:4)
dMePE(16:0/22:4)
dMePE(16:0/22:6)
dMePE(16:0/22:6)
dMePE(16:0/22:6)
dMePE(16:0e/18:1)
dMePE(16:0e/20:0)
dMePE(16:0e/22:3)
dMePE(16:0p/16:0)
dMePE(16:0p/20:0)
dMePE(16:1/14:0)
dMePE(16:1/14:0)
dMePE(16:1/14:0)
dMePE(16:1/16:1)
dMePE(16:1/16:1)
dMePE(16:1/18:1)
dMePE(16:1/18:1)
dMePE(18:0/16:0)
dMePE(18:0/16:0)
dMePE(18:0/18:1)
dMePE(18:0/18:1)
dMePE(18:0/22:4)
dMePE(18:0e/22:4)
dMePE(18:1/18:1)
dMePE(18:1/22:4)
dMePE(20:1/18:1)
dMePE(28:1/22:6)
dMePE(30:1/22:6)

[truncated: 3 more sheets: Data 3F_GCP Lipid Species, Data 3F_GCM Lipic Class, Data 3F_GCP Lipid Class]
