# Supplementary material for: Multi-Omic Analyses of Growth Cones at Different Developmental Stages Provides Insight into Pathways in Adult Neuroregeneration
Source: iScience. 2020 Jan 14;23(2):100836. doi: 10.1016/j.isci.2020.100836 (PMC6997871; doi:10.1016/j.isci.2020.100836)
Supplement: Data S4. Protein-Lipid Correlations, Related to Figure 4 [file mmc6.xlsx]

## Sheet: Data 4A
Data S4A, related to Figure 4A
	MainArea[s1]	MainArea[s2]	MainArea[s3]	MainArea[s4]	MainArea[s5]	MainArea[s6]	MainArea[s7]	MainArea[s8]	MainArea[s9]	MainArea[s10]	MainArea[s11]	MainArea[s12]	MainArea[s13]	MainArea[s14]	MainArea[s15]	MainArea[s16]	MainArea[s17]	MainArea[s18]	MainArea[s19]	MainArea[s20]	MainArea[s21]	MainArea[s22]	MainArea[s23]	MainArea[s24]	MainArea[s25]	MainArea[s26]	MainArea[s27]	MainArea[s28]
	E18	E18	E18	E18	E18	P0	P0	P0	P0	P0	P0	P3	P3	P3	P3	P3	P3	P6	P6	P6	P6	P6	P6	P9	P9	P9	P9	P9
AcCa(12:0)	792000	993000	604000	547000	591000	257000	245000	172000	296000	119000	188000	1240000	1100000	1140000	1360000	707000	900000	2460000	2260000	2440000	2550000	2550000	2390000	4750000	9520000	5070000	6540000	5340000
AcCa(14:0)	10600000	13100000	8340000	11200000	6920000	7270000	3040000	5550000	6180000	4600000	4570000	10400000	10700000	8480000	7830000	7260000	6110000	25400000	24300000	21400000	23400000	29300000	19600000	24400000	46300000	21800000	34900000	30700000
AcCa(16:0)	53900000	59000000	33200000	47700000	29200000	23500000	14100000	27600000	24800000	27100000	24800000	46400000	40700000	39700000	37200000	29900000	30600000	74000000	71100000	70300000	59600000	144000000	75400000	104000000	156000000	88700000	119000000	190000000
AcCa(16:1)	10400000	7830000	4930000	6800000	4090000	3050000	1660000	4260000	2270000	1970000	2060000	4680000	4200000	3860000	3450000	2870000	2780000	8710000	6540000	10700000	6380000	11500000	7180000	12800000	18200000	11700000	19800000	15600000
AcCa(18:0)	37500000	32100000	22500000	33000000	18400000	16400000	11000000	17200000	17200000	13800000	12400000	26200000	21900000	23300000	20200000	16100000	16700000	36200000	27900000	41700000	34600000	41400000	28200000	91800000	135000000	69300000	112000000	82700000
AcCa(18:1)	28200000	26300000	11600000	18800000	14400000	5530000	6280000	21000000	9240000	3180000	6550000	17600000	15300000	17000000	15200000	12000000	10300000	28500000	24700000	26300000	24800000	33800000	27200000	53600000	84200000	60900000	65600000	58700000
AcCa(20:4)	2030000	2300000	1100000	1750000	1430000	1640000	614000	1560000	1100000	1050000	158000	5620000	3950000	4410000	2480000	2000000	2880000	9790000	9060000	12200000	7520000	9910000	6490000	20700000	32600000	19300000	24000000	22600000
CL(18:1/16:1/16:1/18:1)	2710	2400	661000	603	1540	3580	4740	3740	5550	3950	316	1460	1970	5330	4180	1520	3300	3330	2900	1650	3370	8800	4170	1800	791000	2280	2350	2770
CL(18:2/16:1/16:1/18:1)	882000	1120000	966000	566000	755000	1020000	934000	426000	530000	547000	517000	159000	488000	137000	879000	234000	348000	797000	1130000	1270000	1140000	1200000	947000	364000	715000	1910000	403000	194000
CL(21:0/16:0/16:0/22:6)	460000	344000	232000	44400	46800	71500	47000	63400	671	795	12800	1740000	2090000	3000000	1500000	1390000	967000	3530000	2790000	2470000	3830000	2650000	2300000	2220000	2540000	2220000	2560000	3040000
CL(22:1/18:0/20:4/20:4)	1250000	1990000	747000	1310000	696000	482000	564000	1360000	476000	963000	227000	10200000	13400000	19900000	9390000	13900000	14800000	16500000	16400000	16100000	13800000	23600000	12300000	26800000	20500000	29500000	25600000	33100000
CL(22:2/18:0/20:4/20:4)	667000	404000	49900	15.7	0	30200	155000	1730	84100	155000	943	3540000	3390000	3310000	2830000	3830000	3410000	2640000	1870000	664000	1350000	2700000	4320000	2900000	2360000	3320000	2980000	4900000
CL(22:3/18:0/18:0/20:4)	1900000	2340000	21700	53800	49300	749000	540000	1510000	495000	698000	246000	21200000	17700000	19500000	14900000	16900000	12600000	30000000	29000000	30000000	25300000	30300000	23800000	34000000	41700000	39300000	38400000	37600000
CL(22:3/20:4/24:1/18:1)	0	635	0	0	0	0	0	0	0	0	13800	333000	442000	370000	175000	206000	139000	1030000	1500000	888000	642000	931000	606000	1670000	2720000	2690000	4080000	3440000
CL(23:1/16:1/18:1/18:1)	11600000	14200000	11200000	8610000	7410000	9500000	5110000	7240000	5120000	5510000	4540000	25700000	24100000	26900000	20700000	18100000	20600000	23700000	25300000	29600000	27300000	27200000	16600000	28200000	33500000	29900000	33200000	28400000
Cer(d17:1/16:0)	18400000	21200000	10200000	7030000	0	4400000	4220000	5600000	5020000	4570000	4030000	6920000	8090000	7420000	5410000	6000000	5980000	9100000	7360000	7100000	8940000	8590000	6890000	10100000	10600000	11300000	11700000	11400000
Cer(d17:1/18:0)	33300000	36300000	20200000	23100000	21200000	25400000	15800000	17800000	16200000	17000000	15100000	57500000	53200000	55700000	48400000	39000000	39800000	57200000	69800000	76000000	62800000	76200000	54000000	177000000	191000000	200000000	188000000	205000000
Cer(d18:0+pO/16:0)	349000000	335000000	252000000	277000000	204000000	140000000	40000000	57200000	51400000	59100000	59000000	83800000	89800000	85700000	75800000	65300000	67400000	75000000	77900000	59600000	60600000	68500000	70400000	66100000	74700000	68100000	67500000	88700000
Cer(d18:0+pO/18:1)	275000	553000	54600	0	36100	1140000	387000	1860000	929000	916000	1690000	5450000	3080000	5710000	5830000	4970000	5640000	15400000	13700000	19600000	13200000	22600000	16800000	102000000	149000000	89600000	215000000	110000000
Cer(d18:0+pO/22:0)	21000000	35900000	21800000	148000000	156000000	165000000	139000000	61900000	96300000	104000000	106000000	270000000	349000000	152000000	243000000	290000000	190000000	178000000	76400000	37600000	50100000	188000000	65900000	103000000	111000000	96400000	96200000	121000000
Cer(d18:0+pO/22:1)	0	17000	552000	480000	340000	1350000	994000	701000	604000	712000	202000	5650000	3350000	3160000	7230000	6350000	7740000	33600000	34400000	31700000	35700000	36500000	45600000	374000000	398000000	224000000	940000000	335000000
Cer(d18:0+pO/24:0)	28100000	55800000	119000000	25400000	22600000	17500000	17000000	25800000	113000000	69500000	120000000	17700000	37400000	35300000	12100000	12600000	34900000	36000000	19100000	24400000	18600000	123000000	31000000	71200000	112000000	64500000	73700000	78500000
Cer(d18:0+pO/24:1)	124000000	150000000	78200000	114000000	70700000	80900000	52600000	66400000	62900000	89200000	62600000	112000000	98300000	97200000	93700000	81000000	87800000	185000000	141000000	126000000	107000000	202000000	107000000	646000000	754000000	472000000	1660000000	706000000
Cer(d18:0+pO/30:2)	0	0	0	0	0	0	0	0	0	0	0	0	0	0	0	0	0	0	176000	0	0	0	0	0	0	0	0	0
Cer(d18:0/16:0)	29300000	29900000	24100000	30100000	18800000	4680000	0	0	1490000	3360000	1330000	1730000	1800000	1060000	3460000	911000	972000	1050000	1650000	1050000	862000	2650000	535000	0	0	546000	0	197000
Cer(d18:0/18:0)	58200000	61900000	53900000	62200000	52100000	17300000	2550000	2990000	4600000	4720000	6780000	5330000	10500000	4950000	5390000	6250000	5230000	8180000	4410000	3420000	2770000	8400000	1910000	9340000	9400000	5150000	4840000	10600000
Cer(d18:0/22:0)	5130000	2520000	1920000	2820000	2250000	10900000	2260000	4370000	3440000	3950000	3120000	22300000	18900000	16700000	2800000	6850000	2430000	11000000	1160000	3790000	4400000	9080000	7470000	66600000	102000000	35400000	76600000	74200000
Cer(d18:0/24:0)	8660000	6120000	1800000	3470000	3220000	2520000	4810000	5510000	5620000	8530000	5370000	1840000	4860000	3910000	3680000	1780000	3210000	5520000	4090000	5420000	5510000	5110000	4780000	98800000	115000000	42400000	252000000	72800000
Cer(d18:0/24:0+O)	0	416000	595000	0	77500	129000	70400	138000	1550000	1110000	1330000	401000	253000	655000	420000	524000	474000	4790000	5160000	4670000	5450000	7940000	3230000	74700000	89100000	46200000	280000000	56200000
Cer(d18:1+hO/18:0)	49600000	63600000	35400000	53100000	41800000	126000000	82500000	98900000	88400000	104000000	64500000	220000000	208000000	189000000	195000000	151000000	154000000	271000000	244000000	243000000	224000000	303000000	224000000	320000000	331000000	416000000	377000000	466000000
Cer(d18:1/16:0)	467000000	514000000	273000000	334000000	248000000	150000000	74400000	111000000	103000000	118000000	138000000	127000000	130000000	118000000	117000000	111000000	106000000	123000000	128000000	106000000	105000000	114000000	131000000	129000000	144000000	127000000	124000000	136000000
Cer(d18:1/18:0)	476000000	436000000	420000000	460000000	513000000	423000000	163000000	166000000	173000000	164000000	264000000	235000000	336000000	281000000	201000000	205000000	139000000	314000000	251000000	247000000	216000000	325000000	219000000	423000000	504000000	482000000	469000000	584000000
Cer(d18:1/18:1)	290000	656000	63200	0	30400	1560000	387000	2100000	1940000	1490000	2470000	7350000	7260000	5990000	5650000	6680000	8730000	16100000	16900000	24700000	17300000	48600000	20700000	131000000	155000000	92500000	187000000	247000000
Cer(d18:1/20:0)	1400000	1670000	1140000	1360000	1370000	1250000	714000	750000	782000	909000	749000	2770000	2650000	2550000	2140000	1830000	1830000	3360000	3170000	3960000	3220000	3300000	2470000	8670000	9280000	9420000	11900000	10700000
Cer(d18:1/22:0)	21900000	36300000	23900000	119000000	140000000	145000000	129000000	55000000	91900000	102000000	119000000	269000000	345000000	151000000	191000000	133000000	179000000	175000000	66800000	39400000	68800000	70800000	61400000	96500000	137000000	70300000	97300000	115000000
Cer(d18:1/22:1)	0	17000	712000	480000	340000	2110000	1370000	1610000	1670000	1290000	674000	9260000	7150000	9420000	9770000	10600000	14700000	64300000	68200000	63300000	63800000	81000000	68500000	741000000	789000000	512000000	1840000000	686000000
Cer(d18:1/23:0)	553000	1560000	1470000	1490000	1330000	1380000	928000	1270000	1500000	1440000	1000000	2470000	1720000	1900000	2260000	2470000	1660000	4200000	4130000	4040000	2280000	3780000	384000	2110000	3160000	2800000	2480000	2360000
Cer(d18:1/24:0)	103000000	240000000	163000000	73000000	46200000	32100000	43900000	106000000	220000000	107000000	170000000	163000000	133000000	105000000	184000000	68000000	142000000	64800000	77600000	73200000	64900000	97900000	76100000	139000000	178000000	128000000	128000000	154000000
Cer(d18:1/24:1)	428000000	410000000	212000000	293000000	198000000	219000000	102000000	124000000	133000000	214000000	166000000	325000000	214000000	288000000	248000000	238000000	228000000	422000000	293000000	293000000	265000000	429000000	251000000	1200000000	1270000000	942000000	3240000000	1390000000
Cer(d18:1/24:2)	0	0	0	0	0	0	199000	205000	159000	172000	124000	372000	623000	803000	423000	574000	0	802000	3330000	3640000	1280000	2340000	1510000	57000000	47600000	23700000	433000000	37900000
Cer(d18:1/2:0)	41700000	42800000	17500000	21400000	17900000	24300000	4130000	11900000	14800000	7860000	8250000	1160000	854000	1050000	1030000	1820000	853000	620000	822000	904000	781000	698000	890000	3760000	7040000	8760000	9870000	4090000
Cer(d18:2/18:0)	342000000	383000000	189000000	270000000	190000000	473000000	295000000	398000000	426000000	472000000	364000000	785000000	799000000	689000000	676000000	599000000	629000000	1180000000	1000000000	1030000000	991000000	1230000000	967000000	1900000000	1930000000	1960000000	1680000000	1840000000
Cer(d20:1/15:1)	5310000	7930000	4200000	5080000	3750000	11800000	8080000	8020000	8240000	9010000	7830000	24700000	22800000	25000000	21200000	17100000	17700000	34900000	34100000	40800000	34600000	35200000	25100000	87500000	92100000	102000000	92100000	116000000
Cer(d20:1/2:0)	41100000	32900000	17600000	19000000	14600000	23200000	5200000	13200000	13300000	9020000	8820000	1620000	1290000	1250000	1590000	1230000	1380000	1900000	1040000	992000	1350000	1620000	1350000	4800000	7570000	10900000	12300000	5880000
CerG1(d16:1+hO/14:0+O)	69800000	105000000	53100000	4490000	42400000	49500000	73800000	108000000	50400000	96200000	99000000	51800000	45700000	35700000	41100000	50800000	48500000	40100000	25700000	9800000	31300000	36200000	269000	56300000	55200000	55000000	23500000	30900000
CerG1(d18:0+pO/16:0)	46400000	89000000	50000000	66300000	46400000	16200000	12700000	23500000	13500000	13000000	10700000	27600000	25400000	24200000	24100000	19600000	19500000	39000000	33300000	38500000	29800000	57000000	30400000	40000000	55600000	42500000	52700000	54300000
CerG1(d18:0+pO/18:0)	210000000	157000000	110000000	132000000	70800000	75500000	4030000	371000	141000000	153000000	153000000	190000000	198000000	206000000	167000000	173000000	151000000	235000000	40800000	23600000	10400000	258000000	16300000	70000000	350000000	258000000	58100000	40200000
CerG1(d18:0+pO/18:1)	4760000	4240000	5150000	2390000	1280000	3140000	5320000	9490000	6600000	7920000	5600000	37900000	36800000	37600000	29100000	14200000	17900000	87600000	68200000	95800000	73600000	125000000	97600000	426000000	541000000	402000000	800000000	500000000
CerG1(d18:0+pO/20:0+O)	120000	0	0	0	0	30400	0	637000	0	0	0	1660000	2690000	568000	740000	736000	2690000	21200000	22700000	30400000	21000000	24300000	22700000	214000000	340000000	136000000	642000000	216000000
CerG1(d18:0+pO/24:2)	423000	270000	0	0	0	367000	305000	793000	882000	128000	364000	3340000	1920000	2650000	2130000	2640000	3800000	17100000	16000000	13300000	13100000	23700000	23000000	348000000	295000000	157000000	2090000000	418000000
CerG1(d18:0/22:0+O)	0	9600	437000	1350000	471000	129000	181000	47300	308000	175000	349000	1400000	1220000	1570000	1930000	1800000	4030000	20400000	24400000	22200000	25200000	17000000	21100000	222000000	196000000	122000000	688000000	179000000
CerG1(d18:0/24:0)	2360000	5350000	4140000	6170000	3270000	17600000	184000	1020000	266000	245000	399000	1210000	614000	1960000	433000	588000	341000	8840000	9990000	7610000	9740000	11000000	11000000	247000000	329000000	108000000	793000000	163000000
CerG1(d18:0/24:0+O)	517000	247000	0	333000	132000	260000	505000	0	357000	0	117000	5430000	3970000	2770000	2860000	2170000	2860000	22900000	18400000	14100000	15700000	25700000	21500000	386000000	226000000	97900000	649000000	126000000
CerG1(d18:1+hO/18:1)	178000	335000	50700	107000	288000	65800	0	0	0	222000	1080000	368000	640000	846000	306000	515000	407000	2790000	537000	715000	532000	1160000	909000	3180000	3930000	4140000	3260000	21100000
CerG1(d18:1/16:0)	223000000	221000000	115000000	166000000	93200000	29400000	32600000	45700000	30300000	44500000	45600000	62200000	59200000	56000000	43500000	49100000	38900000	78500000	39300000	47800000	36200000	137000000	33400000	106000000	86000000	67800000	120000000	171000000
CerG1(d18:1/18:0)	566000000	641000000	363000000	450000000	286000000	317000000	175000000	284000000	310000000	284000000	300000000	477000000	592000000	611000000	428000000	567000000	382000000	692000000	609000000	628000000	589000000	823000000	641000000	1490000000	1400000000	1050000000	1310000000	1740000000
CerG1(d18:1/18:0+O)	887000	0	143000	337000	196000	1610000	1300000	2480000	5290000	8120000	9480000	8040000	9690000	32700000	11300000	23600000	19400000	84800000	25400000	32900000	24500000	155000000	33100000	83700000	147000000	100000000	137000000	1110000000
CerG1(d18:1/18:1)	5730000	2140000	5350000	3000000	4600000	4110000	8380000	15400000	13700000	15800000	14400000	45600000	31600000	56500000	28000000	48000000	51300000	173000000	96700000	118000000	100000000	322000000	122000000	611000000	686000000	501000000	939000000	1570000000
CerG1(d18:1/20:0+O)	120000	0	0	0	0	30400	0	637000	0	0	0	1660000	2690000	568000	740000	736000	2690000	21200000	22700000	30400000	21000000	24300000	22700000	214000000	340000000	139000000	691000000	216000000
CerG1(d18:1/20:1)	120000	0	0	0	0	30400	0	637000	0	0	0	1810000	2690000	568000	740000	736000	2690000	21200000	22700000	30400000	21000000	24300000	22700000	243000000	286000000	136000000	642000000	217000000
CerG1(d18:1/22:0)	24100000	35500000	27200000	28400000	25100000	16600000	11600000	21500000	17700000	8520000	8240000	25800000	22000000	27900000	23100000	27300000	31500000	69700000	66300000	67300000	62200000	72500000	63800000	326000000	382000000	278000000	661000000	362000000
CerG1(d18:1/22:0+O)	0	0	851000	1860000	0	3910000	1920000	5450000	5690000	1020000	3170000	38600000	28600000	34500000	29600000	31800000	39300000	162000000	170000000	163000000	153000000	188000000	178000000	1650000000	1780000000	1150000000	4160000000	1630000000
CerG1(d18:1/22:1)	0	0	851000	1860000	0	3910000	1920000	5440000	5690000	1020000	3170000	38300000	28200000	34300000	29600000	31800000	39300000	162000000	170000000	163000000	153000000	188000000	178000000	1650000000	1780000000	1150000000	4160000000	1630000000
CerG1(d18:1/23:0)	0	0	601000	0	500000	291000	542000	474000	201000	166000	140000	1710000	713000	1020000	744000	807000	1320000	10500000	8760000	9840000	7390000	9070000	7120000	104000000	161000000	74700000	503000000	102000000
CerG1(d18:1/23:0+O)	0	138000	0	0	0	218000	338000	0	587000	540000	184000	1750000	991000	773000	1170000	549000	1430000	9430000	9480000	13100000	8230000	10900000	10700000	155000000	140000000	83100000	1200000000	122000000
CerG1(d18:1/23:1)	0	138000	0	0	0	218000	338000	0	587000	540000	190000	1100000	993000	811000	1170000	541000	1430000	9430000	9490000	13100000	8330000	11200000	10700000	155000000	140000000	85600000	1190000000	124000000
CerG1(d18:1/24:0)	124000000	135000000	77100000	114000000	39800000	40000000	17800000	22300000	19400000	23100000	22700000	73700000	46200000	65100000	27200000	32900000	30800000	131000000	176000000	135000000	154000000	207000000	126000000	1250000000	1530000000	723000000	3120000000	1500000000
CerG1(d18:1/24:0+O)	61700000	51100000	30000000	47500000	26400000	19700000	1990000	4800000	7330000	2810000	2740000	32500000	27200000	26700000	27300000	23900000	36200000	129000000	143000000	138000000	121000000	172000000	152000000	1910000000	2220000000	1280000000	6870000000	1840000000
CerG1(d18:1/24:1)	123000000	91700000	30000000	60500000	37800000	29500000	3950000	10900000	14700000	5690000	6860000	59600000	55500000	49900000	46600000	46900000	61900000	253000000	283000000	272000000	237000000	358000000	299000000	3700000000	4040000000	2370000000	11900000000	3740000000
CerG1(d18:1/24:2)	423000	269000	0	0	0	367000	305000	793000	872000	121000	364000	3340000	1920000	1820000	2130000	2640000	3780000	16600000	15900000	13200000	13100000	23700000	23000000	273000000	275000000	153000000	2000000000	194000000
CerG1(d18:1/25:0)	0	215	0	145000	235000	0	420000	202000	138000	0	1610	32800	197000	1650	85400	71300	85700	336000	560000	227000	104000	509000	661000	16600000	12100000	7900000	115000000	8340000
CerG1(d18:1/25:0+O)	103000	0	0	0	0	1300000	117000	0	104000	63100	144000	0	101000	255000	0	201000	36700	491000	0	0	271000	750000	123000	21600000	15200000	8460000	258000000	12300000
CerG1(d18:1/26:0+O)	574000	511000	151000	0	188000	0	0	0	0	95600	0	0	106000	0	0	394000	0	433000	138000	193000	168000	403000	328000	22200000	21300000	13000000	142000000	23100000
CerG1(d24:0+pO/18:0)	0	185000	0	196000	715000	866000	322000	0	357000	0	117000	5430000	3480000	3250000	1840000	2900000	3050000	54600000	23400000	23500000	19000000	29800000	16100000	279000000	394000000	216000000	492000000	267000000
CerP(d13:0/8:0)	26400000	27600000	12900000	20700000	12200000	20800000	11300000	22200000	15000000	15000000	15300000	8200000	10500000	10300000	9630000	9230000	10000000	12100000	11900000	14300000	17200000	15900000	11200000	44900000	87800000	90100000	96500000	30100000
CerP(d22:0+pO/16:0+2O)	920000000	1230000000	563000000	742000000	637000000	1020000000	602000000	1080000000	1130000000	1210000000	1130000000	16500000	23300000	16500000	12500000	14700000	21400000	39000000	35900000	33800000	21700000	68800000	19900000	299000000	313000000	565000000	500000000	745000000
CerP(d22:0+pO/18:2+2O)	1020000000	764000000	617000000	777000000	803000000	1230000000	572000000	712000000	968000000	1020000000	1060000000	21800000	22500000	22900000	20400000	22200000	26400000	24300000	18500000	22400000	21100000	40500000	29700000	431000000	708000000	630000000	921000000	626000000
ChE(18:1)	36600	14300000	6590000	28900000	30100000	6000	5670	32000	62600	10400000	1890000	113000	2800000	2340000	1460000	752000	508000	111000	3140	3310	5290	4110	4600	79500	17600	2800	6380	418000
ChE(18:2)	540000	3980000	1890000	9680000	10700000	5550000	474000	448000	5600000	2100000	7320000	8340000	4420000	3000000	9970000	2710000	6470000	3830000	2510000	2410000	3960000	2600000	2020000	1390000	4380000	666000	4110000	11500000
ChE(20:4)	28100000	25300000	18600000	29500000	18100000	15000000	7530000	11400000	9610000	11000000	7040000	6840000	17800000	9290000	16500000	13700000	14600000	16300000	14500000	9930000	10000000	17600000	13100000	23400000	20700000	15200000	12500000	57500000
ChE(22:6)	3440000	10800000	12700000	11300000	6870000	2660000	2830000	2850000	684000	754000	2110000	3350000	4710000	3610000	2950000	3050000	3950000	5090000	4840000	3860000	5550000	3760000	3490000	10600000	6330000	11500000	6710000	22300000
Co(Q8)	163000	80.9	341000	77.2	0	0	0	2950	74900	1360	17400	2160	111000	88500	0	0	0	0	4230	0	82.8	0	0	0	61.3	4240	0	1320
Co(Q9)	34900000	62000000	27800000	52900000	30900000	112000000	27800000	50900000	26600000	25600000	25300000	139000000	114000000	138000000	129000000	108000000	110000000	133000000	134000000	112000000	117000000	146000000	150000000	145000000	148000000	171000000	128000000	101000000
DG(14:0/22:6)	8580000	9050000	6980000	10800000	5470000	9020000	10200000	32200000	17900000	30400000	17500000	16400000	47600000	30800000	14300000	36200000	32400000	47800000	21200000	30100000	19000000	38300000	36600000	24000000	36100000	10000000	16900000	10600000
DG(16:0/12:0)	33200000	24500000	10000000	38900000	32200000	24100000	13700000	15100000	23300000	25400000	32500000	17700000	17600000	16300000	15600000	16100000	17700000	11700000	12800000	11400000	10700000	8380000	11800000	7360000	3870000	5820000	6980000	7180000
DG(16:0/14:0)	402000000	638000000	614000000	752000000	556000000	539000000	343000000	434000000	456000000	556000000	628000000	542000000	639000000	571000000	581000000	637000000	658000000	621000000	608000000	556000000	458000000	796000000	432000000	784000000	791000000	587000000	633000000	1040000000
DG(16:0/16:0)	6290000000	6190000000	5690000000	7600000000	4920000000	4320000000	2320000000	2090000000	2060000000	3290000000	3740000000	5010000000	5010000000	4600000000	5090000000	4990000000	5440000000	5590000000	4060000000	3040000000	3430000000	4940000000	3870000000	6560000000	6380000000	6030000000	6040000000	8240000000
DG(16:0/16:1)	78900000	23200000	77400000	28200000	30700000	30000000	45200000	57900000	75900000	59100000	68800000	97700000	120000000	106000000	79600000	95000000	78600000	149000000	112000000	98100000	101000000	183000000	125000000	282000000	237000000	120000000	229000000	344000000
DG(16:0/17:0)	59200000	53500000	43500000	71400000	42100000	22200000	28300000	33800000	32200000	40700000	41800000	37100000	49400000	55100000	61300000	63200000	43500000	50400000	49800000	34500000	28100000	61500000	33700000	52300000	57700000	47700000	48200000	67200000
DG(16:0/18:1)	774000000	723000000	654000000	802000000	661000000	695000000	421000000	396000000	343000000	470000000	390000000	279000000	586000000	287000000	607000000	477000000	316000000	375000000	285000000	231000000	340000000	500000000	398000000	563000000	739000000	569000000	735000000	740000000
DG(16:0/18:3)	1200000000	1060000000	1010000000	1190000000	862000000	1500000000	1100000000	883000000	885000000	1140000000	1070000000	1490000000	1460000000	1360000000	1500000000	1510000000	1600000000	1240000000	1360000000	640000000	1070000000	1360000000	1230000000	1440000000	1410000000	1360000000	1320000000	1650000000
DG(16:0/20:4)	76200000	67600000	40100000	53400000	29500000	29100000	19000000	25000000	23500000	42500000	16900000	145000000	131000000	150000000	115000000	106000000	110000000	178000000	150000000	156000000	124000000	173000000	109000000	263000000	339000000	263000000	257000000	299000000
DG(16:0/22:3)	19400000	22600000	19300000	25100000	15700000	87500000	122000000	134000000	102000000	50800000	45500000	71500000	42600000	72000000	49500000	56900000	72900000	54500000	41400000	55000000	40300000	54100000	102000000	51900000	68900000	41600000	46100000	46700000
DG(16:0/22:6)	49700000	39900000	21900000	33600000	16500000	13800000	9510000	12000000	11200000	9940000	4760000	102000000	82400000	101000000	84800000	70100000	73700000	113000000	94300000	93100000	86500000	146000000	99200000	204000000	299000000	150000000	215000000	270000000
DG(18:0/16:0)	7360000000	6390000000	6090000000	9270000000	9100000000	10600000000	5530000000	5090000000	4600000000	6200000000	5590000000	8210000000	6650000000	7550000000	8060000000	7840000000	7940000000	6030000000	6150000000	4030000000	4900000000	7180000000	5570000000	7030000000	7700000000	5830000000	6680000000	6920000000
DG(18:0/16:1)	1500000	12500000	10700000	20800000	19300000	15600000	17500000	9240000	23500000	2020000	6160000	3360000	39300000	35500000	53400000	51000000	40500000	39400000	50200000	56100000	57200000	11300000	15700000	50700000	99100000	28400000	183000000	198000000
DG(18:0/17:0)	17700000	19400000	17800000	25400000	9500000	9840000	8690000	9120000	12900000	21400000	20100000	9530000	14300000	12100000	13000000	14200000	13100000	19500000	7520000	7530000	6880000	13600000	14800000	17000000	11700000	6560000	9730000	10000000
DG(18:0/18:0)	5420000000	7530000000	10900000000	10500000000	11700000000	11600000000	8480000000	6450000000	7820000000	6860000000	6450000000	6340000000	7380000000	5840000000	6510000000	7720000000	6630000000	10200000000	7200000000	9930000000	8900000000	15400000000	9530000000	11500000000	14400000000	9960000000	10000000000	11600000000
DG(18:0/18:1)	61700000	66400000	36900000	55200000	57900000	39900000	87500000	128000000	135000000	119000000	103000000	458000000	421000000	370000000	417000000	334000000	380000000	536000000	422000000	243000000	333000000	581000000	337000000	1150000000	872000000	719000000	852000000	1270000000
DG(18:0/20:0)	194000000	188000000	239000000	242000000	217000000	80700000	42200000	19400000	18700000	35700000	38700000	49900000	22600000	69600000	45900000	35900000	44600000	23700000	32000000	25600000	18800000	46200000	19400000	22900000	28500000	41700000	15500000	32200000
DG(18:0/20:3)	29100000	39200000	21900000	26400000	16200000	13300000	6710000	29200000	15000000	11600000	9860000	40500000	29900000	34000000	29500000	33700000	27600000	40800000	35400000	21200000	23400000	37600000	23800000	78600000	66900000	83600000	82100000	85900000
DG(18:0/20:4)	446000000	394000000	262000000	385000000	180000000	249000000	151000000	283000000	209000000	250000000	186000000	1040000000	854000000	976000000	853000000	790000000	796000000	1350000000	1080000000	760000000	821000000	1680000000	740000000	2390000000	3510000000	1590000000	1710000000	2210000000
DG(18:0/22:0)	42500	96700	8440	861000	1070000	93400	4860	1240000	69500000	643000	106000	286000	11200	169000	47800	517000	153000	106000	8910	11500	3450	4830	9520	165000	112000	5920	6280	101000
DG(18:0/22:6)	20000000	12700000	8730000	9850000	7040000	8600000	7620000	10900000	7430000	7900000	9060000	54700000	45000000	35400000	39500000	35900000	45800000	56400000	35400000	35900000	31400000	61500000	34500000	138000000	168000000	136000000	135000000	193000000
DG(18:1/18:1)	109000000	90200000	81100000	86300000	65200000	58900000	30000000	36800000	31100000	51300000	29200000	130000000	107000000	133000000	112000000	98000000	93900000	143000000	112000000	93700000	88200000	150000000	99000000	342000000	328000000	255000000	336000000	377000000
DG(18:1/20:4)	77900000	70300000	59200000	67200000	43400000	73300000	22100000	27400000	22100000	24800000	20500000	100000000	116000000	144000000	98900000	99100000	99500000	170000000	143000000	136000000	99200000	141000000	93300000	238000000	327000000	272000000	299000000	328000000
DGMG(13:0)	3760000	3580000	4700000	4870000	3750000	6920000	6880000	8590000	6370000	5810000	5830000	11700000	12400000	10100000	9960000	9940000	8830000	15600000	13100000	11000000	11000000	12700000	16000000	14600000	15400000	14900000	15000000	4540000
GD1a(d18:1/18:0)	135000	0	9460	0	0	97200	528000	179000	12400	0	487	44500	18000	43400	140000	53400	17000	337	89200	141000	52900	300000	124000	286000	173000	2380000	1610000	1110000
LPC(13:0)	123000000	103000000	63900000	79400000	40000000	48400000	7040000	76400000	43000000	66900000	64300000	21900000	36200000	43400000	19000000	17300000	15600000	44900000	3990000	3470000	3720000	4390000	3520000	159000000	104000000	218000000	48200000	52900000
LPC(14:0)	160000000	125000000	82300000	116000000	68400000	153000000	61100000	134000000	135000000	120000000	129000000	167000000	192000000	131000000	164000000	109000000	107000000	239000000	105000000	119000000	115000000	263000000	119000000	390000000	394000000	351000000	311000000	907000000
LPC(15:0)	112000000	83600000	69400000	86600000	40500000	64800000	6790000	124000000	138000000	148000000	152000000	76900000	116000000	74800000	62200000	60000000	46700000	123000000	83600000	67500000	11200000	323000000	10600000	370000000	287000000	515000000	364000000	981000000
LPC(16:0)	1590000000	1920000000	746000000	1170000000	1090000000	1840000000	850000000	1800000000	1480000000	1770000000	1700000000	2330000000	3060000000	2750000000	2320000000	1990000000	1600000000	3450000000	2610000000	2690000000	2340000000	5160000000	2540000000	8510000000	10900000000	10300000000	12000000000	18500000000
LPC(16:0e)	8200000	8230000	6920000	9500000	6020000	9780000	5590000	9430000	8920000	7950000	7230000	4250000	4750000	3070000	1890000	1530000	1770000	4140000	5520000	5830000	3720000	3300000	2350000	18100000	28000000	25500000	35800000	54700000
LPC(16:1)	192000000	121000000	90000000	85100000	70200000	118000000	82900000	154000000	116000000	148000000	79300000	132000000	188000000	124000000	124000000	142000000	97800000	199000000	124000000	137000000	174000000	389000000	124000000	379000000	447000000	420000000	464000000	936000000
LPC(16:1p)	14900000	19000000	8600000	10600000	12100000	17400000	14300000	23300000	17400000	17300000	16800000	32800000	31200000	31400000	25500000	23200000	24600000	38000000	32400000	36400000	32500000	42000000	24100000	75600000	150000000	122000000	126000000	130000000
LPC(17:0)	2950000	2510000	1900000	2140000	2250000	2830000	2430000	2880000	3230000	3180000	3480000	4230000	4840000	3600000	2780000	2800000	3140000	7320000	4680000	5280000	5130000	10100000	4660000	15200000	28500000	19700000	33300000	23100000
LPC(18:0)	472000000	606000000	319000000	410000000	353000000	350000000	315000000	373000000	297000000	603000000	627000000	996000000	1290000000	1080000000	692000000	750000000	749000000	1420000000	833000000	947000000	789000000	2090000000	559000000	3130000000	2540000000	2840000000	3430000000	5100000000
LPC(18:1)	865000000	708000000	537000000	674000000	472000000	743000000	361000000	747000000	613000000	908000000	930000000	924000000	1260000000	1390000000	747000000	843000000	1130000000	1530000000	632000000	1340000000	873000000	2080000000	730000000	3490000000	2420000000	3120000000	3660000000	7190000000
LPC(18:2)	35400000	29900000	21200000	27500000	14100000	25700000	9560000	26500000	20600000	17600000	17000000	39000000	82200000	69800000	50400000	38900000	39800000	63600000	43300000	63300000	38200000	62100000	30700000	124000000	146000000	115000000	118000000	163000000
LPC(18:3)	56500000	41500000	17500000	43900000	39600000	50700000	46200000	61300000	53100000	50900000	63300000	108000000	130000000	139000000	100000000	89500000	95200000	137000000	109000000	109000000	87000000	133000000	76800000	437000000	365000000	426000000	369000000	623000000
LPC(20:3)	146000000	160000000	109000000	104000000	149000000	173000000	110000000	142000000	154000000	234000000	177000000	105000000	139000000	93900000	81700000	85900000	86500000	132000000	116000000	128000000	87600000	182000000	114000000	303000000	433000000	405000000	521000000	540000000
LPC(20:4)	59700000	42200000	17900000	27400000	13400000	19800000	9910000	20900000	11000000	19200000	50200000	47700000	209000000	136000000	46900000	110000000	148000000	176000000	105000000	142000000	94100000	250000000	70200000	379000000	375000000	245000000	353000000	786000000
LPC(22:4)	1740000	1740000	488000	1040000	358000	285000	135000	233000	179000	251000	188000	2640000	6870000	2260000	2560000	2590000	4060000	6410000	2760000	4620000	2330000	10200000	1880000	12700000	15600000	23800000	14200000	27100000
LPC(22:6)	9940000	9320000	4590000	8270000	2990000	7150000	7790000	10600000	3810000	6070000	2730000	42800000	52200000	61500000	35400000	32100000	57700000	88500000	52400000	101000000	47700000	139000000	55500000	236000000	257000000	235000000	254000000	386000000
LPE(14:0)	3930000	4880000	2690000	2960000	2150000	2000000	1120000	1630000	1680000	1560000	1120000	776000	723000	636000	700000	483000	591000	648000	646000	839000	950000	938000	617000	2260000	3760000	3780000	4950000	7300000
LPE(16:0)	89100000	101000000	49500000	69500000	42900000	76500000	48500000	83400000	68900000	63200000	59800000	62600000	56500000	53800000	51000000	41400000	41900000	60000000	56300000	55100000	61600000	125000000	39000000	131000000	141000000	216000000	270000000	350000000
LPE(16:0e)	2620000	3490000	1520000	2560000	2190000	2820000	1770000	2350000	4570000	3180000	2960000	1000000	1000000	840000	1160000	819000	953000	754000	867000	1010000	1260000	972000	612000	5020000	8270000	18400000	9360000	12500000
LPE(16:0p)	19900000	23600000	10000000	18700000	13100000	20400000	12900000	17200000	13800000	14200000	12200000	9970000	11600000	10500000	10700000	9800000	8390000	14100000	13500000	13100000	15900000	13000000	8750000	47200000	60700000	66600000	53100000	24000000
LPE(16:1)	18700000	15500000	13500000	15700000	7460000	8410000	4800000	10100000	5110000	10800000	8540000	2300000	2370000	2470000	2000000	1470000	1520000	2370000	1810000	2180000	2300000	2560000	1440000	13200000	10100000	18200000	17100000	18900000
LPE(18:0)	244000000	239000000	167000000	201000000	167000000	274000000	122000000	252000000	199000000	242000000	203000000	193000000	206000000	193000000	170000000	156000000	164000000	200000000	186000000	191000000	179000000	227000000	150000000	538000000	647000000	797000000	858000000	687000000
LPE(18:0p)	8680000	12800000	5610000	7860000	4220000	8620000	4740000	9030000	7010000	6980000	6460000	12300000	7980000	8830000	10500000	8570000	7490000	11800000	10900000	12100000	12900000	12400000	9620000	30200000	37000000	44100000	47600000	16300000
LPE(18:1)	98900000	66400000	60500000	80000000	62900000	62900000	25600000	222000000	62800000	45400000	170000000	59200000	321000000	284000000	40500000	300000000	154000000	177000000	90300000	95500000	93900000	439000000	186000000	343000000	477000000	394000000	478000000	702000000
LPE(18:1p)	4900000	7240000	3740000	4370000	3280000	3150000	2410000	2840000	2640000	2480000	2210000	5460000	4280000	4570000	4840000	2990000	4570000	5000000	4940000	5800000	6080000	4000000	2810000	13100000	17400000	18300000	21400000	9610000
LPE(18:2)	1210000	1290000	707000	1140000	650000	706000	349000	305000	441000	670000	436000	913000	1290000	884000	553000	539000	544000	1180000	829000	922000	1030000	907000	807000	3250000	2700000	3680000	4920000	6590000
LPE(19:0)	24200	0	0	684	9010	15900	17300	27600	18200	681	501	41000	30900	7520	16200	18500	31000	44300	21400	51600	58000	45400	28700	1200000	910000	2890000	4290000	7630000
LPE(20:0)	7190000	5770000	4280000	4120000	3530000	2430000	2060000	2990000	822000	943000	669000	3610000	3500000	3540000	2940000	2210000	3130000	11800000	3720000	15800000	13000000	15900000	9380000	28800000	29300000	38500000	8100000	15000000
LPE(20:1)	32500000	21600000	9630000	25400000	7100000	6910000	3950000	8480000	15500000	19200000	11100000	16000000	20200000	10600000	8820000	9930000	9140000	20300000	1880000	2760000	2290000	18600000	2520000	24400000	62800000	129000000	61000000	152000000
LPE(20:2)	3220000	4470000	2770000	4020000	1880000	1740000	1020000	1280000	1640000	1500000	1060000	694000	932000	1050000	738000	804000	1000000	918000	884000	1070000	725000	813000	469000	4770000	5170000	8750000	10900000	20000000
LPE(20:3)	86900000	51800000	37200000	57100000	24900000	27900000	15700000	58400000	29600000	60200000	29900000	49800000	73800000	105000000	60300000	57700000	88900000	85700000	49500000	63300000	54300000	123000000	57400000	586000000	609000000	729000000	721000000	1080000000
LPE(20:4)	92400000	87500000	58400000	82400000	38200000	29400000	13000000	28500000	19000000	28700000	29700000	38400000	54800000	48900000	34400000	44800000	29000000	45300000	42000000	51700000	46000000	188000000	36200000	163000000	298000000	458000000	471000000	878000000
LPE(20:5)	74800	133000	41700	76700	34000	53700	19900	76700	74200	62500	24200	67300	39100	58000	32000	33900	35400	56900	63700	65300	61800	74300	31800	499000	462000	741000	1230000	2540000
LPE(22:1)	0	21300	465	460	18400	18300	15600	24600	0	0	0	0	20300	55700	34900	0	409	16700	0	0	0	0	0	297000	96200	15600	813000	1370000
LPE(22:3)	3900000	4760000	2360000	2540000	1990000	1440000	612000	547000	1070000	762000	598000	178000	190000	119000	194000	191000	131000	208000	56100	182000	100000	138000	86600	2640000	1520000	4410000	6410000	7870000
LPE(22:4)	41900000	35800000	21800000	42700000	16700000	12600000	6360000	41500000	19200000	36700000	12900000	20100000	25600000	18900000	11100000	10600000	18400000	26500000	9490000	9790000	7700000	42900000	8700000	147000000	114000000	180000000	221000000	329000000
LPE(22:5)	5600000	6070000	4080000	5480000	3250000	3350000	1090000	1890000	1590000	4890000	1620000	3260000	5160000	4610000	2830000	3210000	2130000	3630000	2440000	2910000	2160000	2850000	2340000	19900000	17800000	29900000	47300000	75800000
LPE(22:6)	64500000	60400000	46200000	67000000	25100000	28800000	13600000	38100000	21800000	38200000	21400000	35900000	50600000	89400000	32100000	65200000	56500000	53700000	75400000	61800000	42500000	117000000	49800000	282000000	396000000	567000000	586000000	1910000000
LPEt(16:0)	185000	160000	124000	168000	23000	1030000	1080000	1450000	1130000	1320000	1230000	2050000	2420000	1690000	1430000	1620000	1650000	2190000	1960000	1810000	2960000	1780000	1680000	1870000	1890000	1840000	2460000	3560000
LPEt(18:0)	423000	801000	749000	777000	662000	772000	691000	790000	641000	668000	699000	909000	1130000	826000	802000	917000	756000	1170000	1260000	1490000	1300000	2150000	1800000	2330000	2210000	2340000	3070000	2090000
LPI(16:0)	630000	319000	197000	145000	209000	519000	237000	283000	227000	215000	303000	201000	131000	119000	309000	88000	146000	85100	187000	133000	138000	134000	108000	512000	740000	1170000	1800000	3450000
LPI(18:0)	8560000	4150000	3270000	2500000	2970000	6480000	2490000	3470000	3840000	4430000	5150000	4520000	3240000	2550000	4460000	2750000	3040000	2650000	3830000	3530000	3400000	4050000	3070000	8180000	15500000	18900000	20700000	45500000
LPI(18:1)	349000	333000	250000	265000	263000	484000	193000	199000	164000	194000	246000	247000	136000	115000	301000	42300	169000	94900	105000	61300	125000	120000	90500	585000	837000	1700000	1370000	5430000
LPI(20:4)	145000	199000	76000	108000	119000	134000	75600	79200	45700	63200	58200	499000	193000	279000	471000	256000	373000	272000	281000	362000	271000	314000	241000	2380000	1730000	5960000	6700000	38700000
LPS(18:0)	11300000	8700000	9500000	7520000	9040000	22100000	9440000	10100000	8600000	8300000	17000000	8400000	5790000	5060000	10400000	4580000	7680000	5110000	4180000	7240000	4450000	4590000	2940000	17100000	17600000	32200000	45800000	47100000
LPS(18:1)	136000	301000	73100	56900	73000	101000	45800	66400	47600	63000	86200	79800	82000	56400	185000	64000	142000	186000	133000	68800	225000	56700	40400	869000	1170000	2120000	3260000	6460000
LPS(20:3)	121000	77100	60400	28600	53500	698	26500	102000	48600	40000	365000	567000	481000	373000	1080000	365000	384000	758000	351000	414000	531000	1580000	529000	5550000	5260000	8670000	12300000	31400000
LPS(20:4)	32500	44000	30000	24100	27100	18300	17500	32200	9110	10800	23500	261000	120000	146000	298000	105000	164000	197000	200000	207000	464000	223000	162000	690000	757000	2020000	1980000	4820000
LPS(22:6)	396000	723000	402000	426000	96900	394000	60700	258000	149000	168000	80300	2400000	1500000	1670000	2120000	1550000	2230000	1690000	1720000	2550000	3460000	2020000	1700000	8590000	8140000	15800000	18400000	46000000
MG(16:0)	31200000	47500000	52600000	54600000	76800000	62800000	58900000	51800000	48800000	36300000	42200000	37400000	42000000	93400000	134000000	144000000	139000000	181000000	149000000	169000000	140000000	241000000	106000000	115000000	155000000	136000000	253000000	263000000
MG(16:1)	33200000	36400000	38300000	49400000	39900000	41500000	17500000	16400000	23900000	25500000	23200000	30200000	35400000	33000000	33100000	32900000	26900000	25500000	18500000	40000000	33100000	44400000	36600000	19500000	22100000	15400000	39200000	21600000
MG(18:0)	5280000000	5450000000	5110000000	5780000000	4860000000	5560000000	3740000000	4270000000	3260000000	4250000000	3230000000	5000000000	4570000000	3680000000	5850000000	4750000000	4940000000	4380000000	4120000000	4450000000	4000000000	5770000000	5260000000	2340000000	3720000000	2170000000	3330000000	2650000000
MG(18:1)	70800000	63000000	64900000	72300000	42000000	52500000	24600000	42500000	25000000	23700000	25300000	37300000	41900000	36400000	41400000	31900000	39200000	38300000	32600000	42200000	34300000	55400000	49000000	45300000	27100000	29100000	28900000	25200000
PA(16:0/16:0)	1920000	2550000	3050000	2010000	1850000	5010000	4400000	4260000	3770000	3020000	3260000	9550000	6220000	10400000	9490000	9040000	8180000	9660000	9700000	10100000	7630000	9700000	8390000	11100000	18600000	12700000	17100000	14100000
PA(16:0/16:1)	606000	1440000	970000	923000	1080000	5350000	5180000	4980000	4110000	3890000	4330000	14300000	13600000	15100000	12500000	12300000	6240000	11900000	11300000	11700000	10600000	11400000	9120000	9370000	13200000	9680000	10700000	9990000
PA(16:0/18:1)	7180000	11100000	8570000	7160000	7410000	22500000	24200000	18500000	18000000	14800000	15800000	26500000	43000000	39300000	32400000	35000000	33600000	36500000	36900000	34700000	33800000	35300000	28500000	42800000	60100000	48100000	90900000	56200000
PA(16:0/20:4)	507000	651000	418000	1080000	632000	3510000	3240000	3100000	1760000	1970000	2190000	12500000	22100000	22300000	26000000	16900000	14500000	31000000	12700000	14100000	14400000	15700000	14800000	24600000	20800000	17400000	19700000	21100000
PA(18:0/18:1)	8360000	12800000	14100000	11900000	8870000	16300000	16300000	13700000	10400000	7220000	8680000	8850000	7480000	7990000	4780000	4920000	6010000	8200000	6630000	7380000	6010000	5770000	7020000	10700000	21700000	13200000	90800000	25000000
PA(18:0/20:4)	6020000	6370000	5270000	5460000	4560000	11900000	12100000	9860000	7520000	6300000	7340000	21800000	23300000	11000000	21200000	20000000	8500000	23400000	16900000	21100000	19500000	20700000	16500000	26600000	29400000	20800000	35100000	26000000
PA(18:0/22:6)	10600000	15200000	11400000	9870000	10400000	29000000	47600000	30400000	17700000	17100000	22200000	27800000	24200000	20200000	24300000	18800000	25400000	27700000	32500000	20000000	20900000	16900000	15100000	31100000	54600000	74400000	112000000	67200000
PA(18:1/18:1)	886000	1350000	1510000	745000	644000	2380000	3060000	1940000	1590000	1020000	1350000	3230000	3740000	3490000	3980000	2640000	2350000	3150000	2990000	3040000	4310000	4580000	2140000	5380000	9420000	6950000	17100000	9850000
PAF(12:0e)	2190000	4120000	1590000	2080000	1980000	3750000	2520000	2790000	3310000	2470000	2490000	7030000	4870000	4350000	5710000	3360000	3760000	6950000	4120000	6140000	6820000	6760000	4680000	8900000	12100000	11100000	16100000	16700000
PAF(14:0p)	8280000	10600000	6620000	5370000	5150000	12000000	6230000	5680000	7790000	7050000	6030000	14800000	13600000	12900000	11600000	8840000	11400000	18500000	13400000	15500000	11000000	18800000	11000000	24000000	32800000	45600000	40800000	65900000
PAF(16:0)	4440000	79600	1740000	1800000	1620000	81200	605000	1500000	956000	2180000	400000	190000	137000	40500	32500	520000	44200	149000	204000	328000	151000	109000	25700	4680000	4030000	7220000	3920000	5240000
PAF(16:0p)	16100000	12700000	8890000	10800000	7170000	8950000	4590000	8280000	24100000	5520000	5360000	10800000	30200000	8280000	7490000	6330000	11300000	47400000	10700000	15600000	16500000	19300000	7650000	23200000	76400000	124000000	44800000	84600000
PAF(18:0)	25200000	33000000	22100000	27200000	16600000	16400000	6770000	10600000	9380000	17700000	7780000	2620000	1410000	4120000	3540000	3800000	4110000	2570000	3450000	4200000	3210000	2940000	2370000	42700000	42400000	71100000	59000000	67800000
PAF(26:1)	2480000	3200000	1240000	1540000	1180000	2490000	1570000	2100000	1880000	1580000	1470000	4970000	3950000	4140000	3660000	3350000	3340000	4550000	4460000	5020000	4740000	3700000	3200000	1930000	2310000	2140000	2390000	3410000
PC(10:0/23:1)	3540000000	3160000000	1840000000	3360000000	1840000000	1540000000	845000000	900000000	575000000	1090000000	734000000	2840000000	2620000000	2690000000	2550000000	2260000000	2350000000	2560000000	2530000000	1820000000	2310000000	2750000000	1940000000	3080000000	3120000000	3400000000	3520000000	3580000000
PC(11:0/19:0)	56600000000	44800000000	28200000000	40300000000	28100000000	40800000000	24600000000	21700000000	19900000000	26900000000	22500000000	84000000000	78800000000	79100000000	72900000000	64300000000	64200000000	84900000000	84700000000	70200000000	70300000000	82500000000	62700000000	86000000000	89400000000	88800000000	85800000000	101000000000
PC(11:0/22:6)	12200000	21000000	17200000	25800000	14200000	18800000	12300000	30300000	17200000	24400000	13500000	182000000	170000000	157000000	157000000	127000000	107000000	203000000	140000000	187000000	163000000	212000000	143000000	175000000	162000000	109000000	125000000	142000000
PC(14:0/14:0)	3560000000	3340000000	1880000000	2360000000	1640000000	3800000000	2680000000	4070000000	3070000000	3710000000	3900000000	10800000000	10200000000	10600000000	9680000000	8000000000	7690000000	15200000000	13000000000	16100000000	14100000000	20300000000	15200000000	14000000000	19300000000	12900000000	15000000000	12200000000
PC(14:0/14:1)	3210000	3430000	886000	1600000	1370000	2740000	1850000	2140000	1570000	1660000	1390000	6080000	4260000	5190000	4560000	3640000	4150000	5060000	4540000	5960000	4830000	6680000	3580000	2310000	2480000	2610000	2510000	2840000
PC(14:0/18:3)	703000000	722000000	323000000	406000000	303000000	335000000	436000000	874000000	570000000	689000000	320000000	2790000000	2970000000	2330000000	2160000000	1410000000	1460000000	2830000000	2370000000	2500000000	2300000000	3170000000	2270000000	2290000000	2730000000	2580000000	2000000000	2460000000
PC(14:0/20:4)	6710000000	10300000000	6100000000	8090000000	6500000000	7970000000	4910000000	5420000000	4000000000	4890000000	4580000000	12000000000	11500000000	11700000000	11400000000	10400000000	10600000000	11500000000	11100000000	11700000000	10400000000	10600000000	9620000000	10500000000	9840000000	10600000000	9710000000	10400000000
PC(14:0/22:6)	217000000	189000000	124000000	190000000	140000000	182000000	131000000	209000000	137000000	171000000	148000000	1040000000	967000000	940000000	849000000	782000000	789000000	1300000000	1140000000	1160000000	1100000000	1410000000	1120000000	1500000000	1400000000	1120000000	1070000000	1250000000
PC(15:0/14:0)	881000000	734000000	533000000	757000000	457000000	884000000	382000000	523000000	554000000	830000000	915000000	1670000000	1660000000	1520000000	1020000000	1410000000	1160000000	2430000000	1410000000	1450000000	1340000000	2730000000	1320000000	2120000000	2320000000	1780000000	1740000000	2920000000
PC(15:0/16:0)	3100000000	3580000000	1960000000	2690000000	2080000000	2780000000	1920000000	2730000000	2950000000	3570000000	3460000000	5920000000	5540000000	5430000000	4850000000	4290000000	3700000000	8600000000	6970000000	6980000000	6320000000	11300000000	6250000000	12100000000	15000000000	12800000000	12600000000	14900000000
PC(15:0/18:1)	8500000000	7520000000	5710000000	8520000000	5110000000	4500000000	1730000000	3100000000	2250000000	3090000000	2460000000	4610000000	4210000000	4300000000	3910000000	3560000000	3520000000	5290000000	5020000000	4740000000	4870000000	6090000000	4290000000	5830000000	6590000000	6290000000	6600000000	6160000000
PC(15:0/18:2)	990000000	1370000000	815000000	1120000000	537000000	438000000	426000000	714000000	668000000	951000000	646000000	1230000000	1530000000	1460000000	902000000	1020000000	1010000000	2180000000	1370000000	890000000	1760000000	2410000000	909000000	3850000000	2910000000	3310000000	3380000000	4020000000
PC(15:0/20:1)	182000000	210000000	110000000	160000000	104000000	142000000	51100000	69600000	47900000	76100000	43900000	196000000	134000000	132000000	153000000	139000000	152000000	234000000	223000000	188000000	205000000	257000000	188000000	807000000	924000000	635000000	1540000000	823000000
PC(15:0/20:2)	62000000	104000000	115000000	155000000	112000000	99700000	64100000	75100000	97300000	148000000	99200000	270000000	215000000	275000000	239000000	177000000	215000000	328000000	153000000	171000000	269000000	410000000	169000000	613000000	515000000	543000000	423000000	657000000
PC(15:0/20:3)	155000000	484000000	606000000	814000000	553000000	733000000	155000000	259000000	260000000	335000000	306000000	2090000000	1000000000	995000000	992000000	939000000	2430000000	1250000000	1180000000	888000000	3060000000	3310000000	2170000000	1320000000	3740000000	1410000000	1300000000	3730000000
PC(15:0/22:3)	361000000	359000000	270000000	515000000	258000000	233000000	89200000	151000000	152000000	254000000	147000000	981000000	901000000	939000000	786000000	726000000	710000000	1090000000	992000000	670000000	973000000	1400000000	709000000	1320000000	1350000000	1370000000	1140000000	1510000000
PC(15:0/22:4)	2170000000	1840000000	1240000000	1880000000	988000000	978000000	423000000	881000000	561000000	1160000000	772000000	3310000000	3270000000	3250000000	3900000000	3490000000	2890000000	4990000000	4970000000	6710000000	5130000000	6590000000	4500000000	7410000000	11700000000	8040000000	6460000000	8710000000
PC(15:0/22:5)	599000000	687000000	464000000	720000000	441000000	484000000	293000000	348000000	500000000	788000000	495000000	892000000	2830000000	2670000000	2550000000	2280000000	2350000000	3620000000	2960000000	1880000000	2680000000	4450000000	2240000000	3470000000	2040000000	3450000000	2850000000	4090000000
PC(15:0/22:6)	2790000000	1970000000	1700000000	2320000000	1670000000	2290000000	1370000000	2740000000	2140000000	3260000000	2150000000	13900000000	13400000000	12600000000	12400000000	11100000000	11200000000	16800000000	16900000000	13400000000	16500000000	18500000000	14100000000	17700000000	17400000000	16400000000	16800000000	19100000000
PC(16:0/14:0)	5190000000	6480000000	3940000000	5410000000	3770000000	5230000000	2300000000	3320000000	2530000000	3560000000	3470000000	10200000000	11800000000	10800000000	7490000000	9400000000	7870000000	11000000000	10200000000	9430000000	9180000000	10800000000	9480000000	9330000000	9300000000	9480000000	9100000000	10300000000
PC(16:0/14:1)	91200000	73800000	66200000	25000000	27100000	35000000	30600000	20400000	35200000	34100000	32700000	75600000	52100000	52500000	44000000	43400000	41400000	46600000	43100000	52000000	39800000	44400000	37700000	37100000	43300000	46300000	38700000	46700000
PC(16:0/14:2)	61900000	73000000	67000000	43900000	35100000	37100000	25300000	33500000	26600000	30300000	24400000	84200000	76500000	71400000	64200000	66800000	57900000	84200000	80600000	85600000	79800000	79900000	72500000	100000000	130000000	135000000	124000000	148000000
PC(16:0/16:0)	395000000000	358000000000	256000000000	328000000000	239000000000	298000000000	172000000000	203000000000	192000000000	231000000000	224000000000	318000000000	332000000000	333000000000	292000000000	289000000000	297000000000	350000000000	358000000000	320000000000	345000000000	385000000000	344000000000	429000000000	445000000000	456000000000	435000000000	431000000000
PC(16:0/16:1)	97700000000	130000000000	132000000000	168000000000	117000000000	155000000000	63600000000	92000000000	73500000000	87400000000	86100000000	158000000000	162000000000	147000000000	141000000000	121000000000	120000000000	191000000000	179000000000	172000000000	161000000000	201000000000	163000000000	214000000000	236000000000	200000000000	206000000000	208000000000
PC(16:0/17:0)	2010000000	2060000000	1050000000	1490000000	1240000000	1490000000	1000000000	1610000000	1110000000	1340000000	1180000000	3160000000	2900000000	2670000000	2570000000	2180000000	1950000000	3870000000	3810000000	3440000000	3080000000	4080000000	2750000000	6610000000	5460000000	6860000000	6940000000	7660000000
PC(16:0/18:1)	352000000000	364000000000	233000000000	329000000000	231000000000	275000000000	167000000000	208000000000	192000000000	228000000000	229000000000	349000000000	364000000000	365000000000	320000000000	302000000000	313000000000	380000000000	381000000000	337000000000	348000000000	415000000000	352000000000	472000000000	480000000000	518000000000	494000000000	486000000000
PC(16:0/18:3)	4820000000	4790000000	4700000000	5430000000	4870000000	5760000000	4070000000	3870000000	4260000000	5100000000	4730000000	8400000000	7770000000	7950000000	7530000000	6970000000	6860000000	11800000000	10900000000	10900000000	7980000000	10600000000	9400000000	10500000000	11900000000	8520000000	10000000000	9200000000
PC(16:0/20:3)	3720000000	4710000000	2710000000	3830000000	2810000000	3510000000	2710000000	4150000000	2980000000	2440000000	2030000000	9160000000	8740000000	8500000000	8390000000	7450000000	7720000000	11100000000	10400000000	10400000000	9610000000	11000000000	9390000000	12100000000	13800000000	12000000000	12000000000	12600000000
PC(16:0/20:4)	14800000000	13200000000	8550000000	12100000000	9440000000	9210000000	6980000000	9510000000	6940000000	8100000000	8080000000	27100000000	26200000000	25400000000	24800000000	22500000000	22400000000	32600000000	30600000000	32100000000	28700000000	33500000000	29200000000	41200000000	45000000000	39100000000	39900000000	37400000000
PC(16:0/22:0)	528000	918000	658000	918000	730000	558000	469000	129000	296000	400000	408000	1140000	981000	1160000	980000	739000	606000	2630000	2180000	2530000	2360000	1890000	1540000	22700000	9000000	7410000	13800000	8590000
PC(16:0/22:4)	7610000000	11600000000	6590000000	10100000000	7630000000	7890000000	4240000000	6330000000	4800000000	4530000000	4090000000	30300000000	27300000000	28800000000	26400000000	22500000000	23300000000	38900000000	39900000000	39000000000	37000000000	38000000000	34400000000	62500000000	51700000000	55100000000	48400000000	64400000000
PC(16:0/22:5)	2830000000	3180000000	2170000000	3270000000	1810000000	1350000000	0	842000000	1090000000	1560000000	1140000000	6210000000	6430000000	6710000000	4910000000	4790000000	4570000000	5080000000	5060000000	2620000000	2340000000	5090000000	2520000000	4640000000	4090000000	5840000000	4640000000	4160000000
PC(16:0/22:6)	7920000000	7490000000	4230000000	7010000000	4830000000	5100000000	2380000000	3700000000	2640000000	2980000000	2320000000	12400000000	12300000000	12100000000	11400000000	12300000000	9790000000	15700000000	13900000000	15800000000	14600000000	17500000000	13400000000	16000000000	15800000000	15500000000	13500000000	21700000000
PC(16:0e/14:0)	7900000	6340000	2180000	2870000	1810000	2200000	2190000	2530000	3850000	3700000	3310000	7870000	7520000	7960000	6450000	8020000	6510000	9520000	9020000	10100000	9710000	10700000	8630000	13200000	13700000	15400000	15100000	14100000
PC(16:0e/16:0)	26300000	26500000	20000000	18400000	5810000	5680000	6580000	6610000	7530000	6940000	6800000	17000000	12100000	14800000	11800000	12000000	12600000	16200000	17200000	19100000	16300000	16700000	13000000	25800000	26500000	28500000	25000000	28800000
PC(16:0e/16:1)	21600000	28000000	19200000	21600000	11700000	6180000	5130000	1950000	8860000	7930000	7050000	21400000	18500000	21600000	16700000	12200000	15000000	27400000	23300000	19000000	27600000	20200000	20200000	45000000	63100000	59500000	54800000	39500000
PC(16:0e/18:0)	903000000	761000000	528000000	804000000	292000000	315000000	249000000	335000000	321000000	458000000	445000000	724000000	884000000	630000000	445000000	549000000	373000000	1320000000	1150000000	1100000000	947000000	1550000000	987000000	2930000000	3140000000	2250000000	2780000000	3180000000
PC(16:0p/15:0)	1080000000	1160000000	683000000	1170000000	698000000	397000000	180000000	264000000	232000000	317000000	203000000	666000000	563000000	487000000	371000000	399000000	380000000	803000000	585000000	504000000	752000000	821000000	577000000	1270000000	1200000000	907000000	983000000	1160000000
PC(16:0p/16:0)	2970000000	2190000000	1850000000	2420000000	1520000000	1300000000	703000000	538000000	650000000	793000000	693000000	1350000000	1080000000	480000000	474000000	1060000000	973000000	291000000	566000000	582000000	700000000	598000000	526000000	306000000	47700000	1260000000	1110000000	818000000
PC(16:0p/18:0)	188000000	195000000	268000000	252000000	434000000	1280000000	23900000	17900000	59800000	74700000	72700000	14500000	90400000	162000000	134000000	17300000	105000000	57800000	91300000	90300000	67800000	67400000	57700000	65400000	111000000	81800000	187000000	183000000
PC(16:1/13:0)	257000000	359000000	215000000	286000000	212000000	176000000	116000000	219000000	167000000	253000000	174000000	407000000	418000000	385000000	362000000	319000000	292000000	458000000	459000000	463000000	385000000	510000000	443000000	470000000	502000000	443000000	459000000	426000000
PC(16:1/14:0)	7820000000	9710000000	5880000000	7290000000	5480000000	8240000000	5460000000	8280000000	6280000000	7610000000	7620000000	16000000000	15300000000	15900000000	14500000000	12100000000	12200000000	18600000000	15600000000	19800000000	18100000000	24000000000	19400000000	16800000000	22200000000	15800000000	18000000000	16600000000
PC(16:1/14:1)	6270000	7300000	3240000	4060000	3100000	4350000	2650000	2770000	2580000	2530000	2120000	6480000	7860000	5450000	7380000	6270000	6960000	6500000	6980000	9070000	6750000	7310000	6070000	4180000	4250000	4630000	7150000	5420000
PC(16:1/16:1)	10300000000	8900000000	4890000000	6410000000	4540000000	4470000000	4450000000	6980000000	4910000000	4180000000	3540000000	10400000000	9410000000	9890000000	8100000000	8540000000	7090000000	15300000000	13900000000	15000000000	13400000000	17400000000	14800000000	14400000000	19700000000	14100000000	15600000000	14000000000
PC(16:1/18:1)	19600000000	27700000000	14200000000	18800000000	14300000000	15900000000	11800000000	18400000000	14900000000	17900000000	17000000000	30300000000	31700000000	28200000000	25700000000	22500000000	21300000000	39200000000	34800000000	36300000000	33100000000	42900000000	34100000000	49500000000	55100000000	45400000000	49600000000	42400000000
PC(16:1/18:2)	1130000000	1470000000	758000000	1050000000	868000000	1150000000	831000000	1240000000	1250000000	1240000000	1110000000	3510000000	3080000000	3260000000	3070000000	3000000000	2640000000	4150000000	6150000000	6070000000	2950000000	6970000000	5740000000	5230000000	7380000000	3240000000	5660000000	4740000000
PC(16:1/20:4)	2610000000	2550000000	1590000000	2470000000	1680000000	1990000000	1350000000	1630000000	1310000000	1760000000	1400000000	5790000000	5610000000	5110000000	4880000000	4580000000	4720000000	7410000000	4840000000	4270000000	4140000000	6840000000	4660000000	8090000000	8340000000	6720000000	7120000000	7360000000
PC(16:1/22:6)	551000000	592000000	414000000	263000000	319000000	389000000	293000000	297000000	275000000	257000000	224000000	584000000	607000000	621000000	335000000	289000000	548000000	314000000	530000000	337000000	295000000	234000000	293000000	545000000	301000000	313000000	242000000	265000000
PC(16:1p/22:6)	1990000	2280000	1470000	1600000	932000	1760000	1790000	2190000	737000	968000	1040000	1620000	1170000	1350000	1140000	1180000	926000	1440000	1910000	1750000	1250000	1600000	1010000	11400000	18400000	16700000	16500000	11900000
PC(17:0/18:1)	707000000	634000000	351000000	411000000	350000000	453000000	303000000	550000000	387000000	553000000	508000000	975000000	1020000000	845000000	758000000	678000000	672000000	1300000000	1120000000	1110000000	1070000000	1330000000	1010000000	1990000000	1900000000	1780000000	2100000000	2100000000
PC(17:1/14:0)	984000000	1110000000	630000000	651000000	708000000	675000000	701000000	964000000	1450000000	1580000000	1780000000	2110000000	2730000000	1960000000	1800000000	2290000000	1280000000	2780000000	2080000000	1720000000	1630000000	3090000000	1820000000	2810000000	2200000000	2130000000	2070000000	4990000000
PC(17:1/16:0)	2890000000	3120000000	1970000000	2450000000	1810000000	2270000000	1050000000	1060000000	1950000000	2390000000	2080000000	2840000000	3620000000	3340000000	1970000000	2740000000	2440000000	2400000000	2070000000	2350000000	2050000000	4000000000	1760000000	4070000000	3320000000	3600000000	2810000000	5620000000
PC(17:1/16:1)	79100000	134000000	69700000	93000000	76100000	105000000	71800000	107000000	86000000	105000000	98200000	188000000	164000000	176000000	160000000	135000000	136000000	194000000	227000000	162000000	209000000	240000000	200000000	306000000	276000000	303000000	210000000	244000000
PC(17:1/18:1)	47700000	187000000	115000000	153000000	95000000	74100000	49900000	99600000	43000000	112000000	77300000	256000000	203000000	201000000	184000000	192000000	136000000	337000000	167000000	173000000	250000000	471000000	165000000	631000000	395000000	564000000	510000000	577000000
PC(18:0/13:0)	2810000000	2340000000	1390000000	2130000000	1280000000	2200000000	940000000	1110000000	810000000	1080000000	797000000	2600000000	2510000000	2550000000	2380000000	1940000000	2030000000	2910000000	2890000000	2150000000	2410000000	2760000000	2110000000	3920000000	4650000000	3960000000	4250000000	4720000000
PC(18:0/14:0)	15500000	14500000	14800000	18000000	21800000	16800000	22400000	19500000	260000000	16400000	18400000	27300000	17200000	29200000	29600000	29000000	28000000	29400000	29100000	38200000	23900000	36400000	35100000	36400000	57100000	42800000	61800000	63700000
PC(18:0/14:1)	118000000	55300000	102000000	120000000	109000000	120000000	102000000	42600000	107000000	111000000	107000000	165000000	144000000	139000000	131000000	117000000	65600000	162000000	159000000	141000000	147000000	147000000	123000000	161000000	168000000	177000000	175000000	182000000
PC(18:0/14:4)	14200000	17800000	7490000	8360000	4760000	6870000	7540000	16500000	30400000	27000000	22900000	139000000	69200000	55600000	95200000	58100000	40200000	162000000	95300000	116000000	82900000	298000000	134000000	174000000	341000000	261000000	227000000	282000000
PC(18:0/16:0)	80800000000	68300000000	41600000000	61900000000	36000000000	43200000000	25900000000	43200000000	29900000000	38900000000	38600000000	80000000000	78700000000	75100000000	68600000000	58200000000	58500000000	105000000000	99600000000	93400000000	91800000000	111000000000	84300000000	153000000000	169000000000	141000000000	146000000000	140000000000
PC(18:0/18:0)	58400000	58600000	53500000	58400000	55100000	45900000	47400000	44200000	50300000	45600000	39600000	74700000	66300000	61400000	62100000	55400000	47100000	80200000	97800000	80100000	82600000	81400000	71400000	169000000	146000000	167000000	221000000	142000000
PC(18:0/18:1)	145000000000	135000000000	83300000000	117000000000	82800000000	84200000000	38200000000	50500000000	38900000000	54200000000	50000000000	104000000000	106000000000	106000000000	91700000000	77400000000	85200000000	134000000000	131000000000	115000000000	118000000000	146000000000	103000000000	218000000000	195000000000	217000000000	259000000000	231000000000
PC(18:0/20:2)	1670000000	1390000000	752000000	1280000000	785000000	589000000	455000000	874000000	510000000	722000000	633000000	3670000000	3610000000	3150000000	2720000000	2420000000	2530000000	5180000000	4670000000	4600000000	4290000000	6030000000	3420000000	6370000000	7950000000	5140000000	4560000000	6390000000
PC(18:0/20:3)	4850000000	3140000000	3010000000	3620000000	2760000000	3030000000	1910000000	2010000000	2430000000	2780000000	2580000000	10600000000	9530000000	9720000000	9100000000	7640000000	8260000000	15400000000	12900000000	10200000000	11000000000	16200000000	9720000000	19200000000	25400000000	18700000000	19500000000	22600000000
PC(18:0/20:4)	10300000000	6310000000	4390000000	5810000000	4370000000	3610000000	2460000000	2400000000	1890000000	2920000000	2170000000	2180000000	1980000000	20700000000	2420000000	2610000000	12200000000	5550000000	6370000000	5610000000	5430000000	5270000000	5180000000	6260000000	4880000000	5180000000	4250000000	3550000000
PC(18:0/22:3)	411000000	350000000	189000000	326000000	192000000	122000000	76300000	127000000	97200000	144000000	132000000	372000000	342000000	337000000	325000000	264000000	285000000	594000000	419000000	473000000	510000000	535000000	406000000	1020000000	1020000000	810000000	888000000	1010000000
PC(18:0/22:4)	1190000000	989000000	536000000	682000000	596000000	405000000	260000000	415000000	353000000	471000000	474000000	2110000000	2240000000	1900000000	1670000000	1390000000	1530000000	3140000000	3030000000	3110000000	2850000000	4230000000	2340000000	6710000000	5290000000	4930000000	6270000000	7150000000
PC(18:0/22:5)	1670000000	1390000000	752000000	1280000000	785000000	589000000	452000000	874000000	510000000	722000000	633000000	3670000000	3610000000	3150000000	2720000000	2420000000	2530000000	5180000000	4720000000	4650000000	4330000000	6030000000	4100000000	6370000000	6290000000	5140000000	4560000000	6390000000
PC(18:0/22:6)	5920000000	5910000000	3060000000	5040000000	3340000000	3200000000	1720000000	2880000000	2250000000	2840000000	2420000000	22000000000	18400000000	20400000000	16500000000	15900000000	13000000000	25900000000	24400000000	22600000000	22900000000	28100000000	21100000000	36000000000	41100000000	34700000000	43800000000	54600000000
PC(18:0/24:2)	0	0	0	49700	0	0	2720	0	0	0	0	147000	64600	26900	74000	0	31700	80900	93100	64000	94600	2070	0	2040000	3130000	522000	2020000	2380000
PC(18:0p/14:0)	1430000000	1510000000	837000000	1100000000	865000000	785000000	585000000	876000000	847000000	705000000	850000000	1180000000	1320000000	1110000000	1070000000	1000000000	907000000	1690000000	1180000000	1240000000	1230000000	1560000000	1190000000	2220000000	2490000000	1720000000	1890000000	1770000000
PC(18:0p/16:0)	14400000000	14700000000	7790000000	11100000000	7120000000	6700000000	3970000000	5980000000	4610000000	6130000000	5670000000	8030000000	8130000000	6650000000	6320000000	5660000000	5500000000	10300000000	9760000000	9320000000	8050000000	12300000000	8680000000	16100000000	19300000000	14200000000	15600000000	15800000000
PC(18:1/13:0)	6200000000	5970000000	4220000000	6090000000	3410000000	3840000000	1200000000	1990000000	1600000000	2180000000	1650000000	3070000000	3060000000	3000000000	2470000000	2360000000	2320000000	2850000000	2790000000	2590000000	2660000000	2890000000	2470000000	3040000000	3050000000	2880000000	2870000000	2920000000
PC(18:1/18:1)	42500000000	49200000000	26700000000	39800000000	25700000000	25400000000	11100000000	18200000000	13700000000	17300000000	16400000000	33500000000	35000000000	29700000000	27800000000	25100000000	25700000000	44900000000	36800000000	37400000000	33200000000	48000000000	36100000000	60300000000	72700000000	52400000000	59000000000	67100000000
PC(18:1/20:4)	5190000000	6780000000	3950000000	4700000000	3320000000	3760000000	3330000000	4720000000	2980000000	3980000000	3340000000	15400000000	15000000000	14900000000	13400000000	13000000000	12500000000	18700000000	17700000000	17100000000	15400000000	19100000000	16800000000	22900000000	22000000000	20100000000	18200000000	20300000000
PC(18:1/21:0)	359000	784000	285000	441000	514000	370000	153000	152000	266000	171000	189000	680000	1010000	979000	500000	689000	522000	2310000	1560000	1920000	1540000	1690000	1560000	22200000	17500000	12100000	35200000	15100000
PC(18:1/21:1)	2910000	2610000	1950000	2070000	1830000	1220000	786000	958000	797000	663000	629000	2860000	2220000	2490000	1970000	1640000	1870000	3970000	3280000	4600000	4030000	3650000	4240000	13300000	14400000	10900000	22300000	12300000
PC(18:1/22:0)	23900000	19700000	7530000	6850000	8710000	6930000	7820000	19700000	11800000	16200000	8820000	30500000	31000000	23500000	19100000	21900000	14400000	63100000	45000000	41400000	39700000	58100000	42900000	553000000	793000000	355000000	1230000000	672000000
PC(18:1/22:1)	87700000	95000000	55700000	96700000	54400000	38000000	31000000	53100000	39300000	53400000	49100000	75100000	98300000	74300000	53700000	52500000	38600000	142000000	124000000	126000000	110000000	146000000	106000000	584000000	680000000	381000000	1050000000	642000000
PC(18:1/22:6)	4710000	6110000	2970000	4260000	2220000	3990000	2830000	3980000	2480000	3260000	2280000	17900000	15200000	17000000	15000000	14500000	16200000	22900000	22700000	30000000	19800000	23500000	19400000	33700000	32800000	29200000	33700000	36600000
PC(18:1/24:1)	9740000	14800000	1230000	6030000	2720000	2640000	4170000	12800000	5910000	9400000	9510000	12200000	9300000	8440000	6800000	9290000	7040000	18600000	12200000	5700000	13000000	21500000	13500000	143000000	199000000	93100000	565000000	178000000
PC(18:2/13:0)	268000000	382000000	213000000	254000000	172000000	150000000	150000000	333000000	252000000	293000000	216000000	650000000	552000000	502000000	412000000	409000000	305000000	801000000	611000000	827000000	632000000	818000000	734000000	953000000	962000000	773000000	888000000	891000000
PC(19:1/16:0)	2350000000	2060000000	1240000000	2030000000	1170000000	1420000000	671000000	833000000	620000000	701000000	595000000	1860000000	1830000000	1870000000	1630000000	1500000000	1480000000	1920000000	1910000000	1600000000	1610000000	1840000000	1380000000	2290000000	3150000000	3680000000	4840000000	3520000000
PC(20:0/11:1)	2980000000	2680000000	1800000000	2720000000	1680000000	1410000000	995000000	1110000000	835000000	1290000000	869000000	2410000000	2380000000	2240000000	2100000000	1920000000	1980000000	2030000000	2050000000	1420000000	2010000000	2220000000	1810000000	1950000000	2200000000	2200000000	2090000000	2100000000
PC(20:0/14:1)	179000000000	190000000000	126000000000	159000000000	129000000000	146000000000	104000000000	140000000000	121000000000	138000000000	142000000000	193000000000	190000000000	180000000000	176000000000	157000000000	163000000000	214000000000	208000000000	201000000000	180000000000	227000000000	197000000000	257000000000	260000000000	245000000000	256000000000	261000000000
PC(20:0/18:1)	532000000	439000000	227000000	391000000	216000000	195000000	123000000	208000000	171000000	261000000	241000000	336000000	349000000	322000000	284000000	238000000	252000000	539000000	408000000	435000000	379000000	597000000	402000000	2290000000	2750000000	1440000000	4840000000	2320000000
PC(20:0p/16:0)	154000000	133000000	70800000	85500000	64500000	77900000	48800000	82200000	70800000	98700000	90200000	128000000	144000000	117000000	96000000	84200000	91400000	289000000	179000000	193000000	174000000	254000000	149000000	645000000	446000000	409000000	825000000	630000000
PC(20:0p/18:0)	880000	1920000	858000	1030000	903000	459000	287000	116000	233000	240000	206000	1730000	1330000	1500000	1260000	1160000	1310000	3550000	3770000	3830000	3200000	3280000	2660000	32700000	47900000	33200000	86700000	50000000
PC(20:1/18:1)	11200000	20600000	12900000	17000000	14400000	13400000	12200000	10000000	11100000	6160000	12600000	16600000	11000000	14900000	15700000	14800000	14600000	18800000	17600000	19900000	15800000	17800000	16100000	26400000	27600000	25700000	28900000	26500000
PC(20:1p/18:0)	892000	1420000	815000	819000	706000	393000	179000	81200	19600	101000	44100	278000	607000	700000	259000	673000	521000	1400000	1080000	738000	1100000	1220000	1210000	10500000	13300000	9830000	75400000	9270000
PC(21:1/11:2)	21700000	18600000	6100000	7460000	6280000	11300000	33600000	74100000	196000000	291000000	321000000	841000000	1290000000	1140000000	583000000	860000000	608000000	1580000000	611000000	39700000	714000000	1500000000	850000000	1330000000	1260000000	997000000	960000000	1080000000
PC(22:4/13:0)	10400000000	4520000000	3740000000	7850000000	5410000000	6170000000	3090000000	4500000000	3800000000	6190000000	4220000000	21400000000	19300000000	34200000000	19300000000	17100000000	17100000000	25800000000	22000000000	14900000000	22600000000	28200000000	17400000000	26100000000	25800000000	25900000000	24500000000	24900000000
PC(22:6/13:0)	1410000000	1810000000	1080000000	1720000000	1160000000	1260000000	1010000000	2030000000	1210000000	1640000000	1070000000	6200000000	6470000000	6300000000	5660000000	5520000000	5390000000	7170000000	6550000000	6960000000	6530000000	8000000000	5420000000	6090000000	5900000000	5290000000	5180000000	7070000000
PC(24:1/12:2)	4570000000	3370000000	2610000000	2760000000	2580000000	2840000000	2030000000	2990000000	1890000000	2000000000	1760000000	7470000000	7170000000	7740000000	6710000000	5230000000	6260000000	8350000000	8210000000	6880000000	7810000000	8330000000	7590000000	11000000000	10800000000	11100000000	10100000000	11300000000
PC(29:0/12:3)	0	350000	0	15500	125000	20500	0	0	18900	111000	609000	224000	42600	2680	2480	686	38200	432000	132000	294000	181000	191000	220000	257000	165000	120000	44100	179000
PC(4:0/17:0)	58700000	65400000	39900000	51000000	52700000	37500000	27000000	41700000	37500000	35500000	24200000	19100000	30100000	25000000	29200000	37600000	42800000	41700000	39400000	28800000	34100000	33800000	35300000	30300000	32400000	37400000	33300000	24000000
PC(8:0e/10:1)	21500000	26500000	12300000	17600000	20700000	34700000	18800000	21400000	19700000	20900000	19000000	39700000	47100000	34000000	31900000	25200000	37800000	39900000	33400000	45500000	38800000	50500000	27100000	79400000	96300000	129000000	131000000	189000000
PE(10:0e/8:0)	106000000	81200000	67200000	83500000	38000000	84900000	3270000	119000000	53600000	106000000	141000000	69600000	109000000	95900000	76700000	74900000	80600000	111000000	3240000	99000000	73700000	102000000	2420000	334000000	254000000	412000000	29600000	17100000
PE(14:0/20:3)	12600000	19700000	15600000	699000	11000000	18500000	11600000	31700000	16700000	22600000	11100000	158000000	167000000	155000000	111000000	125000000	122000000	199000000	132000000	166000000	173000000	204000000	185000000	176000000	168000000	110000000	124000000	154000000
PE(14:0/20:4)	1040000	906000	565000	879000	572000	350000	271000	475000	299000	507000	284000	3010000	3740000	3170000	3660000	3240000	4130000	4080000	3890000	3680000	3600000	4030000	3600000	4830000	4700000	5750000	5240000	5800000
PE(14:0/22:6)	16600000	21200000	17100000	26400000	2300000	18700000	13500000	34800000	20700000	25900000	14400000	170000000	174000000	163000000	155000000	129000000	143000000	205000000	146000000	188000000	174000000	346000000	152000000	186000000	183000000	112000000	137000000	294000000
PE(14:0p/10:4)	4590000	5190000	3060000	2900000	3510000	1910000	301000	698000	910000	1160000	73800	905000	899000	750000	507000	346000	406000	693000	831000	539000	808000	1370000	647000	6520000	3920000	6330000	12000000	15000000
PE(16:0/14:0)	3230000	3290000	2030000	2220000	1890000	3470000	2300000	2720000	2000000	2000000	1990000	7250000	6010000	6550000	6030000	5080000	5330000	13100000	6680000	7660000	7010000	11300000	6630000	5900000	6760000	8090000	13500000	6090000
PE(16:0/16:0)	196000000	239000000	156000000	179000000	130000000	86100000	28900000	31500000	31000000	27400000	24800000	77000000	65200000	70900000	67400000	58300000	59900000	80100000	77500000	82300000	86100000	95600000	69500000	97000000	71400000	76500000	72000000	74600000
PE(16:0/16:1)	1300000000	1100000000	656000000	977000000	532000000	408000000	190000000	391000000	379000000	591000000	410000000	795000000	1140000000	1050000000	852000000	645000000	721000000	892000000	968000000	911000000	694000000	978000000	795000000	917000000	1020000000	974000000	725000000	1050000000
PE(16:0/18:1)	10000000000	9980000000	6840000000	10200000000	5650000000	5640000000	1960000000	2910000000	2160000000	3690000000	2820000000	7230000000	7140000000	7020000000	5990000000	5470000000	5320000000	6100000000	5840000000	6540000000	6680000000	7220000000	6420000000	6890000000	7070000000	5760000000	6790000000	7060000000
PE(16:0/18:2)	17400000	26800000	8550000	9110000	9450000	6790000	10900000	13400000	10900000	10900000	15000000	112000000	88300000	60900000	89100000	72700000	44000000	145000000	152000000	119000000	50100000	245000000	83800000	40400000	41800000	46900000	51100000	61100000
PE(16:0/20:1)	278000000	177000000	131000000	144000000	80500000	90000000	174000000	353000000	337000000	470000000	316000000	4500000000	1830000000	1310000000	2880000000	1570000000	987000000	5820000000	1500000000	1630000000	1520000000	24000000000	2470000000	7110000000	19600000000	19700000000	10000000000	22100000000
PE(16:0/20:3)	4160000000	3870000000	2600000000	5100000000	3030000000	3470000000	1870000000	3140000000	1960000000	2840000000	1750000000	12400000000	12600000000	12000000000	11400000000	11000000000	10800000000	13100000000	12300000000	11900000000	12300000000	13800000000	10700000000	11500000000	11200000000	10100000000	9650000000	12300000000
PE(16:0/20:4)	2370000000	2630000000	1450000000	2740000000	1240000000	990000000	738000000	1020000000	803000000	1120000000	649000000	6640000000	5550000000	7450000000	5570000000	5090000000	4480000000	6770000000	6940000000	6090000000	6170000000	7380000000	6100000000	5600000000	5990000000	5560000000	5960000000	5460000000
PE(16:0/20:5)	7840000	7830000	4240000	6430000	7220000	6060000	6470000	9320000	8830000	11300000	16800000	65200000	105000000	69000000	54400000	54000000	43500000	131000000	94700000	75900000	54900000	112000000	55300000	52900000	29000000	31300000	25100000	61500000
PE(16:0/22:4)	7900000000	2560000000	1670000000	3350000000	2470000000	3620000000	4130000000	7200000000	5060000000	3250000000	1980000000	25000000000	23300000000	24000000000	22800000000	24100000000	17500000000	21300000000	40600000000	34200000000	37800000000	46000000000	35000000000	37600000000	40700000000	32600000000	41900000000	42300000000
PE(16:0/22:5)	22500000	41300000	25900000	34100000	24200000	13400000	11600000	17200000	15600000	19100000	12000000	72500000	65300000	64100000	62200000	53000000	61700000	83800000	80200000	90000000	69400000	80400000	61600000	88200000	97100000	120000000	91600000	92700000
PE(16:0/22:6)	2860000000	3490000000	2160000000	3470000000	2080000000	2200000000	1020000000	2030000000	1210000000	1690000000	1120000000	6420000000	6570000000	6490000000	5810000000	5650000000	5540000000	7250000000	6730000000	6990000000	6600000000	8120000000	5550000000	6150000000	6040000000	5440000000	5190000000	7160000000
PE(16:0e/20:0)	686000	1030000	637000	912000	789000	340000	425000	441000	364000	382000	187000	1960000	1360000	896000	560000	1570000	578000	2010000	2130000	1730000	1410000	3150000	1710000	3520000	6390000	5520000	3910000	5300000
PE(16:0e/20:4)	7340000	13000000	7970000	9660000	6940000	4050000	2850000	3980000	3240000	4110000	1110000	30800000	26500000	26800000	24500000	22300000	24300000	32200000	32300000	35500000	31300000	31800000	24400000	40700000	46900000	40600000	41600000	44500000
PE(16:0p/16:0)	132000000	115000000	85500000	101000000	58300000	877000	413000	189000	213000	0	936000	4000000	2640000	3000000	4100000	5810000	724000	3780000	4520000	4030000	3640000	5060000	2070000	252000	702000	962000	1490000	1340000
PE(16:0p/18:1)	1450000000	1530000000	1000000000	1470000000	887000000	527000000	226000000	374000000	304000000	397000000	308000000	805000000	829000000	805000000	707000000	719000000	693000000	926000000	835000000	833000000	820000000	967000000	810000000	1510000000	1720000000	1100000000	1940000000	1490000000
PE(16:0p/20:0)	261000000	242000000	156000000	161000000	105000000	65400000	44000000	77600000	72200000	126000000	84400000	194000000	187000000	185000000	166000000	139000000	148000000	353000000	349000000	314000000	345000000	476000000	316000000	1390000000	1500000000	984000000	1830000000	1260000000
PE(16:0p/20:3)	6230000	11400000	6870000	3160000	2320000	1340000	1780000	3310000	1660000	1560000	1550000	14600000	11800000	11400000	9660000	10500000	8290000	21100000	18100000	18300000	20600000	15100000	15200000	28900000	31000000	23900000	28100000	26800000
PE(16:0p/20:4)	2970000000	3260000000	1930000000	3530000000	1690000000	849000000	327000000	551000000	377000000	643000000	427000000	2980000000	3160000000	3400000000	2040000000	2220000000	2340000000	2830000000	2520000000	2400000000	2470000000	2740000000	2440000000	2860000000	2830000000	2920000000	2320000000	2310000000
PE(16:0p/22:3)	711000000	255000000	293000000	272000000	132000000	115000000	26500000	34100000	26900000	54500000	42200000	497000000	550000000	597000000	471000000	430000000	440000000	647000000	682000000	515000000	613000000	703000000	529000000	1010000000	1040000000	1100000000	993000000	1190000000
PE(16:0p/22:4)	992000000	1300000000	858000000	1250000000	889000000	650000000	516000000	961000000	579000000	572000000	409000000	6640000000	5280000000	4910000000	4990000000	4050000000	3910000000	7760000000	6500000000	5570000000	5930000000	7250000000	5570000000	9780000000	12100000000	10800000000	9920000000	8810000000
PE(16:0p/22:5)	1750000000	1340000000	1160000000	1740000000	788000000	649000000	339000000	772000000	465000000	750000000	457000000	3150000000	4000000000	4020000000	2680000000	3150000000	3000000000	3320000000	3190000000	3190000000	3290000000	4970000000	3100000000	4820000000	4750000000	4630000000	4520000000	6550000000
PE(16:0p/22:6)	4820000000	4930000000	3710000000	6170000000	3400000000	2960000000	1390000000	2390000000	1350000000	2290000000	1280000000	10500000000	9190000000	9980000000	8390000000	8680000000	8210000000	11100000000	10600000000	10500000000	9800000000	11600000000	7710000000	11800000000	12500000000	10300000000	9930000000	10300000000
PE(16:1/16:1)	39800000	61600000	38200000	46300000	28200000	25900000	17200000	36000000	32400000	71400000	26800000	111000000	78900000	83100000	77400000	84400000	56100000	122000000	98400000	126000000	102000000	205000000	123000000	103000000	142000000	99400000	108000000	192000000
PE(16:1/18:1)	1300000000	1310000000	798000000	1300000000	629000000	509000000	310000000	544000000	539000000	851000000	581000000	1640000000	1790000000	1600000000	1230000000	1300000000	1090000000	2000000000	1300000000	1570000000	1510000000	2310000000	1450000000	2500000000	2330000000	2080000000	1880000000	2220000000
PE(16:1/20:3)	35500000	62600000	39500000	59900000	40700000	44900000	27200000	91100000	43700000	52300000	25300000	234000000	212000000	268000000	226000000	238000000	230000000	289000000	297000000	264000000	222000000	318000000	247000000	272000000	319000000	275000000	248000000	308000000
PE(16:1/20:4)	76800000	73100000	51300000	113000000	66200000	72900000	42900000	66400000	61200000	99800000	68900000	396000000	182000000	329000000	329000000	317000000	315000000	531000000	408000000	479000000	318000000	540000000	343000000	445000000	505000000	347000000	411000000	609000000
PE(16:1/22:5)	962000	1180000	456000	318000	828000	2090000	3610000	3280000	2210000	1230000	2390000	1800000	5940000	2460000	2240000	5710000	6950000	11000000	11600000	7900000	5230000	9390000	14800000	2290000	19900000	5820000	10400000	6240000
PE(16:1/22:6)	32100000	44400000	41600000	57700000	39200000	42400000	43800000	97300000	50000000	52400000	34300000	230000000	208000000	256000000	224000000	237000000	234000000	283000000	293000000	262000000	221000000	327000000	247000000	275000000	309000000	277000000	251000000	303000000
PE(18:0/16:0)	1300000000	1260000000	802000000	1210000000	558000000	373000000	164000000	272000000	217000000	252000000	161000000	287000000	377000000	418000000	303000000	281000000	277000000	352000000	351000000	319000000	369000000	362000000	305000000	425000000	435000000	462000000	330000000	425000000
PE(18:0/18:0)	3910000000	2650000000	2610000000	3040000000	1820000000	3360000000	1510000000	2290000000	1860000000	2380000000	1220000000	10500000000	9830000000	12500000000	8830000000	8980000000	7930000000	12500000000	11000000000	11100000000	9420000000	13700000000	9390000000	14400000000	15300000000	15800000000	12100000000	17900000000
PE(18:0/18:1)	19700000000	20100000000	12100000000	14200000000	8080000000	9260000000	5520000000	11600000000	8010000000	10600000000	7020000000	36100000000	41200000000	39900000000	28900000000	31400000000	27100000000	51400000000	46600000000	46100000000	46700000000	55400000000	44700000000	54900000000	56500000000	44700000000	46700000000	58900000000
PE(18:0/18:2)	1460000000	1820000000	1050000000	1660000000	404000000	752000000	271000000	348000000	477000000	607000000	777000000	1500000000	2650000000	1600000000	1320000000	1270000000	1250000000	3960000000	2290000000	1860000000	1440000000	3460000000	2050000000	1710000000	1240000000	1430000000	1270000000	1570000000
PE(18:0/20:0)	794000000	726000000	585000000	1040000000	569000000	430000000	200000000	340000000	255000000	344000000	273000000	1310000000	1330000000	1240000000	1410000000	1270000000	1300000000	1720000000	1740000000	1530000000	1500000000	2110000000	1390000000	2440000000	2560000000	2040000000	2050000000	2780000000
PE(18:0/20:1)	2070000000	1910000000	1170000000	2030000000	989000000	1030000000	411000000	948000000	471000000	611000000	284000000	3950000000	3570000000	5930000000	4280000000	3890000000	3160000000	5090000000	4930000000	5760000000	5420000000	6370000000	4160000000	7620000000	12300000000	9050000000	7230000000	8230000000
PE(18:0/20:2)	1330000000	1480000000	1020000000	1520000000	958000000	1140000000	529000000	1040000000	655000000	547000000	679000000	2420000000	2180000000	3330000000	2520000000	2900000000	2430000000	2570000000	2410000000	2020000000	2360000000	2810000000	4370000000	5790000000	5490000000	5690000000	6360000000	6930000000
PE(18:0/20:3)	9060000000	8950000000	6950000000	11800000000	5150000000	7700000000	2260000000	3750000000	2970000000	4020000000	2760000000	17100000000	16700000000	16900000000	15200000000	15900000000	16000000000	23000000000	21800000000	23400000000	22400000000	25500000000	19600000000	26300000000	29300000000	24600000000	23500000000	29700000000
PE(18:0/20:4)	8460000000	8290000000	5860000000	5120000000	2840000000	4380000000	2210000000	4370000000	3750000000	5720000000	3930000000	16500000000	20300000000	18300000000	13400000000	14900000000	12700000000	26500000000	20700000000	21500000000	22800000000	30200000000	22500000000	28500000000	24300000000	19400000000	20300000000	32300000000
PE(18:0/20:5)	356000000	460000000	144000000	268000000	197000000	262000000	213000000	229000000	297000000	418000000	372000000	884000000	1490000000	801000000	827000000	819000000	769000000	2730000000	1680000000	1540000000	1110000000	2190000000	1730000000	933000000	947000000	937000000	987000000	643000000
PE(18:0/21:0)	0	0	0	16200	0	0	19900	0	0	0	0	0	0	6390	0	8260	5520	17300	11200	24400	0	0	0	696000	337000	179000	4990000	5070000
PE(18:0/22:1)	187000000	221000000	124000000	188000000	116000000	69500000	50000000	91400000	56900000	92800000	41900000	621000000	504000000	542000000	497000000	458000000	399000000	935000000	831000000	954000000	855000000	954000000	752000000	1270000000	1410000000	1120000000	1110000000	1330000000
PE(18:0/22:2)	702000000	699000000	422000000	781000000	374000000	253000000	90300000	227000000	105000000	176000000	125000000	1210000000	1210000000	1330000000	869000000	547000000	539000000	1230000000	1300000000	1180000000	947000000	1530000000	652000000	1380000000	1560000000	1370000000	1240000000	1540000000
PE(18:0/22:3)	977000000	779000000	580000000	1130000000	556000000	481000000	217000000	419000000	283000000	495000000	306000000	1830000000	1780000000	1730000000	1290000000	1400000000	1510000000	2300000000	2050000000	1820000000	1970000000	2340000000	1580000000	2650000000	3210000000	2680000000	2290000000	3150000000
PE(18:0/22:4)	1550000000	2070000000	1290000000	2160000000	1140000000	954000000	398000000	819000000	555000000	745000000	498000000	3540000000	4030000000	3480000000	3270000000	3010000000	2880000000	5360000000	5590000000	5820000000	5240000000	6780000000	3920000000	7870000000	10500000000	6530000000	6890000000	8480000000
PE(18:0/22:5)	1970000000	2360000000	1120000000	1980000000	1330000000	1350000000	836000000	1230000000	1150000000	1320000000	901000000	5540000000	7690000000	7810000000	6300000000	6370000000	6190000000	10000000000	9530000000	5100000000	6570000000	11100000000	7520000000	8600000000	7130000000	7050000000	7840000000	10400000000
PE(18:0/22:6)	7270000000	6120000000	4350000000	7620000000	3960000000	5290000000	2030000000	2880000000	2260000000	3390000000	2250000000	14700000000	14200000000	12900000000	13100000000	11800000000	11800000000	17600000000	17900000000	17100000000	16200000000	19100000000	14600000000	18700000000	20900000000	17600000000	17000000000	20000000000
PE(18:0e/16:0)	101000000	92700000	54000000	86300000	45700000	16900000	2510000	3420000	3340000	6910000	5100000	1440000	1420000	5570000	494000	10700000	1120000	3340000	1440000	1040000	7010000	14200000	13200000	18800000	5110000	1500000	657000	2610000
PE(18:0e/18:1)	44800000	93000000	52700000	65000000	49400000	33100000	19300000	44300000	39300000	45500000	43800000	95400000	68400000	56100000	58200000	56500000	48000000	128000000	95800000	114000000	94200000	166000000	81800000	436000000	308000000	168000000	395000000	310000000
PE(18:0e/20:0)	26600	48000	47800	264000	35400	30000	0	19800	32000	22300	0	174000	152000	166000	102000	333000	134000	1070000	1020000	806000	1540000	876000	623000	8200000	7560000	5790000	11200000	7970000
PE(18:0e/20:1)	371000000	372000000	190000000	407000000	212000000	153000000	87200000	150000000	132000000	218000000	126000000	968000000	849000000	962000000	833000000	697000000	704000000	1230000000	1100000000	713000000	994000000	1680000000	897000000	1880000000	1750000000	1630000000	1520000000	2040000000
PE(18:0e/22:4)	14500000	9380000	21200000	16400000	11700000	3220000	3470000	3810000	3890000	5580000	4010000	36900000	39400000	3550000	2920000	4610000	4170000	45800000	10600000	11700000	49100000	16900000	41600000	51200000	55600000	53500000	45600000	57200000
PE(18:0p/16:0)	1600000000	1570000000	1030000000	1360000000	875000000	647000000	228000000	443000000	514000000	706000000	518000000	1210000000	1240000000	1090000000	1000000000	987000000	874000000	1560000000	1250000000	1040000000	1090000000	1850000000	1070000000	2560000000	2590000000	2350000000	2120000000	2740000000
PE(18:0p/18:1)	1000000000	991000000	651000000	786000000	472000000	524000000	287000000	566000000	411000000	462000000	333000000	1370000000	1270000000	1320000000	1260000000	1150000000	1080000000	1880000000	1990000000	1880000000	1790000000	2190000000	1740000000	4770000000	5460000000	3750000000	13500000000	4530000000
PE(18:0p/20:0)	24100000	27600000	13900000	25200000	14000000	11800000	5980000	10200000	8200000	16900000	8620000	31200000	31200000	29700000	24300000	22000000	24300000	85200000	60700000	39200000	50300000	99500000	43000000	609000000	390000000	375000000	602000000	636000000
PE(18:0p/20:1)	56100000	64100000	44100000	55700000	34800000	26700000	15700000	37900000	22700000	38200000	22600000	112000000	102000000	107000000	92300000	85600000	93400000	212000000	202000000	222000000	189000000	224000000	184000000	1220000000	1450000000	716000000	4130000000	1060000000
PE(18:0p/20:2)	137000000	150000000	92800000	55500000	118000000	44300000	25900000	42300000	51600000	86100000	52600000	238000000	223000000	233000000	200000000	134000000	159000000	322000000	300000000	357000000	233000000	441000000	245000000	890000000	626000000	652000000	2960000000	858000000
PE(18:0p/20:3)	352000000	577000000	353000000	498000000	408000000	195000000	140000000	170000000	210000000	334000000	217000000	518000000	1160000000	1040000000	369000000	785000000	698000000	784000000	801000000	834000000	1270000000	1970000000	679000000	2220000000	984000000	809000000	959000000	2380000000
PE(18:0p/20:4)	3350000000	3530000000	1970000000	2480000000	1440000000	1210000000	445000000	993000000	785000000	1250000000	807000000	4280000000	6280000000	6410000000	3630000000	4810000000	4430000000	5130000000	5590000000	4030000000	4820000000	9330000000	4740000000	7290000000	8330000000	9300000000	8740000000	13800000000
PE(18:0p/22:0)	22100	50600	21200	27400	6410	12000	10800	37800	20800	14000	20500	209000	123000	170000	76800	106000	58800	651000	506000	428000	303000	586000	226000	5390000	7240000	5740000	8950000	4690000
PE(18:0p/22:1)	143000000	86100000	61400000	16000000	56000000	29400000	17300000	72600000	33300000	54900000	41400000	216000000	341000000	339000000	194000000	201000000	160000000	600000000	545000000	580000000	511000000	682000000	500000000	1030000000	1420000000	719000000	1360000000	873000000
PE(18:0p/22:3)	754000000	736000000	391000000	703000000	300000000	304000000	168000000	387000000	261000000	430000000	250000000	1520000000	1690000000	1650000000	1120000000	978000000	1380000000	2400000000	1830000000	1890000000	2390000000	2480000000	1660000000	2890000000	2850000000	2770000000	2730000000	4040000000
PE(18:0p/22:4)	646000000	838000000	707000000	1280000000	293000000	437000000	341000000	361000000	499000000	734000000	513000000	3730000000	3430000000	3590000000	3240000000	3110000000	2640000000	6160000000	5820000000	5630000000	5720000000	8270000000	4480000000	9920000000	10900000000	7630000000	8480000000	9650000000
PE(18:0p/22:5)	1040000000	993000000	686000000	1230000000	632000000	542000000	236000000	317000000	370000000	624000000	388000000	2640000000	2620000000	2370000000	2610000000	1770000000	2400000000	3640000000	3280000000	2310000000	3310000000	4670000000	3070000000	4860000000	4930000000	5170000000	4510000000	6430000000
PE(18:0p/22:6)	3420000000	3400000000	2450000000	4320000000	2730000000	3370000000	1430000000	3250000000	1510000000	2520000000	1540000000	14400000000	13500000000	14400000000	13400000000	12100000000	11900000000	17200000000	16200000000	14800000000	15900000000	17300000000	13700000000	19300000000	20000000000	18300000000	17200000000	19800000000
PE(18:0p/24:1)	6120	32900	0	11000	727	4900	723	9910	2370	2280	1450	20700	73200	15100	9220	15000	14600	135000	106000	51400	72600	95900	138000	1320000	2280000	1300000	4070000	1040000
PE(18:1/18:1)	5130000000	5440000000	3290000000	5710000000	2920000000	2520000000	1020000000	1680000000	1380000000	1950000000	1340000000	4380000000	4950000000	5160000000	4240000000	4000000000	4010000000	5560000000	4870000000	4200000000	4710000000	5740000000	3920000000	7610000000	6810000000	7250000000	6690000000	7320000000
PE(18:1/18:2)	16400000	20700000	9700000	11200000	11800000	8030000	7360000	7300000	14800000	18200000	16300000	130000000	99800000	67800000	90700000	64000000	55600000	95500000	103000000	89500000	76800000	317000000	61200000	28500000	44900000	34900000	34100000	75800000
PE(18:1/20:3)	478000000	421000000	235000000	459000000	273000000	326000000	224000000	432000000	223000000	519000000	162000000	1440000000	1510000000	1590000000	1320000000	1380000000	1410000000	1880000000	1540000000	1460000000	1630000000	2030000000	1430000000	1660000000	1670000000	1430000000	1390000000	1940000000
PE(18:1/20:4)	1230000000	1270000000	865000000	1160000000	780000000	754000000	474000000	704000000	581000000	759000000	495000000	3670000000	3480000000	3300000000	3140000000	2780000000	2820000000	4030000000	3180000000	2790000000	3200000000	3960000000	2770000000	3410000000	3320000000	3140000000	2840000000	3330000000
PE(18:1/20:5)	61100000	59300000	40200000	42500000	38800000	30700000	42600000	59500000	77400000	71400000	82900000	506000000	558000000	460000000	346000000	350000000	287000000	715000000	578000000	556000000	534000000	800000000	586000000	231000000	251000000	176000000	302000000	305000000
PE(18:1/22:0)	518000	773000	594000	563000	407000	164000	138000	288000	205000	192000	159000	1130000	935000	1040000	796000	673000	736000	2210000	1940000	2250000	1950000	1910000	1440000	12400000	12700000	9170000	15400000	11100000
PE(18:1/22:4)	215000000	449000000	271000000	363000000	243000000	253000000	192000000	401000000	486000000	583000000	356000000	1530000000	1100000000	2560000000	1300000000	1200000000	1260000000	3340000000	1700000000	1710000000	1800000000	3800000000	1140000000	3240000000	1940000000	1630000000	1750000000	2040000000
PE(18:1/22:6)	1420000000	986000000	820000000	1670000000	764000000	1030000000	668000000	1380000000	965000000	1150000000	647000000	3610000000	3990000000	4020000000	3480000000	3980000000	3960000000	4610000000	4280000000	4290000000	3970000000	5560000000	4950000000	4600000000	4230000000	3860000000	3880000000	4330000000
PE(18:1/24:0)	331000	32400	0	0	0	1500	2150	782	123000	137000	106000	303000	464000	357000	294000	291000	188000	368000	241000	206000	245000	295000	280000	2200000	3480000	1840000	4230000	1670000
PE(18:1/24:1)	288000	406000	155000	198000	108000	147000	47800	116000	123000	120000	84300	640000	617000	594000	292000	450000	533000	585000	651000	777000	734000	689000	499000	2720000	2810000	1840000	5070000	2520000
PE(18:1p/14:0)	7400000	8310000	5210000	6310000	4340000	2440000	2270000	3250000	1980000	2510000	1660000	10400000	8610000	9060000	7700000	7620000	8570000	13500000	11400000	11000000	11300000	12900000	9570000	13600000	15500000	12400000	15200000	13800000
PE(18:1p/16:0)	1600000000	1390000000	985000000	1470000000	833000000	533000000	215000000	265000000	221000000	338000000	235000000	736000000	1100000000	1080000000	707000000	720000000	228000000	648000000	798000000	355000000	803000000	826000000	709000000	179000000	1220000000	1360000000	641000000	1280000000
PE(18:1p/16:1)	5430000	6930000	3570000	4860000	3160000	1740000	1700000	2010000	1410000	1570000	981000	7410000	6250000	6350000	5730000	5470000	6080000	8540000	8250000	8750000	9060000	7490000	6850000	12200000	13700000	10900000	18800000	11600000
PE(18:1p/18:1)	338000000	468000000	256000000	310000000	221000000	173000000	86100000	143000000	121000000	181000000	104000000	524000000	351000000	344000000	398000000	379000000	380000000	769000000	507000000	448000000	571000000	463000000	478000000	1330000000	1460000000	1000000000	3210000000	1300000000
PE(18:1p/20:1)	98600000	149000000	86800000	122000000	82500000	42500000	24300000	51900000	23200000	90100000	29100000	260000000	184000000	170000000	209000000	125000000	110000000	351000000	369000000	377000000	334000000	530000000	290000000	902000000	520000000	646000000	1910000000	807000000
PE(18:1p/20:4)	189000000	146000000	72400000	73800000	55700000	46300000	91900000	144000000	211000000	259000000	109000000	759000000	554000000	866000000	812000000	674000000	388000000	956000000	918000000	954000000	793000000	827000000	811000000	747000000	1410000000	494000000	1220000000	3300000000
PE(18:1p/21:0)	0	0	0	0	0	0	0	0	6300	0	0	10300	28500	11300	7150	0	0	67500	42900	77000	59200	60000	54500	1110000	1080000	620000	5800000	729000
PE(18:1p/22:1)	58300000	67400000	35600000	78800000	34000000	18000000	6050000	22400000	11100000	22900000	12300000	104000000	95500000	102000000	79300000	71600000	74100000	140000000	135000000	138000000	135000000	157000000	134000000	361000000	372000000	312000000	939000000	373000000
PE(18:1p/22:3)	557000000	318000000	230000000	374000000	206000000	220000000	44200000	14900000	58800000	109000000	69800000	1550000000	1560000000	1680000000	1440000000	1250000000	1380000000	2230000000	2060000000	1680000000	1920000000	2260000000	1600000000	3620000000	3620000000	3790000000	3300000000	4070000000
PE(18:1p/22:4)	12700000	19200000	9240000	13600000	9070000	5940000	5750000	9350000	7470000	9050000	5050000	59100000	31300000	55300000	50200000	42000000	47200000	73500000	74200000	88000000	73400000	73000000	57900000	113000000	147000000	110000000	76500000	71100000
PE(18:1p/22:5)	230000000	775000000	289000000	340000000	184000000	243000000	199000000	349000000	1090000000	1730000000	1040000000	1370000000	6660000000	6040000000	966000000	5280000000	4260000000	2000000000	3980000000	1830000000	1390000000	10200000000	1870000000	10800000000	4510000000	9740000000	2390000000	11600000000
PE(18:1p/22:6)	875000000	693000000	471000000	1170000000	519000000	429000000	190000000	278000000	225000000	364000000	201000000	1400000000	1430000000	1370000000	1130000000	1170000000	1170000000	1450000000	1470000000	1570000000	1310000000	2390000000	1410000000	1910000000	2490000000	1630000000	1400000000	2420000000
PE(18:1p/23:1)	30400	40300	51600	52800	5390	18600	0	292	0	0	0	16300	11800	9750	14500	14900	18000	17300	17200	10600	18800	15900	13800	175000	125000	68600	3270000	134000
PE(18:1p/24:1)	162000	343000	283000	261000	111000	27700	65400	26300	20700	21800	1060	348000	327000	828000	311000	767000	724000	1320000	894000	798000	815000	1280000	799000	3870000	3930000	2170000	11600000	3130000
PE(18:1p/24:2)	34900000	30800000	17000000	32700000	11600000	3740000	5590000	15200000	5750000	6770000	3510000	104000000	53800000	78900000	60400000	89400000	55400000	178000000	157000000	165000000	149000000	174000000	44000000	292000000	173000000	181000000	192000000	264000000
PE(18:2/22:6)	473000	948	81600	172000	0	193000	21200	244000	162000	219000	215000	732000	1720000	2510000	1470000	2880000	3280000	1210000	1800000	14000	1780000	2340000	2000000	2960000	4400000	3280000	3300000	2780000
PE(18:2p/22:6)	4720000	2650000	2180000	4320000	1320000	333000	571000	741000	1490000	2620000	1740000	2390000	5250000	5170000	4940000	3650000	5210000	6640000	7990000	7680000	4200000	5690000	5440000	7710000	9350000	4960000	8590000	8660000
PE(20:0e/22:4)	800000	2430000	1260000	2870000	1260000	669000	511000	1170000	713000	837000	411000	10100000	9670000	9030000	2220000	6360000	6180000	12600000	11100000	13200000	8920000	4620000	9960000	15300000	17400000	14700000	15100000	14100000
PE(20:0p/22:4)	138000000	127000000	60600000	84500000	53200000	33400000	18400000	44400000	35300000	71900000	38500000	208000000	205000000	255000000	151000000	194000000	149000000	570000000	344000000	358000000	421000000	458000000	336000000	667000000	591000000	565000000	843000000	588000000
PE(20:0p/22:5)	348000000	390000000	208000000	320000000	216000000	101000000	74900000	174000000	109000000	148000000	89100000	974000000	974000000	994000000	662000000	724000000	694000000	1410000000	1380000000	1430000000	1320000000	1610000000	1090000000	1780000000	2150000000	1500000000	1450000000	2000000000
PE(20:0p/22:6)	108000000	102000000	59400000	89900000	46000000	40000000	28900000	82900000	50600000	112000000	38600000	154000000	266000000	185000000	148000000	180000000	364000000	236000000	207000000	233000000	508000000	620000000	170000000	762000000	755000000	715000000	560000000	813000000
PE(20:1/18:1)	601000000	672000000	412000000	737000000	503000000	564000000	350000000	420000000	498000000	788000000	495000000	3440000000	3160000000	3250000000	3070000000	2650000000	1810000000	3620000000	3300000000	2190000000	3540000000	4450000000	1120000000	4220000000	3740000000	3750000000	2970000000	4930000000
PE(25:1/11:4)	14200000	14300000	6530000	7400000	9820000	7980000	8620000	8350000	14500000	18400000	24000000	101000000	69200000	55800000	86500000	47100000	68300000	197000000	136000000	67700000	38600000	233000000	80500000	70900000	52900000	34100000	41600000	75900000
PE(26:0/10:4)	20800000	19500000	13300000	9790000	10800000	15600000	20100000	27900000	3680000	34500000	33000000	166000000	259000000	190000000	118000000	169000000	166000000	391000000	354000000	152000000	32500000	714000000	360000000	222000000	164000000	164000000	156000000	97400000
PE(32:1/20:4)	6180000	6570000	1970000	3610000	2920000	2130000	1760000	2380000	1340000	1460000	1160000	1110000	872000	1140000	888000	937000	938000	1720000	849000	982000	758000	480000	519000	2310000	3150000	3930000	4940000	4030000
PE(32:1/22:6)	10700000	17200000	4130000	6640000	8290000	16000000	5290000	8170000	6900000	4970000	3680000	3820000	2540000	4140000	3360000	3250000	3310000	3190000	2560000	2790000	2620000	1860000	1600000	5280000	9910000	9680000	11400000	8650000
PE(8:0e/8:0)	81800000	69700000	43300000	92200000	61700000	98500000	51500000	92000000	57800000	83200000	64300000	45200000	36200000	38000000	39600000	34600000	31900000	45700000	42000000	43500000	40800000	62900000	45200000	159000000	206000000	255000000	247000000	278000000
PEt(15:0/14:0)	21800000	38100000	24100000	43500000	26200000	32200000	12800000	21800000	8160000	19900000	14400000	53500000	52100000	43300000	43900000	39100000	47000000	25900000	32600000	37500000	14900000	28800000	21800000	13400000	18100000	11900000	16600000	23400000
PEt(16:0/14:0)	1700000	2680000	2020000	1770000	1720000	4430000	3850000	3860000	3450000	2820000	2980000	8920000	8420000	9110000	8450000	7920000	7320000	8790000	8640000	8930000	6790000	8370000	7470000	9590000	9450000	10300000	15100000	11400000
PEt(16:0/16:1)	14000000	16000000	13700000	12400000	12600000	36100000	35500000	30500000	28800000	23200000	24900000	46500000	62300000	42800000	55100000	52300000	41400000	55100000	55100000	55500000	47600000	51500000	41300000	53600000	68000000	64700000	121000000	56700000
PEt(16:0/17:0)	1250000000	1360000000	1540000000	1810000000	1500000000	2870000000	2330000000	2810000000	2890000000	2750000000	2630000000	2970000000	2740000000	3480000000	2320000000	2350000000	2900000000	2360000000	1950000000	1990000000	1800000000	2360000000	2270000000	2110000000	2170000000	1210000000	1390000000	1150000000
PEt(16:0/18:1)	4680000	6140000	4720000	5090000	3710000	6940000	8180000	6770000	4390000	3450000	4210000	4090000	3550000	3800000	2840000	1110000	2320000	4090000	3990000	3630000	2990000	2910000	3250000	6970000	7160000	6280000	39300000	11500000
PEt(16:0/20:4)	5900000	6320000	5430000	5430000	4450000	11100000	11500000	9320000	6850000	5990000	6970000	17400000	22100000	22000000	19800000	19100000	18700000	22300000	21600000	20300000	20400000	21300000	16800000	21100000	16800000	19000000	33300000	24500000
PEt(16:0/22:6)	5280000	8630000	7520000	5250000	5730000	15700000	23700000	15200000	9200000	8110000	10700000	13900000	12300000	17100000	17700000	12200000	13300000	13900000	19600000	11800000	12000000	12100000	9620000	19600000	40500000	46900000	66300000	33300000
PEt(16:1/14:0)	595000	1440000	1130000	922000	822000	5290000	5170000	4920000	4020000	3880000	4320000	12200000	13300000	13200000	12400000	13600000	11000000	11600000	11400000	11600000	10500000	10800000	9000000	9050000	10500000	9660000	10500000	10200000
PEt(16:1/18:1)	1820000	1080000	1320000	402000	665000	2510000	5080000	2150000	1440000	1150000	1350000	2050000	3410000	3310000	2730000	3690000	2240000	6040000	2990000	2920000	2840000	4580000	2910000	4470000	6760000	6800000	19300000	8120000
PEt(18:0/19:0)	1900000000	2290000000	2530000000	2730000000	2520000000	2920000000	1530000000	1480000000	1180000000	1670000000	1410000000	2500000000	1880000000	3110000000	2120000000	1550000000	1670000000	1490000000	1610000000	2320000000	1520000000	1750000000	2060000000	968000000	1400000000	848000000	1110000000	1040000000
PEt(18:4/18:0)	5990000	6270000	5390000	4570000	4460000	11400000	11600000	10900000	7110000	5970000	6980000	19000000	16900000	22900000	19900000	18800000	13500000	22300000	21900000	18700000	19900000	26400000	17600000	19700000	28100000	21200000	43300000	24100000
PG(16:0/18:1)	70900000	94800000	57900000	74800000	57700000	54000000	38400000	46300000	55500000	50300000	40900000	290000000	253000000	264000000	237000000	227000000	233000000	302000000	295000000	345000000	342000000	305000000	237000000	382000000	415000000	386000000	358000000	374000000
PG(22:6/22:6)	119000000	65200000	49000000	66300000	31500000	59000000	57000000	111000000	61000000	112000000	50700000	308000000	388000000	379000000	279000000	303000000	291000000	737000000	646000000	744000000	557000000	920000000	617000000	932000000	1360000000	859000000	1010000000	1030000000
PI(16:0/18:1)	50400000	93800000	57000000	66200000	57400000	59800000	51700000	71100000	47500000	43100000	36000000	203000000	185000000	193000000	190000000	148000000	163000000	262000000	203000000	291000000	212000000	234000000	258000000	356000000	395000000	343000000	321000000	322000000
PI(16:0/18:2)	2310000	1920000	934000	961000	244000	563000	680000	710000	836000	778000	736000	1440000	1860000	1520000	1340000	1140000	1320000	1550000	1430000	1480000	1800000	1770000	1700000	1400000	4180000	3900000	2330000	2060000
PI(16:0/20:3)	9270000	11600000	7210000	5410000	6880000	6000000	8790000	15800000	12400000	14000000	11300000	57000000	50100000	46500000	58700000	31900000	46300000	105000000	58100000	71000000	57100000	91800000	62600000	132000000	133000000	93300000	103000000	104000000
PI(16:0/20:4)	373000000	404000000	241000000	344000000	246000000	219000000	92200000	77200000	114000000	145000000	148000000	291000000	648000000	649000000	448000000	468000000	439000000	733000000	265000000	375000000	456000000	498000000	315000000	667000000	442000000	694000000	525000000	798000000
PI(16:0/20:5)	190000	207000	45700	523000	236000	345000	431000	530000	325000	346000	302000	1990000	1970000	1600000	1700000	1840000	1510000	3090000	2190000	2340000	1900000	2160000	1630000	2110000	7990000	4500000	3920000	3390000
PI(16:0/22:6)	1050000	999000	641000	985000	583000	28700	866	46900	25800	53900	704	220000	690000	747000	221000	480000	342000	1410000	1320000	2200000	2560000	3280000	2760000	2860000	1840000	918000	1370000	4710000
PI(16:1/20:4)	477000	708000	383000	523000	236000	320000	414000	546000	254000	361000	302000	2650000	2590000	2480000	2520000	2070000	2150000	4980000	3280000	4260000	3870000	3560000	2400000	3810000	7990000	6040000	5770000	5360000
PI(18:0/18:1)	1290000000	1530000000	946000000	1320000000	989000000	614000000	294000000	415000000	276000000	335000000	211000000	1180000000	1120000000	1210000000	963000000	804000000	773000000	1640000000	1340000000	1540000000	1200000000	1760000000	1390000000	1820000000	2630000000	1810000000	2050000000	1620000000
PI(18:0/20:3)	10300000	9770000	10600000	13700000	1940000	409000	664000	678000	1380000	73500	3790000	694000	601000	817000	4650000	408000	519000	6760000	6810000	7140000	5900000	7160000	2130000	6180000	8920000	7220000	7910000	8800000
PI(18:0/20:4)	1720000000	2090000000	1140000000	1670000000	1160000000	682000000	355000000	437000000	352000000	471000000	724000000	1440000000	2460000000	2180000000	1400000000	1610000000	1330000000	2250000000	1580000000	1800000000	1750000000	2240000000	1480000000	3460000000	3740000000	2840000000	2530000000	4280000000
PI(18:0/20:5)	50800000	92700000	64900000	60300000	54400000	64400000	45900000	73600000	40700000	45600000	26500000	101000000	75300000	86000000	70200000	73600000	72200000	140000000	115000000	110000000	102000000	144000000	106000000	147000000	284000000	160000000	180000000	166000000
PI(18:0/22:6)	2020000	2470000	1310000	1530000	1130000	1130000	744000	862000	579000	564000	523000	4210000	3810000	4330000	3660000	3960000	3960000	7880000	5740000	6110000	6270000	6230000	5420000	5810000	8800000	7650000	9440000	7390000
PI(18:0/23:1)	29300000	42600000	35300000	31300000	32800000	26800000	15100000	8900000	14200000	16500000	18800000	6440000	5650000	2680000	7760000	4090000	2790000	17900000	21100000	22600000	19200000	18200000	18300000	2050000	3330000	4900000	2500000	2070000
PI(18:1/18:1)	276000000	275000000	166000000	154000000	70100000	155000000	119000000	231000000	196000000	258000000	195000000	703000000	962000000	761000000	542000000	705000000	514000000	1220000000	853000000	1030000000	815000000	1620000000	949000000	1440000000	1870000000	1370000000	1330000000	2260000000
PI(18:1/20:4)	135000000	188000000	39900000	124000000	73600000	96300000	96500000	148000000	211000000	273000000	253000000	622000000	935000000	834000000	510000000	652000000	546000000	1080000000	696000000	880000000	349000000	1550000000	713000000	1300000000	1630000000	1180000000	1070000000	1700000000
PI(18:2/20:4)	1040000	1830000	841000	1010000	838000	1150000	996000	1220000	657000	582000	365000	5460000	3030000	5320000	3870000	3920000	4190000	8270000	9240000	11600000	8330000	9110000	4710000	12800000	25800000	13900000	12900000	16900000
PI(20:4/20:4)	119000	237000	135000	120000	58500	188000	117000	192000	97200	124000	93200	1600000	1480000	1470000	1330000	1130000	1430000	3050000	2450000	3110000	2660000	3080000	2240000	3220000	5170000	4820000	5200000	3800000
PIP(18:0/17:0)	1040000	1210000	822000	914000	2100000	1240000	820000	1370000	757000	693000	377000	53500	49600	57600	81200	84700	44500	228000	68300	106000	686000	225000	53000	1110000	986000	2230000	3760000	2040000
PMe(15:0/16:0)	2780000	4100000	2510000	3090000	3390000	7550000	7100000	6770000	6110000	5070000	5410000	16200000	7310000	14800000	12600000	12600000	10900000	15500000	15600000	13800000	11600000	13900000	12900000	16600000	18600000	18900000	27300000	21400000
PMe(15:0/16:1)	606000	1440000	730000	922000	1080000	5350000	5160000	4980000	4180000	3890000	4330000	14300000	13600000	10300000	12500000	11600000	6900000	11900000	11300000	11700000	9890000	11400000	9110000	9340000	10400000	9660000	10700000	9980000
PMe(15:0/18:1)	6730000	10400000	8430000	6440000	6720000	21900000	23000000	17200000	16200000	14000000	15000000	38700000	40200000	40500000	33400000	33800000	33400000	35400000	34100000	38900000	32000000	33400000	28100000	41600000	54600000	50700000	84600000	51300000
PMe(15:0/20:4)	152000	166000	150000	173000	130000	1380000	1350000	1400000	180000	686000	577000	8520000	8440000	9060000	7370000	6640000	6740000	8980000	8270000	7970000	7240000	7630000	9570000	7170000	11400000	8070000	14400000	7640000
PMe(17:0/18:1)	4680000	6140000	4720000	5090000	3710000	6940000	8180000	6770000	4390000	3450000	4210000	4090000	3550000	3800000	2840000	1110000	2320000	4090000	3990000	3630000	2990000	2910000	3250000	6970000	7160000	6280000	39300000	11500000
PMe(17:0/20:4)	5450000	7330000	5630000	5460000	4530000	11700000	11800000	9840000	7480000	5750000	7270000	21300000	23000000	22800000	21000000	19900000	19500000	22900000	22600000	19700000	21300000	22400000	18500000	22300000	32200000	28100000	40200000	25200000
PMe(17:0/22:6)	3660000	6620000	7510000	6170000	5720000	15600000	23900000	15200000	10600000	7990000	8230000	15900000	12100000	11900000	18400000	16900000	18600000	13800000	12900000	11800000	11800000	12000000	10100000	19600000	39400000	28400000	55700000	33300000
PMe(17:1/18:1)	935000	1060000	2020000	332000	665000	2040000	4160000	1760000	1320000	971000	1620000	1560000	1440000	3310000	3000000	2500000	1060000	3060000	2860000	2430000	2090000	2690000	2190000	4290000	6390000	4400000	18500000	7310000
PMe(18:0/16:0)	247000000	297000000	289000000	343000000	255000000	1300000000	689000000	801000000	838000000	1040000000	1040000000	1130000000	1020000000	1320000000	907000000	777000000	1040000000	824000000	772000000	762000000	724000000	639000000	588000000	523000000	440000000	392000000	404000000	350000000
PMe(18:0/20:0)	1650000000	1990000000	2180000000	2360000000	2230000000	2190000000	1570000000	1530000000	1530000000	1720000000	2630000000	2140000000	3380000000	3070000000	1880000000	2780000000	2670000000	2410000000	1450000000	1550000000	1510000000	3380000000	2120000000	1640000000	1470000000	898000000	1150000000	1120000000
PS(10:0e/8:0)	8260000	6140000	5100000	6390000	3030000	930000	83400	8840000	5750000	5930000	7830000	1710000	586000	877000	2050000	702000	1030000	2070000	708000	508000	272000	290000	1900000	4430000	1330000	14100000	13100000	12800000
PS(16:0/16:0)	4650000	3980000	399000	164000	88300	2270000	2770000	2880000	4270000	4700000	3670000	4470000	6180000	4050000	5710000	4140000	3490000	8270000	6680000	5100000	5480000	6730000	4870000	7800000	13000000	9730000	7140000	9510000
PS(16:0/16:1)	104000000	95800000	71600000	69400000	52600000	79000000	49000000	96200000	90700000	120000000	86600000	150000000	298000000	271000000	131000000	222000000	168000000	222000000	156000000	209000000	185000000	237000000	169000000	131000000	291000000	153000000	144000000	268000000
PS(16:0/18:1)	1610000000	1560000000	901000000	1170000000	643000000	780000000	532000000	721000000	563000000	775000000	603000000	1550000000	1410000000	1330000000	1210000000	1260000000	994000000	1770000000	1660000000	1610000000	1600000000	2000000000	1450000000	2220000000	3150000000	2380000000	2520000000	2770000000
PS(16:0/20:3)	256000000	234000000	155000000	260000000	122000000	154000000	94400000	167000000	118000000	150000000	93500000	896000000	906000000	973000000	721000000	707000000	592000000	1060000000	960000000	873000000	982000000	1110000000	799000000	932000000	1110000000	854000000	852000000	919000000
PS(16:0/20:4)	91700000	88300000	43900000	54000000	43700000	50200000	43000000	60200000	86400000	77100000	66600000	326000000	281000000	257000000	195000000	207000000	165000000	391000000	267000000	231000000	190000000	393000000	227000000	227000000	454000000	347000000	334000000	615000000
PS(16:0/22:6)	495000000	466000000	314000000	433000000	246000000	285000000	167000000	232000000	164000000	272000000	186000000	1560000000	1600000000	1700000000	1520000000	1400000000	1190000000	1650000000	1870000000	1640000000	1540000000	1810000000	1270000000	1560000000	1970000000	1350000000	1310000000	1860000000
PS(16:1/18:1)	183000000	164000000	71600000	90300000	45600000	60700000	33800000	82400000	40000000	84400000	45900000	140000000	159000000	107000000	112000000	103000000	85800000	209000000	186000000	188000000	178000000	179000000	172000000	367000000	299000000	244000000	222000000	209000000
PS(18:0/18:1)	7080000000	7220000000	5420000000	6600000000	4420000000	3200000000	1900000000	2820000000	2220000000	2500000000	2360000000	4270000000	4280000000	4190000000	3900000000	3720000000	3440000000	5040000000	4990000000	4760000000	4860000000	5310000000	4310000000	5370000000	6790000000	5630000000	7230000000	6420000000
PS(18:0/20:1)	1050000000	1010000000	654000000	883000000	652000000	623000000	422000000	740000000	562000000	709000000	508000000	1720000000	1580000000	1580000000	1540000000	1360000000	1330000000	2160000000	2220000000	2310000000	2150000000	2570000000	1870000000	2450000000	2610000000	2300000000	2090000000	3390000000
PS(18:0/20:2)	1580000000	1770000000	1280000000	1910000000	1280000000	1440000000	981000000	1270000000	1040000000	1270000000	995000000	4920000000	4650000000	4320000000	4450000000	4030000000	3850000000	5550000000	5650000000	4810000000	6290000000	6170000000	4370000000	5510000000	6250000000	6080000000	4390000000	6770000000
PS(18:0/20:3)	9850000000	10500000000	7150000000	9500000000	7140000000	11400000000	7120000000	10800000000	8720000000	10500000000	8290000000	37300000000	35600000000	35600000000	34300000000	31800000000	30400000000	44100000000	43900000000	44100000000	43900000000	47000000000	38600000000	44600000000	49300000000	43400000000	40000000000	48000000000
PS(18:0/20:4)	1890000000	1600000000	966000000	1530000000	928000000	822000000	714000000	868000000	764000000	923000000	811000000	2550000000	2640000000	2650000000	2010000000	1980000000	1710000000	3250000000	2330000000	2410000000	2570000000	4110000000	2580000000	2120000000	3200000000	2790000000	2260000000	3820000000
PS(18:0/22:2)	369000000	293000000	341000000	479000000	274000000	149000000	69900000	63900000	72200000	75900000	73600000	419000000	285000000	422000000	307000000	290000000	257000000	345000000	292000000	267000000	329000000	489000000	260000000	274000000	331000000	267000000	226000000	559000000
PS(18:0/22:3)	242000000	191000000	196000000	260000000	151000000	110000000	59400000	100000000	56000000	57100000	48100000	151000000	139000000	135000000	160000000	121000000	146000000	186000000	173000000	214000000	191000000	206000000	140000000	163000000	233000000	159000000	167000000	229000000
PS(18:0/22:4)	1920000000	1950000000	1190000000	1710000000	1090000000	977000000	683000000	1040000000	804000000	1100000000	855000000	3140000000	2930000000	2920000000	2800000000	2510000000	2460000000	3620000000	3520000000	3170000000	3490000000	4360000000	3020000000	4170000000	4970000000	4450000000	3660000000	5560000000
PS(18:0/22:5)	1480000000	1310000000	1010000000	1330000000	1030000000	1210000000	827000000	1100000000	1290000000	1440000000	1190000000	5260000000	4870000000	4250000000	4100000000	3940000000	3690000000	5700000000	5950000000	5590000000	5880000000	6380000000	4610000000	5380000000	6960000000	5210000000	4670000000	5370000000
PS(18:0/22:6)	6030000000	6740000000	5240000000	7130000000	5520000000	8600000000	4660000000	5700000000	4900000000	6330000000	5130000000	21500000000	21200000000	24100000000	20500000000	20700000000	19400000000	25200000000	25100000000	22700000000	27700000000	29200000000	22800000000	24400000000	29400000000	27900000000	24000000000	28300000000
PS(18:1/18:1)	291000000	276000000	222000000	221000000	160000000	186000000	159000000	221000000	279000000	356000000	350000000	307000000	468000000	365000000	209000000	289000000	176000000	675000000	488000000	335000000	414000000	880000000	421000000	1510000000	1780000000	1590000000	1640000000	1580000000
PS(18:1/20:3)	124000000	73300000	51300000	94700000	33200000	81800000	60100000	105000000	88600000	136000000	78700000	377000000	413000000	388000000	335000000	333000000	318000000	679000000	640000000	694000000	558000000	918000000	557000000	825000000	1120000000	763000000	934000000	1090000000
PS(18:1/20:4)	1420000	5260000	1220000	1200000	983000	1760000	1660000	3220000	1940000	2370000	1530000	19200000	16600000	16900000	14900000	13500000	13300000	21600000	20600000	22900000	22000000	19600000	20500000	19500000	27100000	25600000	25000000	27600000
PS(18:1/22:0)	20900000	16500000	10100000	17500000	8210000	8260000	4250000	7280000	4370000	6530000	2610000	13400000	6440000	18800000	5910000	5230000	7420000	38100000	34100000	35700000	32300000	43900000	27300000	279000000	426000000	201000000	618000000	385000000
PS(18:1/22:6)	119000000	85200000	46800000	68400000	51500000	59900000	72000000	142000000	97700000	127000000	81800000	409000000	344000000	357000000	305000000	309000000	273000000	702000000	703000000	761000000	617000000	849000000	713000000	873000000	1180000000	670000000	1000000000	1180000000
PS(18:1/23:0)	401000	813000	370000	2490000	2370000	462000	334000	123000	664000	539000	666000	1220000	1340000	1200000	913000	751000	373000	1780000	1760000	1790000	719000	678000	1610000	2450000	3990000	2290000	11100000	1590000
PS(18:1/24:0)	10500000	5630000	2480000	2850000	908000	316000	80100	4880000	695000	1040000	525000	791000	1100000	1400000	872000	1010000	941000	5740000	3810000	3540000	867000	4550000	5260000	68400000	103000000	53800000	202000000	114000000
PS(18:1/24:1)	1550000	1800000	1290000	1250000	874000	621000	330000	296000	419000	406000	320000	885000	1010000	866000	314000	210000	518000	1350000	1830000	1710000	1600000	2420000	1380000	10100000	12400000	8070000	31600000	8700000
PS(19:0/20:4)	9780000	11300000	6160000	6930000	1370000	6270000	6440000	8850000	821000	1500000	1190000	4700000	7770000	4830000	5150000	4010000	3200000	6010000	6390000	6700000	7020000	6950000	5220000	42300000	51100000	56100000	60800000	52300000
PS(20:1/22:6)	120000000	71900000	50700000	69800000	32900000	59800000	57000000	123000000	112000000	219000000	101000000	598000000	759000000	688000000	435000000	558000000	510000000	1370000000	752000000	881000000	559000000	1710000000	619000000	1690000000	2600000000	1640000000	1700000000	1820000000
PS(20:4/22:6)	273000	175000	230000	234000	102000	252000	264000	491000	389000	913000	400000	4030000	25600000	4820000	3950000	15800000	8260000	9510000	7110000	9200000	5480000	103000000	8740000	8550000	31700000	16300000	9980000	164000000
PS(22:4/22:6)	240000000	167000000	125000000	199000000	70900000	121000000	96800000	155000000	106000000	156000000	68000000	662000000	1050000000	968000000	558000000	729000000	758000000	1290000000	1220000000	1340000000	975000000	2290000000	1160000000	1490000000	2280000000	1570000000	1550000000	2910000000
PS(22:5/22:6)	163000	271000	171000	207000	86000	261000	71100	688000	204000	383000	105000	3230000	3550000	3830000	2580000	2750000	2930000	7260000	7140000	9240000	4450000	15300000	5270000	14700000	12200000	9310000	16700000	12200000
PS(22:6/22:6)	10800000	10000000	5890000	8630000	1950000	11800000	16600000	42900000	17000000	50000000	11900000	116000000	162000000	164000000	95000000	122000000	125000000	380000000	321000000	253000000	220000000	631000000	393000000	740000000	1050000000	551000000	626000000	869000000
PS(28:0/10:4)	6750000	12200000	9150000	6840000	9960000	7770000	4730000	4740000	4930000	5580000	6340000	15400000	14200000	15300000	21600000	19300000	14900000	30300000	23400000	19000000	22300000	25400000	23300000	15500000	16900000	13700000	12000000	15400000
PS(6:0/18:0)	2900000	1490000	939000	3580000	1500000	747000	304000	549000	2440000	624000	404000	2360	74100	89000	89000	94100	277000	74600	261000	123000	3070	110000	92200	3620000	3810000	7410000	3580000	6670000
PS(6:0/19:0)	1570000	2420000	1070000	737000	337000	815000	299000	868000	284000	437000	607000	137000	151000	0	0	57000	0	2140	1910	0	67900	85600	0	1540000	1600000	3650000	4950000	3510000
SM(d17:0+pO/16:0)	2420000	1310000	0	4150	7450	142000	332000	129000	2170000	2240000	2120000	4430000	4680000	3530000	3720000	3540000	2720000	7940000	8170000	7920000	7280000	8070000	6840000	17400000	21400000	21100000	32700000	20800000
SM(d17:0/16:1)	40900000	31900000	30800000	46700000	19700000	49400000	36400000	16100000	32800000	33600000	31800000	77000000	53800000	64800000	58500000	51700000	56400000	65300000	63500000	42400000	60600000	59700000	44300000	66100000	71500000	73500000	80400000	82400000
SM(d18:0/23:1)	18000000	12300000	4050000	10700000	1310000	6470000	6090000	10400000	10500000	13600000	12500000	24600000	27300000	29400000	16800000	12500000	16300000	41700000	37500000	44800000	42800000	62500000	35900000	195000000	218000000	122000000	517000000	178000000
SM(d18:1/14:0)	20900000	20100000	11300000	15300000	11500000	18500000	13500000	18000000	13100000	14600000	12200000	51500000	51000000	48200000	41600000	34600000	36800000	65900000	56900000	69000000	43000000	93300000	70000000	88300000	143000000	90000000	94300000	95900000
SM(d18:1/16:0)	8620000000	7320000000	4460000000	6050000000	4460000000	5600000000	3590000000	5310000000	3870000000	3550000000	3560000000	8240000000	7730000000	8000000000	7360000000	6210000000	6310000000	11300000000	7850000000	10100000000	7860000000	12300000000	10300000000	10800000000	14600000000	10200000000	13400000000	10200000000
SM(d18:1/16:1)	26400000	3410000	979000	1500000	122000	7780000	10300000	18400000	41300000	43500000	47600000	79400000	106000000	60000000	47100000	55700000	4620000	114000000	51800000	60200000	55500000	155000000	50000000	113000000	145000000	99300000	104000000	95600000
SM(d18:1/18:0)	3760000000	4070000000	2440000000	3430000000	2200000000	5860000000	2560000000	3770000000	3370000000	4050000000	3790000000	8650000000	8670000000	8500000000	7560000000	6400000000	6690000000	12100000000	10900000000	11900000000	10800000000	13400000000	11500000000	20500000000	24300000000	20600000000	25800000000	20000000000
SM(d18:1/18:1)	431000000	328000000	255000000	247000000	179000000	759000000	751000000	1160000000	1080000000	1160000000	1090000000	4020000000	4210000000	3970000000	3270000000	2960000000	2760000000	6610000000	4990000000	6170000000	4510000000	7390000000	4490000000	11600000000	16200000000	10300000000	13200000000	11500000000
SM(d18:1/18:3)	32600000	41200000	11900000	716000	5380000	5840000	5940000	12400000	32600000	40200000	46400000	77600000	91300000	72800000	54300000	55000000	43400000	94700000	47100000	36600000	34700000	106000000	37700000	127000000	130000000	107000000	91800000	144000000
SM(d18:1/20:3)	58300000	79000000	34900000	47100000	32500000	99300000	53100000	91200000	74800000	66900000	41000000	244000000	227000000	218000000	239000000	190000000	194000000	302000000	316000000	238000000	264000000	301000000	253000000	440000000	405000000	478000000	511000000	435000000
SM(d18:1/20:4)	15700000	50300000	25100000	29500000	6720000	40200000	17600000	34300000	30000000	33400000	31600000	73300000	83700000	73100000	60200000	55400000	40600000	111000000	72800000	80400000	68500000	91900000	87500000	244000000	278000000	175000000	194000000	225000000
SM(d18:1/22:0)	248000000	389000000	207000000	260000000	213000000	379000000	272000000	460000000	345000000	413000000	403000000	697000000	668000000	628000000	590000000	470000000	507000000	899000000	832000000	811000000	804000000	981000000	780000000	1530000000	1560000000	1250000000	2210000000	1390000000
SM(d18:1/24:0)	946000000	1020000000	547000000	826000000	556000000	763000000	486000000	590000000	582000000	739000000	671000000	971000000	1050000000	937000000	826000000	732000000	674000000	1210000000	1110000000	1000000000	1050000000	1350000000	887000000	1990000000	2420000000	1550000000	3700000000	1710000000
SM(d18:1/24:1)	2810000000	3170000000	1780000000	2600000000	1730000000	3510000000	1970000000	3450000000	3070000000	3800000000	3810000000	6310000000	6780000000	6220000000	4740000000	4260000000	4140000000	7080000000	6170000000	6000000000	6190000000	8640000000	5380000000	10200000000	13100000000	9310000000	19300000000	11600000000
SM(d18:2/16:0)	69500000	79200000	49700000	57200000	45900000	57900000	34000000	54300000	43900000	43400000	40300000	122000000	108000000	112000000	106000000	85300000	85000000	129000000	114000000	143000000	120000000	180000000	133000000	137000000	230000000	135000000	169000000	142000000
SM(d18:2/18:0)	290000000	235000000	180000000	231000000	140000000	563000000	261000000	192000000	230000000	304000000	265000000	1190000000	1220000000	1310000000	1030000000	968000000	909000000	1390000000	1300000000	1700000000	1240000000	1320000000	1080000000	2020000000	2060000000	2090000000	2320000000	2080000000
SM(d18:2/18:2)	95300000	109000000	58200000	76800000	61500000	64600000	33600000	47100000	38800000	43900000	46600000	110000000	96800000	77800000	92500000	62300000	63800000	118000000	110000000	100000000	62300000	93700000	92900000	152000000	168000000	108000000	146000000	147000000
SM(d20:0+pO/14:0)	1900000	3400000	1970000	2120000	1460000	3560000	2210000	2430000	2160000	1880000	2360000	6370000	4950000	3910000	4810000	4280000	4180000	10900000	9340000	7950000	7180000	8430000	6600000	14900000	24700000	21200000	34300000	20700000
SM(d20:0/16:1)	30100000	29900000	29600000	18600000	16300000	4550000	2510000	3770000	6820000	7170000	6580000	6750000	1650000	6770000	6300000	6260000	1610000	6880000	5820000	5540000	1440000	4610000	7130000	8120000	7210000	3220000	8710000	7810000
SM(d20:1+hO/18:1)	6750	13700	17900	54100	23900	6350	5510	3120	4190	9050	10600	89600	89000	62100	51700	124000	66300	768000	827000	427000	356000	598000	641000	4430000	2750000	3510000	6660000	3530000
SM(d20:1/14:0)	14000000	13600000	13800000	14000000	22400000	3560000	3490000	2110000	3440000	4310000	4460000	6540000	5180000	5680000	4620000	5740000	6170000	5530000	4770000	8000000	7260000	1350000	6990000	7500000	8350000	2250000	163000	9260000
SM(d22:0/20:1)	12600000	21900000	12800000	14700000	14500000	23700000	17300000	15900000	12900000	14800000	14700000	26700000	26000000	16700000	13800000	19700000	12800000	26200000	30700000	18000000	17500000	22400000	22800000	33500000	35100000	30400000	172000000	32200000
SM(d22:1/14:0)	29900000	26500000	28100000	19400000	9480000	22700000	26400000	16600000	37100000	46800000	43300000	111000000	88000000	97700000	100000000	95000000	99900000	137000000	138000000	160000000	140000000	137000000	124000000	24000000	229000000	226000000	252000000	234000000
SQDG(16:0/18:0)	177000000	192000000	166000000	173000000	188000000	181000000	146000000	88100000	471000000	513000000	468000000	203000000	517000000	172000000	407000000	301000000	182000000	402000000	375000000	352000000	556000000	394000000	435000000	266000000	234000000	227000000	303000000	381000000
SQMG(11:1)	349000	105000	284000	137000	91700	97700	32300	67800	54100	53500	73900	208000	83800	127000	265000	108000	194000	47100	101000	97800	108000	127000	212000	368000	86200	712000	496000	177000
SQMG(24:7)	1250000	6790000	4500000	2550000	4270000	8120000	3320000	5470000	3080000	6860000	2610000	1210000	4270000	1940000	2100000	1540000	2170000	1040000	1080000	1380000	1440000	1030000	1190000	8200000	7320000	7470000	30200000	23100000
ST(d18:0+pO/18:0)	9530000	9860000	8330000	9480000	2330000	6060000	6950000	6430000	11600000	8280000	10600000	86800000	128000000	101000000	55200000	61100000	49000000	122000000	119000000	119000000	101000000	393000000	85400000	126000000	149000000	68500000	95000000	109000000
ST(d18:1/18:0)	7070000	10400000	8930000	9740000	5070000	8170000	7090000	6800000	11000000	15300000	10300000	85800000	133000000	54400000	57200000	71600000	50200000	112000000	112000000	137000000	85000000	385000000	86900000	128000000	167000000	70700000	97100000	109000000
So(d17:0+pO)	3100000	2020000	1960000	934000	727000	715000	31300	40500	809000	802000	811000	3280000	1950000	2160000	4110000	3530000	3080000	3350000	3740000	4190000	2830000	4930000	4670000	1800000	2990000	2710000	2210000	3040000
So(d18:1)	1100000	1160000	57800	120000	681000	168000	13100	507000	239000	1410000	524000	183000	566000	463000	333000	445000	235000	839000	142000	127000	91000	117000	61400	1410000	1010000	52300	112000	126000
So(d18:1+hO)	16100000	16400000	8300000	16200000	20200000	9000000	5830000	15500000	4140000	6830000	14200000	135000	885000	175000	426000	124000	133000	69900	459000	318000	163000	187000	524000	1180000	1470000	1220000	607000	712000
So(d20:0+pO)	36300000	44200000	41900000	28000000	25000000	18200000	6410000	10700000	16900000	19700000	18800000	14400000	14800000	11600000	17600000	13700000	14700000	15900000	11700000	15700000	9510000	21600000	13200000	19200000	17700000	14600000	17000000	32500000
So(d20:1)	11600000	12200000	12100000	16200000	10600000	10800000	5100000	13900000	10500000	18700000	14700000	13700000	20100000	14600000	11100000	15000000	14600000	18100000	8920000	13200000	8070000	19400000	19900000	29100000	30200000	22100000	25900000	27500000
TG(12:0p/10:1/14:1)	53000000	321000000	614000000	720000000	436000000	251000000	1650000	1390000	1170000	1920000	1320000	1780000	1780000	1200000	1740000	1670000	1930000	2310000	2250000	1640000	2040000	2400000	2530000	2550000	2630000	1980000	2350000	2630000
TG(12:0p/12:1/12:1)	767000000	2260000000	372000000	289000000	24500000	221000000	3560000	3280000	3550000	2890000	2150000	4540000	4580000	5640000	4690000	3560000	5010000	4510000	2670000	4360000	3560000	4460000	4790000	4400000	4200000	2610000	3320000	3910000
TG(14:0/18:2/18:2)	0	314000	0	0	611000	61500	28200	117000	3790000	52800	239000	255000	1130000	702000	998000	795000	77900	717000	771000	232000	262000	1310000	731000	405000	361000	347000	452000	2850000
TG(14:0/18:2/18:3)	1880000	5450000	2110000	2470000	2350000	11400000	6640000	1620000	5520000	1790000	7220000	8330000	12800000	5030000	5990000	5440000	7200000	6820000	7030000	5650000	3050000	5200000	1320000	10300000	8870000	7900000	7710000	18500000
TG(14:0e/10:0/10:1)	315000000	409000000	464000000	532000000	443000000	533000000	325000000	283000000	212000000	344000000	286000000	26000000	345000000	14800000	383000000	276000000	127000000	82900000	42400000	28300000	169000000	227000000	233000000	149000000	158000000	136000000	166000000	114000000
TG(14:0p/10:4/16:1)	14500000	12400000	9410000	17100000	13700000	26000000	31200000	39700000	1110000000	29500000	424000000	54900000	341000000	579000000	39400000	495000000	579000000	389000000	59100000	87900000	60800000	80500000	100000000	520000000	466000000	20100000	36900000	20200000
TG(15:0/14:0/16:0)	7600000	9400000	5590000	3460000	17000000	17400000	83500	145000	221000	5480000	40300	6680000	3020000	8070000	6840000	8140000	6860000	12900000	2900000	2730000	2680000	2550000	4370000	5920000	10900000	218000	740000	507000
TG(15:0/15:0/16:0)	46100000	128000000	53500000	6250000	20900000	65000000	10200000	105000000	33600000	125000000	92500000	87700000	30900000	174000000	142000000	134000000	115000000	174000000	2750000	1690000	2270000	3330000	4040000	166000000	7810000	20900000	13500000	98300000
TG(15:0/16:0/16:0)	10200000	26200000	19200000	19300000	6540000	18000000	1640000	55800000	81100000	13000000	20100000	17200000	5640000	18900000	18200000	19400000	15500000	19300000	4610000	4410000	4280000	5230000	5400000	11700000	1640000	781000	2130000	29600000
TG(16:0/14:0/14:0)	18500000	26400000	16500000	818000	10100000	8110000	22400	27700000	5470000	25600000	26900000	17500000	3730000	24300000	22200000	21700000	15400000	13800000	278000	378000	386000	232000	254000	9750000	4960000	42700	257000	3710000
TG(16:0/14:0/16:0)	193000000	665000000	143000000	52800000	67300000	218000000	87500000	379000000	637000000	510000000	349000000	353000000	198000000	560000000	528000000	413000000	356000000	615000000	49400000	44000000	39200000	31300000	24900000	602000000	36000000	45400000	63600000	242000000
TG(16:0/14:0/16:1)	4610000	2220000	20300000	28800000	60700000	44800000	40500000	35400000	9910000	25300000	19700000	17600000	74900000	70300000	83400000	64700000	44000000	50600000	83600000	103000000	111000000	88500000	101000000	77200000	116000000	138000000	133000000	107000000
TG(16:0/14:0/18:1)	47400000	365000000	15400000	14000000	39900000	178000000	28300000	58000000	279000000	154000000	92700000	71900000	169000000	182000000	141000000	123000000	102000000	148000000	102000000	177000000	174000000	104000000	127000000	216000000	123000000	243000000	199000000	28300000
TG(16:0/14:0/18:2)	4350000	59500000	97000000	54500000	60800000	40200000	36400000	51800000	107000000	30000000	37900000	46700000	71900000	48400000	36400000	44000000	33300000	105000000	79200000	79000000	78200000	104000000	87600000	143000000	104000000	130000000	105000000	250000000
TG(16:0/14:0/22:6)	3440000	23000000	2230000	3390	64300	838000	5240	215000	7710	2960000	4040000	2800000	393000	8530000	9640000	4450000	4000000	445000	3380	0	0	5300	0	9170000	3290	2820	4600	200000
TG(16:0/16:0/16:0)	641000000	3270000000	2540000000	2390000000	3570000000	2640000000	1950000000	1410000000	3080000000	1990000000	1460000000	1420000000	1690000000	2860000000	2600000000	2440000000	2330000000	2710000000	2070000000	2550000000	2670000000	2270000000	1730000000	3560000000	1580000000	3010000000	3140000000	4530000000
TG(16:0/16:0/16:1)	95900000	147000000	95700000	26500000	122000000	359000000	46800000	97300000	43900000	288000000	179000000	125000000	262000000	414000000	322000000	269000000	214000000	291000000	163000000	245000000	252000000	168000000	196000000	433000000	187000000	346000000	297000000	484000000
TG(16:0/16:0/18:1)	178000000	2850000000	2800000000	1780000000	2910000000	1930000000	1710000000	613000000	1980000000	1580000000	988000000	799000000	838000000	2300000000	1890000000	1760000000	1540000000	1760000000	1640000000	1970000000	2010000000	2160000000	1740000000	2940000000	1500000000	2580000000	2720000000	3490000000
TG(16:0/16:0/18:2)	18900000	60200000	67700000	51800000	159000000	118000000	5530000	10200000	104000000	89200000	65000000	43200000	195000000	107000000	85300000	72300000	59700000	67600000	4750000	11500000	6940000	6580000	8400000	118000000	11000000	4800000	2730000	397000000
TG(16:0/16:0/20:2)	1890000	4750000	41900000	116000	8910000	26500000	13400000	44800000	24100000	1420000	583000	514000	629000	3060000	2050000	1800000	1490000	1200000	376000	2420000	7160000	4260000	6250000	5250000	57000000	6370000	6340000	165000000
TG(16:0/16:0/20:4)	14200000	56300000	26100000	319000000	17100000	45600000	83500	24200000	147000	29100000	27500000	23000000	5710000	76500000	67200000	58400000	49600000	63600000	800000	1050000	782000	957000	698000	66000000	119000000	310000	1560000	179000000
TG(16:0/16:0/22:6)	136000000	365000000	30900000	34100000	117000000	516000000	32200000	96100000	615000000	269000000	167000000	228000000	492000000	629000000	732000000	488000000	461000000	852000000	342000000	603000000	434000000	411000000	482000000	1200000000	721000000	1040000000	892000000	1040000000
TG(16:0/16:0/24:0)	5940	409000	1030000	1340000	297000	496000	143000	463000	1820000	2420000	1000000	2550000	2060000	3680000	1880000	1420000	2530000	580000	935000	993000	734000	477000	456000	295000	294000	677000	701000	1050000
TG(16:0/16:1/16:1)	10300000	36600000	97500000	64200000	71100000	66400000	43300000	51000000	36300000	25300000	29400000	41600000	71600000	65400000	54200000	61700000	43200000	97800000	97100000	91300000	101000000	101000000	83900000	128000000	150000000	122000000	121000000	197000000
TG(16:0/16:1/18:1)	114000000	965000000	2050000000	729000000	857000000	853000000	452000000	373000000	474000000	269000000	236000000	234000000	608000000	506000000	490000000	484000000	405000000	442000000	789000000	714000000	777000000	759000000	731000000	560000000	756000000	1110000000	1040000000	1110000000
TG(16:0/16:1/18:2)	4470000	37800000	18800000	30200000	37500000	26300000	95300	19600000	212000	4900000	4560000	6650000	588000	14400000	12900000	13000000	10600000	30700000	1470000	1600000	2700000	2040000	2010000	24700000	52300000	1420000	971000	2940000
TG(16:0/16:1/18:3)	7720000	9350000	9380000	8870000	14000000	19600000	11500000	24100000	10000000	14200000	11500000	12300000	33200000	22400000	28200000	28300000	19400000	29600000	25800000	31400000	34800000	38600000	28300000	35800000	26900000	34200000	35400000	64200000
TG(16:0/18:1/18:1)	99100000	950000000	889000000	993000000	833000000	452000000	462000000	236000000	429000000	585000000	326000000	243000000	416000000	508000000	366000000	362000000	348000000	332000000	333000000	291000000	288000000	272000000	268000000	555000000	409000000	479000000	494000000	1290000000
TG(16:0/18:1/18:2)	68500000	366000000	335000000	520000000	327000000	173000000	75900000	75800000	200000000	57200000	58000000	32200000	645000000	109000000	117000000	49600000	95400000	144000000	213000000	169000000	179000000	162000000	157000000	182000000	469000000	277000000	277000000	1100000000
TG(16:0/18:1/20:4)	14300000	62100000	28700000	328000000	46800000	19800000	23600	29200000	187000	34100000	16000000	29200000	8650000	35500000	36000000	63000000	49100000	71800000	485000	540000	735000	896000	1060000	67500000	54400000	257000	1260000	307000000
TG(16:0/18:1/22:6)	46400000	180000000	429000000	123000000	247000000	531000000	132000000	89300000	218000000	221000000	170000000	184000000	347000000	570000000	473000000	428000000	318000000	574000000	365000000	388000000	509000000	360000000	406000000	837000000	592000000	868000000	693000000	1190000000
TG(16:0/18:2/18:2)	40600000	93200000	100000000	53300000	61900000	55800000	33200000	22400000	90600000	47200000	29400000	28500000	81100000	86200000	78800000	72500000	55100000	84600000	145000000	122000000	148000000	109000000	121000000	129000000	139000000	181000000	170000000	163000000
TG(16:0/18:2/18:3)	66800000	25800000	245000000	19700000	70400000	76500000	136000000	29100000	58400000	112000000	65600000	75600000	178000000	148000000	85500000	103000000	117000000	148000000	95600000	118000000	69300000	151000000	112000000	105000000	72800000	143000000	129000000	228000000
TG(16:0/20:4/20:4)	3280000	2380000	41100000	17500000	24700000	35700000	18500000	4310000	980000	14500000	3150000	38600000	62600000	39100000	30100000	39800000	32900000	70300000	67300000	63600000	67100000	67600000	71100000	187000000	105000000	167000000	115000000	307000000
TG(16:0/20:4/22:6)	60100000	107000000	14800000	14000000	4560000	15200000	6960000	8370000	11700000	3250000	3480000	24900000	41600000	35300000	20300000	24600000	23900000	36100000	53200000	45400000	58500000	47900000	42900000	157000000	124000000	147000000	83800000	235000000
TG(16:0/22:6/22:6)	3140000	19800000	9530000	11800000	12300000	29200000	8980000	12500000	3180000	4050000	4240000	17200000	35900000	31800000	14200000	19100000	27700000	44000000	48100000	49000000	50500000	50700000	51200000	164000000	115000000	133000000	90100000	238000000
TG(16:0/8:0/13:0)	330000000	394000000	339000000	404000000	323000000	403000000	246000000	317000000	222000000	384000000	341000000	395000000	409000000	367000000	429000000	427000000	391000000	353000000	359000000	300000000	298000000	444000000	348000000	201000000	265000000	168000000	213000000	237000000
TG(16:1/14:0/18:2)	2240000	14000000	6710000	179000	11900000	6470000	10300	5930000	15600	5360000	3760000	3860000	106000	13400000	24100000	6650000	6230000	10600000	9650	9700	3590	6420	12900	28600000	22100	11700	6460	2480000
TG(16:1/16:1/16:1)	12300000	690000	2620000	9150000	7280000	6360000	139000	1220000	2820000	4240000	4970000	6740000	11100000	6820000	8240000	7560000	7190000	11500000	8180000	6720000	6510000	12700000	9360000	28400000	28500000	28800000	30200000	34500000
TG(16:1/16:1/18:1)	3680000	35400000	29900000	50800000	45400000	32800000	27800000	32000000	20900000	9660000	12000000	16400000	73400000	52800000	37600000	44600000	25600000	67100000	66700000	59200000	41600000	52500000	44700000	41600000	99500000	55300000	64900000	53000000
TG(16:1/16:1/18:2)	899000	9090000	2500000	83000	2350000	7220000	3780	121000	116000	1840000	2640000	638000	60900	8400000	5960000	2150000	866000	136000	0	4180	13600	9150	7480	7900000	130000	5560	2390	5630
TG(16:1/18:1/18:1)	43300000	72100000	106000000	41200000	1520000	28600000	46400000	29700000	275000000	15900000	6710000	2260000	785000	35300000	14600000	12100000	13800000	32200000	12900000	13800000	17900000	17500000	14800000	43100000	45300000	11000000	36500000	494000000
TG(16:1/18:1/18:2)	1600000	26400000	19500000	17000000	19200000	31600000	4070000	10300000	21200000	23400000	18600000	21600000	47000000	50900000	52900000	38800000	31400000	41700000	16100000	18100000	15200000	23500000	27600000	86400000	47500000	52500000	23700000	86800000
TG(16:1/18:2/18:2)	30900000	40100000	138000000	18700000	70300000	76200000	133000000	26300000	44000000	110000000	65300000	75400000	172000000	147000000	84300000	103000000	116000000	143000000	121000000	118000000	74500000	149000000	112000000	125000000	149000000	142000000	129000000	127000000
TG(16:1/18:2/18:3)	3050000	35100000	5850000	242000	1370000	243000	478000	265000	889000	776000	5260000	2070000	37800000	40000000	28400000	19100000	16300000	12000000	21200000	47200000	8500000	14100000	299000	16200000	3110000	61700000	45400000	25200000
TG(16:1/8:0/10:4)	115000000	133000000	117000000	125000000	75100000	103000000	37400000	104000000	49200000	93500000	64400000	173000000	151000000	138000000	181000000	171000000	175000000	122000000	75500000	80100000	45900000	191000000	59500000	51800000	115000000	50400000	53400000	120000000
TG(16:1p/10:4/18:0)	57000000	57500000	66100000	75800000	65200000	180000000	181000000	197000000	217000000	252000000	220000000	231000000	253000000	213000000	247000000	245000000	223000000	234000000	210000000	231000000	229000000	697000000	251000000	141000000	209000000	113000000	142000000	251000000
TG(18:0/10:0/18:0)	0	6030	5520	9680	4670000	6900000	821000	1110000	2310000	8460000	13700000	490000	1850000	1060000	7820000	10200000	6890000	7310000	31400000	21200000	20900000	22300000	19400000	2780000	4710000	15200000	4080000	10400000
TG(18:0/10:1/18:0)	611000	220000	16400000	637000	15500000	685000	210000	411000	14400000	10500000	20400000	28900000	3820000	34200000	26200000	47200000	28300000	60000000	29400000	23400000	20500000	30500000	27100000	112000000	10200000	86500000	48500000	105000000
TG(18:0/10:4/18:3)	68900000	63600000	87600000	103000000	91300000	88300000	70600000	79800000	66800000	77500000	74100000	82500000	73400000	68000000	97000000	80500000	81000000	101000000	107000000	112000000	105000000	142000000	127000000	75200000	111000000	73000000	90700000	71100000
TG(18:0/12:1/18:0)	248000	53600000	164000000	132000000	126000000	104000000	29600000	2080000	1830000	0	141000	533000	0	0	0	449000	103000	1430000	101000000	176000000	94200000	246000000	337000000	0	754000	53700000	80000000	0
TG(18:0/15:0/16:0)	11600000	16200000	9220000	17000000	29500000	10300000	3920000	41600000	7710000	11900000	13300000	12300000	25700000	16500000	13600000	16700000	11500000	13900000	6180000	6780000	4240000	6590000	7590000	8890000	525000	771000	1520000	44900000
TG(18:0/16:0/16:0)	864000000	1130000000	1150000000	1770000000	2990000000	1720000000	1090000000	973000000	729000000	1610000000	1350000000	1030000000	2230000000	1900000000	1740000000	1450000000	1400000000	902000000	1890000000	1640000000	1600000000	1620000000	1790000000	1440000000	730000000	1400000000	1900000000	6770000000
TG(18:0/16:0/16:1)	13900000	253000000	91700	22900	546000000	26300	10600	15200000	27600	330000000	156000000	157000000	151000000	379000000	315000000	260000000	222000000	323000000	266000	143000	135000	221000	671000	471000000	811000	2370000	2060000	1510000000
TG(18:0/16:0/18:0)	812000000	847000000	1190000000	925000000	845000000	1050000000	958000000	618000000	833000000	573000000	589000000	542000000	632000000	791000000	894000000	831000000	1010000000	1070000000	602000000	683000000	735000000	822000000	695000000	1300000000	843000000	983000000	1020000000	2210000000
TG(18:0/16:0/18:1)	291000000	456000000	629000000	749000000	962000000	500000000	414000000	89100000	99100000	300000000	234000000	162000000	485000000	293000000	297000000	221000000	165000000	108000000	431000000	334000000	353000000	336000000	311000000	212000000	101000000	335000000	528000000	1450000000
TG(18:0/16:0/20:1)	4040000	11400000	27300000	18100000	1480000	9660000	0	0	0	0	0	0	68200	388000	0	0	0	0	0	0	0	0	0	0	0	0	0	439000
TG(18:0/16:0/20:4)	77500000	317000000	423000000	458000000	171000000	252000000	149000000	93600000	104000000	85300000	63600000	70800000	257000000	200000000	238000000	232000000	213000000	246000000	355000000	351000000	356000000	459000000	342000000	430000000	443000000	603000000	576000000	1140000000
TG(18:0/16:0/22:0)	0	85000	45300000	0	198000	32800000	47600000	51300000	61000000	384000	124000	172000	0	0	744000	1170000	539000	8850000	15200000	14400000	8770000	21800000	20000000	6080000	4580000	6250000	11900000	4600000
TG(18:0/16:0/22:1)	0	402000	13200000	79400000	75100000	3910000	101000	0	110000	0	0	0	0	0	64200	0	0	109000	0	46500	42700	80400	15200	0	48100	0	57700	232000
TG(18:0/16:0/22:6)	5820000	223000000	252000000	261000000	338000000	294000000	197000000	70800000	128000000	117000000	107000000	103000000	154000000	371000000	389000000	395000000	349000000	436000000	525000000	538000000	550000000	586000000	492000000	803000000	681000000	853000000	931000000	1860000000
TG(18:0/18:0/18:0)	14100000	31700000	41600000	30600000	22600000	2090000	6430000	12800000	62700000	38300000	35800000	21100000	67500000	39800000	32200000	45500000	46900000	87800000	6130000	8250000	8120000	21200000	13800000	69400000	36100000	13200000	14900000	162000000
TG(18:0/18:0/22:0)	3430000	1310000	2940000	416000	124000	0	179000	877000	18000000	14800000	16000000	25500000	23000000	23200000	22300000	22200000	22700000	23500000	4880000	6070000	2790000	26800000	4820000	44100000	27900000	14000000	14800000	57000000
TG(18:0/18:1/18:1)	14300000	71500000	148000000	123000000	72700000	67700000	54200000	28500000	26100000	14300000	16700000	12800000	40200000	14200000	13600000	12100000	10200000	14500000	59300000	49500000	46700000	53300000	49800000	22300000	12800000	31200000	88400000	104000000
TG(18:0/18:1/18:2)	22100000	105000000	39300000	60500000	37500000	69100000	3090	1890	3410000	30900000	22300000	15400000	65700000	38900000	28100000	31700000	26900000	41400000	2430	0	12400	255000	2000	70700000	147000	60000	0	375000000
TG(18:0/18:1/20:4)	83800000	314000000	368000000	138000000	183000000	189000000	95600000	107000000	63100000	88200000	59700000	82900000	81800000	158000000	163000000	155000000	153000000	172000000	89400000	93600000	108000000	156000000	49300000	201000000	74400000	212000000	138000000	668000000
TG(18:0/20:4/22:6)	320000	3140000	14700000	9060000	10200000	5520000	6480000	4580000	5420000	352000	2440000	663000	18300000	21300000	8980000	3150000	3150000	2220000	62200000	50600000	58100000	58400000	58400000	17200000	25900000	128000000	119000000	36900000
TG(18:0/8:0/13:0)	9220000	64400000	9720000	10200000	10700000	40400000	39200000	56000000	35300000	49100000	36600000	58600000	63300000	49700000	60400000	58700000	58400000	51800000	52400000	9770000	39000000	63600000	46300000	30100000	50500000	27400000	33000000	31000000
TG(18:0/8:0/18:0)	3090000	6440000	35600000	38500000	39200000	22100000	41800000	93700000	64500000	11700000	4200000	7280000	4010000	8540000	10000000	2270000	2210000	118000000	120000000	59300000	63600000	108000000	83300000	24000000	3620000	13200000	5940000	12800000
TG(18:0e/8:0/10:3)	43300000	37800000	50800000	57500000	26500000	11600000	12300000	18100000	7220000	15000000	13100000	69000	329000	42600	663000	174000	139000	84900	78100	39000	106000	577000	302000	11900000	9120000	13600000	7110000	8070000
TG(18:1/18:1/18:2)	19300000	120000000	52400000	107000000	25700000	57300000	0	12700000	13700000	25400000	2900000	21700000	94400000	18100000	14000000	13700000	15200000	18800000	0	11700	0	0	0	51100000	9630000	6620	0	247000000
TG(18:1/18:2/18:2)	14700000	126000000	130000000	402000000	133000000	99100000	47900000	41100000	74100000	43900000	42400000	24000000	82500000	145000000	159000000	133000000	107000000	133000000	186000000	154000000	201000000	133000000	119000000	209000000	205000000	218000000	189000000	446000000
TG(18:1/18:2/18:3)	6530000	118000000	452000000	119000000	175000000	110000000	7720000	7330000	4300000	6510000	4830000	5710000	7850000	5930000	5270000	6890000	6360000	8220000	375000000	309000000	320000000	349000000	290000000	11400000	18000000	520000000	416000000	11100000
TG(18:3/18:2/18:2)	5370000	7800000	13800000	2370000	384000	54200000	3010	988000	1410	1060000	3510000	4770000	1510000	7800000	4900000	4240000	1970000	3760000	2140000	665000	1780000	1390000	152000	14300000	236000	277000	972000	499000
TG(18:3/18:2/18:3)	8590000	4440000	11900000	16200000	13000000	14600000	10000000	10900000	6790000	11000000	9050000	12300000	14600000	9760000	10600000	11700000	8950000	12800000	9090000	10800000	9370000	11000000	8440000	7060000	23100000	16800000	17400000	5630000
TG(18:4/10:4/10:4)	61500	488	23600	13300	0	0	0	0	24500	0	29300	455000	672000	357000	193000	1050000	782000	692000	621000	138000	365000	2630000	87300	87800	77600	0	126000	23900
TG(20:1/18:1/18:2)	1440000	42700000	16300000	20800000	1230000	28200000	0	4970000	439000	5320000	1430000	3610000	20900000	12600000	14500000	4760000	13100000	33900000	0	0	0	3490	0	5350000	474000	0	0	109000000
TG(20:1p/10:2/10:2)	226000000	259000000	250000000	298000000	218000000	1140000000	1420000000	1470000000	1380000000	633000000	601000000	771000000	488000000	809000000	645000000	727000000	843000000	629000000	569000000	689000000	632000000	765000000	1290000000	706000000	853000000	589000000	616000000	547000000
TG(20:4/10:4/14:4)	185000000	241000000	152000000	204000000	142000000	266000000	140000000	150000000	172000000	170000000	178000000	1060000	3480000	1390000	2890000	2510000	3410000	2980000	3950000	3440000	2020000	3270000	1850000	43600000	61800000	87200000	93400000	68000000
TG(20:5/10:3/10:3)	17400	57700	28400	0	950	35100	0	33700	0	0	31200	74700	35000	69900	25100	15300	24400	27500	96900	22300	884	23200	995	48100	14500	0	31700	2940000
TG(20:5/10:4/10:4)	10500000	11900000	5580000	10100000	6070000	7270000	4100000	7880000	4290000	9130000	522000	3090000	2200000	1470000	4830000	4180000	4840000	4570000	5270000	4240000	2810000	6920000	3470000	82300000	118000000	82500000	105000000	82100000
TG(22:0/11:4/14:4)	240000000	195000000	80900000	133000000	46100000	85600000	52900000	83000000	72800000	52900000	59000000	421000000	617000000	496000000	399000000	387000000	309000000	1140000000	1050000000	812000000	792000000	1270000000	1080000000	462000000	373000000	564000000	348000000	304000000
TG(4:0/10:1/10:4)	556000000	483000000	590000000	548000000	310000000	303000000	262000000	341000000	239000000	323000000	333000000	539000000	572000000	537000000	572000000	523000000	565000000	525000000	400000000	690000000	431000000	377000000	322000000	306000000	286000000	307000000	332000000	313000000
TG(4:0/10:2/10:4)	163000000	230000000	160000000	299000000	178000000	158000000	154000000	184000000	138000000	156000000	171000000	138000000	205000000	123000000	156000000	162000000	152000000	128000000	108000000	160000000	89300000	173000000	174000000	261000000	202000000	186000000	190000000	149000000
TG(4:0/10:4/18:1)	122000000	92700000	163000000	202000000	117000000	142000000	33600000	33800000	21200000	53100000	3630000	110000000	102000000	79100000	118000000	78700000	130000000	62100000	78400000	82600000	59500000	6140000	59500000	33100000	67700000	40500000	58200000	64600000
TG(4:0/12:0/12:0)	144000000	181000000	176000000	241000000	170000000	204000000	99800000	96700000	103000000	147000000	114000000	183000000	182000000	189000000	214000000	195000000	232000000	204000000	205000000	252000000	176000000	295000000	236000000	129000000	139000000	125000000	93400000	85200000
TG(4:0/13:0/16:0)	90200000	73700000	48000000	101000000	66500000	31800000	4010000	6020000	355000000	11500000	1130000000	621000000	626000000	460000000	20300000	661000000	569000000	59900000	4230000	6600000	24200000	444000000	4990000	2710000	3200000	27500000	8050000	762000000
TG(4:0/15:0/16:0)	157000000	282000000	233000000	215000000	168000000	135000000	189000000	274000000	201000000	370000000	357000000	299000000	372000000	251000000	302000000	324000000	260000000	302000000	242000000	149000000	211000000	445000000	305000000	197000000	268000000	129000000	203000000	230000000
TG(4:0/15:0/18:0)	95300000	89100000	129000000	150000000	106000000	143000000	5890000	2110000	2890000	6320000	3700000	13100000	16100000	14400000	8920000	9370000	15300000	9270000	9340000	5760000	3820000	2420000	2460000	3970000	4300000	1660000	2010000	3700000
TG(4:0/16:0/18:1)	302000	534000	1170000	3370000	1940000	4480000	25000	494000	230000	217000	279000	406000	319000	475000	509000	574000	605000	1050000	239000	960000	532000	1020000	1520000	216000	71300	372000	418000	382000
TG(6:0/10:3/10:4)	13900000000	10700000000	9540000000	12700000000	12000000000	10400000000	8430000000	9770000000	5100000000	8960000000	7940000000	13800000000	13300000000	10800000000	11400000000	10200000000	10200000000	12200000000	14400000000	14500000000	11200000000	18100000000	14800000000	10300000000	13500000000	13100000000	15300000000	14300000000
TG(6:0/10:4/10:4)	2740000000	2360000000	2760000000	3160000000	1790000000	1930000000	1450000000	1740000000	1570000000	2120000000	1760000000	2510000000	2810000000	2270000000	2420000000	2290000000	2460000000	2640000000	2330000000	2430000000	1640000000	2950000000	2600000000	2130000000	2450000000	2040000000	2040000000	2300000000
TG(6:0/10:4/11:0)	1590000	1560000	3210000	5200000	2970000	13800000	2180000	23500000	19900000	33600000	31600000	41100000	21300000	28100000	24300000	23700000	32200000	33000000	36500000	48200000	39900000	46300000	29900000	26300000	33200000	20900000	32600000	28000000
TG(6:0/10:4/16:1)	133000000	187000000	206000000	196000000	167000000	119000000	71200000	127000000	91000000	70500000	58100000	116000000	94300000	107000000	72500000	83700000	84400000	70500000	85500000	95200000	51500000	94500000	64500000	66400000	91900000	42700000	134000000	118000000
TG(6:0/11:0/16:0)	1020000000	709000000	1210000000	1490000000	632000000	469000000	32200000	18500000	233000000	45200000	52900000	35700000	4930000	32000000	38200000	45500000	125000000	56800000	50800000	487000000	55800000	37900000	57100000	127000000	1600000	86800000	82100000	275000000
TG(6:0/11:2/19:1)	6800000	8990000	46200000	9840000	6220000	6910000	11800000	7770000	2520000	2680000	41600000	122000	250000	162000	158000	215000	226000	262000	219000	197000	111000	200000	254000	305000	179000	766000	358000	165000
TG(6:0/12:1/18:0)	27100	89900000	297000000	81300000	23100000	97900000	125000000	36000000	113000000	4080000	680000000	6240	1240000	91500	6380	32600	701	1390	105000	85900	45000	93300	104000	62000	8730000	4330000	1240000	19800
TG(6:0/18:0/20:4)	37900000	32700000	46000000	61100000	45900000	133000000	164000000	188000000	189000000	281000000	199000000	164000000	165000000	151000000	183000000	176000000	178000000	196000000	183000000	260000000	260000000	604000000	216000000	112000000	161000000	110000000	147000000	92800000
TG(6:0/8:0/22:1)	8450000	201000000	827000000	182000000	60600000	254000000	122000000	18700000	94500000	5110000	584000000	2900	1290000	41600	0	0	27200	0	0	0	0	1160	94600	161000	7160000	11000000	1520000	162000
TG(8:0/10:4/10:4)	65900000	85400000	8180000	8870000	8160000	9410000	7290000	81000000	42700000	87800000	59200000	48700000	68800000	47000000	45200000	50900000	47100000	46600000	13800000	16200000	9240000	18400000	15700000	87300000	63700000	17900000	18200000	20300000
TG(9:0/10:2/11:1)	236000000	259000000	185000000	267000000	241000000	198000000	187000000	180000000	215000000	228000000	192000000	264000000	271000000	236000000	244000000	234000000	244000000	258000000	234000000	340000000	285000000	483000000	295000000	151000000	139000000	122000000	188000000	170000000
ZyE(0:0)	925000000	828000000	761000000	750000000	433000000	709000000	379000000	504000000	626000000	505000000	482000000	66600000	160000000	31600000	96100000	28000000	26100000	52100000	66400000	56800000	58700000	114000000	53800000	403000000	443000000	695000000	652000000	405000000
Immt	0	0	0	0	0	0	0	0	0	0	0	0	0	0	0	0	0	82549.4	0	88345.5	59343	0	81655.4	0	559604	0	63816	292685
Rplp0	292993	285604	241157	254143	429237	1.63733e+06	582768	1.57836e+06	525512	2.09074e+06	217809	1.03514e+06	1.06786e+06	329588	2.18837e+06	4.98069e+06	2.46901e+06	1.75621e+07	1.88167e+07	1.6252e+07	2.02011e+07	1.08199e+07	1.09741e+07	1.18942e+06	3.60245e+06	1.6139e+06	4.18122e+06	3.78089e+06
Grb2	0	0	0	0	0	101018	233281	0	43972.7	68011.9	27496.5	0	0	114118	97466.1	0	39977.8	1.45125e+06	1.57528e+06	494736	553735	478338	701165	0	0	0	0	0
Gpm6b	788788	624702	427720	672381	513100	863214	1.18179e+06	261100	812319	1.4276e+06	1.17576e+06	890038	1.24011e+06	147679	1.81013e+06	2.77686e+06	2.05447e+06	7.01376e+06	8.1362e+06	4.89689e+06	5.10483e+06	4.2975e+06	4.6475e+06	3.5011e+06	1.59398e+07	8.91681e+06	1.06575e+07	8.52734e+06
Cd99	0	0	0	0	0	0	0	0	0	0	0	0	0	0	0	0	0	0	0	0	0	0	0	0	0	122313	0	0
Ppp4c	0	0	0	0	0	0	0	0	0	0	0	0	0	0	0	0	0	0	0	0	0	0	0	0	0	0	0	0
Carhsp1	230947	0	233041	68927.6	0	0	237217	154685	0	0	0	0	0	181091	0	0	0	0	0	0	0	0	0	0	0	0	0	0
Cspg5	41305.5	23773	65028	0	46176.2	146527	0	285932	119779	381208	113161	411238	121664	126741	67270.5	1.48153e+06	166605	2.39928e+06	2.01433e+06	1.98598e+06	2.27331e+06	1.59863e+06	1.5535e+06	343708	1.07364e+06	1.68246e+06	2.03762e+06	613287
Fdps	93917.6	0	125713	0	0	158753	237834	0	273059	52115.8	0	0	0	0	0	0	0	225476	290172	260939	240366	0	0	87784.8	0	0	908901	0
Ctsf	0	0	0	0	0	0	0	0	0	0	0	0	0	0	0	0	0	0	0	0	0	0	0	0	0	0	0	0
Rpl14-ps1	0	0	0	0	0	0	0	0	0	0	0	0	0	0	0	0	0	171928	130570	96359.9	80181.7	111330	87028.8	0	0	0	0	0
Ndufs3	56346.4	0	20180.7	0	0	0	532734	47756.7	341115	0	0	167806	211523	0	228042	386980	372073	217783	202164	195451	335754	437325	493083	2.55144e+06	1.19519e+06	607162	1.23074e+06	342647
Rpl30	32496.9	136802	304422	0	0	171381	20969.1	118447	0	1070886	28474.7	1.23254e+06	492958	412763	607474	1.28665e+06	304421	1.18861e+07	1.27523e+07	8.74441e+06	1.00932e+07	6.62364e+06	6.14256e+06	732963	4229774	1.74994e+06	387536	4.12635e+06
Fam234b	0	0	0	0	0	0	0	0	0	0	0	0	0	0	0	0	0	399045	209945	123520	0	99149.4	199433	0	118893	0	0	538225
Lrrc59	28973.7	0	28635.3	0	0	0	0	0	0	0	0	0	0	0	107038	0	0	162472	646748	413602	516196	104151	281683	0	0	0	0	0
Fnbp1l	182881	261002	417207	354777	211914	101162	592985	167234	105927	117019	50787.6	518662	435725	338996	0	0	583028	1.86596e+06	1.43138e+06	1.56387e+06	2.10603e+06	395689	320161	424588	607767	0	445781	496220
Atic	0	0	137992	0	0	106404	23264.4	29567.3	47890.3	0	208356	0	416555	0	0	133074	762772	214487	145845	386506	292600	106498	116730	378326	84421.4	189813	400246	203642
Shoc2	0	0	0	0	0	0	0	0	0	0	0	0	0	0	0	0	0	0	242963	0	0	0	0	0	0	0	0	0
Epb41l1	430344	293828	201130	276419	305274	1.01034e+06	800795	730347	895666	6.35076e+06	289263	639036	713564	28125.9	709859	1.70084e+06	1.79033e+06	8.82145e+06	7.70762e+06	6.38973e+06	7.3619e+06	4.82985e+06	4.8827e+06	3.52542e+06	6.48785e+06	5.92212e+06	5.34788e+06	2.85035e+06
Sec23a	85084.5	120798	189342	165837	143504	192038	306497	691326	186889	766651	466787	0	342839	0	0	472371	277794	2.37306e+06	2.24976e+06	1.66627e+06	1.23563e+06	453182	801560	0	717884	0	804928	984192
Pcbp3	0	0	0	0	0	0	0	0	0	0	0	0	0	0	0	0	0	0	0	0	0	184309	0	0	0	0	0	0
Ppm1l	0	0	0	0	0	0	0	0	0	0	0	0	0	0	0	0	0	0	0	0	0	0	0	0	0	0	0	0
Scarb2	0	0	0	0	0	0	0	0	0	0	0	0	0	0	0	0	0	0	379229	32431	0	276706	391704	0	0	0	0	0
Ehd1	320526	238508	583810	451734	141590	118302	143126	223088	0	0	122567	572693	217557	0	535075	1.57107e+06	985978	4.19165e+06	2.72139e+06	2.42378e+06	4.16354e+06	2.03906e+06	2.69942e+06	8.89822e+06	5.78871e+06	7.94261e+06	6.27473e+06	6.62876e+06
Cadm4	8663.19	8850.23	0	0	0	0	394584	0	0	0	0	0	0	0	0	0	0	1.1233e+06	1.16984e+06	688178	825762	824943	529598	203394	692480	254977	505169	610077
Sv2a	460218	267977	637426	532129	241709	823498	751842	679675	450609	1.42977e+06	843998	281130	265432	330008	153667	343340	949612	1.447e+06	1.66662e+06	1.90036e+06	1.49194e+06	961604	1.42994e+06	2.35291e+07	2.29575e+07	1.53882e+07	1.5519e+07	2.67132e+07
Slc6a11	88219.8	137168	181040	201046	0	18548.3	16247.7	0	0	0	0	69188.9	0	113308	0	53363	94079	1.58326e+06	1.94431e+06	1.04844e+06	1.33453e+06	487071	854742	873714	925419	1.76055e+06	4.63144e+06	2.71853e+06
Pfkp	0	0	0	0	0	0	0	0	0	0	0	0	0	385138	0	0	0	162622	80588.9	37462.5	0	66027	113488	871298	0	1.77375e+06	1.81327e+06	2.56412e+06
Abi3	0	0	0	0	0	0	0	0	0	0	0	0	0	0	0	0	0	0	0	0	0	0	0	0	0	0	0	0
Mtss1l	0	0	0	0	0	0	0	0	0	0	0	0	0	0	0	0	0	0	0	0	0	0	0	0	0	0	0	0
Nme1	592838	755868	917545	813944	540280	1.12648e+06	495508	663267	857461	0	916738	984642	687632	964942	2.30343e+06	1.62925e+06	1.46365e+06	3.04811e+06	2.64328e+06	2.59833e+06	3.67534e+06	2.15753e+06	2.03301e+06	5.1724e+06	11980477	7.38364e+06	5.79884e+06	7.47411e+06
Btf3	0	0	0	0	0	52362.8	0	0	58308.9	0	34527.2	0	0	0	0	0	0	1.39515e+06	1.34786e+06	909026	640201	682385	630973	0	0	0	0	0
Lamp1	0	0	0	42239.5	30848.6	0	0	0	0	0	0	0	12430.8	0	0	0	0	1.07192e+06	1.48094e+06	1.20998e+06	1.18206e+06	826646	924583	0	0	0	24084.6	0
Ezr	20456	16257.7	15540.3	17244.3	0	19158.5	8988.47	50918.9	135205	43305.4	68110.5	0	0	0	0	348831	539926	1.04477e+06	400977	474689	164726	560450	89156.5	389838	1.13989e+06	962861	733481	1.04325e+06
Hnrnpc	0	0	0	0	0	0	0	0	0	0	0	0	0	0	0	476353	0	0	0	0	0	0	0	0	0	0	0	0
Atp5c1	95451.8	90847.9	47796.6	81326.4	253106	125014	573850	617972	267608	196727	632515	483228	297834	0	596994	479200	930517	1.50799e+06	706021	483095	1.3825e+06	841308	1.27942e+06	1.5694e+07	1.205e+07	1.03093e+07	6.62085e+06	1.38174e+07
Ywhab	1.31439e+06	965773	1.31553e+06	928323	1.1925e+06	4.40204e+06	6.51416e+06	2.66134e+06	3820403	4.95229e+06	4.05605e+06	3.29787e+06	3.31446e+06	617561	9.88179e+06	5.26612e+06	6.36438e+06	2.69794e+07	2.37348e+07	2.36885e+07	3.01206e+07	1.54319e+07	1.80582e+07	2.87026e+07	4.12639e+07	3.40726e+07	3.20539e+07	3.66114e+07
Psat1	0	0	0	0	0	32060	63316.6	0	0	0	0	0	0	0	0	0	0	491317	447381	430265	235698	0	376395	77190.4	70185.9	171500	99347	108789
Itfg1	0	0	0	0	0	0	469382	0	0	0	900775	130385	0	0	0	0	0	588440	631559	198447	258090	200171	394081	651658	0	396247	562698	426727
Tcp1	958258	935350	1.01937e+06	816533	527216	1.15017e+06	2.61238e+06	1.88284e+06	825356	4.09577e+06	988901	1.31212e+06	970009	572944	2.32646e+06	2.0187e+06	1.85938e+06	9.23739e+06	8.11105e+06	6.75393e+06	1.19722e+07	4.05617e+06	4.73056e+06	1.57776e+06	4.54078e+06	3.63245e+06	2.67501e+06	2.69042e+06
Ranbp6	0	0	0	0	0	0	0	0	0	0	0	0	0	0	0	0	0	0	0	0	0	0	0	0	0	0	0	0
Cntnap2	0	0	0	0	0	0	90754.3	0	0	0	0	0	0	0	0	54341.2	0	205343	593940	0	846532	0	0	383685	0	0	181937	876608
Erp44	0	0	0	98412.3	0	0	53777.7	45251	31645.4	0	21669.1	0	0	0	0	0	0	0	0	0	0	62980.7	48965.3	0	0	0	0	0
Echs1	21018.8	28583	23886.8	30331.4	20626.6	181887	102711	91012.8	157544	243594	152081	10122.3	10090.5	0	33440	34730.4	26484.3	26142.5	0	0	0	0	0	18772	0	0	0	0
Rnf121	0	0	0	0	0	0	0	0	0	0	0	0	0	0	0	0	0	0	0	0	0	0	0	0	0	0	0	0
Atp6v0a1	856165	730495	1.05675e+06	1.10944e+06	865460	1.28263e+06	1.77445e+06	2.08926e+06	2.69988e+06	3.92138e+06	1.52278e+06	1.12034e+06	159728	573484	457143	1.57201e+06	1.84836e+06	5.86769e+06	5.40955e+06	4.22255e+06	4.83706e+06	2.54547e+06	3.48889e+06	1.7601e+07	2.96684e+07	2.5957e+07	3.0036e+07	2.53261e+07
Nae1	0	0	0	0	0	0	0	0	0	0	0	0	0	0	0	0	0	0	0	0	0	0	0	0	0	0	0	0
Nedd4l	9268.73	26893	31734.1	21347.6	13273.8	47409.6	87290.6	43176.9	51103.2	165534	34587.3	7170.76	0	0	0	62054.7	26008	0	0	0	0	0	0	0	0	0	0	0
Ubp1	0	0	0	0	0	0	0	0	0	0	0	0	0	0	0	0	0	0	0	0	0	0	0	0	0	0	0	0
Lrfn1	74351.1	68429.2	131832	104229	67756.1	164375	81124.4	106142	63012.5	0	0	129318	340167	0	46052.4	79889	0	0	0	0	0	0	0	0	0	0	183437	111660
Eif4a2	0	68970.7	58158.8	31541.6	0	0	82215.2	152325	0	54267.5	21086.1	0	38414.3	0	0	0	0	206963	387269	188898	691237	186126	288190	0	2.09593e+06	710357	861024	834027
Fam213a	0	0	0	0	0	56900.9	0	0	0	0	0	0	0	44777.6	0	0	0	0	281310	360136	0	0	0	0	0	0	0	0
Cox7c	8934.9	0	0	0	7076.7	0	0	85031	71326.5	0	13307	0	0	0	0	0	0	22589	0	15104.7	0	15310.9	0	123250	107475	115641	460595	454846
Arhgap44	0	0	0	0	0	0	0	0	0	0	0	0	0	0	0	0	0	0	0	0	0	0	0	0	0	0	0	0
Otub1	100626	244466	366708	396182	150456	1.32563e+06	813944	483846	440763	2.28369e+06	751830	330949	285934	140567	531942	1.07696e+06	541257	796383	1.0561e+06	714885	663900	540345	656183	6.87362e+06	3.39241e+06	5.12138e+06	4.91662e+06	3.97579e+06
Cd99l2	0	0	0	0	0	0	0	0	0	0	0	0	0	0	0	0	0	0	0	0	0	0	0	0	0	0	0	0
Spr	0	0	0	0	0	0	0	0	0	0	0	0	0	0	0	0	0	0	0	0	0	0	0	0	0	0	0	0
Fam131b	0	0	0	0	0	0	0	0	0	0	0	0	0	0	0	0	0	0	0	0	0	0	0	0	0	0	0	0
Arl8a	182071	113696	251312	259306	122763	420387	339197	292121	281609	804915	181725	111109	99517.5	84839	477691	729219	505183	4.67374e+06	3.81236e+06	3.5559e+06	3.64919e+06	2.71975e+06	3.22709e+06	1.01169e+06	1.47068e+06	1.37269e+06	2.031e+06	1.25676e+06
Rpl32	80208.6	71855.9	150530	60831.6	28411.5	281510	247604	0	56995.1	0	73860.7	37294.6	107651	191644	180836	416277	236320	3.12172e+06	2.44736e+06	1.74155e+06	1.91235e+06	1.35699e+06	1.55292e+06	317338	1.19153e+06	1.95674e+06	1.39248e+06	1.22756e+06
Rnf214	0	0	0	0	0	0	0	0	0	0	0	0	0	0	0	0	0	1.00247e+06	482327	281604	566953	683750	290172	0	0	0	0	0
Tsc2	0	0	0	0	0	0	0	0	0	0	0	0	0	0	0	0	0	0	0	0	0	0	0	0	0	0	0	0
Cd47	0	115507	112032	136427	0	0	344217	0	0	0	0	0	0	127720	0	0	0	3.00335e+06	2.07173e+06	1.12575e+06	2.22783e+06	1.80981e+06	1.96433e+06	2.59729e+06	4.38663e+06	1.60847e+06	2603356	1.24189e+06
Nedd8	0	0	0	0	0	24910.2	105803	0	0	0	8992.61	0	9675.45	0	0	0	0	881550	1.09456e+06	649091	777893	533596	533781	0	232177	100363	681387	16953.9
Gtf2i	46490.6	14858.9	30777.8	72587	31665.1	21592.2	120101	164610	244808	178803	161529	0	0	0	93549.6	385106	176727	0	0	37123.3	20106.1	0	28589.9	0	234866	110652	0	78536.3
Rars	0	0	75212.2	0	46196	170909	214791	0	112350	0	181365	186719	0	0	0	124844	0	312706	121501	113727	107802	0	22820.7	74300.8	0	315886	260322	0
Impad1	0	0	84286.8	0	25726.6	52716.8	79447.9	130200	0	0	0	0	0	0	0	0	89338.7	0	0	0	0	0	0	0	0	0	0	0
Lta4h	0	73928.8	269770	122661	50176.4	559171	400079	113731	0	0	233415	0	0	0	0	0	0	0	0	0	0	0	0	857800	591396	764354	471963	963595
Ecpas	0	0	0	0	0	0	0	0	0	0	0	0	0	0	0	0	0	0	0	0	0	0	0	0	0	0	0	0
Actg1	8.96789e+07	8.05914e+07	1.12864e+08	9.62854e+07	8.36212e+07	2.43383e+08	2.70716e+08	2.5079e+08	2.13401e+08	4.7984e+08	1.71759e+08	1.25205e+08	9.86267e+07	5.91178e+07	1.7253e+08	2.90988e+08	2.17984e+08	542970600	5.28814e+08	5.00124e+08	5.58449e+08	3.14385e+08	3.21111e+08	3.22441e+08	7.25713e+08	4.63307e+08	4.63633e+08	5.63987e+08
Osbpl1a	163752	133312	221055	0	91414.7	332144	251338	0	460242	969651	1.04015e+06	811606	0	0	0	1.30906e+06	0	542644	552825	314492	101240	132396	149206	4.91665e+06	1.97846e+06	995875	2.32039e+06	2.22918e+06
Abcf2	0	0	0	0	0	0	0	0	0	0	0	0	0	0	0	0	0	0	0	0	0	0	0	0	0	0	0	0
Ap3d1	191328	141485	66999	25170.8	160784	61378.2	206221	216797	33560.3	193428	55706.5	0	0	0	120742	0	0	474747	220904	240551	228284	335168	251412	569525	842212	1.38896e+06	1.09198e+06	657192
Nisch	25229.9	6966.52	0	30323.3	12319.5	0	9534.19	54820.3	54199.3	0	55771.9	125421	182876	33306.9	81134	160418	217541	139956	101030	74555.1	188747	111547	38954.8	35776.7	65258.6	88121.3	114117	121674
Rab11b	600287	466582	629086	355464	94957.8	190454	1.08923e+06	114945	266501	209212	546826	100624	345328	546332	313567	492008	986374	6.26373e+06	5.73659e+06	5.03992e+06	7.86644e+06	3.45253e+06	4.07235e+06	1.01653e+06	1.67698e+06	2.18559e+06	1.25633e+06	3.93229e+06
Alcam	166141	235750	269569	76757.5	128138	724418	943290	680148	314459	1.29382e+06	249589	609134	352650	26020.4	808284	574985	558065	3.18216e+06	1.85675e+06	1.63506e+06	1.1891e+06	1.46398e+06	1.05639e+06	244090	200313	546932	650465	808450
Enoph1	0	0	0	0	0	0	0	0	0	0	0	0	0	0	0	0	0	0	0	0	0	0	0	0	0	0	0	487140
Slc27a4	0	0	0	0	0	0	0	0	0	0	0	0	0	0	0	0	0	0	0	0	0	0	0	0	0	0	0	0
Apba1	0	0	0	0	0	0	0	0	0	0	0	0	0	0	0	0	0	182469	0	0	115960	0	139275	0	0	0	0	0
Igsf5	0	0	30862.2	0	0	0	0	0	53429.8	0	0	0	0	0	0	30209.7	0	339307	229878	229406	145705	226641	101468	536433	3.7183e+06	2.17796e+06	2.05405e+06	1.96212e+06
Palm2	0	0	0	17367	4166.85	30054.5	49485	48838.5	57293.8	74566.7	13008.8	0	0	0	0	0	0	135349	186806	0	0	0	14675.6	0	0	112037	106500	123361
Scamp5	0	29125.6	0	313022	0	0	1.0232e+06	798526	0	185293	0	0	44115.1	0	0	0	0	3.02881e+06	2.66294e+06	3.01736e+06	4.47623e+06	2.40766e+06	1.87259e+06	1.90055e+06	6.79729e+06	3.47935e+06	4.02713e+06	4.08298e+06
Tmed2	13171.9	36856.1	65647.3	51692.6	30008.5	0	0	66624.2	49667.9	213691	45261.9	0	0	0	0	0	64877.9	52151.7	83478.4	18166.8	42127.7	139913	63145.7	108527	0	0	0	0
Tbck	0	0	0	0	0	0	0	0	0	0	0	0	0	0	0	0	0	0	0	0	0	0	0	0	0	0	0	0
Lamp5	0	0	0	0	0	0	0	0	0	0	0	0	0	0	0	0	0	0	0	0	0	0	0	1.3776e+06	0	610440	460572	187214
Nsg1	0	0	0	0	0	0	0	0	0	0	0	0	0	0	0	0	0	1.93983e+06	542620	390386	345641	584618	139428	0	0	0	0	0
Snx12	0	0	0	0	0	92839.6	0	144726	0	127239	31165.7	0	0	0	0	0	0	208328	568399	250200	255165	144831	175781	0	0	0	657050	0
Gabra3	14200.2	0	14687	0	0	0	0	11479.9	9696.84	16420.5	0	13207.1	0	0	47665.2	0	0	0	4194.77	0	5387.8	6966.12	0	23369	0	0	0	0
Grm3	894771	678522	719227	633994	692922	739634	1.20775e+06	682451	323736	2.45989e+06	233432	223201	0	0	208898	218131	29027.8	4.04335e+06	4.78983e+06	2.16487e+06	1.60589e+06	4.70467e+06	2.62239e+06	2.5863e+06	6.40063e+06	3.06185e+06	5641483	6.09207e+06
Dyrk1a	0	0	0	0	0	0	0	0	0	0	0	0	0	0	0	0	0	0	0	89307.2	0	105817	0	0	0	0	0	0
Pcsk2	0	0	141029	0	0	0	0	0	0	0	0	0	0	0	0	0	0	467140	297939	449654	505434	282549	399325	0	2128665	1.68045e+06	1.92857e+06	2.53063e+06
Hnrnpab	275797	99826	32477.2	0	15554	298141	0	17148.3	445233	731021	357930	460137	607871	90797.5	1994247	3.41528e+06	968289	5.32146e+06	5.25493e+06	3.9168e+06	6.39044e+06	3.27797e+06	3.07082e+06	0	654317	0	0	101035
Asph	0	0	0	0	0	0	0	0	0	0	0	0	0	0	0	0	0	0	0	0	0	0	0	0	0	0	0	0
Rab2b	0	0	0	0	0	0	0	0	0	0	0	0	0	0	0	0	0	0	0	0	0	0	0	0	0	0	0	0
Vsnl1	471432	368745	686839	647981	205907	1.57935e+06	1.29865e+06	1.78401e+06	1.58591e+06	6.22009e+06	1.27359e+06	1.98211e+06	1.83699e+06	113492	638468	786666	517621	9.95893e+06	1.07839e+07	8.63479e+06	9.25065e+06	7.70827e+06	6.8401e+06	2.37703e+07	4.09908e+07	3.80392e+07	3.84071e+07	4.5282e+07
Tbcc	0	0	0	0	0	0	0	0	0	0	0	0	0	0	0	0	0	0	0	0	0	0	0	0	0	0	0	0
Tom1l2	95157.2	0	9926.43	34449.1	0	0	0	0	0	0	0	0	0	0	0	0	0	0	249067	76183.7	0	94687.3	0	761996	1.58728e+06	628912	1.68e+06	264484
Tln1	0	0	0	0	0	0	0	0	0	0	0	0	0	0	0	0	0	0	0	0	0	0	0	0	0	0	0	0
Znf598	0	0	0	0	0	0	0	0	0	0	0	0	0	0	0	0	0	0	0	0	0	0	0	0	0	0	0	0
Adap1	59493.2	39743.5	0	0	0	0	0	0	0	0	0	0	293836	0	233222	580820	565913	197492	0	45630.2	100424	101574	138629	688480	234263	133639	462836	658810
Prep	1.33836e+06	1.03107e+06	1.83343e+06	1.60039e+06	949773	53495.3	2.2039e+06	518172	1.15456e+06	516834	1.21486e+06	400019	1.3133e+06	108237	0	437604	492662	2.33155e+06	1.32144e+06	2.08585e+06	1.86835e+06	744051	792885	1.01231e+06	956440	787588	849441	490000
Mvb12b	0	0	0	0	0	0	0	0	0	0	0	0	0	0	0	0	0	0	0	0	0	0	0	0	0	0	0	0
Atp2b1	568251	364914	586336	253512	162706	902883	965052	749622	1.10302e+06	171114	1.08425e+06	764622	290269	0	150960	559042	564229	1.70141e+07	1.3513e+07	1.21998e+07	1.21377e+07	7.5414e+06	8.62062e+06	1.04167e+07	3.35519e+07	2.20003e+07	2.32775e+07	2.90276e+07
UPF0577	0	0	0	0	0	64285.8	0	0	0	140831	50297.9	0	0	0	0	0	0	1.32167e+06	981821	1.09132e+06	1.18271e+06	609461	651008	0	274117	0	626646	0
Vapb	8075.88	23604.8	8245.11	51778.8	29317.5	46219.6	87360.5	15205.9	15835.2	77103.3	11191	212344	193013	0	0	869249	727069	658971	565921	389631	320624	46543.8	435808	213696	858852	71478.4	40821.1	63349.5
Prss1	229430	300094	519005	447559	327362	675335	124065	357844	16492.5	84946.3	261144	624951	1.37646e+06	0	1.68596e+06	2.3768e+06	4.13288e+06	992210	1.58847e+06	944266	1.14164e+06	1.13128e+06	1.6997e+06	0	249385	2.51982e+06	899302	5.46985e+06
Sept_2	0	0	71687.7	0	0	0	0	0	0	0	0	0	0	0	0	0	0	1.17135e+06	581876	998014	605169	959591	610569	207354	946942	0	0	443740
Mark1	0	0	0	0	0	0	0	0	0	0	0	0	0	0	0	0	0	0	0	0	0	0	0	0	0	0	0	73644
Mapk1	278716	197987	188366	54577.1	75469.7	1.16977e+06	317693	233664	729282	1204182	408203	473147	244495	31664.2	0	34104.4	516178	4.48774e+06	3.38838e+06	3.14264e+06	4.43733e+06	2.63429e+06	2.32428e+06	1.86732e+06	4.73082e+06	6.6425e+06	5.95171e+06	7.20532e+06
Ndufs4	0	4533.79	10398.2	0	1257.43	0	105371	15146.1	28377.5	62340.8	35273.8	0	0	0	13341	0	4752.49	157356	72836.8	16749.7	0	18678.8	15700	163025	262968	507851	213178	615968
Serinc1	0	0	0	0	0	0	0	0	0	0	0	0	0	0	0	0	0	0	0	0	0	0	0	0	0	0	0	0
Nln	0	0	0	0	0	0	0	0	0	0	59050.4	0	0	0	0	0	151722	260385	0	0	265392	94434.1	132288	0	0	0	0	0
Cx3cr1	0	0	0	0	0	0	0	0	0	0	0	0	0	0	0	0	0	0	0	0	0	0	0	116587	213666	191199	0	143384
ND5	0	32110.3	20689.9	21560.5	0	250132	125640	0	313344	158177	217999	16227	0	0	0	0	0	24191.4	0	0	0	0	0	522756	2.8455e+06	822174	1.1252e+06	2.76219e+06
Gng7	0	0	0	0	0	0	0	0	0	0	0	0	17434.2	0	21685.2	0	0	0	247427	317168	87474.1	39839.9	74799.3	0	0	356498	344382	387643
Atp5me	221700	63107	0	158689	90395.9	108707	28280.8	0	265026	0	119665	0	0	0	0	0	0	531825	456301	613054	383005	590125	447824	699552	920036	1.25786e+06	1.16313e+06	715356
Bpgm	0	0	0	0	0	0	0	0	0	0	0	0	0	0	0	173133	0	46317.9	93195.3	138632	79191.1	46931.7	95356.1	1.53598e+06	0	447265	475896	663817
Ddx6	235232	290816	193309	262583	389428	206535	186729	352324	163460	72664.2	20990.7	927269	1.24876e+06	52494.6	1.16744e+06	2.82397e+06	2.23431e+06	2.33532e+06	2.54731e+06	2.46028e+06	3.00429e+06	1.71648e+06	2.06263e+06	860405	1.70491e+06	1.04606e+06	1.17349e+06	1.37096e+06
Pgrmc1	3.73943e+06	3.6581e+06	4.78662e+06	3.83335e+06	2.4326e+06	6.30194e+06	6.61724e+06	5.63013e+06	5.73724e+06	1.45778e+07	6.43886e+06	5.52461e+06	4.63683e+06	3.7064e+06	5.56385e+06	2.08267e+07	1.63671e+07	1.10296e+07	9.12206e+06	7.4588e+06	8.10693e+06	5.8818e+06	5.92246e+06	9.68448e+06	2.01162e+07	9.63607e+06	9.73167e+06	1.03487e+07
Psmb1	335462	161605	334810	307576	263376	181844	106989	1.11491e+06	709067	338450	421401	264792	0	0	520455	776405	688731	1.46751e+06	1.36311e+06	583251	933837	1.19574e+06	1.3873e+06	489004	1.53426e+06	1.4204e+06	1.21434e+06	1.32309e+06
Hpcal4	0	86886.3	78086.5	79024.8	0	0	0	0	0	0	0	0	0	0	0	0	137539	598991	643370	1.02072e+06	862303	423174	366686	7.63716e+06	8.86075e+06	7.66511e+06	7.29701e+06	9.85086e+06
Tkt	302590	484048	299788	214987	584829	698351	596005	319901	1.07394e+06	1.27205e+06	648282	451620	381336	13108.9	82862.7	363592	89488.4	7.18169e+06	5.41081e+06	4.04987e+06	5.12445e+06	2.93219e+06	3.66246e+06	1.25644e+07	8.9814e+06	9.82146e+06	7.82788e+06	7.8844e+06
Ankrd17	0	0	0	0	0	0	0	0	0	0	0	0	0	0	0	0	0	0	0	39418	201091	93514.7	0	0	0	0	0	0
Bloc1s2	0	0	0	0	0	0	0	0	0	0	0	0	0	0	0	0	0	0	0	0	0	0	0	0	0	0	0	0
Adprh	0	0	0	0	0	0	0	0	0	0	0	0	0	0	0	0	0	0	0	0	0	0	0	0	0	0	0	0
Ndrg3	112501	75107.2	32850.5	23743	31787.9	0	24832.5	0	105352	0	98660	66899.8	332468	0	106023	0	0	591524	374531	371698	447978	276385	409049	219061	0	1.60675e+06	1.15574e+06	2.09646e+06
Csnk2b	0	0	105167	148660	0	0	179369	0	0	0	0	833963	0	365542	0	0	0	1.6522e+06	1.37567e+06	1.83434e+06	1.93659e+06	892266	1.18338e+06	684038	234222	0	0	0
Entpd2	0	0	0	0	0	0	0	0	0	0	0	0	0	0	0	0	0	0	0	0	0	0	0	0	0	0	0	0
Cxadr	2.965e+06	2.83411e+06	3.61482e+06	2.99981e+06	1.76391e+06	3.51333e+06	4.55454e+06	2.69045e+06	2.27921e+06	5.19455e+06	2.10998e+06	7.27609e+06	4.22909e+06	1.9383e+06	4.86891e+06	1.99403e+07	7.21357e+06	2.40353e+07	2.08189e+07	1.83292e+07	2.4748e+07	1.22852e+07	1.63719e+07	1.30413e+07	2.62212e+06	4.20435e+06	5.47518e+06	3.74297e+06
Nipsnap1	733967	1.04491e+06	2.57114e+06	1.16406e+06	725320	4.77941e+06	3206366	3.34471e+06	6.0256e+06	6.41832e+06	4.97487e+06	2050819	1.93727e+06	0	1.84532e+06	4.6141e+06	3.39484e+06	2.48504e+06	1.26094e+06	532882	1.46172e+06	1.45584e+06	1.21301e+06	1.39745e+07	8444686	9.92146e+06	8.36866e+06	1.48971e+07
Zc3h7b	0	0	0	0	0	0	0	0	0	0	0	0	0	0	0	0	0	0	0	0	0	0	0	0	0	0	0	0
Ppp1r9b	0	0	0	0	0	0	0	0	0	0	0	0	0	0	0	0	0	0	0	0	0	0	0	0	0	0	0	0
Rock2	0	0	0	0	0	0	0	0	0	0	0	0	0	0	0	0	0	0	0	0	0	0	0	0	0	133322	0	0
Rhog	144253	91105	0	0	51614.3	0	0	0	0	0	0	0	0	0	0	0	0	0	76636.3	0	106482	180979	94427.8	210713	765243	253750	266341	242022
Fkbp1a	0	0	0	0	0	105155	0	0	0	0	0	0	0	0	0	0	0	1.11301e+06	534096	0	616617	0	98200.1	103243	1.86853e+06	78448.3	0	825421
Gng4	0	0	0	0	0	0	0	0	0	0	0	0	0	0	0	0	0	1.54297e+06	796736	1.08273e+06	1.19046e+06	491918	513120	340846	0	0	714569	395182
Hip1	0	0	0	0	0	0	0	0	0	0	0	0	0	0	0	0	0	105723	248079	589598	322320	50540.7	156705	0	0	0	0	0
Vps16	0	0	0	0	0	0	0	0	0	0	0	0	0	0	0	0	0	222608	177347	0	0	0	103603	0	0	0	0	0
Tubb3	3.60372e+07	3.10339e+07	4.33289e+07	3.31005e+07	26542613	8.60507e+07	7.20607e+07	8.19174e+07	91470220	138663495	7.05543e+07	5.94117e+07	7.41135e+07	3.93066e+07	1.49489e+08	1.79948e+08	1.73032e+08	153012567	1.4791e+08	1.13445e+08	1.14537e+08	8.31415e+07	8.85252e+07	6.56388e+07	1.91132e+08	1.16452e+08	1.14939e+08	147978111
Rbmx	0	0	0	0	0	0	0	0	0	0	0	0	0	0	39230.6	50492.7	0	493732	409497	47345.6	148467	113732	203245	0	0	0	0	0
Wdr48	85874.5	139653	25940.2	171739	159494	274847	0	35328.6	120626	187064	9455.58	0	0	0	0	0	0	292142	601878	190637	191744	188793	208676	0	943594	94330	141185	106995
Ngef	0	0	0	0	0	0	0	0	0	0	0	0	0	0	0	0	0	0	0	0	0	0	0	0	100519	0	320726	0
Apoe	0	60587.6	190155	98353.1	0	473081	0	206047	11560.9	488912	237019	0	0	0	0	0	0	440892	299540	0	126380	350344	220020	0	319267	665162	519879	742461
Kif5a	0	14445.3	0	15044.7	0	0	0	0	0	0	0	0	0	0	0	0	0	166962	100602	122123	220550	0	337733	166122	202623	245730	277460	267171
Serpine2	0	0	0	0	0	0	94777.8	0	0	0	355138	0	234387	0	0	364942	460918	0	0	68930.6	48677.7	0	0	0	387139	0	308706	316230
Zbtb18	0	0	0	0	0	0	0	0	0	0	0	0	0	0	0	0	0	0	0	0	0	0	109907	0	0	0	0	0
Gda	77589.2	37784.4	0	20074.9	19594.8	121514	36652.9	67609.5	0	0	21992.8	0	0	0	0	221601	0	123232	67350.3	63410.7	212004	10961.6	38139.5	6.89727e+06	3.03501e+06	4.89282e+06	4.81213e+06	7.5321e+06
Abhd5	0	0	0	0	0	0	0	0	0	0	0	0	0	0	0	0	0	0	0	0	0	0	0	0	0	0	0	0
Hist1h2bp	0	21518.8	161086	134611	18700.9	0	84585.5	116300	0	491276	31826.4	0	292533	0	0	977983	0	819356	656526	774960	875007	799611	852885	259963	191681	118321	137615	62216.5
Crybb1	0	0	0	0	0	0	0	0	0	0	0	0	0	0	0	0	0	54169.7	0	0	0	32355.8	0	0	254241	322944	242190	277354
Uqcrfs1	0	25690.6	32996.7	0	0	680788	586163	438452	0	633908	293001	0	0	26485.6	0	0	0	151796	93644.9	358302	100852	113831	135263	35085.5	710128	1.47e+06	521940	234424
Srrm1	239148	115972	146385	151119	151511	350412	128774	184851	250736	493243	100412	174184	57210.5	19008	229445	996360	716841	990104	1.11732e+06	955829	1.30149e+06	1.18151e+06	1.25896e+06	347888	1.00363e+06	1.76171e+06	456225	1.96592e+06
Cntnap1	0	0	15641.3	0	0	0	58632.6	0	0	0	0	0	0	0	0	0	0	171653	133071	160332	0	25832.6	0	784077	1.26828e+06	768465	1.16785e+06	3.12793e+06
Cct5	682204	596923	547993	430188	659521	1.03716e+06	756314	802626	971435	1.45076e+06	424616	2.09099e+06	2.40286e+06	190933	3.26668e+06	5.09742e+06	2.95497e+06	6.50148e+06	1.04048e+07	7.06785e+06	6.08923e+06	5.7477e+06	5.16952e+06	1.83668e+06	5.66426e+06	2.33611e+06	2.01737e+06	2.6939e+06
Vash1	0	0	0	0	0	0	0	0	0	0	0	0	0	0	0	0	0	0	0	0	0	0	0	0	0	0	0	0
Atp5d	0	24279.7	32949.3	0	28050.8	106383	409637	0	143578	370831	63170.4	53401.9	0	0	0	0	0	522570	336802	520720	528751	272807	224753	0	0	2.60821e+06	1.60982e+06	2.58891e+06
Idh3b	0	12266.6	0	0	0	42255.1	28992.9	25377.1	33568.3	72203.6	29704.2	12380.8	16454.9	0	152074	145237	19403.3	43363	31920.5	0	0	0	0	60441.7	25811.7	138572	468571	0
Plpp3	0	29464.2	0	7106.44	28920.2	0	0	11621.2	0	396934	0	0	0	0	0	111642	0	241422	170957	122202	158889	144422	145702	0	0	199007	0	321064
Rps2	1.67834e+06	740322	1.5405e+06	962929	425260	1.4331e+06	3.41642e+06	2.11299e+06	1.52978e+06	5.02887e+06	944140	3.22142e+06	2.4127e+06	1.60778e+06	4.64579e+06	8.94567e+06	5.25788e+06	3.11258e+07	2.42639e+07	1.9608e+07	2.25623e+07	1.77744e+07	2.02461e+07	4.90668e+06	8.66063e+06	9.96903e+06	1.1935e+07	1.05669e+07
Ccnyl1	0	0	0	0	0	0	0	0	0	0	0	0	0	0	0	0	0	0	0	0	0	0	0	0	0	0	0	0
Gm20390	1.81315e+06	1.38745e+06	1.60837e+06	1.22768e+06	851643	3.36468e+06	3.66418e+06	3.27568e+06	3.0724e+06	5.04257e+06	2.01373e+06	1.24943e+06	990597	616643	1.3716e+06	2.98765e+06	1.89433e+06	1.2337e+07	1.00406e+07	7.361e+06	9.02819e+06	5.39458e+06	6.84735e+06	5.98217e+06	1.6517e+07	1.36661e+07	9.69027e+06	1.47978e+07
Mog	0	0	0	0	0	0	0	0	0	0	0	0	0	0	0	0	0	0	0	0	0	22044.2	26942.3	421695	663246	357844	470469	498183
Ncoa5	0	0	0	0	0	0	0	0	0	0	0	0	0	0	0	0	0	0	0	0	0	0	0	0	0	0	0	0
Gorasp2	0	0	0	0	0	0	0	0	0	0	0	0	0	0	0	0	0	0	0	0	0	0	0	0	0	0	0	0
Sept_8	0	0	0	0	0	0	0	0	0	0	0	0	0	0	0	0	0	226451	0	117268	217929	0	78285.6	7.75033e+06	1.21959e+07	1.07335e+07	6.88687e+06	7.71192e+06
Alpha-globin mRNA	0	0	0	0	0	94793.5	0	64324.1	29743.2	123901	37749.3	0	0	0	0	0	0	0	0	0	0	0	0	0	0	0	0	0
Cttn	50291.3	58108.2	0	36190.8	0	0	0	0	0	0	0	0	0	0	0	0	0	385081	306315	209220	280581	341068	241643	42274.1	204620	0	316175	249629
Ythdf2	70130.5	69055.7	0	28313.6	23634.3	88374.4	68125.2	114195	85901.8	245390	86018.1	0	74317	0	0	0	0	497798	173010	0	391976	101411	219988	0	0	195652	0	338982
Camk1d	0	0	0	0	0	0	0	0	0	0	0	0	0	0	0	0	0	0	169339	0	0	94671	102591	0	0	412106	0	0
Abhd12	49948.1	0	0	0	0	299224	69199.5	0	163983	44739.6	191123	0	108119	0	0	0	0	135203	127227	22084.8	148882	108551	75371.8	840243	233725	304109	529279	969491
Ide	0	0	0	134602	46135.5	0	0	0	0	0	0	0	0	0	57744.3	807892	0	94113.7	17673.8	128544	0	108248	0	3.47578e+06	1.23877e+06	2.29896e+06	1.96502e+06	2.51092e+06
Ogt	0	0	0	0	0	0	0	0	0	0	0	0	0	0	0	0	0	260548	0	0	0	0	216975	0	0	0	0	0
Ttc3	0	0	0	0	0	0	0	0	0	0	0	0	0	0	0	0	0	0	0	0	0	0	0	0	0	0	0	0
Cyb5r3	715684	743629	1.27839e+06	927147	1.13881e+06	1.18867e+06	3.9959e+06	1.56682e+06	806972	1.58387e+06	2.33421e+06	2.92842e+06	2.30968e+06	55425.8	4.97541e+06	6.32873e+06	4.00681e+06	4.67057e+06	2.72309e+06	2.71821e+06	4.11483e+06	2.34028e+06	3.12795e+06	6.61854e+06	9.0648e+06	6.76499e+06	6.84626e+06	6.43406e+06
Gm11361	1.49785e+06	1.40879e+06	1.69821e+06	1.39612e+06	1.12546e+06	4.27524e+06	4.05561e+06	4.0163e+06	3.13126e+06	5.73593e+06	2.55959e+06	2.76247e+06	2.66596e+06	302402	7.46515e+06	7.9871e+06	4.46547e+06	4.79253e+07	3.74566e+07	2.89799e+07	3.40306e+07	2.87097e+07	2.7883e+07	5.45391e+06	9.55687e+06	9.31311e+06	7.84499e+06	12137173
Dlgap2	1.48652e+06	965135	1.50318e+06	834972	222949	2.12309e+06	1.27037e+06	1.16028e+06	1.30138e+06	1.88458e+06	35443.3	1.96373e+06	2.43112e+06	0	3.85932e+06	2.16828e+06	2.41227e+06	3.65138e+06	3.52702e+06	1.90755e+06	2.57149e+06	2.74576e+06	3.36654e+06	0	1.75725e+07	7.88148e+06	1.30399e+07	1.81409e+07
Ddx3x	381937	418429	388579	254802	291681	574599	628917	414544	653552	1293870	518285	1.10413e+06	1.00891e+06	511847	2.76355e+06	4.1036e+06	2.99795e+06	7.5076e+06	7.65618e+06	5.02415e+06	5.40853e+06	3.83827e+06	4.63853e+06	1.89411e+06	3.43371e+06	2.90074e+06	2.15571e+06	1.95748e+06
Tf	0	0	0	0	0	0	0	0	0	0	0	0	0	0	0	0	0	0	0	0	0	0	0	0	0	0	0	0
Rap2c	0	0	0	0	0	0	0	0	0	0	0	0	0	0	0	0	0	0	0	0	0	0	0	0	0	0	0	0
Sh3gl2	19650.8	11465.3	20678.7	6514.71	148581	33832.7	74244.6	0	32793.5	22551.7	0	0	0	0	0	113644	0	1.99116e+06	1.90099e+06	2.03762e+06	1.83245e+06	1.37007e+06	1.28798e+06	1.71748e+07	1.36391e+07	1.45004e+07	1.29174e+07	1.94747e+07
Mcrip1	0	0	140468	0	0	0	0	0	0	408644	0	0	0	0	341524	180041	190108	829314	612251	251693	127925	357856	226469	0	146113	0	0	0
Dctn3	92036.4	0	70003.7	0	6850.95	79396.8	82327.3	128641	74775	226063	34980.4	55079.8	80443.2	68084.9	0	0	111253	825133	519434	603936	577389	556943	465287	141228	451694	75522.4	575431	484223
Sel1l	0	0	0	0	0	0	0	0	0	0	0	0	0	0	0	0	0	0	0	0	0	0	0	0	0	0	0	0
Ptprf	0	20109.3	125407	79436.5	0	90034.2	98745.4	0	86773.8	184587	352369	0	0	0	182598	325872	0	200847	101075	17252.9	150317	143537	43448.9	123916	1.24981e+06	187452	136459	241194
Dlgap4	0	0	0	0	0	0	0	0	0	0	0	0	0	0	0	0	0	423826	0	0	403528	174700	129809	0	0	0	0	0
Lancl2	30032.6	26990.7	41645.4	78841.4	71388.9	84070.3	110629	61867.8	0	0	127431	154779	204663	45443.6	198564	734690	548144	621673	1.47542e+06	573181	253578	521412	358139	605932	1.157e+06	716585	581761	1.01252e+06
Rpl22l1	164246	337222	342338	241585	44821.8	636320	0	115870	1.23001e+06	0	465677	1.08178e+06	1.87623e+06	0	2258257	1.7993e+06	2.56859e+06	1.65971e+06	729886	707321	972314	1.13619e+06	1.11643e+06	1.42551e+06	642425	2257215	1.96208e+06	2.70962e+06
Srsf10	0	0	0	0	0	0	0	0	0	0	0	0	0	0	0	0	0	0	0	0	0	0	0	0	0	0	0	0
Sbf1	0	0	70455	99687.3	81804.7	23175.7	0	0	56610.9	0	48663	0	28860	52386.1	0	0	301113	163554	0	28886.3	0	140766	0	0	0	0	0	0
Dhx30	0	0	0	0	0	0	0	0	0	0	0	0	0	0	285425	0	0	295932	519056	249489	400596	332910	216206	0	0	0	0	0
Tpm3-rs7	0	0	0	0	0	0	0	0	0	0	0	0	0	0	0	0	0	0	0	0	0	0	0	0	0	0	0	0
Rpl27	414395	349534	688138	142318	439967	646344	1.88266e+06	251623	173648	501812	840708	1.05384e+06	567826	422946	794859	1989219	1.40749e+06	1.76506e+07	1.54174e+07	1.08373e+07	1.13356e+07	7.13528e+06	8.55254e+06	5.86326e+06	5.46947e+06	4.63983e+06	4.20634e+06	4.216e+06
Hbb-y	0	0	0	46254.5	0	0	0	0	0	0	0	0	0	0	0	0	0	0	0	0	0	0	0	0	0	0	0	0
Me1	0	34454.8	0	0	14532	0	0	0	0	0	0	163291	0	0	0	246110	0	138780	197405	268567	466513	266913	533118	183047	48416.2	190152	1.0046e+06	527840
Lrch2	58029.4	0	0	0	40529.8	0	56971.1	0	0	0	0	0	0	0	0	0	0	0	0	0	0	0	0	0	0	0	0	0
P2ry12	0	0	0	0	0	0	0	0	0	0	0	0	0	0	0	0	0	0	0	0	0	0	0	0	0	227589	167416	0
Tnpo3	0	0	0	0	0	0	0	0	0	0	0	0	0	0	0	0	0	0	0	0	0	0	0	0	0	0	0	0
Pgd	192660	0	0	51951.9	66274.1	41071.9	122769	21483.1	70237.6	0	0	0	0	37016.5	0	1.12517e+06	363444	901014	1.34279e+06	641591	1.27206e+06	789072	946461	78846.9	0	90506.5	191511	745290
Eif5a	1.0305e+06	633466	669684	648082	473012	1.39949e+06	2.08245e+06	1.87563e+06	2.29761e+06	3.29068e+06	1.22774e+06	2.50403e+06	2.25101e+06	0	2.12451e+06	5.37463e+06	2.65327e+06	1.36015e+07	1.00864e+07	8.90408e+06	1.09896e+07	7.24907e+06	8.94836e+06	1.36323e+07	1.66629e+07	1.32703e+07	1.55878e+07	14385466
Spcs2	0	0	0	0	0	0	0	0	0	0	0	0	0	0	0	0	0	0	0	0	0	0	0	0	0	0	0	0
Rheb	0	0	0	0	0	0	0	0	0	0	0	0	0	0	0	0	0	1.16538e+06	1.125e+06	721441	736471	1.31139e+06	1.27081e+06	445996	0	548248	0	0
Ndufa4	129021	43510.2	178506	50828.6	157351	1.74471e+06	1624502	1.32146e+06	2.32119e+06	3.92336e+06	1.36412e+06	235800	157293	32979.6	14112.8	151481	258968	2.15646e+06	2.38526e+06	1.93831e+06	1.17521e+06	1.32186e+06	1.55182e+06	2.59434e+06	1.05785e+07	7.75281e+06	9.14887e+06	7.84342e+06
Krt7	0	0	0	0	0	0	0	0	0	0	0	0	0	0	0	0	0	0	0	0	0	0	0	0	0	0	0	0
Chl1	310143	269988	268144	291942	85052.9	483893	536877	96200.6	440646	0	0	1.29593e+06	1.4389e+06	0	1.21394e+06	971755	1.84579e+06	1.93001e+06	1.71019e+06	1.22746e+06	850443	468117	862336	158173	0	462679	0	244032
Myef2	30120	0	14543.9	3206.13	7710.65	106020	303868	318683	90232.5	61838.5	45736	0	0	0	74755.9	17885	0	1.64153e+06	1.62464e+06	974558	637830	816323	591104	0	0	0	0	0
Pcm1	0	0	0	0	0	0	0	0	0	0	0	0	0	0	0	0	0	140848	183282	91681.1	42748.9	0	92237.9	312620	0	0	0	0
Rps4x	766083	807775	951787	600505	452775	1.10831e+06	1.73235e+06	1.39998e+06	843057	2.49665e+06	713120	2.28164e+06	1.07685e+06	1.28982e+06	3.09168e+06	5.35089e+06	3.08365e+06	2.37288e+07	2.09171e+07	1.41332e+07	1.62389e+07	1.33295e+07	1.26288e+07	2.74317e+06	1.09081e+07	5.73389e+06	6.36619e+06	6.60253e+06
Alpl	0	0	0	0	0	0	0	0	0	0	0	0	0	0	0	0	0	0	0	0	0	0	0	0	0	0	0	0
Prr36	0	0	0	0	0	0	0	0	0	0	0	0	0	0	0	0	0	231729	122940	81985.2	195116	125241	68613	0	0	0	0	0
Cops6	0	0	0	0	0	0	0	0	0	0	0	0	0	0	0	0	0	0	0	0	0	0	0	0	0	275193	172278	459445
Rbm19	0	0	0	0	0	0	0	0	0	0	0	0	0	0	0	0	0	0	0	0	0	0	0	0	0	0	0	0
Gdpd1	0	0	0	0	0	0	0	0	0	0	0	0	0	0	0	0	0	0	0	0	362278	0	0	0	0	0	0	0
Dcc	100291	60386.6	50336.1	82987.2	75459.1	0	0	45324.6	0	0	0	123354	314348	0	684322	936454	489220	0	0	0	0	0	0	56575.9	0	0	0	87508.9
Sept_9	0	0	0	0	0	0	91893.8	0	0	0	0	0	0	0	0	0	0	536860	757232	363457	331113	338103	254747	0	401773	0	302407	367009
Celf1	84413.5	126040	120281	77812.2	133839	0	0	0	0	0	0	0	149531	0	448142	1.08783e+06	329632	138827	142133	116258	0	0	0	0	288673	0	153511	209723
Nsfl1c	65849.8	131205	0	89374.6	49594.4	0	10273.1	232407	124264	124995	90709.9	0	0	0	0	0	0	5.06704e+06	3.41127e+06	2.98815e+06	4.1251e+06	2.16294e+06	1.82383e+06	396124	580823	0	181045	0
Gna13	0	0	0	0	0	0	0	0	0	0	0	0	0	0	0	0	0	31624.5	0	0	0	29743.2	53244.5	0	0	0	0	0
Flot1	0	0	0	4349.03	0	0	0	0	0	0	0	0	0	0	0	0	0	32880.1	215647	266597	0	0	6983.21	16309	119053	116133	80495.7	49994.6
Dnajb2	825602	510204	509587	236834	351241	258694	197127	953397	171219	480107	784947	0	0	58842.5	0	0	0	1.55951e+06	741011	920163	1.18206e+06	1.31659e+06	1.41983e+06	1.45823e+06	1.50923e+06	1.07913e+06	689131	719886
Nudt21	0	0	0	0	0	0	0	0	0	0	0	0	0	0	1.35188e+06	762049	138502	47818.9	25196	35946.8	0	0	0	0	0	0	0	0
Ndrg1	0	0	0	0	0	0	0	0	0	0	0	0	0	0	0	0	98085	979820	757278	860779	1.20249e+06	588351	580114	288792	299992	295209	429215	867638
Eif4e2	0	0	0	0	0	0	0	0	0	0	0	0	0	0	167381	123261	0	0	0	0	0	0	0	0	0	0	0	0
Ptp4a1	45491.1	86876.2	4199.4	15730.9	8217.93	0	0	11115.6	11512.2	18921.7	0	10745.1	0	0	43607.1	446964	396701	123056	102055	32476.5	33135.8	0	37493.8	0	0	0	0	110193
Fxyd1	0	0	0	0	0	0	0	0	0	0	0	0	0	0	0	0	0	179914	214435	107222	83619	111416	68302.5	0	0	0	0	0
Akt1s1	0	0	0	0	0	0	0	0	0	0	0	0	0	0	0	0	0	0	0	0	0	0	0	0	0	0	0	0
Vat1l	0	39480.9	126335	0	63325.5	0	72121	0	148732	0	0	109807	146411	0	447804	434985	356452	177396	0	0	380579	220356	178808	480140	194005	754360	436486	126343
Rab11fip1	31221.7	0	0	0	0	0	239729	169310	181236	137095	72851.3	226123	57630.6	162155	10728.5	194143	428020	2.30548e+06	2.87736e+06	2.24442e+06	2.55357e+06	1.03546e+07	1.63949e+06	295347	1.57233e+06	0	1.99823e+06	2608074
Fam177a1	118704	78027	0	0	145434	0	130583	259417	0	612733	0	0	0	0	0	0	0	315353	0	0	888613	0	351499	337373	1.11882e+06	0	527048	510965
Ctnnd1	527218	542165	526982	417132	306451	0	481758	443567	226995	799934	515772	425985	362604	24192.1	0	477814	82076.6	1.67174e+06	1.38524e+06	995556	2.52244e+06	1.03205e+06	1.05638e+06	751155	0	0	0	0
Dnaja2	0	0	0	0	0	0	0	112446	218630	0	0	30145.3	0	0	0	848819	126506	550917	265570	310913	1.00279e+06	324903	702981	203926	0	199106	318788	0
Cotl1	68566.8	81542.5	141291	78239.9	104194	253579	503801	625627	484635	672996	261130	49154.6	20385.3	0	0	0	0	1.6232e+06	1.60756e+06	1.39171e+06	1.05846e+06	974238	1.16441e+06	383015	107886	1.13917e+06	352000	65600.4
Add1	96687.8	522185	700982	385160	297387	1.10074e+06	1.76329e+06	1.07075e+06	1.31172e+06	2.23017e+06	1.42413e+06	286163	330369	246335	651891	689734	469643	4.54748e+06	2.49051e+06	2.38151e+06	2.26386e+06	2.21472e+06	1.65886e+06	4.27257e+06	5.59135e+06	3.17993e+06	3.3466e+06	4.94747e+06
Nmt1	0	46711.6	31069.3	49344.1	24313.8	21886.2	26847.9	0	0	0	0	0	0	0	0	834284	0	613310	630578	272740	548620	436251	401613	156115	0	281439	184563	455291
Hmgb2	0	0	48463.6	0	0	63210.3	89726.4	0	99657.8	0	67689.4	0	0	19233.1	0	26947.5	40903.8	0	0	0	0	59503.5	0	0	0	0	0	0
Ap3m2	0	0	0	0	0	0	0	0	0	0	0	0	20072	43334.3	0	0	0	13043	0	0	181954	0	155240	2.8849e+06	2.49908e+06	2.15569e+06	2.95424e+06	2.06463e+06
Cttnbp2nl	0	0	0	0	0	0	0	0	0	0	0	0	0	0	0	0	0	0	0	0	0	0	0	0	0	0	0	0
Abracl	104020	0	0	0	212115	167327	114646	189830	0	0	0	0	79010.2	0	0	0	0	362201	635809	198172	176698	180834	165826	0	693668	150211	0	179456
Dmtn	105675	155332	519901	248693	330193	0	1139780	1.04076e+06	798664	0	1182264	28593.4	0	0	73011.4	0	63045.2	54726.2	383650	632689	130444	392040	243069	2.00289e+06	731282	577790	257927	1.6955e+06
Snn	0	0	0	0	0	0	0	0	0	0	0	0	0	0	0	0	0	197983	219655	0	188758	118600	0	0	0	0	0	0
Pfkl	42596.3	62455.5	138129	88447.4	52945.4	0	322306	146370	126232	192858	0	0	0	0	0	74116	0	2.0576e+06	1.22533e+06	1.03139e+06	1.23603e+06	1.05137e+06	880847	1.22158e+06	1.43643e+06	1.9859e+06	1.67975e+06	2.86504e+06
Pacs1	0	0	0	0	0	0	0	0	0	0	0	0	0	0	0	0	0	0	0	0	0	0	0	0	0	0	0	0
Rgs17	0	0	0	0	0	0	0	0	0	0	0	0	0	0	0	0	0	0	104629	0	0	0	0	512517	0	0	482293	418246
Sf3a2	0	0	0	0	0	0	0	0	0	0	0	0	0	0	0	0	0	0	0	0	0	0	0	0	0	0	0	0
Ptp4a2	0	0	0	0	0	0	0	0	0	0	0	0	0	0	0	1.67101e+06	0	0	0	0	0	0	0	0	0	0	0	0
Vamp4	0	0	0	0	0	0	0	0	0	0	0	0	0	0	0	0	0	731014	692236	548036	574886	298285	457374	0	0	0	0	0
Klc1	25760.3	53842.1	136331	108104	46516.7	246306	309907	304574	154602	23009.8	33883.1	153771	19472.8	0	110399	126172	480305	4.61543e+06	3.63522e+06	1.51527e+06	2.07926e+06	2677263	1.49403e+06	1.19878e+06	1.35473e+06	726357	488478	1.06543e+06
Dbn1	1.43142e+06	1.25971e+06	1.91272e+06	766409	875658	4.01282e+06	6.23484e+06	5.46395e+06	6.02812e+06	1.02055e+07	5.59467e+06	5.16788e+06	2.68903e+06	1.66481e+06	6.01557e+06	8.27698e+06	5.33462e+06	6.47757e+06	5.37439e+06	5.22196e+06	4.6783e+06	3.64458e+06	4.08044e+06	5.58007e+06	2.49669e+06	2.97765e+06	630827	3.18669e+06
Cntn1	2.13804e+06	1.60245e+06	2.56497e+06	1.9139e+06	1.14583e+06	9.72925e+06	1.18497e+07	5.55501e+06	8.5416e+06	1.26462e+07	9.74117e+06	7.62962e+06	7.4058e+06	1.08488e+06	1.34799e+07	1.83418e+07	1.2833e+07	2.28879e+07	2.61216e+07	2.05362e+07	2.21845e+07	1.41074e+07	1.27458e+07	5.858e+07	8.70853e+07	6.96814e+07	6.4765e+07	7.98125e+07
Pdxp	0	0	0	0	0	0	0	0	0	0	0	0	0	0	0	0	0	201230	360595	260929	229172	378436	54992.9	577110	1319585	550561	573377	662133
Snx6	0	0	0	0	0	0	0	0	0	0	0	0	0	0	0	0	0	0	0	0	0	0	0	0	0	0	0	0
Ptpa	6126.04	8563.54	13483.8	30662.8	17144.2	0	0	1.18747e+06	802997	115631	505105	0	48161.6	0	0	1.34838e+06	0	906958	1043268	412372	209589	226392	121967	1.99943e+06	391158	1.37012e+06	966148	1.15515e+06
Dnm1l	125230	9378.58	33300.9	109714	0	0	635756	214451	92937.2	953488	154416	66738.3	0	105566	97742.4	258135	247334	2.80149e+06	1.50593e+06	1.90356e+06	1.99538e+06	879873	1.13811e+06	4.50662e+06	4.61689e+06	5.33955e+06	6.67653e+06	4.84525e+06
Ndrg4	0	0	0	0	0	0	0	0	0	0	0	0	78602	0	0	0	160964	270824	202227	289954	536627	165515	0	0	0	321140	203315	0
Fdft1	41424.1	70519.9	54921.2	42362.4	38573.5	113249	57224.1	148949	129692	143388	50171.8	34323.2	34727.2	0	0	55154.2	50067	196071	153731	72955.1	100312	81966.8	168622	0	0	77717.1	89437.8	0
Ptbp2	6275.64	0	0	0	3096.01	0	29122.2	0	0	0	0	0	0	72945.7	526307	559774	13316.9	1.39159e+06	2.31386e+06	1.30346e+06	1.19338e+06	1.35368e+06	1.06843e+06	0	0	0	0	0
Ncam1	2.83443e+07	2.61344e+07	40023112	2.84905e+07	2.18057e+07	5.21332e+07	7.3691e+07	5.67014e+07	5.98914e+07	1.33548e+08	3.89761e+07	5.09615e+07	3.53229e+07	3.21168e+07	5.06216e+07	1.06058e+08	9.14992e+07	2.02545e+08	1.79901e+08	1.43327e+08	1.61246e+08	1.56735e+08	1.20701e+08	55899523	1.71418e+08	1.07621e+08	8.66085e+07	1.04345e+08
Slc3a2	840680	804769	605867	872065	245824	1.99905e+06	1.86989e+06	1.17844e+06	1.75073e+06	487582	2.08078e+06	482003	361864	0	23460.5	222280	693846	1.08474e+07	6.66341e+06	5.36343e+06	6.88959e+06	4.41905e+06	4.14394e+06	9.44529e+06	9.0044e+06	5.80097e+06	4.49857e+06	5.28801e+06
Gabbr1	0	0	0	0	0	0	0	0	0	0	0	0	0	0	0	87733.9	0	29204.1	34834.6	51201	107884	19899.6	51858.9	0	124320	0	0	0
Mmgt1	18049.7	20062.2	22405.9	37731.3	12182.4	95517.7	122185	56111.9	62150.6	145841	57466.1	14469.5	29943.6	0	60361.9	85198.2	43692.5	0	0	0	0	0	0	89566.9	0	78087.8	0	131114
Add2	79433	190730	43848.1	38625.9	135490	117340	326400	354072	158482	100227	70641.6	26503.8	79996.1	46020.8	91240.9	325691	373688	2.07504e+06	2.01191e+06	1.65544e+06	1.59769e+06	1.83047e+06	1.40601e+06	143384	0	479636	380394	729170
Plppr1	0	65830.2	0	0	0	0	0	0	0	0	0	0	0	0	0	0	0	311422	512569	240617	175434	160810	200819	0	0	0	0	195188
Mecp2	0	0	0	0	0	0	0	0	0	0	0	0	0	0	0	0	0	0	0	0	0	0	0	0	0	0	0	0
Lman2	0	0	0	0	0	0	0	0	0	0	0	0	0	0	0	0	0	0	0	260521	256476	204931	0	0	0	0	0	0
Vps18	0	0	132949	0	44987.2	0	0	0	67708.6	67631	22000	0	0	0	0	0	0	1.11392e+06	765852	1.06324e+06	1.26985e+06	577247	645678	0	312213	100992	0	0
Gnb5	0	0	0	8802.56	0	0	0	0	0	0	0	0	0	0	0	0	0	395502	255238	232019	46627.7	12135.2	0	189227	0	0	208651	370412
Ttr	0	0	0	0	0	0	0	0	0	0	0	0	0	0	0	0	0	190271	235056	147708	109374	86909	134098	0	0	0	0	0
Usp10	0	0	0	0	0	0	0	0	0	0	0	0	0	0	0	0	0	431247	126175	311004	170555	215312	146678	0	0	0	0	0
Sez6l	0	0	0	0	0	0	0	0	0	0	0	0	0	0	0	0	0	0	0	0	0	0	0	0	0	0	0	0
Nfasc	666838	720022	1.30877e+06	786599	816905	1.25299e+06	1.46381e+06	1.11468e+06	1.36008e+06	1.37348e+06	1350871	1.67422e+06	1.52983e+06	100244	3146981	2.80566e+06	2.05806e+06	1.64911e+06	2.3175e+06	1.83181e+06	1.07219e+06	658212	1.56075e+06	6.11706e+06	5.20985e+06	5.34695e+06	6.26411e+06	7.35146e+06
Sccpdh	0	35104.8	0	42444.7	0	0	0	0	0	0	0	0	0	0	0	0	0	31182.5	0	79683.8	79343.2	19272.6	0	452673	0	154985	90103.5	208763
Psmb7	42346	22951.6	126217	0	45628.7	4729.46	69273.1	267131	259362	486420	282906	15675	69111.2	93850.1	199641	157321	40913.5	100671	0	131938	355692	0	206683	834298	510305	814214	1.71596e+06	711402
Pex19	0	0	0	0	0	0	0	0	0	0	0	0	0	0	0	0	0	0	0	0	0	0	0	0	0	0	0	0
Dlat	0	0	0	0	0	0	0	0	0	0	0	0	0	0	0	0	0	0	0	0	0	0	0	0	0	0	271586	0
Sh3gl3	0	0	0	0	0	0	0	0	0	0	0	0	61323	45758.1	56230.9	54325.5	59526.7	0	0	0	0	0	0	0	0	0	0	0
Rps25	808900	530466	695141	561737	263172	1.2213e+06	957600	755087	784498	2.16005e+06	1.0341e+06	635789	230810	447153	589206	1.5524e+06	887093	1.08556e+07	8.42564e+06	7.93369e+06	8.90491e+06	7.54542e+06	6.27327e+06	3.0607e+06	1.00568e+07	1.06292e+07	9.85574e+06	8.60995e+06
Gphn	34762.4	0	35029.1	11407.4	0	118323	130981	132459	12731.2	381728	0	0	0	0	0	0	0	1.83548e+06	1.78623e+06	1.54338e+06	1.41044e+06	1.2278e+06	1.16604e+06	374266	820092	1.48992e+06	836018	1.35905e+06
Arl6ip1	70918.6	120372	141401	170462	56046.1	88328.2	171970	189220	153307	658065	123206	626597	87272	173305	126930	179976	670026	855994	572181	313477	443395	835866	141613	112260	0	541956	1.29839e+06	202473
Paip2	0	0	0	0	0	0	0	0	0	0	0	0	0	0	0	0	0	0	0	0	0	0	0	0	0	0	0	0
Araf	0	0	0	0	0	0	0	0	0	0	0	0	0	0	0	0	0	191393	123610	201390	397777	94439.4	110362	0	0	0	289720	0
Rala	505433	757369	574471	572563	631335	1.34944e+06	1.32063e+06	1.52122e+06	2.10782e+06	3.49507e+06	1.52683e+06	794099	1.27082e+06	582268	2.15317e+06	4.52939e+06	2.66474e+06	5.60484e+06	5.28795e+06	4.64752e+06	6.32213e+06	3.20718e+06	3.85795e+06	3.6812e+06	7.14515e+06	4.74567e+06	3.18771e+06	5.76914e+06
Letm1	28367.4	34677.6	0	0	0	0	49047.2	0	0	0	0	48916.5	0	0	0	0	0	238844	334495	0	58700.5	19309.8	0	378180	727628	718269	900168	536208
Tubb1	18849.4	16932.7	39913.7	0	22297	0	33921.5	0	0	95435	0	0	0	0	0	0	0	0	0	47892.1	0	0	0	0	0	46277.8	0	0
Cmpk1	342582	186632	291210	153059	44450.2	833997	573663	387295	640120	923366	349094	0	129804	0	167214	198242	160243	1.02887e+06	1343247	1.10874e+06	707210	495369	456819	522425	1.48274e+06	879860	1.0159e+06	1.41761e+06
Manf	0	28517.4	67594.1	6957.63	57476.1	0	142490	0	66586.9	97288.8	51645.7	0	13972.9	0	0	0	0	669065	460046	435403	167967	392830	175460	0	112337	92516	135560	0
Lhfpl6	0	40731	109445	93824.8	66420.2	155163	0	0	0	0	0	0	0	0	0	0	0	0	0	0	0	0	0	0	0	0	0	0
Anpep	0	0	0	0	0	0	0	0	0	0	0	0	0	0	0	0	0	0	0	0	0	0	0	0	0	0	0	0
Ndrg2	30642.1	41068.3	88674.2	70932.9	22114.5	0	84827.4	92691.7	255830	335209	0	61520	0	0	0	0	0	1.88976e+06	1.91524e+06	1.04234e+06	1.11642e+06	1.55071e+06	1.34243e+06	3.34204e+06	5.89557e+06	4.11452e+06	4507830	4.88712e+06
Zranb2	0	0	0	0	0	0	0	0	0	0	0	0	0	0	0	0	0	0	0	0	0	0	0	0	0	0	0	0
Pip4k2a	0	0	0	0	0	0	0	0	0	0	0	0	0	0	0	0	0	0	0	0	0	0	0	548579	0	0	0	0
Eef1b	25924.2	38134.4	210065	27549.2	17615	0	352715	139601	70808.3	79662.2	119840	1.20013e+06	814382	0	1.68636e+06	1.91143e+06	904775	3.75082e+06	3.03046e+06	2.87046e+06	3.0561e+06	2.77717e+06	1.8041e+06	284208	0	0	750044	1.18827e+06
Hpcal1	166303	218671	291292	353731	165917	391937	413419	627924	550322	1.088e+06	0	61063.8	0	0	0	0	0	30461.6	0	45218.6	57301	304627	46535.1	2.03328e+06	2.55315e+06	2.28435e+06	2.83539e+06	4.30948e+06
Slc1a2	184269	405913	384162	179608	230866	495952	1.03565e+06	1.70517e+06	1.19385e+06	1.18543e+06	1.24868e+06	230235	923404	31796.3	1.65228e+06	1.52498e+06	1.15364e+06	4.00644e+06	2.27566e+06	1.84934e+06	2.72654e+06	2.17528e+06	2.25252e+06	3.53538e+07	5.55616e+07	5.36277e+07	4.41553e+07	7.2798e+07
Aars	148183	74819.7	473892	0	65605.5	267141	0	0	0	0	47744.5	318010	364693	0	885609	820061	725258	1.50479e+06	690259	1.55962e+06	438695	1.53134e+06	1.52437e+06	6.18967e+06	3.93008e+06	5.68143e+06	4.72203e+06	4.15936e+06
Lsamp	4.2024e+06	1.61893e+06	3.01093e+06	1.33922e+06	1.10665e+06	3.30295e+06	5.45672e+06	4.20512e+06	3.79533e+06	9.03367e+06	5.31694e+06	4.24183e+06	2.18348e+06	1.72219e+06	1.34201e+06	1.0871e+07	7.23121e+06	1.62148e+07	1.41629e+07	1.62677e+07	2.04499e+07	1.15537e+07	1.13617e+07	3.13407e+07	6.03751e+07	3.20317e+07	2.55687e+07	2.92723e+07
Pip4k2b	47017.1	30849.6	11497.7	86605.9	3188.28	196810	33054.7	393971	295510	307377	9667.52	0	205485	24810.7	528128	391361	92004.9	1.60761e+06	320735	345179	1.04146e+06	424820	783487	1.70769e+06	1.13343e+06	852055	1.50422e+06	1.58898e+06
Ephb2	334747	217869	260914	292872	288790	360720	278550	285355	394601	674013	457054	107422	413506	32742.3	82700.8	0	302592	1.87598e+06	2.28732e+06	1.25698e+06	1.14936e+06	1.01542e+06	923177	699636	973185	666117	155000	275918
Clasp2	74883.5	133438	215907	62375.7	53221.9	91355.7	87248.5	196988	50235.3	146752	71793.3	550727	149918	0	338803	1.45557e+06	1.01024e+06	5.79659e+06	4.81844e+06	2.84219e+06	3.64404e+06	2.30885e+06	2.64484e+06	5.35396e+06	7.47992e+06	6.7198e+06	3.4739e+06	4.88634e+06
Gprin1	318956	192294	495554	464138	287392	234194	419263	550673	525553	2.31602e+06	362416	568022	156263	154750	161121	845257	308901	1.71402e+07	1.48573e+07	1.39088e+07	1.45981e+07	9.42318e+06	8.8644e+06	1.7586e+06	2.12506e+06	4.10932e+06	4.70357e+06	2.45584e+06
Gng3	0	3925.15	71241.3	0	3880.16	14053.5	86870.2	14205.7	0	0	46352	0	0	0	0	0	0	2.51663e+06	1.13915e+06	1.75749e+06	3.04305e+06	1.3218e+06	1.46604e+06	1.57033e+06	686659	3.30245e+06	2.52691e+06	1.50312e+06
Naa30	0	0	0	0	0	0	0	0	0	0	0	0	0	0	0	0	0	177563	206487	91226.8	38361.5	49660.2	49965	0	0	0	0	0
Atcay	0	0	0	0	0	0	0	0	0	0	0	0	0	0	0	0	0	0	0	0	0	0	0	0	0	0	0	0
Tubg1	0	0	0	58489.2	0	0	0	0	0	0	0	0	0	0	0	0	0	0	0	0	0	0	0	0	0	0	0	0
Rab11fip5	0	0	0	0	0	0	0	0	0	0	0	0	0	0	0	0	0	0	0	0	0	0	0	0	0	0	0	0
Pde4d	0	0	0	12266.4	12517.5	0	0	0	0	0	0	0	0	0	0	0	0	453509	101104	0	527289	160005	0	0	1.15087e+07	6.02147e+06	8.44976e+06	4720919
Acsl4	0	0	0	0	0	0	0	0	0	0	0	0	0	0	0	0	0	0	0	0	0	0	0	0	0	0	0	0
Spns1	0	0	0	0	0	0	0	0	0	0	0	0	0	0	0	0	0	0	0	0	0	0	0	0	0	0	0	0
Afdn	81696.2	136139	129782	126265	92346.2	511993	396256	355487	923606	53640.5	0	0	42767.7	0	0	0	105960	41848.4	58355.5	660322	85885	122914	0	0	198747	0	0	134659
Kcnd3	0	0	0	0	0	0	0	0	0	0	0	0	0	0	0	0	0	0	0	0	0	0	0	0	0	0	0	0
Grm5	72420.5	59580.3	167757	68437	48702.5	556471	279665	1.27534e+06	533704	1.03185e+06	587541	813308	786693	558432	1.45214e+06	1.82705e+06	1.13887e+06	652592	327704	266297	566955	354448	440172	112543	369791	319084	231044	595636
Gdi1	4.56208e+06	2.99873e+06	4.23548e+06	3.75746e+06	3.48239e+06	3.92888e+06	6.80108e+06	5.63509e+06	4.35416e+06	1.05793e+07	5.64152e+06	7.59972e+06	7.96708e+06	1.70243e+06	1.14395e+07	1.87048e+07	1.66864e+07	3.85502e+07	34060845	2.87097e+07	3.56792e+07	2.47076e+07	2.1163e+07	3.63651e+07	5.86131e+07	4.31027e+07	3.87117e+07	4.32253e+07
Baiap2	0	9351.35	0	0	0	0	41832.9	0	0	0	0	0	0	0	0	0	0	34210.9	0	0	37542.7	0	0	0	270089	0	0	122539
Gpc2	1.53196e+06	1.06774e+06	1.28942e+06	1.1016e+06	373866	852006	894973	488281	549103	843463	518423	833986	2.00041e+06	0	3.63569e+06	2.68369e+06	2.21839e+06	2.04941e+06	1.22622e+06	1.15328e+06	1.98583e+06	991373	1.02599e+06	129113	1.75775e+06	0	336759	1.64895e+06
Eno3	0	0	0	0	0	0	0	0	0	0	0	0	0	0	0	0	0	0	0	0	0	0	0	0	0	0	0	0
Grin2b	0	0	0	0	0	0	0	0	0	0	0	0	0	0	0	0	0	0	0	0	0	0	0	0	0	0	0	0
Actb	1.83452e+07	1.63073e+07	2.6144e+07	1.26177e+07	1.02241e+07	2.86885e+07	2.45511e+07	4.93547e+07	3.0658e+07	8.56421e+07	2.60041e+07	2.40179e+07	1.78571e+07	1.71005e+07	5.29262e+06	5.74012e+07	5.72431e+07	1.73099e+07	1.37975e+07	1.19152e+07	1.40152e+07	5.40296e+06	7.24241e+06	7.45148e+06	1.03779e+08	5.07507e+07	4.73906e+06	6.11217e+07
Stx7	512362	301045	285462	168102	90353.4	359462	621639	440343	438692	695389	346363	753204	0	113088	45956.2	1.23919e+06	1.12998e+06	7.5486e+06	5.01912e+06	4.96883e+06	6.45217e+06	4.44085e+06	4.03296e+06	1.10237e+06	662148	1.02928e+06	309840	913957
Cpne4	0	0	0	0	0	0	0	0	0	0	0	0	0	0	0	0	0	0	0	0	0	0	0	238242	0	166033	88796.6	0
Clip2	108953	159306	121972	144330	60149.9	116449	121202	242109	49862.7	114296	92155.4	186123	79428.9	13734	548630	0	191891	4.24714e+06	2.35167e+06	1.34731e+06	2.86141e+06	1.60319e+06	2.03065e+06	0	0	68219.6	66210.8	320918
Gas7	0	0	0	0	0	0	0	0	0	0	0	0	0	0	0	0	0	0	0	0	0	0	0	0	0	0	0	0
Ahsg	0	33956.2	0	0	0	56176.4	0	0	96532.2	0	0	0	0	0	0	0	0	167352	55978.1	120064	182251	0	44995.4	0	0	0	0	0
Hnrnpa0	108411	77200.4	68688.4	60054	35044.9	351037	507520	373394	270387	1.27003e+06	317090	154140	74521.9	50221.6	1.80418e+06	2.80197e+06	211211	2.4655e+06	2.54859e+06	1.63575e+06	1.67216e+06	1.37598e+06	1.56926e+06	172053	160357	172493	80454.7	0
Krt76	2250.44	5389.93	0	0	12680.5	0	0	0	0	0	0	0	0	0	0	0	0	65903.8	542515	0	129425	35165.4	76776.4	0	0	0	0	0
Cadm3	210186	81175.1	181718	20988.2	202646	130960	281937	363533	41963.9	134849	39552.3	44546.1	0	74842.1	0	470903	0	1.93199e+06	792623	692634	2.37961e+06	979640	1.35047e+06	761676	1.45862e+06	2.39072e+06	2.10169e+06	3.17499e+06
Hspe1	118589	53287.5	0	82553.5	27886	768605	395362	813922	775490	1.77749e+06	702339	112897	74708.3	0	360587	229431	0	119239	144594	151034	162543	89604	120419	0	1.13337e+06	0	1.12318e+06	1.15299e+06
Esd	244112	147639	0	191387	0	0	0	0	0	0	0	447503	365772	189660	800931	1.11133e+06	1.03996e+06	476719	492012	410433	111288	119434	195327	1.58524e+06	3556664	1.14556e+06	1.51935e+06	3.31404e+06
Yif1b	0	0	0	0	0	0	0	0	0	0	0	0	0	0	0	0	0	134294	95062	0	0	0	0	0	0	0	0	0
Syncrip	878280	512832	972411	645572	551667	936714	1.61615e+06	1.15927e+06	904215	3.39578e+06	986567	2.07619e+06	1.86199e+06	1.40532e+06	1.67072e+06	6.91453e+06	3.90637e+06	1.16442e+07	1.06325e+07	1.28328e+07	1.39213e+07	6.42834e+06	6.65311e+06	2.92861e+06	5.98563e+06	2.92608e+06	2.08319e+06	4099608
Uba2	0	0	0	0	0	0	0	0	0	0	0	0	0	0	0	0	0	0	0	69500.5	133000	266379	155895	0	0	0	0	0
Prkaca	185909	0	259241	114219	106568	362681	544356	0	205689	188987	98728.6	0	0	0	0	0	0	865583	1.63428e+06	1.44027e+06	1.00669e+06	471176	544624	1.29573e+06	3.37568e+06	2.34941e+06	1.9002e+06	3.47159e+06
Ly6h	498750	608561	534130	570160	674120	1.66834e+06	1.68034e+06	4.32931e+06	2.01373e+06	2.64888e+06	1.61985e+06	566727	1.80386e+06	417265	1.43151e+06	3.38649e+06	3.59789e+06	1.37896e+07	8.1322e+06	8.24893e+06	9.29759e+06	6.25331e+06	6.11496e+06	3.59755e+06	5.49487e+06	5.83669e+06	4.92728e+06	8.82195e+06
Sdha	19094.2	67949.7	0	23830.9	108062	168481	114344	118998	311651	483125	211373	45071.4	96675.7	0	0	114457	0	185065	758771	399985	327046	373671	399177	1.39924e+06	2.96875e+06	2.57131e+06	2.61445e+06	1.84875e+06
Gnas	3.43434e+06	3.23464e+06	4.21517e+06	3.19434e+06	2.12467e+06	4.96164e+06	4.03263e+06	5.0838e+06	4.27525e+06	8.42342e+06	4.13286e+06	2.90716e+06	1.98121e+06	1.03958e+06	1.08328e+06	5.07696e+06	4.27688e+06	6.70362e+06	8.53655e+06	5.68735e+06	6.40968e+06	3.72151e+06	3.82617e+06	2.90164e+06	4.33666e+06	2.34138e+06	2.30143e+06	2.52028e+06
Kalrn	0	0	0	0	0	0	0	0	0	0	0	0	0	0	0	0	0	0	0	0	0	0	0	0	0	0	0	0
Gabrb1	0	0	0	0	0	0	0	0	0	0	0	0	0	0	0	0	0	0	0	0	0	0	0	0	0	0	0	0
Ociad1	0	0	0	0	0	0	0	0	0	0	0	0	0	0	0	0	0	0	0	0	0	0	0	216851	0	0	0	0
Rtn4	3.41975e+06	3.06504e+06	5.82588e+06	2.59372e+06	2.55822e+06	6.78374e+06	4.89577e+06	6.62763e+06	5.26585e+06	1.24223e+07	3.0017e+06	9.68074e+06	5.17353e+06	4.859e+06	5.93287e+06	1.80918e+07	1.45161e+07	2.25627e+07	1.62266e+07	1.46279e+07	2.07018e+07	1.26322e+07	1.26517e+07	1.70144e+07	1.97709e+07	1.83126e+07	1.97788e+07	1.60382e+07
Pag1	0	0	0	0	0	0	0	0	0	0	0	0	0	0	0	0	0	0	0	0	0	0	77590.2	0	0	0	0	0
Ranbp1	185201	160178	463889	254301	88666.4	440578	1.20095e+06	788658	826623	1.52713e+06	95864.6	436128	535745	0	456569	0	609876	1.77715e+06	1.81437e+06	1.27724e+06	1.46305e+06	1.0325e+06	870322	887239	1.93491e+06	879956	678378	1.78628e+06
Ncbp2	11176.8	0	0	0	0	9486.56	0	0	0	0	0	0	0	0	0	0	0	814087	679788	491945	503732	456614	506991	0	0	0	0	0
Hsdl1	0	0	0	0	0	0	0	0	0	0	0	0	0	0	0	0	0	0	0	0	0	0	0	0	0	0	0	0
Mboat7	0	0	0	159886	0	0	140292	0	0	0	0	0	0	0	0	0	0	0	0	0	137334	0	186700	0	0	0	557474	0
Gabbr2	0	0	0	0	0	0	0	0	0	0	0	0	0	0	0	0	0	0	74616.7	111925	0	93456.3	89286.3	0	0	0	0	0
Mycbp2	32525.1	7908.55	34615.9	11319.5	13928.6	40408.2	23823.8	28163.2	0	194440	0	261779	0	0	38934.7	0	577271	171262	149020	0	300158	0	95566.1	0	83700.2	0	0	0
Rhoc	0	0	0	0	0	0	0	0	0	0	0	0	0	0	0	0	0	179157	0	0	0	0	116249	0	0	0	0	0
Ptprs	243852	452440	432937	498335	297965	757626	799179	566103	654631	491517	711112	1.17755e+06	163342	165141	2.47412e+06	315462	1.40611e+06	2.33606e+06	1.78409e+06	921389	1.59866e+06	899807	1.30961e+06	724995	0	1.39922e+06	525149	1.0573e+06
Tln2	0	42496.9	0	53381.6	3005.41	0	0	0	0	37175.7	0	47737.9	0	0	0	0	0	123483	66704	43293.7	21904.3	5563.9	5923.93	0	1.17778e+06	0	226738	0
Pgrmc2	309530	135903	57386.8	138442	146993	137609	185549	137946	121317	366572	100808	0	35430.5	0	25613.8	97694.9	39421.8	771753	629441	244367	417336	407520	337248	46980.3	4.15366e+06	508543	109880	3010939
Nenf	0	0	0	0	0	0	0	0	0	0	0	0	0	0	0	0	0	0	0	0	0	0	0	0	0	0	0	0
Ola1	0	0	0	0	0	0	0	0	0	0	0	0	0	0	0	0	0	0	0	0	0	0	0	0	0	0	0	0
Eml5	0	0	0	0	0	0	0	0	0	0	0	0	0	0	0	0	0	0	0	0	0	0	0	0	0	0	0	0
Slc2a13	0	0	0	0	0	0	0	0	0	0	0	0	0	0	0	0	0	0	0	0	39332.7	0	0	84378.9	0	0	233559	195664
Lingo1	0	0	0	0	0	0	0	0	0	0	0	0	199271	0	287802	841707	351396	42044.2	90254.1	0	0	0	0	0	73778.5	172836	0	53295.6
Scg3	717066	598385	556228	355177	163199	597610	0	0	828257	104663	455881	0	769053	0	147926	103856	0	160883	48426.2	32698	74279.6	26047.7	0	717494	1.02416e+06	795101	802119	530418
Ptprz1	0	0	3764.69	0	3478.46	0	0	0	0	0	0	8850.48	27762.4	0	0	0	29150.3	2.88042e+06	3.3116e+06	1.8694e+06	3.44292e+06	3.25459e+06	2.03761e+06	817793	2.49773e+06	2.14989e+06	2.2621e+06	3.02176e+06
Trap1	0	0	0	0	0	0	0	0	0	0	0	0	0	0	0	0	0	0	0	0	0	0	0	0	0	0	0	0
Ybx1	715002	264604	824444	264142	193484	482132	1.002e+06	659166	889059	375324	317611	590973	529441	1.34092e+06	687316	1.92163e+06	2.36036e+06	2.88279e+07	2.18761e+07	1.80693e+07	1.9547e+07	1.43222e+07	1.03318e+07	892438	1.55862e+06	1.32172e+06	532404	374818
Atp2b4	3206.84	2946.91	43158.9	36578.7	33305.2	4263.94	27603.6	47369.9	24257.9	0	0	0	0	0	0	49470.1	0	122974	94667.2	246590	337017	143182	21453.4	3.08354e+06	445483	442553	1.20604e+06	2.26674e+06
Fam49a	65028.9	87181.6	50491.3	35717.6	34055.3	0	0	0	0	0	0	0	0	0	435571	872370	511948	1.0277e+06	1.55652e+06	1.079e+06	1.24868e+06	502193	775177	801956	474157	100150	1.28714e+06	737598
Syngr3	0	0	0	0	0	7187.4	78073.8	60773.7	65693.9	103228	34026.4	0	0	73967.9	0	0	0	858226	803768	739574	991598	185765	511058	132892	105991	0	1.41682e+06	1.84521e+06
Nefm	496086	527266	725192	237402	920146	760282	913919	1.51552e+06	927421	6.37384e+06	808453	88184.5	104093	107868	0	447121	151645	1.22783e+06	868053	831429	1.0409e+06	452690	589328	5.38944e+06	1.20114e+07	1.45438e+07	1.07928e+07	1.93475e+07
Hsd17b10	0	21396.7	37852.2	0	18505.9	10948.7	100674	0	37265.6	69274.2	64306.9	0	0	0	0	0	0	363673	601801	220131	178139	166893	262330	185235	242536	458370	476671	626234
Rplp2	210561	0	835262	221765	120970	1.14549e+06	1.57625e+06	0	662130	3.12577e+06	0	1.93106e+06	0	698551	637798	2.59913e+06	1.9246e+06	2.4422e+07	2.52838e+07	2.14642e+07	2.5212e+07	1.39172e+07	1.75262e+07	2.94007e+06	9374509	5.50489e+06	2.91779e+06	7.31948e+06
Ddb1	0	0	0	0	0	0	0	0	0	0	0	0	0	0	0	0	0	91613.7	0	0	141591	13758	82262.4	0	0	97227.3	0	0
Skp1	482002	87836	639016	223890	89802.2	40669.7	1.0917e+06	785706	1.10246e+06	470320	1.09221e+06	10550.9	518167	51280.5	76456.9	1.45117e+06	1.0404e+06	6.2553e+06	6.5607e+06	3.00634e+06	3.63713e+06	2.74657e+06	2.41757e+06	4.20231e+06	4.15007e+06	7.45432e+06	3.22388e+06	9.51568e+06
Psmd13	6131.53	70365.4	86547.6	51072.7	90447.9	19762	28411.5	23695.8	26335.7	53917.7	18709.5	177232	0	0	0	0	0	284971	122888	137223	48100.9	171471	91617.8	431172	875381	366090	415078	852158
Sptan1	6.06925e+06	5.75551e+06	8.86409e+06	4.36289e+06	4.53053e+06	1.57045e+07	1.56084e+07	1.49928e+07	1.41574e+07	3.34227e+07	1.07481e+07	5.28994e+06	4.01334e+06	2.04828e+06	5.48647e+06	1.12928e+07	8783929	4.92016e+07	4.29638e+07	3.66088e+07	3.99098e+07	3.25295e+07	2.89663e+07	1.12321e+08	1.36143e+08	9.69353e+07	1.0626e+08	1.21178e+08
Fis1	64211	36114.7	8310.14	92770.7	26252.1	211399	355173	411379	343459	744180	99619.8	137315	153639	194421	18385.6	390303	221406	771607	259477	261939	583527	616467	149656	544158	1.75809e+06	151312	32372.1	1.07677e+06
Ak5	0	0	0	0	0	0	0	0	0	0	0	0	0	0	0	0	0	0	0	0	0	0	0	0	0	0	0	0
Luc7l2	0	0	0	0	0	208042	0	0	0	0	0	257449	0	0	0	0	187478	305108	83006.9	136912	391418	121537	78279.3	0	0	0	0	0
Igf2bp3	0	3729.36	0	0	0	0	0	0	0	76860	0	0	0	0	0	0	0	391019	149917	337111	274353	0	0	0	0	0	0	165129
Usp14	0	58903.8	0	7182.02	0	124261	263337	104918	73584.3	0	0	0	0	0	0	0	0	590419	617521	227949	184226	219903	164607	0	414467	0	0	128277
Cox6c	278114	230809	496786	408851	313415	1.46487e+06	1.06963e+06	1555156	1.11344e+06	3.02104e+06	1.21483e+06	259311	127218	309503	292097	0	0	88043.5	26966.1	11097.2	306017	199347	466575	629138	5.04349e+06	2.75408e+06	1.06329e+06	2.81161e+06
Sdc3	19567.4	29951	42123.5	21515.1	17799.2	109361	59124.2	42272.9	28930.9	123409	20042.7	29339.2	0	0	0	164712	86085.6	114405	205589	210161	117495	114755	86404.3	157358	691743	207533	327579	201247
Plcxd3	0	0	0	0	0	0	0	0	0	0	0	0	0	0	0	0	0	0	0	0	0	0	0	0	0	0	0	0
Psma2	0	0	0	0	0	0	0	0	0	0	0	0	0	84282	0	0	0	438796	568001	442839	0	0	502313	470139	0	0	0	0
Hspa8	1.58164e+07	1.59899e+07	2.0132e+07	1.54778e+07	1.17704e+07	3.14781e+07	34647397	3.3444e+07	2.81067e+07	6.69636e+07	2.66705e+07	1.34347e+07	1.33654e+07	1.01648e+07	1.98263e+07	4.12277e+07	3.01507e+07	1.40659e+08	1.30224e+08	1.02488e+08	1.21075e+08	9.64141e+07	7.9631e+07	1.08575e+08	1.50783e+08	139414859	1.36758e+08	1.70743e+08
Magi1	0	0	0	0	0	0	0	0	0	0	0	0	0	0	0	0	0	0	0	0	0	0	0	0	0	0	0	0
Rnf157	0	0	0	0	0	0	0	0	0	0	0	0	0	0	0	0	0	0	0	0	0	0	0	0	0	0	0	0
Cpne9	0	0	0	0	0	0	0	0	0	0	0	0	0	0	0	0	0	0	0	0	0	0	0	0	0	0	0	0
Pum2	0	0	0	0	0	0	0	0	0	0	0	0	0	0	0	0	0	0	0	0	0	0	0	0	0	0	0	0
Apoa1	0	0	0	0	0	0	154654	0	0	0	108338	0	0	0	0	0	0	23030.3	0	0	0	0	0	0	0	0	0	0
Ilkap	0	0	0	0	0	0	0	0	0	0	0	0	0	0	0	0	0	0	0	0	0	0	0	0	0	0	0	0
Gna14	0	0	0	0	0	0	0	0	0	0	0	0	0	0	0	0	0	0	0	0	0	0	0	0	0	0	0	0
Atp8a1	0	0	0	56544.9	14450.8	0	0	0	0	0	0	0	0	0	0	0	0	1.37378e+06	2.2262e+06	1.22493e+06	1.13562e+06	945621	880916	0	0	599559	612056	1.90531e+06
Pspc1	0	0	0	0	0	0	160949	0	0	0	0	0	0	0	80462.6	0	0	1.97239e+06	1.73978e+06	1.68709e+06	2.28543e+06	1.30577e+06	1.05496e+06	0	0	0	0	0
Rps24	185221	535942	48779.5	215699	481484	416166	404843	666964	136772	1.18561e+06	147137	1.28372e+06	1.29525e+06	1.09206e+06	62067.5	4.95678e+06	3.65373e+06	6.81186e+06	5.38434e+06	6.1432e+06	5.67893e+06	4.03814e+06	3.44955e+06	915376	4.77691e+06	4.04678e+06	2.92728e+06	4.31547e+06
Msi1	0	0	0	0	0	0	0	0	0	0	0	0	0	0	0	0	0	0	0	0	0	0	0	0	0	0	0	0
Snx2	0	0	0	0	0	0	0	0	0	0	0	0	0	0	0	0	0	301929	589975	336374	626769	247290	409441	0	0	0	0	0
Nrd1	0	0	0	0	0	0	0	0	0	0	0	0	0	0	0	96256.7	0	115381	202626	144677	0	0	0	0	0	0	0	305841
Eif3m	0	0	0	0	0	0	0	0	0	0	0	0	152433	0	0	0	0	486515	320915	244099	236593	536148	410196	0	0	0	0	0
Akr1e2	65908.9	93619.8	121010	103860	71346.8	0	0	0	0	0	0	466741	318632	0	484415	938043	813438	248629	287884	175039	275432	116347	30934.6	181388	657354	758743	205375	547412
Rab12	3578.52	4785.54	21705.4	0	5544.19	0	0	0	0	0	0	0	0	0	0	36372.3	28540.5	123656	93729.2	58290.3	77505.3	98932.7	88888	0	26579.3	0	0	0
Madd	7322.93	0	0	17732.5	3146.06	0	0	17011.7	0	0	24353.8	0	24706.4	0	0	0	0	149809	40970.3	24697.1	56993.3	67025.5	53013.4	418924	765765	0	151830	1.28884e+06
Adk	0	0	0	0	0	0	0	0	0	0	0	0	0	0	0	0	0	0	0	0	0	0	0	0	0	0	0	0
Oxct1	50854.6	30283.7	136424	78783	32198.3	476579	684249	661956	971322	990552	467189	0	167624	0	141085	508913	415759	484063	639190	1.02583e+06	1.17421e+06	609557	655664	2.10828e+06	1.48796e+07	6.23166e+06	6.68061e+06	8.09481e+06
Ptn	4222.23	11488.5	72282.5	6105.89	3466.86	59083.6	483001	350168	266997	719029	10067.4	121046	291126	529819	1.7059e+06	1.51371e+06	1.52457e+06	1.33202e+06	1.64985e+06	1.51592e+06	1.82656e+06	1.05834e+06	733628	273796	168289	2.79328e+06	2.59317e+06	4.04944e+06
Atp6v0d1	86365.7	142215	219986	163185	247291	222032	210067	698962	12173.6	1.51792e+06	282398	0	0	0	10423.6	272696	32077.1	8.08973e+06	7.45317e+06	7.2972e+06	8.54942e+06	4.05958e+06	4.85732e+06	9.20512e+06	1.50693e+07	1.00638e+07	1.30939e+07	1.1844e+07
Cct8	843895	906281	1.13684e+06	1.18769e+06	932508	1.27863e+06	1.47271e+06	834570	1.40354e+06	2.3245e+06	517416	696717	571277	663733	1.44156e+06	2.08806e+06	1.15962e+06	1.17784e+07	9.587e+06	8.29603e+06	1.09629e+07	7.20478e+06	7.47272e+06	1.81057e+06	4.66421e+06	2.54692e+06	3.92643e+06	3.41229e+06
Hmox2	0	0	0	0	0	0	0	0	0	0	0	0	0	0	0	0	0	0	0	0	0	0	0	0	0	0	0	0
Sv2b	0	28184	0	68478.2	18042	0	440302	312699	244675	639321	337107	0	40766.9	0	48271.9	0	0	228326	327916	0	0	49334.5	162638	3.49491e+06	6.72445e+06	3.95796e+06	6.68125e+06	7.30725e+06
Ptms	146685	126836	236791	149230	112009	100176	354172	208444	599971	220314	347613	0	0	0	0	0	0	3.87587e+06	2.03323e+06	1.5864e+06	1.43275e+06	1.71282e+06	1.32941e+06	60504.2	0	0	346362	0
Idh2	0	0	0	0	0	0	0	0	0	0	0	0	0	0	0	0	0	0	0	0	0	0	0	0	0	0	0	0
Cct4	612242	511000	647832	1.03664e+06	417643	971666	1.44331e+06	1.0732e+06	854499	2.54943e+06	653057	857290	871070	390072	625672	1.80642e+06	1.37751e+06	1.21912e+07	1.08113e+07	9.4608e+06	1.30747e+07	7.07279e+06	6.94257e+06	937628	2.5257e+06	972452	1.08609e+06	1.59238e+06
Spast	0	0	0	0	0	0	0	0	14805.4	0	0	0	0	0	0	0	0	57856.6	112661	0	0	0	0	0	0	0	0	51188.1
Ctnna2	918494	830996	1.14499e+06	576692	496108	1.07927e+06	2.75902e+06	1.3114e+06	2.49127e+06	7.2431e+06	700276	486370	1.34778e+06	98592.1	1.26331e+06	2.86599e+06	1.44653e+06	1.11019e+07	6.23301e+06	3.9087e+06	7.73182e+06	3.97742e+06	6.47285e+06	959630	3.11674e+06	3.86429e+06	3.23461e+06	3.71445e+06
Atp6v1e1	423479	556338	723212	295546	804889	677847	1.32073e+06	1.64668e+06	848329	1.57066e+06	865226	618473	787515	394056	276454	2.46104e+06	1.79771e+06	9.70199e+06	1.01036e+07	6.98459e+06	6.84834e+06	6.1519e+06	5.93905e+06	1.73787e+07	2.72305e+07	2.48706e+07	1.76518e+07	1.59413e+07
Hacd3	93586	217425	195794	114725	33989.1	355083	637738	239310	288645	708691	425323	121954	567834	65371.8	2.12534e+06	1.10165e+06	601999	0	60803.5	34667.7	0	29311.1	57193.2	1.06234e+06	1.4641e+06	1.85352e+06	1.6745e+06	2.34134e+06
Clic1	0	0	0	0	0	0	0	0	0	0	0	0	0	0	0	0	0	0	0	0	0	0	0	0	0	0	0	0
Dnajc13	0	0	0	0	0	0	0	0	0	0	0	276827	0	0	416157	0	0	100548	0	182019	0	0	95216.4	0	0	0	0	0
Mt3	0	0	0	0	3824.14	0	0	33795.3	32245.1	0	0	0	0	0	0	0	0	57208.6	103202	0	50447.6	45146.8	0	0	0	0	0	0
Crtac1	0	0	0	0	0	0	0	0	0	0	0	0	0	0	0	0	0	0	0	0	0	0	0	0	0	0	0	257194
Dhx36	0	0	0	0	0	0	0	0	0	0	0	0	0	0	0	0	0	0	0	0	0	0	0	0	0	0	0	0
Lama2	0	0	0	0	0	523148	0	0	0	0	0	179654	0	111906	0	0	0	0	3.66015e+06	1.77574e+06	0	0	0	0	0	0	0	0
Erp29	141686	140610	93397.8	139627	139854	164501	220292	142660	167646	135242	157617	45218.6	23876.7	0	110011	119553	96488.1	441897	140718	49105.3	317203	235508	401679	97963.9	1.14848e+06	100063	115735	268398
Pik3r1	0	0	0	0	0	0	0	0	0	0	0	0	0	0	0	0	0	470051	575326	268677	349484	261908	153872	0	0	0	0	0
Pak3	0	0	0	0	0	0	0	0	0	0	0	0	0	0	0	0	0	0	0	0	0	0	0	0	0	0	0	0
Surf4	0	0	0	0	0	0	0	0	0	0	0	0	0	0	0	0	115129	389752	392765	53986	111143	58737.9	227744	429455	0	534296	515209	296251
Rnf14	0	0	0	0	0	0	0	0	0	0	0	0	0	0	0	0	0	71185.9	0	37860.4	0	0	0	0	349030	0	0	0
Adh5	44340.8	83591.1	84121.9	144939	0	36931.9	62846.4	211159	221121	245141	84932.5	121094	213133	0	969802	227652	0	618622	339279	892679	361860	217300	377915	187296	585627	698725	320060	826672
Trp53i11	0	0	0	0	0	0	0	0	0	0	0	0	0	0	0	0	0	0	0	0	0	0	0	0	0	0	0	0
Csnk1e	0	58982.8	36731.7	169017	43706.6	0	356288	24389.4	231991	0	169048	0	0	0	0	382583	14925.7	351179	667575	612094	1.22955e+06	496328	670593	0	0	0	0	57843.6
Map9	0	0	0	0	0	0	0	0	0	0	0	0	0	0	0	0	0	0	0	0	0	0	0	87145.3	0	0	0	0
Arhgap1	73780.7	78464.8	144194	103206	4179.02	0	330865	0	19617.3	0	24013.4	34861.2	32879.5	0	45611.1	315958	133570	1.04826e+06	428261	0	648839	379178	508888	177471	0	545174	1.54666e+06	0
Pgam1	1.31915e+06	1.24167e+06	1.49721e+06	862684	868479	2.49227e+06	2.57049e+06	3.57675e+06	2.99881e+06	4.44822e+06	2.66089e+06	744832	2.4896e+06	421394	1.84759e+06	6.33134e+06	4.60504e+06	8.96117e+06	7.16581e+06	6.79306e+06	9.98657e+06	5.97209e+06	5.04723e+06	1.69246e+07	3.82541e+07	2.63477e+07	2.86217e+07	3.21997e+07
Wdr47	0	0	63529.1	0	0	26163.6	67938.2	0	0	0	0	179433	155517	13278.5	0	0	0	0	0	0	117814	0	59478.9	0	0	0	168323	0
Rps27	81701	144411	183493	228305	0	189742	640891	205058	249338	887214	169114	399463	135460	176520	614508	656261	757819	8.82938e+06	8.42284e+06	6.35445e+06	7.65275e+06	4.87496e+06	5.38431e+06	955223	0	988364	959916	0
Elp2	0	0	0	0	0	0	0	0	0	0	0	0	0	0	0	0	0	0	0	0	0	0	0	0	0	0	0	0
Tspan13	0	0	0	5149.71	0	0	0	18890.7	0	0	0	0	10710.9	0	0	0	0	1.06766e+06	657130	843977	1.11683e+06	500997	614302	0	0	0	0	0
Hnrnpul1	0	0	0	0	0	0	0	0	0	0	0	0	0	0	0	0	0	0	0	0	0	0	0	0	0	0	0	0
FAM120A	0	0	0	0	0	0	0	0	0	0	0	0	0	0	0	0	0	0	0	0	0	0	0	0	0	0	0	0
Nova2	0	0	0	0	0	0	0	0	0	0	0	0	0	0	0	0	0	0	0	0	0	0	0	0	0	0	0	0
Snd1	0	0	0	0	0	17400.6	0	0	0	0	0	80983.9	0	44498.3	0	154752	202997	394610	169584	232024	42051	200342	0	0	0	0	0	35020.7
Arl6ip5	431506	454943	786504	390689	214190	857482	757067	203597	642416	764853	1.35124e+06	778294	806019	0	1.27599e+06	1.84295e+06	979343	2.16172e+06	2.16301e+06	2.81371e+06	3.61375e+06	1.31746e+06	1.93847e+06	391957	0	779642	972826	2.32884e+06
Park7	13844.4	201308	0	21719.6	464296	165355	0	8974.2	0	3.17359e+06	43874.7	33875.5	204954	15076.5	18222	486598	598897	777679	752454	491182	797307	643096	741521	782546	521793	1.70799e+06	396680	523003
Gapdh	1.69317e+07	1.31113e+07	1.67177e+07	1.44844e+07	1.05994e+07	3.28449e+07	2.96279e+07	4.93589e+07	3.15949e+07	6.77619e+07	2.73657e+07	3.13753e+07	2.10092e+07	9.09311e+06	3.89439e+07	8.61535e+07	5.27398e+07	9.83415e+07	9.10446e+07	7.13952e+07	7.30894e+07	5.90806e+07	5.9842e+07	2.69625e+08	3.58035e+08	2.86876e+08	2.40113e+08	3.29934e+08
Fbxo2	0	127015	297222	0	0	0	0	0	0	0	0	0	0	0	0	0	0	1.70884e+06	148092	136426	1.50222e+06	728644	1.26956e+06	0	0	509907	424408	1.53146e+06
Zc2hc1a	7479.4	47984.6	7765.64	9319	24278	39591.3	84557.4	0	7227.25	0	0	35971.5	37675.6	20993.1	104548	15666.1	61420.3	447218	388085	380778	615873	257983	543959	0	94424.9	64139.4	86495.4	85675.1
Uchl1	4.35224e+06	4.74434e+06	4.79273e+06	4.43329e+06	4.607e+06	1.05347e+07	7.93659e+06	7.36259e+06	8.70442e+06	1.1948e+07	6.5121e+06	7.75517e+06	9.94497e+06	1.07636e+06	6.16348e+06	1.69355e+07	1.46709e+07	5.34483e+07	5.00297e+07	3.46233e+07	3.91095e+07	2.8225e+07	3.22013e+07	1.977e+07	5.10598e+07	3.75428e+07	3.84077e+07	4.43766e+07
Ina	3.12518e+06	2.47438e+06	4.92677e+06	2.18289e+06	2.90237e+06	3.47853e+06	7.31832e+06	5.01932e+06	4.64606e+06	1.04521e+07	2.27823e+06	42496.3	401402	259918	28798.8	615643	25256.5	6.22024e+06	5.50997e+06	4.84799e+06	4.09175e+06	6.79056e+06	3.01026e+06	5.22098e+06	1.02498e+07	7.59679e+06	7.58986e+06	8.77168e+06
Akr1b10	0	0	0	0	0	0	0	0	0	0	0	0	0	0	0	0	0	0	0	0	0	0	0	0	0	0	0	0
Arpc5l	0	0	0	0	0	0	0	152418	0	0	0	0	0	0	0	0	0	0	0	0	0	0	0	381885	0	0	0	802151
Nasp	1.04129e+06	895557	783182	745978	1.00229e+06	0	0	1.1963e+06	173812	1.3819e+06	236672	137306	933828	0	0	0	0	637896	0	437438	430501	104031	85872.5	101113	49444.5	95537.7	102453	315453
Gpd2	0	0	0	0	0	29583.5	22073.9	367378	0	0	0	0	0	0	0	0	0	54460.9	0	11272.8	47483.6	0	16228.5	131122	146940	1.02217e+06	1.00722e+06	1.51785e+06
Hexb	45655.4	0	0	0	3837.92	140327	0	58230.3	0	0	0	21742.7	0	0	0	0	0	53658.3	51518.4	0	0	0	0	464689	216016	258056	320319	507918
Txndc9	0	0	0	0	0	0	0	0	0	0	0	0	0	0	0	0	0	0	0	0	0	0	0	0	0	0	0	0
Cd81	33379.7	127151	241377	13054.1	73117.9	93908.4	0	0	0	0	0	0	154436	0	0	439168	421711	2.04728e+06	1.452e+06	1.40272e+06	1.75689e+06	765364	945605	3.2942e+06	2.82221e+06	3.46835e+06	3.85068e+06	2757710
Cars	0	0	0	0	0	0	0	0	0	0	0	0	0	0	0	0	0	0	0	0	0	0	0	0	0	0	0	0
Nf1	0	0	0	0	0	0	0	0	0	0	0	37644.3	0	0	0	73374.8	0	151957	179143	78132.7	211782	91359.2	167677	292958	236831	377796	345397	0
Necap1	0	0	0	0	0	0	0	0	0	0	0	0	0	0	0	0	0	326931	61699.6	43440.4	72133.2	123199	58490.9	239224	0	669824	613668	311672
Sh3bgrl3	10204.1	0	0	59654	6924.91	0	243781	58208	683642	62932.6	51500.2	223837	0	23598.4	0	49714.3	128717	466204	533692	724563	648743	159373	448442	4.47023e+06	3.25641e+06	3.21575e+06	2.70422e+06	6.2167e+06
Dync1i1	174298	180929	241503	71395.5	126539	416095	622660	637057	362524	944122	455420	683128	497689	0	1.19565e+06	1.08793e+06	1.05778e+06	1.96092e+06	953745	764028	1.60122e+06	1.0816e+06	1.09773e+06	3.99778e+06	4.45008e+06	3.79748e+06	4.69855e+06	3.59847e+06
Ndufa2	0	0	0	0	0	0	0	0	0	0	0	0	0	0	0	287001	0	0	0	0	0	0	0	0	0	0	0	0
Dnajc6	23833.8	57696.2	83569.1	44029.9	28357	111332	100364	174064	0	33675.3	61156.6	0	0	0	0	0	0	3.18879e+06	2.66966e+06	1.73395e+06	2.32143e+06	1.58963e+06	1.90485e+06	215272	4.9657e+06	2.61755e+06	1.7902e+06	2.92568e+06
Rpl37	9903.02	109786	127414	87167.6	11757.7	277271	378936	311055	237129	835213	144580	153807	91666.6	121991	196026	532911	226959	885835	511462	292222	548297	448888	463940	485805	2.91484e+06	2.21859e+06	1.70683e+06	1.69854e+06
Syt2	22989.3	15949.1	27590.8	17753.9	8085.48	24719.5	0	0	0	0	0	0	0	0	0	0	0	0	0	61213.5	0	0	0	0	453954	772133	535846	614009
Atp6ap2	0	0	0	0	0	0	0	0	0	0	0	0	0	0	199810	0	124453	1.05471e+06	888066	796034	1.46687e+06	211739	515310	1.04346e+06	833011	315969	983994	364703
Nras	0	0	0	0	0	0	0	0	0	0	0	0	0	0	0	0	0	0	0	0	0	0	0	0	0	0	0	0
Tm9sf4	0	0	0	0	0	0	0	0	0	0	0	0	0	0	0	0	0	0	0	0	0	0	0	0	0	0	0	0
Tuba1a	3.10505e+08	2.45263e+08	3.32071e+08	2.34137e+08	1.92796e+08	5.89432e+08	621963895	6.5019e+08	5.2497e+08	1144764840	4.1374e+08	8.27518e+08	635195183	4.80276e+08	1011342209	1789459947	1381387992	2221669852	1932425821	1623555117	1911523586	1336973425	1282930978	7.77198e+08	1873625187	1232465759	1052694203	1356849804
Tmem9	0	0	0	0	0	0	0	0	0	0	0	0	0	0	0	0	0	296593	429414	252574	190545	175652	145175	0	0	0	0	0
Adgrl3	82564.7	84734.6	0	0	0	19181.1	45442.2	218578	101902	334572	93032.4	42311.8	123179	27107	6003.72	118715	30717.3	0	115948	0	0	0	0	44588.3	69612.2	0	56803	153412
Stub1	0	0	0	0	0	0	0	0	0	0	0	0	0	0	0	0	0	0	0	0	0	0	0	0	0	0	0	0
Dnm2	0	0	0	0	0	0	0	0	0	0	0	0	0	0	0	0	0	54278.7	32744.6	0	0	0	44230.9	0	0	0	0	0
Akap7	0	4371.34	0	0	0	0	37280.9	30108.7	28360	27742.9	0	0	0	0	0	0	0	1.01072e+06	1.01003e+06	706652	442581	196677	567288	159467	183558	0	196520	213679
Agap3	129855	76322.3	321959	168476	37977.9	0	497892	0	0	876494	347827	0	494996	0	492599	657710	408473	418774	231967	200006	253308	66070.8	64245.4	544297	691870	478327	702182	652601
Eif2s1	0	0	0	0	0	31192.6	0	0	0	0	0	0	0	29902.6	0	0	0	3.27657e+06	2.33623e+06	2.63507e+06	2.96179e+06	1.87791e+06	2.14934e+06	0	0	0	0	0
Eef1a2	128383	150287	181377	130860	158553	448156	938398	90336.9	26423.2	292806	33266.2	678020	1.74948e+06	0	5.97969e+06	4.70435e+06	3.11373e+06	2.13697e+06	2.64625e+06	1.25129e+06	897114	1.10077e+06	723512	2.35108e+06	8.85068e+06	5.65691e+06	6.56543e+06	6.10059e+06
Exoc3	0	0	0	0	0	0	0	0	0	0	0	0	0	0	0	0	0	118580	112705	107428	0	0	51481.3	817594	0	442355	293579	631388
Chmp5	0	0	0	0	0	0	0	0	0	0	0	0	0	0	0	0	151763	21493.2	0	12948.3	192249	28500.3	0	151774	0	0	167061	130830
Slc25a5	173731	156959	205169	202387	93209.4	278177	1.16473e+06	968980	887797	5.28232e+06	855223	513803	170357	8329.43	43284.1	777879	483235	237138	597010	302832	235360	42619.3	430122	593229	2.37806e+06	1.35933e+06	1.68876e+06	2.09516e+06
Maged2	0	0	0	0	0	0	0	0	0	0	0	0	0	0	0	0	0	0	0	0	0	0	0	0	0	0	0	0
Dclk2	3739.7	3988.39	0	5683.64	1515.4	0	34956.5	0	0	56470	0	0	0	0	20336.4	38361.6	0	246960	110232	209796	135247	48854	23132.8	21514.7	0	0	0	25700.3
Ahcy	49609	0	67012.7	50157.6	25065.7	0	273401	0	0	0	0	0	0	0	0	0	0	0	0	0	0	0	0	158443	0	0	133585	164072
Usp7	316523	0	212238	82140.1	125189	0	253215	203442	180750	671261	0	0	0	0	0	0	82188.8	703992	628401	206279	235396	811491	887844	0	1.65202e+06	1.73624e+06	861276	270581
Nptxr	22308.3	0	0	0	0	0	0	40512.6	0	0	0	0	37998.5	77991.4	0	0	155062	30714.3	0	0	0	0	0	838945	1.83623e+06	632772	535254	1.37337e+06
Washc2	0	0	0	0	0	0	0	0	0	0	0	0	0	0	0	0	0	304648	249389	378765	111563	169419	89339.9	0	0	143549	291008	0
Gm11273	28555.4	22152.9	26121	0	25982.7	85214.6	151345	0	80026	70307.5	54293.7	18694.8	116812	0	90815.9	104358	0	1.00064e+06	962473	922189	650689	469984	712403	5.0506e+06	5.58635e+06	8.50201e+06	8.83921e+06	1.17215e+07
Fkbp4	0	0	0	0	0	0	0	0	0	0	0	0	0	0	0	0	0	441992	464617	562254	409520	317234	218500	0	315945	487421	0	277029
Plppr2	59898.5	25909	31180.5	15245.6	6389.26	38697.3	14454	44213.4	8761.26	0	0	5955.38	0	0	0	0	0	0	0	0	24506.8	0	0	0	0	54160.9	0	0
Ccdc136	0	0	0	0	0	0	0	0	0	0	0	0	0	0	0	0	0	0	0	0	0	0	0	0	0	0	0	0
Syngr1	34375.1	25042.6	47662.7	30007.3	24192.2	94685.3	203171	375313	74819.8	115789	225648	0	0	0	0	98175	80901.9	223168	364239	88389.5	92002.1	91394.7	170077	103008	287368	969558	264571	219402
Rpl35a	0	0	0	0	0	0	61978.4	0	0	0	0	35884.2	0	0	0	87867.7	72065	869176	581414	722273	548504	534059	474566	92224.2	691921	1.13968e+06	1.29689e+06	521416
Dscr3	0	0	0	0	0	0	0	0	0	0	0	0	0	0	0	0	0	0	0	0	0	0	0	0	0	0	0	0
Scamp3	0	0	0	0	0	0	0	0	0	0	0	0	0	0	0	0	0	535723	432473	577223	840185	284696	269785	0	0	0	0	0
Itgb1	0	0	17842	0	0	0	113880	0	0	0	0	178154	199125	0	402065	150746	317982	431871	711995	502971	429947	272773	223752	0	0	2.19943e+06	2333420	1.75549e+06
Prkar2a	21646.9	5588.82	211675	141866	15187.9	0	323474	35623.9	22702.4	86931.8	47259.2	14732.5	0	0	0	0	0	806493	498078	451329	948602	679197	811305	1.51106e+06	2.19284e+06	1.73866e+06	1.9228e+06	2.20343e+06
Pdzd8	0	0	0	0	0	0	0	0	0	0	0	477872	557653	0	551255	0	1.02088e+06	0	55508.3	0	26560.9	0	0	0	0	272209	277960	356036
Adgrl1	195547	406544	422599	480639	306256	550590	421847	1.1807e+06	362439	2.25384e+06	1.14477e+06	5.4e+06	3.72377e+06	0	0	7233373	8.53311e+06	7.23236e+06	5.08013e+06	2.06219e+06	2.24796e+06	3.44218e+06	2.5793e+06	0	0	439181	0	478284
Atp6v1g1	24884.8	0	0	121395	41636.9	215552	51178.1	203163	339205	276293	85425.5	0	203215	39697.4	0	1.75022e+06	512813	1.78829e+06	1.89738e+06	1.33192e+06	652875	1.19772e+06	739121	6775269	3.8587e+06	4.151e+06	2.81859e+06	2.90331e+06
Cul5	79770.3	42359.6	0	0	0	0	0	0	0	0	0	0	137531	0	0	219461	0	0	0	0	0	0	0	0	0	0	0	0
Rasgrp2	0	0	0	0	0	0	0	0	0	0	0	0	0	0	0	0	0	0	0	79160	146339	0	0	73578.3	0	420221	0	0
Prune1	0	0	0	0	0	0	0	0	0	0	0	0	0	0	0	0	0	0	0	0	0	0	0	0	0	0	0	0
Sars	29243.1	42110.1	122218	31601.4	0	0	0	0	0	0	0	149325	0	0	0	100848	0	421036	1.31433e+06	0	0	570902	472111	0	0	792293	61766.6	0
Camk2g	0	0	74381	64308.4	32575.9	0	0	73720.5	0	267494	22146.6	0	0	0	188139	0	0	1.22539e+06	433563	290508	293126	381245	228401	800130	427806	1.07711e+06	1.10927e+06	936228
Cops8	0	0	0	0	0	0	0	0	0	0	0	0	0	0	0	0	0	0	0	0	0	0	0	0	0	0	0	0
Prkcg	8828.38	18713.6	3168.07	52824.1	0	228781	16034.8	0	0	162563	9318.81	0	0	0	0	56599.4	0	99965.8	156691	52518.1	103050	109708	434693	2.93871e+06	2.95872e+06	4.19846e+06	5.63989e+06	4382978
Pfdn4	0	29238.1	0	0	0	0	0	0	0	0	0	0	0	0	0	0	0	580147	476934	580677	1.02548e+06	385941	432932	0	0	0	63980.7	252602
Dars	87610.4	51214.6	87365.4	48475.8	23873.2	139656	332083	53832.7	270919	150632	220486	214730	177596	0	572884	531039	257308	501637	722271	696925	474583	528197	501204	45699.3	0	83521.5	0	100058
Pls3	0	0	0	0	0	0	0	0	0	0	0	0	0	0	0	0	0	0	0	0	0	0	0	0	0	0	0	0
Cbr1	24983.1	99301.5	153710	52338.1	53893.2	61202.6	199515	46081.8	170219	387481	39128.1	52380.6	16848.8	80628.4	0	52809.1	0	1.14487e+06	501006	367123	629441	146709	630114	102990	0	824862	652918	566935
Gcn1	59571.5	91638.7	0	29943.3	13855	155697	425304	73189.7	0	0	81397.7	330387	210816	0	101841	620715	600322	930436	1.49258e+06	1.66157e+06	772528	1.24162e+06	557566	225674	0	394819	181828	74660.6
Dpysl5	1.99013e+06	1.75665e+06	2.94988e+06	1.69295e+06	956769	7.61166e+06	6.64105e+06	7.89569e+06	3.71889e+06	8.83728e+06	3.42541e+06	4.16487e+06	3.27149e+06	2.19064e+06	3.04398e+06	9.00171e+06	7.97542e+06	2.80896e+07	2.22703e+07	1.76061e+07	2.21429e+07	1.1208e+07	1.17455e+07	1.64131e+07	5.64951e+07	3.33715e+07	4.00553e+07	4.48136e+07
Ncs1	70495.6	87341.9	100986	125069	90097.8	0	0	78706.1	0	349599	0	0	0	0	0	0	0	2.2931e+06	1.14814e+06	790970	1.77644e+06	1.01221e+06	1.17298e+06	682015	623326	700944	814376	832953
Myo18a	0	0	0	0	0	0	0	0	0	0	0	0	0	0	0	0	0	0	0	0	0	0	0	794880	0	1.03212e+06	739014	1.47139e+06
Pld3	0	0	0	0	0	0	0	0	0	0	0	0	0	0	0	0	0	0	149019	31010.6	0	78876.1	61683.6	466213	532273	482435	583658	290983
Eif5b	0	0	0	0	0	0	0	0	0	0	0	103739	0	0	0	0	0	197988	0	0	133886	191319	0	0	0	0	0	0
Grpel1	0	0	0	0	0	0	0	0	0	0	0	0	0	0	0	0	0	0	0	0	0	0	0	0	0	0	0	0
Actr2	510864	297353	775312	582265	133985	847088	1.09071e+06	553771	876320	103218	766900	361416	532172	447476	1.23246e+06	2.35021e+06	1.60075e+06	5.4731e+06	5.04179e+06	5.43219e+06	5.79663e+06	2.87328e+06	2.18721e+06	3.74598e+06	3.48189e+06	3.32823e+06	4.74902e+06	3.52441e+06
Dhx29	6854.45	0	0	0	0	0	57289.4	0	0	0	0	0	0	0	0	207082	0	135170	168365	155548	0	32093.4	41110.8	0	0	108939	0	0
Vmp1	135775	20673	0	32406.9	0	0	0	310315	312403	218567	38373.3	0	0	0	0	0	0	0	0	0	0	0	29894.6	0	0	0	0	0
Pin1	0	0	0	0	0	0	0	0	0	0	0	0	0	0	0	0	0	0	0	0	0	0	0	0	0	0	0	0
Nt5dc2	0	0	0	0	0	0	0	0	0	0	0	0	0	0	0	0	0	0	0	0	0	0	0	0	0	0	0	0
Arfgap1	0	0	0	0	0	0	0	0	0	0	0	0	0	0	0	0	0	0	12057.4	0	0	0	0	0	386870	0	0	54327.2
Rpl19	234702	287726	290348	176319	92059	830228	720498	610886	623541	1.032e+06	512266	612328	280149	351317	373559	1.12389e+06	510855	9.73526e+06	8.88932e+06	8.60777e+06	1.02089e+07	6.47685e+06	6.61321e+06	1.03588e+06	3.5314e+06	3.6207e+06	4.3421e+06	4.68619e+06
Eif3e	58117.1	36881	47102.1	17163.7	11104.2	68854.3	40549.8	147801	55502.1	131950	15454	178687	110092	100020	440816	222135	386156	823577	1.02959e+06	953715	449843	627197	537659	1.66996e+06	368545	96197.8	494382	175735
Fam98b	0	0	13334	0	13114.7	15330.6	0	0	0	147465	26618.6	202818	37404.3	20107	0	0	0	732638	454308	574085	858109	421737	204053	0	960873	179159	752357	0
Sec24b	0	0	0	0	0	0	0	0	0	0	0	0	0	0	0	0	0	148799	105259	53731.9	45115.3	68641.4	70348.7	0	90856.7	0	34120.4	19120
Dld	12070.9	25359.4	27122.9	5908.4	0	142017	194851	53346.2	63865.4	277188	32239.4	0	0	0	17289.9	0	0	1.73046e+06	1.73387e+06	22589.7	132551	51927.9	689788	825235	3.83076e+06	2.89785e+06	4.84104e+06	5.50273e+06
Ncl	121005	61020.4	49799.2	60901.6	20018.1	250194	608967	0	250862	550125	578000	933316	245346	244741	203351	289384	1.06655e+06	1.52542e+07	1.30911e+07	9.99714e+06	1.08156e+07	6.80787e+06	7.58984e+06	136806	357542	767939	475253	884512
Rap1b	0	95491.5	0	13446.7	31796.1	0	0	0	0	0	0	0	0	0	0	0	0	1.04328e+06	704620	761648	783543	543829	399750	0	0	398296	0	0
Cacnb3	0	0	0	0	0	0	0	0	0	0	0	0	0	0	0	0	0	0	0	0	0	0	0	0	0	0	0	0
Map1b	2.54196e+07	2.30893e+07	3.61842e+07	2.3689e+07	2.1035e+07	3.90136e+07	5.37623e+07	4.46819e+07	4.65971e+07	8.74737e+07	3.57018e+07	4.30908e+07	3.05667e+07	2.69768e+07	5.35103e+07	1.16155e+08	8.56892e+07	1.89007e+08	1.67677e+08	1.31913e+08	1.42783e+08	9.84743e+07	1.00717e+08	2.1243e+07	29312515	3.52515e+07	27731299	3.62001e+07
Copb1	0	0	0	0	0	0	0	0	0	0	0	0	0	0	0	0	0	0	0	0	0	0	0	0	0	0	0	0
Ppm1a	0	26297	0	30992.4	0	0	0	0	0	0	30930.4	28149.8	69722.5	0	85791.2	0	37422.5	37414.3	172075	34670.3	69974.3	0	72731.8	413536	0	0	0	340674
Svop	0	0	0	0	0	0	0	0	0	0	0	0	0	0	0	0	0	496625	68753.2	48646.7	422826	174930	207330	103583	135325	188768	0	0
Bag5	0	0	0	0	0	0	0	0	0	0	0	0	0	0	0	0	0	0	0	0	0	0	0	0	0	0	0	0
Epb41l2	0	17382.8	36059.9	19083.7	13466.2	19116.8	0	59756.7	0	37197.7	17462.4	0	0	0	0	0	0	0	0	0	0	0	0	338591	1.02942e+06	1.03773e+06	518420	0
Eif3h	0	0	0	0	0	0	0	0	0	0	0	0	0	0	0	0	0	0	0	0	0	0	0	0	0	0	0	0
Tom1	0	0	0	0	0	0	0	0	0	0	0	0	0	0	0	0	0	107135	0	95390.4	71045.5	0	103623	0	0	0	0	159135
Arrb1	0	0	0	0	0	0	0	0	0	0	0	0	0	0	0	0	0	0	0	0	0	0	0	0	0	0	0	0
Pak2	0	0	0	0	0	0	0	0	0	0	0	0	0	0	0	145990	0	38568.9	0	77696.7	12552.6	0	0	1.20717e+06	768826	504058	472470	1.19451e+06
Ncan	0	0	0	0	0	0	0	0	285394	0	0	0	0	0	0	0	0	448248	355891	155025	281276	269664	31714.8	0	0	0	0	0
Mllt11	0	62720.6	0	0	0	0	0	0	0	0	0	0	0	0	0	0	0	148735	0	151381	0	0	186826	0	0	0	0	0
Mdh1	459204	241181	392750	362052	319511	897869	2.16293e+06	1.49639e+06	1.33963e+06	2.03362e+06	1.1648e+06	74942.9	226897	97823.7	0	260915	139206	7.00037e+06	5.53249e+06	4.16066e+06	5.03083e+06	3.74566e+06	4.77736e+06	4.65239e+07	4.4132e+07	3.44298e+07	2.9536e+07	3.73652e+07
Tfrc	143729	68288.5	63314.2	8182.92	47722.7	0	0	0	56603.2	323694	99367.8	0	0	0	0	0	109714	484326	557325	537148	610670	514613	300240	514074	0	0	441452	116777
Vac14	86709.3	0	53801.5	0	79483.1	113698	72771.9	121630	114014	114556	133027	0	108156	0	0	192311	464978	481975	299671	384542	324080	56347.1	336899	0	830500	0	0	372459
Psmc6	0	0	0	0	0	0	0	0	0	0	0	0	0	0	0	0	0	638538	610397	289313	564159	326436	147216	261407	0	0	0	198642
Tm9sf2	24648.6	0	21632.8	26315.9	23723.9	0	0	49592.9	62871.5	130071	37597.3	0	6757.46	14439.7	0	0	0	63067.4	34732	30138.9	45308.6	37653.3	13154.3	0	0	0	0	211112
Slc39a6	23152.2	60202.6	106044	51657.1	30120.1	160610	239910	49433.7	127091	68477.6	67348.6	16723.9	16351.9	0	60578.8	65508.7	42089.3	73130	0	82901.8	84548.3	0	21399.8	131730	0	88889.3	140279	181359
Cnpy4	0	0	0	0	0	0	0	0	0	0	0	0	0	0	0	0	0	0	0	0	0	0	0	0	0	0	0	0
Hnrnpl	156812	152641	105968	141045	17745.6	4626.46	138732	32275.7	42025.7	272937	8422.63	812727	1.0049e+06	0	5.84703e+06	7.12641e+06	594241	2.48953e+06	1.19246e+06	1.63341e+06	3.01091e+06	870463	996837	472803	273084	979410	0	404286
Tsnax	0	0	0	0	0	52518.4	62487.6	154203	53165.9	83186.7	0	0	0	0	0	0	0	0	0	0	0	0	0	0	0	0	0	0
Grk2	0	0	0	4534.86	0	0	0	0	0	0	0	0	0	0	0	0	0	0	24005.5	0	0	79369.4	0	0	0	0	0	0
Trappc9	0	0	0	0	0	0	0	0	0	0	0	0	33744.7	34783.1	0	0	0	209084	24756	52788.3	41202.7	76074.5	138244	1.09764e+06	737697	617996	439519	601715
Capzb	0	70764.7	176513	0	69052.3	97057.1	23312	44331	0	206263	65425.4	185404	101868	49622.5	0	251036	0	3.58672e+06	3.10839e+06	2.45319e+06	3.01134e+06	1.2119e+06	1.70662e+06	582610	989108	824358	951127	1.71072e+06
Cacnb1	0	125505	198342	0	103711	0	0	0	0	81884.2	80051.2	0	0	0	0	0	0	206428	373599	560814	833872	373110	199162	0	0	262206	264817	0
Rab6b	122077	159442	405282	198201	238824	358180	680195	441888	219120	1.60395e+06	224203	198627	87931.1	145007	414762	245845	492489	4.03774e+06	4.30799e+06	2.75886e+06	2.76818e+06	2.5686e+06	2.51162e+06	274134	529961	598942	1.2764e+06	1.02956e+06
Rrm1	0	0	0	0	0	163202	0	0	0	0	0	0	0	0	0	0	0	0	0	0	0	0	0	0	0	0	0	0
Snap25	404355	143598	891884	224270	212373	931296	1.11331e+06	721246	485961	1.1187e+06	522025	503772	254681	309340	400038	277172	709275	8.54654e+06	7.02251e+06	5.19041e+06	7.67407e+06	3.90737e+06	3.60753e+06	9.68234e+06	2.97776e+07	1.63131e+07	18315666	1.92066e+07
Creld1	0	0	0	0	0	0	0	0	0	0	0	0	0	0	0	0	0	130356	89402.6	90287.7	112832	90394.1	81285.4	1.25541e+06	890423	0	825143	207723
Rbm42	0	0	0	0	0	0	0	0	0	0	0	0	0	0	0	0	0	0	0	0	0	0	0	0	0	0	0	0
Hnrnpk	217195	232576	160069	53728.9	146389	398854	812702	636324	482357	541768	909850	1.00712e+06	340357	717887	5.83976e+06	4.52272e+06	1.11407e+06	2.58056e+07	2.12694e+07	1.55003e+07	1.46572e+07	1.29382e+07	9.52156e+06	1.34176e+06	1.9848e+06	1.79347e+06	1.39574e+06	1.12111e+06
Nipsnap2	226295	73626.5	14912.1	122265	115732	741144	387238	0	730940	409342	826564	381005	523949	0	1.06045e+06	539892	440165	264837	0	127668	287781	213352	218332	1.75873e+06	2529957	2.05713e+06	2.28922e+06	2.17472e+06
Washc4	0	0	0	0	0	0	0	0	0	0	0	0	0	0	0	0	0	0	0	0	0	0	0	197538	263135	0	0	0
Pea15	228001	0	0	0	0	383648	997118	554639	864108	941998	506661	0	0	0	0	0	0	3.44233e+06	1.64492e+06	816827	1.07016e+06	2.65737e+06	791069	0	0	226420	0	245544
Klc2	0	0	0	0	0	13850.6	0	0	0	0	0	0	0	0	0	0	0	268722	400222	188587	58568.2	14179.4	64786.1	0	0	0	0	0
Sqstm1	0	0	0	0	0	96096.2	29984.6	75505.6	80516.2	139534	86465	0	46933.5	0	0	0	0	522603	1.06733e+06	820483	840204	501894	626569	0	0	0	0	0
Nceh1	238434	183741	228370	241539	197983	250679	489343	0	0	563772	134299	310017	222712	244952	246129	1.11482e+06	837292	1.18242e+06	5.90284e+06	4.43367e+06	1.62458e+06	756219	610020	3.04016e+06	2.22092e+06	2.7659e+06	2.48912e+06	2.49424e+06
Larp4b	0	0	0	0	0	0	0	0	0	0	0	0	0	0	0	0	0	435661	431006	461834	869851	31991.6	584492	507437	0	0	0	0
Rab15	0	0	0	0	0	0	0	0	0	0	0	0	0	0	0	0	0	0	0	0	0	0	0	0	0	0	0	0
Pfn2	14919.5	10855.8	19728.5	24166.6	13713.1	54960.4	76107	121519	91337	50538.8	52048.4	0	30647.8	0	90688.6	92073.8	49953	2.20795e+06	2.62698e+06	2.6424e+06	1.71577e+06	877654	1.56961e+06	2.04917e+06	3.22431e+06	2.17698e+06	1.09088e+06	1.96664e+06
Sptbn2	0	20598.5	0	0	0	0	58048	82126.3	0	0	54539.6	0	0	0	0	0	0	0	35681.5	0	0	0	0	0	0	0	279771	632368
Hebp1	0	0	0	0	0	0	0	0	0	0	0	0	0	0	0	0	0	0	0	0	0	0	0	0	0	0	0	0
Atp5f1a	434912	532679	614014	742815	378295	7.09083e+06	8.52935e+06	7.33568e+06	6.78294e+06	1.05942e+07	4.64723e+06	1.27009e+06	627962	758905	776322	3.72984e+06	4.36787e+06	1.69579e+07	1.49074e+07	1.15428e+07	1.43204e+07	8.92857e+06	8.49009e+06	2.01297e+07	5.42426e+07	3.52549e+07	3.44587e+07	3.39963e+07
Prkra	51673.2	0	42402.7	51150.8	0	320808	172241	207111	400649	696282	0	0	110909	54939.2	499257	330408	287863	1.81732e+06	677223	904425	717367	554116	1.07371e+06	0	0	0	0	0
Ndufs5	0	0	65592.7	0	0	0	497114	125389	0	573167	0	0	0	0	0	0	0	295333	288721	351711	321398	176549	176254	2.55944e+06	2.49312e+06	1.8386e+06	1.87193e+06	2.26423e+06
Slc9a3r1	0	0	26479.6	19000	0	6995.36	53897.9	0	0	0	0	0	0	0	0	0	0	624005	698499	564695	497197	164631	67644.9	0	0	0	0	0
Prdx3	0	0	0	0	0	0	0	0	0	0	0	0	0	0	0	0	0	0	0	0	0	0	0	0	0	0	0	0
Vps50	0	0	0	0	0	0	0	0	0	0	0	0	0	0	0	0	0	0	0	0	0	0	0	0	0	0	0	0
Nckap1	155744	118770	217696	148974	65843.7	328266	531299	237427	278933	325406	168644	311137	306510	111821	404792	683797	558133	2.62598e+06	2.09995e+06	1.92611e+06	2.80488e+06	1.66723e+06	1.93728e+06	2.61748e+06	6.35384e+06	3.77293e+06	3.73601e+06	3.30691e+06
Plxnc1	0	0	0	0	0	0	0	0	0	0	0	0	0	0	0	0	0	0	0	0	0	0	0	0	0	0	0	0
Slc8a2	309367	134975	14669.2	8076.47	204684	2.57657e+06	2.32928e+06	1.89153e+06	2.28956e+06	5.00681e+06	2.43321e+06	390109	393948	30456.5	0	0	0	4.71915e+06	3.19021e+06	2.33515e+06	3.19767e+06	3.37664e+06	2.90374e+06	437504	2.0395e+06	1.654e+06	1.83445e+06	1.26438e+06
Pfkm	8933.01	10171.8	28765.1	10343.5	62204.5	136201	127376	92497.8	27633.2	0	16462.8	154492	10305.4	0	322150	40754.3	815761	1.00234e+07	7.01367e+06	5.76983e+06	7.04975e+06	6.70246e+06	5.88117e+06	8.03562e+06	1.38155e+07	1.09888e+07	1.14826e+07	1.0607e+07
Hnrnpll	36563.7	0	0	0	0	0	0	0	0	0	0	0	0	0	0	154491	0	221051	0	0	80656.3	0	0	0	0	0	0	0
Atp1b2	296052	242803	264396	339005	268468	388594	282311	547082	396768	1.22839e+06	228884	61856.8	73044.7	70484.7	441395	117154	151669	2.56224e+06	2.21713e+06	1.17155e+06	2.60893e+06	1.55364e+06	1.68719e+06	2.80613e+06	4.31731e+06	3.10963e+06	3.14258e+06	6.30152e+06
Gns	0	0	0	0	0	0	0	0	0	0	0	0	0	0	0	0	0	0	0	0	0	0	0	0	0	0	0	0
Kiaa0513	0	0	0	0	0	0	0	0	0	0	0	0	0	0	0	0	0	0	0	0	0	0	0	0	0	0	40719.6	73561.3
Plcg1	0	0	0	0	0	0	0	0	0	0	0	0	0	0	0	0	0	0	0	0	0	0	0	0	0	0	0	1.48716e+06
Igf2bp2	0	0	0	0	0	0	0	0	0	0	0	0	0	0	0	0	0	228666	108261	136180	198540	0	33437.8	0	0	0	0	0
Chp1	0	0	0	0	0	0	0	0	0	0	0	0	0	0	0	0	0	0	0	0	0	0	0	0	0	0	0	0
aco1	0	0	0	0	0	83186.7	43943	0	0	0	53700.4	0	0	0	0	0	0	20121.1	27085.4	0	88564.8	65059.4	0	0	0	129060	101534	0
Fam3c	0	0	0	0	0	353447	176575	556709	376558	457827	355580	0	97464.1	0	0	0	0	0	0	0	0	0	346894	183931	0	185457	0	0
Stau1	0	0	0	0	0	0	0	0	0	0	0	0	0	0	0	0	0	133769	155673	0	0	0	0	0	0	0	0	0
Cse1l	0	0	0	0	0	1.10328e+06	640328	1.10854e+06	2.26349e+06	1414282	1.06327e+06	0	0	0	0	0	0	224098	1.04221e+06	1.8372e+06	1.37957e+06	963525	1.0932e+06	0	0	131429	0	360893
Agpat3	0	0	0	0	0	0	0	0	0	61180.9	20652.9	0	0	0	162788	78035.2	0	0	0	30668.5	0	91805.1	70839.2	0	0	0	0	0
Gars	28561	0	0	0	0	146302	0	0	0	0	0	0	0	0	0	0	0	0	261216	347567	574289	0	210844	802714	0	0	254290	687815
Gnb1	1.43962e+07	1.12571e+07	1.55834e+07	1.22621e+07	7.13077e+06	1.40366e+07	2.56557e+07	2.40178e+07	2.17876e+07	4.76247e+07	1.47598e+07	2.132e+07	1.74741e+07	3.87921e+06	2.80325e+07	4.1737e+07	4.12217e+07	8.44652e+07	7.84731e+07	5.94394e+07	6.57032e+07	6.27812e+07	5.80988e+07	4.85363e+07	124436788	7.53537e+07	7.01765e+07	7.45193e+07
Scamp4	0	0	0	0	0	0	0	0	0	82303.2	0	0	0	0	0	0	0	0	0	0	0	0	0	0	0	0	0	0
Txndc12	14828.3	50527.3	108929	87571.3	40856.1	153990	322748	110060	184982	218861	92294.6	34869.6	21459.7	0	0	0	0	170242	288686	348637	190689	0	0	0	209744	142629	434888	98917.2
Cfl2	0	0	103553	43592	116360	0	190522	0	297757	602684	0	0	15327.4	0	28045.2	437324	0	77644.8	148975	75721.9	29750.5	0	0	604443	466801	385483	625062	1.13704e+06
Clint1	0	0	0	0	0	0	0	0	0	0	0	0	0	0	0	0	0	3.26734e+06	2.41434e+06	2.80373e+06	3.81583e+06	2.26552e+06	2.00671e+06	22505.1	65644	407593	23934.2	29041.8
Ppfia2	0	0	0	0	0	0	0	0	0	0	0	0	0	0	0	0	0	0	471076	0	0	0	0	0	0	0	0	0
Ppp1ca	727929	551604	749728	572995	524290	1.11184e+06	1.34818e+06	831413	1.03622e+06	2.11955e+06	1.65897e+06	1.20327e+06	1.21705e+06	0	2.88037e+06	2.60714e+06	2.0583e+06	1.81946e+06	785436	1.16377e+06	640481	1.18609e+06	1.54578e+06	2.07858e+06	2.59523e+06	2.27053e+06	2.49969e+06	2.34033e+06
Ftl1	0	0	0	0	0	0	0	0	46961	0	0	0	0	10194.4	0	124486	147191	0	32479	0	33991.4	0	0	0	0	0	0	0
Sst	0	0	0	0	0	0	0	0	0	0	0	0	0	0	0	0	0	100139	69602.8	67296.6	60253.7	39274.8	40531.8	0	0	0	0	0
Tpm3	260578	253263	535861	61444.1	287788	918815	211226	576570	1.01824e+06	1.06807e+06	228526	154402	18525.7	116029	0	0	0	6.89886e+06	7.74455e+06	5.58858e+06	5.94227e+06	4.95005e+06	2.7395e+06	1.79755e+06	4.38004e+06	4.54991e+06	4.20576e+06	6.26204e+06
Stxbp6	0	0	0	0	0	0	0	0	0	0	0	0	0	0	0	0	0	0	0	0	0	0	0	0	0	0	0	0
Mgll	0	0	0	0	0	0	0	0	0	0	0	0	0	0	0	0	0	0	0	0	0	0	0	0	0	0	0	0
Snw1	0	0	0	0	0	0	0	0	0	0	0	0	0	0	0	0	0	0	0	0	0	0	0	0	0	0	0	0
Impa1	0	0	11849.3	0	0	0	0	0	0	0	0	0	0	0	0	0	0	758893	985500	323921	348649	396390	329045	0	189036	247608	0	0
Rab39b	23617	31400.6	22902.2	33604.8	0	80834	0	0	18418.4	0	57442.7	257674	153844	0	19447	282734	282531	518957	818119	382713	277794	0	441132	1.07096e+06	885809	1.19874e+06	429406	1.15734e+06
mKIAA1480	0	0	0	0	0	0	41400.5	0	0	0	0	0	185211	0	0	467808	67920.4	365764	329722	64648.2	409769	279950	182378	59186.4	0	208627	341304	0
Hk1	27603.7	104557	0	23922.4	3518.49	157074	717613	459326	230280	1.20334e+06	0	232950	741705	221754	1.56044e+06	1.51119e+06	1.34697e+06	3.4901e+06	3.35036e+06	3.28965e+06	2.42949e+06	2.01449e+06	2.4946e+06	5.1105e+06	1.67481e+07	1.25483e+07	1.03628e+07	1.32257e+07
mKIAA0687	0	0	0	0	0	0	0	0	0	0	0	0	0	0	0	0	0	0	0	0	0	0	0	0	0	0	0	0
Brsk1	0	0	13859	0	0	0	0	0	0	0	0	0	0	0	0	0	0	0	0	27829.5	0	36934	40000.7	168635	274003	201640	271772	333911
Srm	0	0	0	0	0	50319	36213.2	51228.2	0	136245	28076.4	0	0	0	0	0	0	181306	92892.9	127971	164067	45052.9	0	0	0	0	0	0
Usp9x	316359	184079	162956	149943	110137	625149	247464	0	113177	0	320152	228954	693250	0	954551	1.08752e+06	203622	1.25449e+06	839298	896746	802399	428325	780613	1.1922e+06	2.1427e+06	2.12108e+06	2.90979e+06	2.42807e+06
Chmp6	0	34765.2	0	0	0	0	0	0	0	0	0	0	0	0	0	0	0	420764	0	0	0	0	279870	0	0	0	0	0
Sparcl1	0	0	0	0	0	64663.5	0	0	0	0	0	0	0	0	0	247592	0	0	0	252421	0	82952.3	87335.5	1.21785e+06	0	0	0	1.09396e+06
Atxn2	2429.63	5766.62	0	4088.38	3723.23	0	281958	141426	0	527168	141247	0	0	0	0	0	0	940935	454217	430454	535910	379139	483064	52946.1	0	0	0	0
Emc3	0	0	0	0	0	0	0	0	0	0	0	0	0	0	0	0	0	511414	226618	189345	256514	93029	151207	1.0532e+06	1.12165e+06	1.06435e+06	568695	1.15852e+06
Arpc5	48543.6	5836.42	49182	16939.6	10331.2	53305.5	110321	120887	0	87667.7	36269.6	0	0	0	0	66612.8	0	1.30224e+06	789827	160627	762835	962748	499919	0	0	376968	0	382882
Cmbl	0	0	0	0	0	0	0	0	0	0	0	0	0	0	0	0	0	0	0	0	0	0	0	0	0	0	0	0
Mospd2	0	0	0	0	0	0	0	0	0	0	0	0	0	0	0	0	0	0	0	0	0	0	0	0	0	0	0	0
Rragb	0	0	0	0	0	33121	0	0	27414.8	0	0	0	0	0	0	0	0	0	0	89454.1	0	74488.8	95123.2	0	179843	0	0	0
Phpt1	175786	170893	442524	226876	241486	484100	1.54276e+06	634591	793002	2579382	302932	64411.2	22419	0	0	86521.3	194157	1.96168e+06	2.2134e+06	2.57899e+06	1.95885e+06	2.60014e+06	2.2825e+06	1.27764e+06	2.15352e+06	2.41824e+07	3.02566e+07	5.09274e+07
Pygm	0	0	0	0	0	0	0	0	0	0	0	0	0	0	0	0	0	0	0	0	0	0	0	0	0	0	0	0
Tiprl	0	0	0	0	0	0	0	0	0	0	0	0	0	0	0	0	0	0	0	0	0	0	0	0	0	0	0	0
Ppp1r14b	0	0	0	0	0	0	0	0	0	0	0	453782	262818	0	832834	408136	431757	619488	526932	173399	725750	902082	388148	346676	0	184937	0	0
Epha7	0	0	0	0	0	0	0	0	0	0	0	0	0	0	0	0	0	0	0	0	0	0	0	0	0	0	0	0
Cdk5	0	0	39167.4	0	0	0	0	0	0	0	0	0	0	0	0	0	0	227219	0	0	0	66304.5	0	0	0	134675	0	0
Sort1	0	0	43225.8	16115	0	31125.4	0	0	0	0	0	0	0	0	0	0	0	1.02241e+06	917441	514212	522703	465294	300347	0	0	0	206797	0
Rps3a	302803	415939	875023	308276	264563	1.03241e+06	1.20948e+06	821458	663555	1.74302e+06	406851	974919	746106	584127	1.28936e+06	3.82653e+06	1.34947e+06	1.61228e+07	1.64415e+07	1.15581e+07	1.26723e+07	1.05552e+07	1.02892e+07	2.43498e+06	4.60203e+06	3.97201e+06	3.49369e+06	3.23699e+06
Dmxl1	0	0	0	0	0	0	0	0	0	0	0	0	0	0	0	0	0	0	0	0	0	0	0	0	0	0	0	0
Efhd2	0	0	0	0	0	0	0	0	0	0	0	0	0	0	0	0	0	0	0	0	0	0	0	0	410941	0	0	0
Ephb1	30611	14646.6	23629.1	0	0	0	0	0	0	0	0	0	0	0	0	43092.2	0	0	0	0	0	0	0	0	0	0	0	0
Wbp2	0	0	0	0	0	0	0	0	0	0	0	0	0	0	0	0	0	86854.7	48787.2	38342.1	79633.2	68667.6	39159	0	0	0	0	0
Rab7	1.33099e+06	822815	1.2435e+06	901334	523973	2.40541e+06	1.85822e+06	2.74772e+06	2.0316e+06	6.20345e+06	1.66625e+06	962784	879998	245247	3.44061e+06	2.5023e+06	2.19861e+06	1.74742e+07	1.65803e+07	1.24811e+07	1.59688e+07	8.12725e+06	8.26024e+06	4.66045e+06	8.95004e+06	6.91261e+06	7.99903e+06	1.00739e+07
Afp	1.79267e+06	1.47339e+06	1.32372e+06	980233	850131	802445	1.1602e+06	1.51666e+06	1.28832e+06	3.81829e+06	1.0549e+06	0	0	0	0	0	0	2.93092e+06	2.6045e+06	1.68888e+06	2.01283e+06	1.37876e+06	1.43103e+06	0	0	0	0	0
Rps7	777868	680407	921100	992835	1.27709e+06	1.41618e+06	1.72514e+06	2.3493e+06	1.35775e+06	2.75992e+06	627364	3.54872e+06	4.981e+06	2.58655e+06	1.06375e+07	8.04288e+06	9.30225e+06	1.44922e+07	1.44239e+07	1.15294e+07	1.4328e+07	1.05504e+07	9.43863e+06	3.46296e+06	1.2532e+07	1.18037e+07	7.67935e+06	1.24608e+07
Reep5	0	52655.6	0	0	0	45365.7	0	0	0	0	0	0	22289.5	46311.6	42075.4	198173	20481.7	8293.1	637935	352998	0	0	0	0	0	885962	1.21881e+06	24975.2
Mapre2	543623	317007	657205	403304	493620	685643	558393	0	863317	821153	684021	456945	389096	0	518565	0	155349	1.77568e+06	2.45499e+06	1.97657e+06	2.38746e+06	1.34329e+06	2.53717e+06	3.55597e+06	5.16617e+06	4.73906e+06	4.37417e+06	3.28866e+06
Ap3s1	0	0	0	0	0	0	0	0	0	0	0	0	0	0	0	0	0	0	0	0	0	0	0	0	0	37564.5	59150.2	40602.5
Cdc42se2	0	0	0	0	0	0	0	0	0	0	0	0	0	0	0	0	0	0	0	0	0	0	0	0	0	0	0	0
Tmed9	0	0	0	0	0	0	0	0	0	0	0	0	0	0	0	0	0	253247	204756	274060	400174	135287	173554	0	0	0	0	0
Acot7	30907.2	10091.2	0	0	0	17046.4	0	0	55629	0	31753.9	119472	0	22039.3	142724	252504	0	1.74278e+06	1.55475e+06	1.1372e+06	1.30751e+06	1.58748e+06	1.13951e+06	457964	2.70369e+06	2.54951e+06	2.06778e+06	3.57064e+06
Atp9a	37089	213003	325727	288433	140914	165146	432805	436289	557426	815036	41915.3	377832	335025	0	501261	323597	0	1.10682e+06	1.30995e+06	822728	966708	800061	454636	674441	270514	1.40053e+06	502205	144235
Dnajb11	0	23246.4	104946	29439.6	37590.1	0	0	0	0	0	0	0	0	0	0	0	0	235699	0	0	141562	63704.8	65919.9	0	0	0	94681.2	0
Plp1	0	0	0	13214.7	5069.13	7904.18	0	0	0	110187	0	0	0	0	0	0	0	249124	337736	25208.6	61740.3	12615.7	156088	4.25024e+07	1.02857e+08	8.2282e+07	7.28092e+07	8.17828e+07
Ldha	275403	378307	208342	291162	366126	1.0844e+06	896053	400183	345002	1.04325e+06	539200	337656	159120	0	31473.1	72304	823059	1.91583e+07	1.70542e+07	1.2584e+07	1.51263e+07	8.08816e+06	1.06073e+07	1.145e+07	1.95479e+07	2.08014e+07	2.03014e+07	2.08012e+07
Clcn6	20809.8	0	88533.5	5894.55	6763.67	0	36971.1	0	0	0	0	0	0	0	0	0	0	35411.8	0	0	40683.3	0	0	0	0	0	77568.3	0
Hspa4l	0	48689.9	0	0	0	0	0	0	0	0	0	0	0	0	0	0	0	136714	205100	225794	0	0	152801	1.33295e+06	8.89201e+06	1.30524e+06	2.57101e+06	1.78031e+06
Rac3	27974.5	7583.71	23985	32059.4	20656.8	73348.8	263532	16443.5	45288.4	15271.6	21895.4	0	14025.7	0	25497.6	51422.9	17294.2	1.26489e+06	1.37641e+06	634501	636007	838048	833603	66470.9	209422	279770	372086	333530
Adsl	26027.8	0	72700.6	18317.6	0	0	165792	86204.9	62415.2	154917	26754.2	0	10432.8	0	14697.2	0	0	488078	69387.6	44932.2	511275	325489	353404	479845	0	745646	817624	0
Rpl10a	489207	469378	567050	260742	280128	794472	521110	898021	217264	1.99617e+06	451936	341060	142414	448517	720855	2.23007e+06	1.71038e+06	1.03449e+07	7.82857e+06	6.43747e+06	9.23839e+06	5.19814e+06	5.24549e+06	1.44287e+06	4.36556e+06	2.62205e+06	1.94791e+06	3.30452e+06
Brk1	33640.5	0	0	0	0	92875.8	98943.6	146551	55638.9	264329	26215	0	0	0	0	496809	0	484289	1.25301e+06	550871	313674	673165	436566	0	2.08733e+06	402780	534653	1.54821e+06
App	195679	178528	197955	155172	11628.7	342453	330997	507894	492936	1.07141e+06	195869	0	0	0	0	77523.4	83971.2	6.31979e+06	8778266	3.36229e+06	2.4927e+06	1.57979e+06	2.52039e+06	1.12424e+06	2.36231e+06	1.48133e+06	2.18206e+06	525206
Pcbp1	0	0	0	0	0	0	6446.77	0	0	0	0	0	0	0	0	0	0	1.42547e+06	975955	870416	973489	731962	850552	0	0	0	26139	0
Abce1	240290	225780	280734	160972	168831	374005	311958	211732	372577	275967	411159	558510	535396	0	1.16804e+06	1.35033e+06	886237	1.89708e+06	1.30566e+06	927880	1.94347e+06	1.46629e+06	1.47256e+06	591623	656786	1.09662e+06	1.07372e+06	842795
Cdh13	33129.2	141694	515121	31338	33730.7	242331	617941	637968	116101	531378	180454	502076	400477	0	52825.3	279794	10839	4.1062e+06	3.07239e+06	2.01628e+06	2.33136e+06	1.63396e+06	1.9177e+06	837952	1.4081e+06	1.56711e+06	1.81555e+06	618598
Rps23	117307	204975	258350	46298.8	119828	311753	1.10167e+06	770085	790242	522722	191895	1.72838e+06	1.14349e+06	142579	1.9873e+06	4.15957e+06	2.30875e+06	2.95976e+06	3.00203e+06	1.61321e+06	1.17758e+06	1.23029e+06	1.63424e+06	607492	1.89152e+06	1.69352e+06	1.47654e+06	2.68567e+06
Cntfr	699031	378485	336070	413298	354172	214935	465420	95355.7	215494	639705	143820	163272	253326	0	587789	960070	572787	231063	62096.1	95510.9	77876.2	105328	87437.2	0	701846	243524	501384	0
Cisd1	3209.65	6146.36	0	0	0	81311.6	58317.4	51683.9	0	129750	27312.6	12771.1	0	0	26847.7	14023.2	0	0	0	0	0	0	14359.7	92165.6	722149	396636	434186	394257
Smarcc2	0	0	0	0	0	0	0	0	5131.01	0	0	23608.8	32905.5	28047.3	0	26026.6	0	0	0	0	0	0	0	0	0	10363.8	0	0
Pgls	32161.6	0	0	66243.5	40267.1	0	0	132201	112837	0	76870.5	96165.4	0	0	0	106497	0	260586	226523	0	0	0	0	0	0	0	0	0
Psap	104287	283671	517740	263656	233993	957984	1.37468e+06	872071	569488	1.56796e+06	636908	1.35061e+06	553369	70768	987405	1.10864e+06	1.07254e+06	9.30181e+06	7.35228e+06	6.11821e+06	7.74564e+06	4.46879e+06	5.25419e+06	1.32603e+07	6.06038e+06	5.03978e+06	7.14347e+06	6.12246e+06
Myl6	55210.5	65984.5	61044.5	86617.1	131838	279961	595140	361057	518428	0	557259	0	192680	40101.2	0	249586	319102	4.19024e+06	2.50732e+06	2.17061e+06	3.72033e+06	2.15443e+06	1.09407e+06	801903	0	252590	504823	593350
Clcn4	0	0	0	0	0	274056	0	0	0	0	0	0	0	0	0	893774	1.03057e+06	0	218508	130880	189824	0	0	0	0	731622	657862	970078
Syt1	353787	327332	340895	268438	476791	614601	1.29021e+06	1.40336e+06	636141	1.79616e+06	511976	1.48328e+06	1.45956e+06	116058	145900	1.82494e+06	1.55991e+06	4.96385e+06	3.62298e+06	3.43045e+06	3.87624e+06	2.7022e+06	2.29096e+06	2.74671e+07	3.15861e+07	2.87739e+07	2.72643e+07	2.87622e+07
Dnajc3	0	0	0	0	0	0	0	0	0	0	0	0	0	0	0	0	0	0	0	0	0	0	0	0	0	0	0	0
Tppp3	0	0	0	0	0	12044.5	26914.3	0	0	0	0	0	0	0	0	0	0	58342.8	114061	84734.4	0	0	81787.2	827200	740779	1.17392e+06	781483	860264
Nfu1	0	0	0	0	0	0	0	0	0	0	0	0	0	0	0	0	0	0	0	0	0	0	0	0	0	0	0	0
Ywhag	1.10422e+07	5.06736e+06	6.48879e+06	4.53162e+06	4.07952e+06	1.65301e+07	1.4469e+07	10572045	1.72976e+07	2.245e+07	1.22259e+07	1.41844e+07	1.27183e+07	3.94598e+06	3.18125e+07	2.45161e+07	2.37963e+07	8.47017e+07	7.21905e+07	4.95873e+07	6.82228e+07	3.60274e+07	5.17932e+07	8.51707e+07	1.5103e+08	1.03732e+08	1.00506e+08	1.14165e+08
Cacna2d2	0	77219.2	142617	86320.3	0	200536	332984	163789	0	400080	293473	0	106979	0	0	0	0	2.63443e+06	2.05941e+06	1.44799e+06	1.31794e+06	1.09949e+06	1.30345e+06	133874	486799	318156	519390	1.05459e+06
Gps1	0	1345.15	0	0	5200.57	0	0	0	0	0	0	0	0	0	0	0	0	360253	489642	384766	690974	273541	714866	826993	1.11691e+06	1.64064e+06	808275	1.71313e+06
Vapa	752600	882689	905546	653419	1.31397e+06	1.36233e+06	992783	1.44304e+06	1.93843e+06	2.87011e+06	1.17733e+06	868572	1.23272e+06	381189	2.6481e+06	3.92694e+06	2.85968e+06	5.88697e+06	4.73474e+06	4.30561e+06	4.22523e+06	3.36563e+06	3.17857e+06	2.58054e+06	7.33818e+06	4.99914e+06	4.40431e+06	5.14143e+06
Rpl28	193144	155172	144198	132898	48073.1	338630	362506	523528	261018	1.20631e+06	242645	315495	277541	310267	249753	1.1255e+06	617879	7.24563e+06	7.46859e+06	5.04327e+06	4.99267e+06	5.18277e+06	4.14052e+06	707089	2.86013e+06	1.77009e+06	1.20368e+06	1.28137e+06
Gad1	0	0	0	0	0	0	0	0	0	0	0	60188.1	0	0	0	460250	0	0	0	0	36946.9	0	0	431994	3.42876e+06	2.23407e+06	865694	2.51992e+06
Ddost	0	0	0	0	0	0	0	0	54333.9	0	93945.1	0	0	0	0	0	76310.2	1.42112e+06	1.78655e+06	466168	316400	382946	356230	362184	590024	386831	333151	635806
Sh3glb2	0	0	0	0	0	51530.6	95857.2	0	0	0	0	0	0	0	0	0	0	239974	273318	210993	326762	183739	241943	270558	46297.2	78576.5	561887	175604
Srsf1	0	0	0	0	0	0	0	0	0	0	0	329182	115186	318716	37196	3.45567e+06	998436	178575	179699	103549	73798.1	76879.3	67686.3	0	0	0	0	0
Srgap3	0	0	0	0	0	0	0	0	0	0	0	0	0	0	0	0	0	1.15506e+06	709178	803911	376720	428573	347931	0	0	0	265194	277382
Cycs	176105	127761	135153	59083	41108.2	299978	382735	183669	256466	1.29489e+06	244831	46133.4	47919.7	0	148243	148857	581344	2.21928e+06	2.11364e+06	1.42905e+06	2.10102e+06	848541	1.22271e+06	4.32176e+06	1.48535e+07	8.17877e+06	5.09243e+06	9.41456e+06
Nars	444496	298837	198134	289639	81102.7	680631	722047	297407	552057	1.12605e+06	49921.5	0	73744.4	165588	0	239556	291087	2.14e+06	596354	531164	1.18712e+06	146441	66561.3	584127	957530	837978	564675	1.59042e+06
G6pc3	0	0	0	15650.1	0	154343	61627.3	0	137119	59503.4	75844.3	0	0	0	0	0	0	0	0	0	0	18364	33823.7	0	0	0	0	0
Mat2a	0	0	0	0	0	0	0	0	0	0	0	0	0	0	0	0	0	0	167187	0	0	107098	93637.3	0	0	0	0	0
Ap1s1	0	0	0	0	0	0	0	0	0	0	0	0	0	0	0	0	0	1.21505e+06	1.58259e+06	1.25305e+06	1.47527e+06	964781	537076	0	0	0	0	0
Nlgn2	0	0	0	0	0	0	0	0	0	0	0	0	0	0	0	0	0	0	0	0	0	0	0	0	0	0	0	0
Psma4	123652	71342.2	0	172797	50527.8	0	195133	0	0	0	62602.6	0	0	0	0	231390	123504	214231	485219	130903	242317	323646	470682	700726	0	1.2573e+06	352627	1.72185e+06
Stx1a	1.32215e+06	0	935497	168755	181997	114166	764036	954292	20684	120584	1.01762e+06	1.45298e+06	1.28128e+06	1.16836e+06	0	2.04003e+06	1.84757e+06	1.01682e+07	1.02402e+07	7.60336e+06	1.00238e+07	5.7984e+06	5.94846e+06	2.13944e+07	3.19519e+07	2.08501e+07	3.67685e+07	2.72248e+07
Aldob	0	0	0	0	0	16182.8	0	27230.8	0	0	9188.61	0	0	0	86212.8	34060.6	24583.9	66224.8	167488	29820.9	74470.4	70056.3	53927.5	0	0	0	0	0
Rtn3	2.376e+06	1.77459e+06	1.76809e+06	2.1435e+06	1.5914e+06	4.33902e+06	2.84045e+06	4.41037e+06	4.28211e+06	6.82396e+06	1.67622e+06	1.44653e+06	1.16339e+06	582759	1.7842e+06	3.19802e+06	2.63605e+06	4.58032e+06	2.57606e+06	2.71543e+06	3.06919e+06	1.24452e+06	1414606	5.62565e+06	1.20552e+07	6.5042e+06	7.79381e+06	1.21853e+07
Unknown01	154557	416571	542458	187712	330461	373936	386975	156800	0	815253	0	0	0	0	0	169871	0	1.261e+06	989464	1.81724e+06	1.94132e+06	883400	72385.8	0	1.84518e+06	2.14982e+06	4.162e+06	9.41231e+06
Cyfip2	198070	103671	405413	315346	450367	1.00095e+06	384768	434156	555476	598139	894978	451240	292140	11160.3	333144	1.40843e+06	831988	6.16272e+06	5.50697e+06	4.75491e+06	4.09344e+06	3.04505e+06	3.9707e+06	6.99202e+06	1.06939e+07	7.6909e+06	9.74665e+06	5.47547e+06
Atp6v1g2	0	3634.86	0	0	0	0	0	0	0	0	0	0	0	0	0	0	0	35476.2	20924.4	29724.4	26319.5	21963.4	12649.2	531416	930423	564500	707884	897823
Usp4	0	0	0	27954.8	48171.4	0	0	0	0	0	0	0	0	0	0	0	0	89421.6	0	64903.1	130638	0	42718.6	0	0	0	0	0
Hmgb3	0	0	0	0	0	0	0	0	0	0	0	0	0	0	0	0	0	1073561	777061	1.05045e+06	1.93073e+06	631302	567665	0	0	0	0	0
Cdc37	0	0	0	0	0	0	0	61218.3	58124.5	0	56081	0	0	0	0	0	0	161140	0	0	0	0	0	0	0	0	0	0
Capza1	72350.8	63379.7	132762	0	0	0	0	0	146999	305854	0	0	0	0	128063	0	0	306451	252933	349126	191534	422241	243639	0	0	0	222480	0
Wnk1	0	0	5161.74	3708.91	4883.68	0	0	0	0	0	0	898498	917258	68042.6	2.60984e+06	2.1367e+06	1877819	1.07558e+07	1.13986e+07	6.21612e+06	7.07882e+06	1.00468e+07	7.69595e+06	305870	2.76084e+06	2.13966e+06	2.87175e+06	2281860
Arhgap35	0	0	82327.5	67221	0	0	376692	0	233831	0	437529	0	0	0	0	0	0	35448.2	0	0	15118	0	0	338768	503746	293141	398393	338852
Insr	0	0	0	179904	0	0	0	0	0	0	0	0	0	0	0	0	0	0	0	0	0	0	0	0	0	0	0	0
Cnn3	9055.19	0	18439.9	5918.5	2923.02	26790	0	0	0	0	18509.4	0	0	0	0	0	0	449687	0	38089.6	183039	242244	65772.9	0	0	0	0	0
Maoa	0	0	0	0	0	188536	0	0	284914	0	0	0	166318	0	788739	793708	0	0	0	0	0	0	63068	0	1.21762e+06	622428	743812	493566
Sbf2	0	0	0	0	0	0	0	0	0	0	0	0	0	0	0	0	0	0	0	0	0	0	0	0	0	0	0	0
Sf1	6550.16	7621.55	13839.2	9737.39	3087.64	52834.5	34282	32469.1	31747.9	140614	13593.8	0	0	0	35491.2	34358.2	10135.4	123044	197774	81206.9	74866.8	14401.4	109282	0	0	0	25302	0
Top2b	0	30074.4	45683.9	43861.9	36015	0	0	27126	16071.7	0	0	38677.7	0	0	0	342425	79281	322190	194796	124014	156216	114338	136170	0	0	0	115968	0
Plxna2	0	14480.6	43423.8	0	0	0	0	0	0	0	0	0	0	0	0	0	144588	306081	10156	12768.4	49387.5	9412.76	0	0	25357.1	0	173986	0
Ctnnb1	4.17783e+06	2.80159e+06	2.52409e+06	2.37673e+06	2.79874e+06	5.15699e+06	1468221	3.22531e+06	2.63761e+06	4.33071e+06	2.30298e+06	344054	497229	75212	2.64877e+06	2.44478e+06	3.18602e+06	1.00702e+07	6.46207e+06	6.93313e+06	8.14216e+06	5.80196e+06	5.91297e+06	9.24375e+06	1.11135e+07	5.75997e+06	6.60815e+06	8.59646e+06
Hgs	0	0	0	0	0	0	122183	0	0	0	0	0	0	0	0	0	0	208239	0	0	0	99334.1	0	0	0	0	200141	0
Sec24c	0	0	0	0	0	0	0	0	0	0	0	0	0	0	0	0	0	289561	257692	241809	225431	136395	207916	0	0	0	0	0
Nrxn3	0	0	0	0	0	0	0	0	0	0	0	0	0	0	0	0	0	23310.9	0	387272	0	0	0	770927	283352	436205	667873	1.09864e+06
Hnrnpdl	64328.9	0	18387.3	50123.8	0	0	0	0	0	0	0	0	0	0	633340	0	0	0	149477	69243	0	0	22248.7	0	0	0	0	206651
Cdc42	1.24177e+06	1.25643e+06	2.02637e+06	1.27715e+06	1.36098e+06	1.91698e+06	3.36036e+06	2.90999e+06	1.52056e+06	5.36882e+06	1.77682e+06	1.6023e+06	1.24022e+06	1.26821e+06	1.90741e+06	3.54207e+06	4.34057e+06	2.24308e+07	1.85825e+07	1.69712e+07	1.90607e+07	1.07326e+07	1.19466e+07	1.21378e+07	3.2279e+07	1.86108e+07	1.99714e+07	2.17505e+07
C2cd4cC2CD4	24894.5	0	13929.7	37527.6	0	73615.9	0	19538.3	32986.5	0	61710.1	138041	98636.4	0	694989	229984	116340	0	0	0	0	0	24694.6	365270	0	0	0	129546
Rps11	156291	142088	192509	263764	155292	316866	310672	598461	233774	736257	503561	828962	703036	174372	1.52747e+06	1.91841e+06	1.18176e+06	1.01344e+07	6.99801e+06	4.74127e+06	6.33551e+06	6.25239e+06	5.54257e+06	653277	3.12546e+06	1.95397e+06	3.75725e+06	1.96177e+06
Xkr6	0	0	0	0	0	0	0	0	0	0	0	0	0	0	0	0	0	0	0	0	0	0	0	0	0	0	0	0
Copz1	0	0	0	0	0	0	0	0	0	0	0	0	0	0	0	0	0	0	0	0	173625	0	0	0	0	0	0	0
Eif4g3	0	0	0	0	0	0	0	0	0	0	0	0	0	0	0	0	0	674720	460044	356266	279981	183911	172654	0	218419	0	0	0
Snu13	0	0	0	0	0	0	0	0	0	0	0	0	0	0	0	0	0	0	0	0	0	0	0	0	0	0	0	0
Rab4b	0	0	0	0	0	0	0	0	0	0	0	0	0	0	0	0	0	103291	86952.3	36012	78032.1	24359.5	46396.9	0	0	0	305839	0
Ap3b2	0	0	0	0	0	0	0	0	0	0	0	0	0	0	0	0	0	477354	121622	284830	338477	44302.4	533688	110732	0	0	0	390895
Prdx5	33904.9	44132.8	104489	25284.6	111997	145581	478265	78182.1	240071	207947	207859	119518	132410	11648.7	0	0	620664	512123	57974.2	104262	56482.4	167824	281503	1.00173e+06	642731	1.9875e+06	662219	618180
Psma6	10807.7	16912.9	0	97538.8	15153.1	40252.2	0	27781.9	16140.8	17976.2	19727.9	0	0	0	0	0	0	771824	341319	916252	1.17438e+06	597893	276154	0	0	615739	274411	246799
Vps28	0	0	0	0	0	0	0	0	26740.1	0	0	0	0	0	0	0	0	155892	104641	114274	0	0	142865	0	0	0	0	0
Rpl38	61035.2	32833.7	52590.3	0	0	44275.9	120848	81713.2	67254.4	0	72071	52791.9	8386.86	0	0	192600	83318.8	990579	1.13381e+06	952443	808638	598856	746806	74389.1	360923	229169	284955	180785
Farsb	0	0	0	0	0	0	0	0	0	0	0	0	0	0	0	0	0	1.26555e+06	1.03866e+06	1.09346e+06	1.65335e+06	521232	508913	0	0	0	0	0
Ogdhl	0	0	0	0	0	0	0	0	0	0	0	0	0	0	0	0	0	0	0	0	0	0	0	0	0	0	0	0
Slc16a1	51802.5	7928.84	65789.5	20204.6	26942.8	0	125519	197279	52959.2	19951.7	28671.2	0	0	0	0	0	0	460175	527266	408079	442142	397185	211320	56542.5	0	0	0	0
Acox1	77650	44913	31349.4	89612.4	163743	25062.1	108879	0	0	553421	0	0	0	0	0	195116	0	1.62264e+06	1.26413e+06	1.09642e+06	1.17281e+06	8.29132e+06	1.41569e+06	168690	603885	695423	240254	758996
Gnai3	438105	468730	194451	589556	551373	60262.7	1.35246e+06	686742	628782	0	1.03509e+06	580078	261733	659182	0	1.04571e+06	855689	2.12767e+06	1.78383e+06	539361	1.4214e+06	1.3197e+06	585956	1.80913e+06	432666	1.11904e+06	1.4211e+06	1.58676e+06
Hyal2	0	0	0	81867.9	0	0	0	0	0	0	0	385861	0	0	0	0	0	0	227156	133276	113250	102379	131380	0	0	0	0	0
Panx1	0	142593	320230	115057	0	0	0	0	0	0	0	0	0	0	0	436053	0	395184	305119	0	358818	89599.4	183540	0	0	0	0	0
Glod4	29865.5	0	0	34829.2	0	76705.5	66111.6	0	0	125936	0	0	0	0	0	0	0	0	0	0	0	0	0	0	316470	0	157124	471018
Chkb	0	0	0	0	0	0	0	0	0	0	0	0	0	0	0	0	0	0	0	0	0	0	0	0	0	171273	0	0
Ppp3ca	527367	358125	673310	323464	188569	1.33344e+06	654609	225171	496877	818866	724269	234964	512220	177668	543190	1.29489e+06	1.11737e+06	6.82127e+06	6.71772e+06	5.5391e+06	5.52679e+06	4.546e+06	4.23493e+06	1.13549e+07	2.21827e+07	1.85741e+07	1.94029e+07	2.08524e+07
Dbnl	830418	655339	139191	765142	510093	758225	0	77846	0	0	97875.1	160302	0	57986.9	240781	203144	0	1.05938e+07	1.13097e+07	6.49108e+06	6.9567e+06	9.68538e+06	1.03118e+07	480362	624136	2.77586e+06	2.44159e+06	867360
Sec22b	0	20011.5	0	0	0	56409.5	133981	0	0	0	0	28838.5	0	0	0	0	0	1.67618e+06	1.58292e+06	628002	1.1381e+06	475574	852192	138250	368996	686609	213059	488835
Acsbg1	0	0	0	0	0	0	0	7685.08	0	0	0	0	26230.1	0	0	49647.5	19434.1	144872	52539.1	48011	42952.6	0	0	0	0	0	0	0
Hsp90ab1	1.22325e+07	1.04227e+07	1.47677e+07	9.73979e+06	8.85851e+06	1.56331e+07	2.01102e+07	1.40878e+07	1.45764e+07	2.56777e+07	1.02705e+07	3.21382e+06	4.68666e+06	2.22778e+06	5.65196e+06	1.06687e+07	1.09143e+07	1.02002e+08	1.08308e+08	7.10828e+07	7.68574e+07	6.11612e+07	5.50193e+07	3.65157e+07	7.72331e+07	6.7916e+07	5.45958e+07	6.40866e+07
Exoc6b	0	0	0	0	0	0	0	0	0	0	0	0	0	0	0	0	0	0	0	0	0	0	0	0	0	0	0	0
Cst3	0	0	0	0	0	80135.8	0	0	0	0	0	0	0	0	0	0	0	0	0	0	0	0	0	0	0	0	0	0
Slc1a4	0	0	4178.4	28623.4	45315.2	0	0	234122	199139	534169	190268	0	0	0	0	0	0	0	297218	12163.2	59096.4	65900.8	183557	0	0	0	63540	0
Samm50	0	0	0	0	0	0	0	0	0	0	0	0	0	0	0	0	0	0	0	0	0	0	0	0	0	0	0	0
Rab1a	4.52944e+06	3.37181e+06	4.42093e+06	2.74743e+06	2.49919e+06	8.02862e+06	9.79303e+06	8.79692e+06	9.62738e+06	3.30683e+07	7.74331e+06	5.60858e+06	8.692e+06	1.38991e+07	2.57844e+07	1.77607e+07	1.53186e+07	2.94391e+07	2.60805e+07	2.52481e+07	3.13652e+07	1.70821e+07	1.60283e+07	1.50961e+07	5.24694e+07	2.7036e+07	2.82691e+07	3.34549e+07
Dlst	0	0	0	0	0	0	0	0	0	0	0	0	0	0	0	0	0	0	0	0	0	0	0	0	0	0	0	0
Psma3	3281	4340.23	10988.1	0	5888	0	10711.9	0	0	17741.3	21997.5	0	0	0	0	0	11575.8	938342	848140	885060	822139	352971	568835	0	0	0	0	0
Ahnak	751983	480554	614475	304858	189345	94265.2	132891	518738	99472.1	0	79537	1.34637e+06	583670	1723983	0	3.84221e+06	4.09702e+06	9.59423e+06	7.78246e+06	6.05842e+06	9.70925e+06	6.69726e+06	4.89438e+06	920488	474112	3.70603e+06	1.88852e+06	4.71562e+06
Pex5l	0	0	0	0	0	0	0	0	0	0	0	0	0	0	0	0	0	0	0	0	0	0	0	0	571355	322644	0	284706
Adcy5	0	0	0	0	0	0	0	0	0	0	0	0	0	0	54016.5	40620.2	22160.2	0	0	0	0	0	0	0	70562.2	165500	0	229859
Idh1	1.41422e+06	1.44543e+06	1.92606e+06	1.69334e+06	588436	2.6764e+06	4.26684e+06	2.91095e+06	1.59677e+06	4.06977e+06	1.23662e+06	2.51681e+06	514750	207362	1.80963e+06	1.35283e+06	1.51349e+06	2.37409e+07	2.28444e+07	1.73926e+07	2.08326e+07	6.78459e+06	1.67032e+07	5.7636e+06	2.18795e+07	8.74996e+06	1.10275e+07	1.05241e+07
Apba2	0	0	0	0	0	0	0	0	0	0	0	0	0	0	0	0	0	0	0	0	0	0	0	0	0	0	110495	0
Cox6a1	736201	488023	956385	653188	454535	8.21374e+06	7.45217e+06	5.70069e+06	6.14021e+06	1.26579e+07	4.96886e+06	682967	956401	555854	511608	2.06416e+06	1.48734e+06	147831	126131	73075.9	99007.6	242838	31151.5	7.12599e+06	6.95457e+06	4.94533e+06	5.07786e+06	5.64368e+06
Uba1	3.95223e+06	3.50777e+06	5.45706e+06	4.56691e+06	3.73049e+06	7.93455e+06	9.03058e+06	1.07528e+07	5.80271e+06	1.17398e+07	5.94933e+06	4.52857e+06	3.88567e+06	1.63481e+06	6.52685e+06	1.03205e+07	9.25093e+06	3.4259e+07	3.23728e+07	2.52409e+07	2.98636e+07	2.01335e+07	2.06048e+07	1.71946e+07	2.14889e+07	2.62858e+07	2.41132e+07	3.3524e+07
Pfdn5	0	0	0	0	16103.1	0	0	17920	0	0	21589.6	0	0	0	0	0	0	271484	0	0	0	35910.6	54413.9	0	0	66103.5	52243.4	0
Mtcl1	0	0	0	0	0	0	0	0	0	0	0	0	0	0	0	0	0	0	0	0	0	0	0	0	0	0	0	0
Rps12	58062	0	0	170212	29204	583051	497666	434434	350283	1.63346e+06	267231	1.22494e+06	462163	82352.4	2.37428e+06	2.82781e+06	1.60355e+06	1.44032e+07	8.74036e+06	6.47043e+06	8.35488e+06	6.20328e+06	5.17636e+06	0	682357	1.65654e+06	1.23729e+06	550217
Adam22	32945.1	25052.3	0	27246.9	12955.3	190473	243318	133564	173794	304237	199034	0	25894.4	0	60443.1	83853	78265.6	107742	0	0	10797.6	0	157936	770176	1.08719e+06	823915	559994	473989
Rps27a	1.36719e+06	1.23782e+06	2.23146e+06	2.019e+06	1.57867e+06	7.09452e+06	2.4411e+06	3.45914e+06	3.98031e+06	6.29563e+06	3.24429e+06	652578	968111	263766	8.55817e+06	5.66045e+06	4.84826e+06	1.694e+07	1.7846e+07	1.23867e+07	1.35544e+07	8.52015e+06	1.28637e+07	5.86523e+06	2.36811e+07	1.89689e+07	1.21937e+07	2.09898e+07
Actr1b	0	0	0	0	0	0	0	0	0	0	0	0	0	0	0	0	0	0	0	0	0	0	0	0	0	0	0	0
Opalin	0	8784.68	0	0	0	0	0	0	0	0	0	0	0	0	0	0	0	0	0	0	0	0	0	1093932	856562	0	0	567301
Pgm1	0	0	0	0	0	0	0	37806.1	33105.7	45120.5	25151.1	0	0	0	0	0	0	223325	0	205320	0	0	0	167077	0	0	0	0
Psmc2	16756	0	0	0	10663.4	57967.4	13295.5	0	0	21802.9	0	0	0	0	0	0	0	936641	1.13402e+06	577249	614917	725919	512361	0	0	0	0	170688
Cat	0	0	0	146344	198967	0	0	0	0	0	0	1.11756e+06	565216	0	992282	1.81863e+06	734772	2.15408e+06	1.87145e+06	1.48496e+06	459627	888976	1.87351e+06	219211	1.12912e+06	1.12861e+06	859708	837746
Plppr3	7888.99	88012.1	163370	135286	22019.4	86537.5	363641	156370	0	365844	28173.9	21699.3	163511	153886	164545	60315.7	77798	4.09108e+06	2.9754e+06	2.34658e+06	3.05656e+06	2.334e+06	2.76694e+06	0	0	101684	225850	0
Pfn1	403555	219643	365329	125206	0	418175	586357	638882	0	716241	0	0	65458.5	259726	650336	929729	367553	4.59697e+06	5.43519e+06	3.47347e+06	3.24185e+06	2.5251e+06	2.58191e+06	2.8644e+06	7.26842e+06	3.18372e+06	3.79619e+06	3.99576e+06
Elavl1	0	0	0	0	0	0	0	0	0	0	0	0	0	0	0	0	0	0	0	0	0	0	0	0	0	0	0	0
Lrrfip1	38697.5	51894.7	98334.3	53921.1	43085.1	32336.7	85509	435882	317487	135139	322216	0	0	0	605892	0	0	1.58608e+06	1.26346e+06	913585	1.73196e+06	1.1573e+06	1.4219e+06	0	302696	163141	247587	169596
G6pdx	0	0	0	0	0	0	0	0	0	0	0	0	0	0	0	0	0	0	0	221830	0	0	0	0	0	0	0	0
Ddx17	0	0	27751.5	0	0	0	73355.8	82972.4	0	118838	65350.2	0	0	0	0	35337.3	0	258415	460780	196077	244842	223180	315420	0	48239.5	0	0	30589.4
Nrp2	245832	187160	470314	197435	0	35085.2	172814	0	423164	769824	358253	781677	771462	0	985495	1466859	687229	231366	551885	201659	139199	12817.9	180473	0	471711	197411	0	455787
Cnrip1	29140.9	15481.4	82305.3	73288.5	61197.1	170606	271890	127385	136775	190648	115113	304215	481603	0	72677.6	490885	292451	1.30534e+06	461089	513119	2.37289e+06	1.10529e+06	803515	2.62785e+06	3.21524e+06	3.52397e+06	2.48649e+06	1.99312e+06
Appl1	0	0	0	0	0	0	0	0	0	0	0	0	0	0	0	0	0	10275.9	6662.27	2816.13	4350.56	1781.35	2617.72	0	115497	0	0	0
Fat3	0	0	0	0	0	0	58718.5	81069.7	0	54027.2	0	116100	37703	102035	103135	125941	94048.8	0	0	9117.29	0	0	240795	18669.1	41948.2	0	0	0
Mag	0	0	0	0	0	0	0	0	0	0	0	0	0	0	0	0	0	9782.01	3060.4	4930.66	8984.82	11433.8	0	4.50907e+06	9.54311e+06	7.74255e+06	8.21103e+06	1.06516e+07
Bcl2l13	0	0	0	0	0	0	0	0	0	0	0	0	0	0	0	0	0	0	0	0	0	0	0	0	0	34127.2	0	0
Gspt2	0	0	0	0	0	0	0	0	80390.8	0	42121.5	0	0	0	0	163488	218672	0	0	0	0	0	0	0	0	0	0	0
Ndufa5	0	0	0	0	0	0	0	0	0	0	0	0	0	0	0	0	0	0	0	0	0	0	0	384432	523611	772398	881702	814172
Aak1	0	0	0	0	0	0	0	0	0	0	0	0	0	0	0	0	0	673341	790475	417505	295127	217860	211705	1.56282e+06	0	723620	756491	1.09183e+06
Tufm	0	0	0	32064.9	5379.63	142750	0	95544.4	132750	0	18703.9	0	0	0	0	0	0	449114	552281	226758	363555	0	0	0	256658	346677	279954	0
Cct2	1.74717e+06	1.24519e+06	2.19244e+06	1.37449e+06	1.3438e+06	1.98724e+06	2.64581e+06	2.08434e+06	2.43201e+06	3.27313e+06	1.35804e+06	2.29372e+06	1.25955e+06	1.02541e+06	5.14257e+06	3.77552e+06	3.17018e+06	1.00514e+07	1.20731e+07	9.91945e+06	1.0641e+07	6.42686e+06	6.90291e+06	1.99839e+06	1.34903e+06	2.71505e+06	2.52944e+06	4.3387e+06
Tarsl2	0	0	0	0	27035.3	0	0	0	0	0	0	0	0	0	0	0	0	0	0	0	0	0	123090	0	0	0	332040	0
Ndufv1	0	0	11307.7	10973.8	15385.7	153113	81212.9	61277.2	184971	85067.7	0	0	8063.15	0	16403.4	0	0	1.71808e+06	2.80598e+06	1.90058e+06	1.29737e+06	2.11615e+06	1.85069e+06	478447	3.46666e+06	2.79814e+06	3.77863e+06	3.73713e+06
Prepl	0	0	0	0	0	0	0	0	0	0	0	30675.3	63864.7	43771.7	24610.7	0	49197	359613	146437	64573.9	138762	161733	133190	0	0	0	0	0
Arvcf	60304.9	38883	83107.4	88376.6	30792.5	120338	90179.5	0	147732	119856	46491.8	84252	0	0	0	0	0	55968.6	66355.4	40257.2	0	0	0	0	3.56872e+06	827959	1.53628e+06	359774
Arf2	0	0	21022.3	0	0	45546	0	0	0	0	0	193290	0	0	0	0	0	112703	66905.4	0	191604	0	55623.2	259446	0	0	0	0
Erh	0	0	0	0	0	0	0	0	0	0	0	0	0	0	0	0	0	209403	275495	284173	211186	0	0	0	0	0	0	0
Wfs1	0	0	0	0	0	0	0	0	0	0	0	0	0	0	0	0	0	0	0	0	0	0	0	0	0	205470	93809.5	108038
Gpc4	37633.3	0	0	0	0	0	0	0	0	0	0	0	0	0	0	0	0	13642.8	0	0	66107.5	107246	101977	0	87004.5	0	0	24787.2
Fau	219574	31630.9	164373	94628.2	92894.4	563615	378852	107100	413271	735435	333654	758801	442811	22713.2	1.80161e+06	1.60012e+06	542823	1.02645e+07	1.32313e+07	5.99922e+06	5.10614e+06	4.43023e+06	5.84911e+06	249522	2.4507e+06	2.15605e+06	2.25046e+06	1.15275e+06
Tpd52l2	0	0	0	0	0	0	0	0	0	0	0	0	0	0	0	0	0	0	0	0	0	0	0	0	0	222505	249559	0
Mob4	4284.23	12299.9	5387.18	14145.6	41246.8	47680.2	119810	21434	46405.6	0	41848.3	0	0	0	0	0	0	486877	0	77557.2	89143.4	137171	47304.4	10088.3	47299.9	343639	332819	232947
Rad23b	63456.9	0	73761.2	95930.4	0	57224.9	87935.8	58098.9	0	111486	72013.1	0	0	0	0	0	0	919504	1.03074e+06	654664	556223	469865	567802	225785	0	775282	611550	1.13558e+06
Arl8b	0	0	0	0	0	14524.5	0	0	0	0	0	0	0	0	0	0	0	442941	352146	380228	483968	386462	406659	0	0	80416.8	0	0
Pdcd6	82333.9	66453.7	109379	33773	24548.8	229986	392111	112092	0	176334	204201	0	18146.7	0	33273.6	35673	0	162782	107191	99989.6	118237	136084	0	181469	600179	0	0	0
Adgrb3	0	0	0	0	0	0	0	0	0	0	0	0	0	0	0	0	0	126056	0	0	149041	69232.4	52209.9	0	0	0	0	0
Csde1	0	0	0	0	0	0	0	0	0	0	0	0	0	0	0	0	0	0	0	0	0	0	0	0	0	0	0	0
Actr3	1.61408e+06	996228	1.60516e+06	1.13373e+06	762208	4.41419e+06	3.22831e+06	554478	4.80058e+06	3.51029e+06	3.66683e+06	2.17934e+06	1.76804e+06	621581	5.06983e+06	1.00508e+07	9.58189e+06	1.03494e+07	1.28166e+07	8.7754e+06	8.96346e+06	5.55168e+06	6.71754e+06	9.89216e+06	1.74256e+07	2.08512e+07	1.50341e+07	1.81478e+07
Nckap1l	0	0	0	0	0	0	0	0	0	0	0	0	0	0	0	0	0	0	0	0	0	0	0	0	0	0	0	0
Naa15	0	0	0	0	0	0	0	0	0	0	0	0	0	0	0	0	0	0	0	65314.8	88328.9	0	0	0	0	0	0	0
Scp2	0	0	0	0	0	0	0	0	0	0	0	0	0	0	0	0	0	358355	248138	213511	235050	215954	184260	0	0	0	0	0
Armc10	0	0	0	0	0	0	0	0	0	0	0	0	0	0	0	0	0	0	0	0	0	0	0	0	0	0	0	0
Hkdc1	0	0	0	0	0	0	0	0	0	0	0	0	0	0	0	0	0	0	0	0	0	0	0	0	0	0	0	0
Adgrl2	0	0	0	0	0	0	0	0	0	0	0	0	0	0	0	0	0	0	0	0	0	0	0	0	0	0	0	0
Faf2	0	0	0	0	0	0	0	0	0	0	0	0	0	0	0	0	0	0	0	169243	0	0	0	0	0	0	0	0
Ldhb	41291.9	19037.2	31492.8	89173.5	292324	429510	49168.6	69869.7	0	320787	39263.6	199058	167146	0	24973.3	199159	31016	4.90542e+06	4.4526e+06	3.10685e+06	3.53022e+06	2.09334e+06	3.07689e+06	1.83176e+07	1.67902e+07	1.84223e+07	1.85817e+07	22531647
Gnai2	1.40492e+06	1.89535e+06	3.21159e+06	2.17657e+06	1.70163e+06	2.21989e+06	4.73733e+06	2.54986e+06	2.63795e+06	6.4546e+06	2.8543e+06	1.92152e+06	2.27201e+06	1.56122e+06	855199	3.6576e+06	1.79358e+06	1.7033e+07	1.69952e+07	1.30552e+07	1.50107e+07	9.39896e+06	7.92916e+06	2.57663e+06	6.35428e+06	3.6976e+06	4.09163e+06	5.55933e+06
Krt14	0	0	0	0	0	0	0	0	0	0	0	0	0	0	0	0	0	41448.1	60408.5	147477	30478.1	90427.9	0	511062	0	0	0	0
Ptprn2	0	11233.8	0	0	0	0	0	0	0	0	0	0	0	0	0	0	0	0	0	0	0	0	0	0	287347	1.39713e+06	1.0454e+06	805846
Scn2a	0	0	0	0	0	0	0	0	0	0	0	0	0	0	0	0	0	0	0	0	0	0	0	0	0	0	0	0
Mtmr2	0	0	0	0	0	0	0	0	0	0	0	0	0	0	0	0	0	0	0	0	0	0	0	0	0	0	0	0
Serbp1	930030	764078	1.17633e+06	642569	739687	640017	883285	1.46435e+06	1.36133e+06	3.29157e+06	360018	1.84531e+06	1.21551e+06	918117	561495	4.59744e+06	2.26208e+06	9.96022e+06	9.46353e+06	7.80347e+06	1.07933e+07	6.0634e+06	6.96773e+06	409180	3.43459e+06	2.13462e+06	1.83851e+06	4.01717e+06
Atl1	0	19016.1	30300.9	0	7611.69	0	424917	15632	164952	0	423285	251804	233188	0	1.49476e+06	1.19782e+06	326207	318377	707273	370564	869099	428792	568743	3.14298e+06	2.6751e+06	3.07603e+06	2.91929e+06	4.51326e+06
Cplx1	0	0	0	0	0	0	0	0	0	0	0	0	0	0	0	0	0	0	73981.5	92496.1	0	0	0	816569	767525	0	116790	115197
Pkm	5.26146e+06	3.31622e+06	6.83587e+06	3.94068e+06	3.47914e+06	7.962e+06	7.57874e+06	5.4233e+06	6.16178e+06	1.22212e+07	3.66579e+06	8.76166e+06	6.67383e+06	2.67769e+06	7.09034e+06	1.64714e+07	1.62167e+07	5.08264e+07	5.21577e+07	4.76777e+07	4.60731e+07	2.51517e+07	3.20496e+07	6.31008e+07	1.67348e+08	9.38155e+07	9.23699e+07	1.28261e+08
Cct3	403269	511644	619955	341728	179187	934216	2.02538e+06	796041	1.04316e+06	2.37888e+06	635909	995498	267418	429508	261563	746158	93091.5	9.51348e+06	7.685e+06	7.98571e+06	1.03701e+07	4.68634e+06	5.09208e+06	1.14184e+06	2.11012e+06	2.1613e+06	1.62346e+06	3.12884e+06
Gmps	0	0	0	0	0	0	0	0	0	0	0	0	0	0	0	0	0	0	0	0	0	0	0	0	0	0	0	0
Sfxn3	0	0	15189.2	22549.9	15947.2	125089	0	0	0	0	0	0	0	0	0	0	0	229010	158233	161543	141471	75760.3	163552	27403.6	0	133808	1.25071e+06	1.30638e+06
Camk4	96139	134638	0	0	0	0	0	0	0	0	0	0	0	0	0	0	0	365501	182704	136347	210023	182516	165114	390199	1.06266e+06	1.09013e+06	1.04622e+06	1.56331e+06
Smurf1	0	0	0	0	0	0	0	0	0	0	0	0	0	0	0	0	0	0	0	0	0	0	0	0	0	0	0	0
Rraga	0	0	0	0	0	0	0	0	0	0	0	0	0	0	0	0	0	62295.9	40847.4	59137.8	78826	0	88825.4	252400	270839	181217	0	97064.8
Kpna3	0	0	0	0	0	0	0	0	0	0	0	0	0	0	0	0	0	0	0	0	0	0	0	0	0	0	0	0
Ppil4	0	0	0	0	0	0	0	0	0	0	0	0	0	0	0	0	0	0	0	0	0	0	0	0	0	0	0	0
Mbp	32848.1	63110.4	324364	140839	68371.7	383942	63572.8	150374	23539.3	181175	11399.8	8387.93	0	68709.9	53651.9	83401.8	22454	317421	581130	608599	238996	260741	135773	7.97841e+07	2.11201e+08	1.43886e+08	1.80091e+08	1.46854e+08
Map4	540808	378714	652224	443779	377733	662723	665549	797979	407926	1.05962e+06	230139	1.23355e+06	944721	886253	908416	2.71266e+06	2.95585e+06	7.05068e+06	5.57806e+06	5.03104e+06	6.76942e+06	4.05865e+06	4.09884e+06	1.29599e+06	2.93562e+06	1.97867e+06	2.40161e+06	2.56847e+06
Hnrnpm	140940	130226	236003	168790	159514	592896	675531	329097	393127	668362	519696	12923.6	152626	25106.8	1.16178e+06	1.17992e+06	329399	7.99349e+06	6.77765e+06	5.64781e+06	6.36219e+06	4.5209e+06	4.60718e+06	290552	433491	128534	114680	339193
Dynll1	1.43858e+06	1.92782e+06	1.7179e+06	1.82391e+06	1.25906e+06	5.09779e+06	6.10921e+06	3.89145e+06	4.66984e+06	6.9883e+06	3.19924e+06	2.17205e+06	972650	82322	2.20217e+06	4.52569e+06	1.95757e+06	2.24073e+06	652120	550963	720875	821622	792267	2.1041e+07	1.72386e+07	5.18666e+07	8.82742e+07	8.55167e+07
Pfdn2	0	0	0	0	0	0	0	0	0	0	0	0	0	0	0	0	0	459749	326189	201550	190153	446533	410742	0	0	0	134827	0
Adam23	0	0	0	0	0	0	0	0	0	0	0	0	0	0	0	93243.7	0	0	0	0	0	0	0	0	0	0	240040	0
Tenm4	0	29223.7	0	45381.5	0	0	0	0	0	0	0	145944	0	0	0	0	0	77035.7	0	0	50538.3	0	125974	148557	0	0	0	265657
Endod1	0	0	0	0	0	0	0	0	0	0	0	0	0	0	0	0	0	38044.2	0	0	0	0	0	0	0	0	0	0
Pacsin1	0	0	0	0	0	0	0	0	36523.4	0	0	0	0	0	0	0	0	553251	98050.3	286891	419144	308311	240529	2.18288e+06	4.45322e+06	3.66047e+06	3.96515e+06	4.00326e+06
Vps33a	0	0	0	0	0	0	0	0	0	0	0	126279	0	0	0	0	0	0	125339	0	61979.6	0	31406	159782	0	0	0	0
Ap2a2	982560	655027	1.49235e+06	678540	679204	285838	1.12441e+06	769839	576013	539226	857713	2.51312e+06	545107	13271.2	598555	4.10888e+06	2.18064e+06	8.9143e+06	7.30683e+06	5.56905e+06	6.65754e+06	5.07575e+06	5.53389e+06	1.28283e+07	1.33198e+07	1.53809e+07	1.33265e+07	1.83984e+07
Ube2n	1.08753e+06	859834	1.22302e+06	1.12545e+06	974415	1.10852e+06	1.60399e+06	1.59601e+06	1.1245e+06	4.50168e+06	1.17233e+06	490574	1.54954e+06	53039.7	540008	579513	184293	4.82757e+06	4.41697e+06	3.0874e+06	3.34201e+06	1.94811e+06	1.75144e+06	3.19672e+06	4.1569e+06	4.02248e+06	3518058	5.71098e+06
Igsf3	1.26158e+06	1.00889e+06	1.27074e+06	84908.8	677190	156658	429814	550775	0	658934	1.34639e+06	1.52843e+06	1.28777e+06	21398.7	0	2.95437e+06	2.52035e+06	1.24046e+06	589707	1.69409e+06	1.99608e+06	1.12259e+06	1.6632e+06	101208	0	0	0	68332.6
Bub3	0	0	0	0	0	0	0	0	0	0	0	0	0	0	0	0	0	456343	247855	192520	109944	46983.7	353779	0	0	0	0	0
Psmb2	229141	140041	264127	227813	215730	0	0	0	0	0	0	84079.3	0	0	0	0	0	1.05497e+06	562413	389928	419335	48329.9	348040	2.95923e+06	2.34196e+06	2.12321e+06	1.90667e+06	2.12599e+06
Stau2	0	0	0	0	0	0	0	0	0	0	0	0	0	0	0	0	0	220706	243019	298158	364207	673685	716513	0	0	0	0	0
Plxnb1	0	0	0	0	0	0	0	0	74097.6	0	0	0	0	0	130421	232402	146924	0	0	0	0	0	0	0	0	0	48492.7	0
Stam	0	0	0	0	0	0	0	0	0	0	0	0	0	0	0	0	0	0	0	0	0	0	0	0	0	0	0	275780
Pde1b	0	0	0	0	0	0	0	0	0	0	0	0	0	0	0	0	0	81555.9	210404	127588	0	0	0	0	956434	91397.6	78315	596809
Cntn6	0	0	0	0	0	0	0	0	0	0	0	0	0	0	0	0	0	0	0	0	0	0	0	0	0	0	0	0
Exoc5	0	0	0	0	0	0	0	0	0	0	0	0	0	0	0	0	0	0	0	0	0	0	0	0	0	0	0	0
Plxna4	0	0	0	0	0	0	0	0	0	202721	0	0	0	0	0	0	0	0	0	156478	137945	69629.4	67638.5	0	152626	192408	0	190380
Rps15a	436920	416607	695476	382338	438947	1.80474e+06	940883	991567	943593	2.5816e+06	548379	3.42413e+06	1.62897e+06	801605	3.7373e+06	6.23556e+06	3.75116e+06	1.21705e+07	9.57466e+06	6.6705e+06	9.29982e+06	8.82939e+06	1.06614e+07	5.78944e+06	8.16172e+06	6.3309e+06	7.31737e+06	4.52944e+06
Arhgap23	0	0	0	0	0	0	0	0	0	0	0	0	0	0	0	0	0	0	0	0	0	0	0	0	0	0	0	0
Rpl21	320245	293571	368657	229081	397486	375174	547347	1.07132e+06	162694	2.56157e+06	507765	2.10654e+06	1.95407e+06	457885	806550	6.64102e+06	2.61037e+06	7.53117e+06	5.51565e+06	4.08229e+06	5.11945e+06	3.71639e+06	3.56544e+06	1.59661e+06	4.53826e+06	4.12825e+06	4.77448e+06	2.91638e+06
Iars	14096.9	0	54864.8	0	0	0	0	0	0	0	0	0	0	0	0	0	109228	0	156796	113070	128097	129186	101767	0	0	180290	0	0
Armh3	0	0	0	0	0	0	0	0	0	0	0	0	0	0	0	0	0	0	0	0	0	0	0	0	0	0	0	0
Atp6v1c1	568149	551801	516733	35069	10729.2	2.16753e+06	2.64579e+06	694062	696713	3.32514e+06	448725	21203.7	0	0	0	253632	0	4.55495e+06	4.7755e+06	3.4156e+06	3.88234e+06	3.18719e+06	2.49018e+06	9.77595e+06	3.75225e+06	5.56287e+06	1.4238e+07	1.13322e+07
Crym	0	0	0	0	0	0	0	0	0	0	0	0	0	0	0	0	0	391170	244718	28556	279174	229997	223126	34748.7	877239	660083	453316	793895
Naa25	0	90311.2	0	0	0	0	0	0	0	0	0	0	0	0	0	0	0	199748	498462	409416	436033	0	176316	186849	0	0	0	594526
Vti1b	0	0	0	0	0	0	47852.4	0	0	0	0	0	0	0	0	0	0	357930	335470	335157	282371	161409	219453	0	0	0	0	0
Snx16	0	0	0	0	0	0	0	0	0	0	0	0	0	0	0	0	0	0	77960.5	0	117744	0	72514.9	0	0	0	0	0
Folr1	0	0	0	0	0	0	0	0	0	0	47197.3	0	0	0	0	0	0	188439	176592	130179	187564	60981.3	261190	0	0	0	125471	0
Pitpnm1	0	0	0	0	0	0	0	0	0	0	0	0	0	0	0	0	0	0	0	0	0	0	0	0	0	0	0	0
Krt5	0	0	0	0	0	0	0	0	0	0	0	0	0	0	0	0	0	0	0	0	0	0	0	0	0	0	0	0
Cnp	210341	125991	197284	143958	86553.5	533366	262828	152094	72525.3	678600	304749	0	39923.7	0	0	141063	111351	1.40694e+06	937102	806612	833971	566004	1.39784e+06	3.75396e+07	9.59735e+07	5.90111e+07	6.42633e+07	6.24413e+07
Vps25	0	0	0	0	0	0	0	0	0	0	0	0	0	0	0	0	0	0	0	0	0	0	0	0	0	0	0	0
Slc4a10	5268.28	2943.92	0	0	7924.05	0	0	0	0	0	0	8174.74	0	0	0	0	0	1.70554e+06	924132	733184	765746	1.0372e+06	387903	2.72492e+06	5.49963e+06	3.12013e+06	3.73055e+06	4.27456e+06
Vps11	0	0	0	0	0	0	0	0	0	139445	0	0	0	0	0	0	0	82928.7	212603	65736.3	56620.9	0	0	0	0	0	0	0
C1qbp	281515	131206	193781	101198	99383.9	3.61818e+06	2.72225e+06	48077.6	2.4676e+06	0	2.38233e+06	0	28731.8	77000.7	95872.9	200807	812201	491527	1.1357e+06	915418	1.42846e+06	711764	753518	1.44448e+07	1.36899e+07	1.57704e+07	1.30409e+07	1.63604e+07
Dmxl2	76496.8	115549	108972	107695	75827.5	235866	240256	52832.2	92749.3	0	175393	388157	110762	0	321833	800094	443254	958216	907173	437131	601762	488156	604745	3.11203e+06	2.59208e+06	2.49489e+06	2728377	3.84772e+06
Fam91a1	0	0	0	0	0	0	0	0	0	0	0	0	0	0	0	0	89157.2	0	90416.5	0	131024	88431.7	81769.3	0	246493	0	0	0
Nutf2	0	0	0	0	0	0	0	0	0	0	0	0	0	0	0	0	0	0	0	0	0	197921	0	105869	0	0	0	107502
Aacs	0	0	0	0	0	0	0	0	0	0	0	0	0	0	0	0	0	0	0	0	0	0	0	0	0	0	0	0
Tcerg1	0	0	0	0	0	0	0	0	0	0	0	26332.3	0	0	0	55993.2	0	0	0	0	89687.1	58488.4	65302.6	0	318662	0	0	0
Tctex-1	0	0	0	0	7299.87	29030.9	0	128657	11306.7	348389	38041.8	0	0	15030.5	85406.2	439966	0	934572	1.07514e+06	402966	446686	428808	705202	0	0	100491	0	0
Dlg4	0	0	0	0	0	0	0	0	0	0	0	0	0	0	0	0	0	0	106011	0	80612.5	61923.5	51333.8	0	0	0	0	0
Hsp90b1	2.90305e+06	2.05577e+06	3.88548e+06	2.32793e+06	2.57245e+06	5.84512e+06	4.86651e+06	6.20395e+06	6.37722e+06	1.30391e+07	5.21836e+06	1.71604e+06	1.36373e+06	291447	1.05786e+06	2.19952e+06	1.40385e+06	2.29437e+07	1.76988e+07	1.27398e+07	1.17879e+07	1.14544e+07	1.00501e+07	3.00193e+06	1.02384e+07	1.19403e+07	6.4368e+06	9.94125e+06
Stk25	0	0	0	0	0	0	0	0	0	0	0	0	0	0	0	0	0	0	0	0	0	0	0	0	0	0	544536	141724
Tbca	0	0	0	0	0	0	0	0	0	0	0	0	0	0	0	0	0	196656	274472	0	0	0	0	0	0	0	0	0
Cep170	289394	185128	276208	114653	240373	374337	81634.6	430567	205819	674767	79741.8	0	20651	37452.9	0	0	132732	2.01819e+06	2.51094e+06	1.28142e+06	1.2822e+06	1.06199e+06	1.42107e+06	228940	472121	1.17291e+06	1.26215e+06	592469
Ndufs6	0	0	0	5797.02	0	0	0	46284	0	0	34047.8	0	0	0	0	0	0	0	0	0	0	0	0	0	0	0	0	0
Gigyf2	0	0	137122	0	31284.5	53204.1	0	0	0	0	47244	0	0	0	0	0	0	111854	66300.3	20549.8	19974.8	13226.3	0	3.14718e+07	0	2.21476e+06	3.08386e+06	0
Src	1.26172e+06	1.02834e+06	1.18512e+06	960646	706141	1.57668e+06	1.53316e+06	965775	1.15398e+06	976711	1.80085e+06	2.06517e+06	2.97928e+06	0	4.53516e+06	4.48449e+06	4.34407e+06	1.19981e+06	1.0807e+06	1.04091e+06	1.30016e+06	702135	744425	620396	0	1.94697e+06	970202	2.68078e+06
Hibch	0	0	0	0	0	0	0	0	0	0	0	0	0	0	0	0	0	0	0	0	0	0	0	0	0	0	0	0
Rpl6	556585	452112	516007	223090	537832	1.12546e+06	1.10398e+06	1.1314e+06	848437	2.46718e+06	452750	925574	834286	756348	1.11321e+06	2.16717e+06	2.24346e+06	1.59993e+07	1.6117e+07	1.16067e+07	1.45106e+07	1.07258e+07	1.24195e+07	3.01324e+06	7.07378e+06	6.38248e+06	6.7334e+06	7.17998e+06
Agrn	0	0	0	0	0	0	0	0	0	0	0	0	0	0	0	0	0	0	0	0	0	0	0	0	0	0	0	0
Prkca	0	0	0	0	0	0	0	0	0	0	0	0	0	0	0	0	0	0	0	0	0	0	0	0	0	0	0	0
Eno2	52874.9	59116.6	29301.3	31792.7	0	157877	75341.4	120593	171677	365842	192272	50898.9	0	0	56653.6	22689.8	48188.6	1.63911e+06	2.0648e+06	1.64823e+06	590291	1.02715e+06	611812	4.94273e+06	1.69083e+07	1.04053e+07	9.4318e+06	1.18949e+07
Ntm	225333	108408	252674	163238	105457	265825	266514	340636	497853	846437	112740	215307	230884	100160	73496	617017	501257	2.72034e+06	1.54574e+06	1.84126e+06	2.15885e+06	1.54853e+06	1.30779e+06	1.80716e+06	2.09434e+06	3.18817e+06	3.20933e+06	2.19784e+06
Dclk1	1.92111e+06	1.07781e+06	2.2833e+06	1.72293e+06	977380	3.07904e+06	4.62776e+06	2.57951e+06	3.11164e+06	7.33123e+06	2.8328e+06	2.98167e+06	4.2384e+06	2.2715e+06	9.74469e+06	1.12433e+07	9.05819e+06	1.87782e+07	1.76622e+07	1.6616e+07	2.14121e+07	1.21569e+07	1.08451e+07	1.15057e+07	7.04219e+06	1.01926e+07	1.11515e+07	1.41961e+07
Rack1	1.35427e+06	1.07092e+06	1.63164e+06	897349	1.06511e+06	2.97599e+06	3.24325e+06	2.38205e+06	2.1859e+06	5.78915e+06	2.90413e+06	3.45186e+06	4.20219e+06	848910	9.68979e+06	1.27868e+07	7.05579e+06	5.02891e+07	4.19842e+07	2.47108e+07	3.19064e+07	2.96698e+07	2.92217e+07	4.76654e+06	1.38856e+07	7.79046e+06	1.07458e+07	1.15786e+07
Stxbp1	7.31427e+06	7.18988e+06	6.70628e+06	5.19295e+06	3.76376e+06	9.38014e+06	1.35059e+07	9.40182e+06	1.31453e+07	2.18111e+07	1.09958e+07	1.69571e+07	1.43838e+07	3.27177e+06	2.58528e+07	3.30972e+07	2.52757e+07	5.15361e+07	4.88597e+07	3.57525e+07	4.10323e+07	3.0569e+07	3.0718e+07	9.95038e+07	1.8725e+08	1.3321e+08	1.29464e+08	1.61738e+08
Psmc3	0	0	26428.6	0	67563.5	0	0	0	0	0	0	0	0	0	0	0	0	115504	363643	337717	106243	151711	149155	0	0	286236	0	0
Uqcrh	455151	142030	0	170403	238574	855857	2.31024e+06	0	1.02699e+06	2.69968e+06	1.78598e+06	535565	0	0	0	1.0385e+06	0	758721	823467	709805	969736	403662	556422	5726470	7.38026e+06	4.82426e+06	3663074	7.90016e+06
Coro1b	12936.4	15866.8	8381.25	14443.3	9566.28	16515.7	32724.1	48536.4	32711.2	141459	13562.6	0	0	0	25200.7	49342.8	31976.2	169074	210877	280788	279866	215075	153499	61442.7	77265.7	478661	347750	148548
Abat	235845	403599	124952	256271	91034.9	219682	140005	120848	375898	240330	28971.1	1.3776e+06	131739	116604	1.49147e+06	250624	197380	290689	257161	260110	200477	94368.4	135561	2.06816e+06	6.45478e+06	3.09931e+06	3.68498e+06	2.22226e+06
Atp2a2	195088	147040	524489	174706	201305	829884	576102	450063	427246	1.5e+06	463129	451321	803570	608810	657021	867223	1.10141e+06	5.24526e+06	3.22224e+06	2.19519e+06	5.31258e+06	2.96981e+06	2.47022e+06	1.64958e+06	5.02837e+06	3.53682e+06	5.46758e+06	4.25164e+06
Rtn1	4.44125e+06	2.95504e+06	6.51808e+06	5.70494e+06	3.94704e+06	6.0703e+06	7.92214e+06	5.96243e+06	6.5204e+06	2.11167e+07	3.54753e+06	8.00464e+06	3.91467e+06	2.56342e+06	5.88197e+06	1.76333e+07	1.22225e+07	1.35188e+07	1.09961e+07	6.81326e+06	9.66199e+06	6.94183e+06	6.30107e+06	9.37186e+06	3.54718e+07	3.11913e+07	2.24137e+07	3.59115e+07
Ttyh1	0	0	0	0	0	0	22189.9	0	0	0	0	0	0	0	0	0	0	124364	233627	72267.4	15782.3	42821.7	77056.1	28938.3	375315	0	207681	0
Ptprd	0	0	0	0	0	0	0	0	101644	101444	0	62228.5	120838	76617.1	0	0	0	62289.6	115246	26580	62662.2	70099.8	35683.5	0	6935.18	11361	5403.73	64052.9
Rpl15	802827	1.12527e+06	1.44483e+06	734373	1.4358e+06	2.88249e+06	2.41946e+06	3.11853e+06	1.65621e+06	6.74066e+06	1.69873e+06	2.23356e+06	1.91726e+06	1.16474e+06	3.4751e+06	6.65913e+06	4.92916e+06	2.37345e+07	1.95156e+07	1.29932e+07	1.6468e+07	1.06777e+07	1.03771e+07	970922	4.61957e+06	5.7993e+06	5.90903e+06	8.25869e+06
Kcnd2	602608	495101	1.63326e+06	784609	425987	2.47046e+06	2.79273e+06	1.44834e+06	2.07763e+06	3.13932e+06	3.78794e+06	558753	586158	0	710426	1.74008e+06	1.0953e+06	998664	598172	542150	716100	251773	338156	9.77132e+06	5.52777e+06	6.66509e+06	6.32363e+06	1.12814e+07
Cadps2	0	0	0	0	0	0	0	0	0	0	0	0	0	0	0	0	0	0	0	0	0	0	0	0	0	0	0	0
Lgmn	0	0	0	0	0	0	0	0	0	0	0	0	0	0	0	0	0	0	0	0	0	0	0	0	0	0	0	0
Actn1	0	0	0	0	0	0	0	0	0	0	0	0	0	0	0	0	0	0	167593	0	196290	71642.3	120806	0	0	0	133925	77056.4
Rftn1	0	0	0	0	0	0	0	0	0	0	0	0	0	0	0	0	0	0	0	0	0	0	0	0	0	0	0	0
Tmem132a	0	0	0	0	0	0	0	0	0	0	0	0	0	0	0	0	0	0	0	0	0	0	0	0	0	0	0	0
Arf5	0	114076	0	0	60520.2	0	0	0	0	0	0	0	0	0	0	0	0	1.3106e+06	1.65723e+06	1.07908e+06	473519	2.81585e+06	177647	0	0	0	184873	491221
Csnk1a1	18566.3	36843.5	0	0	68704.8	46627.7	0	0	37838.6	0	18274.1	138673	256424	0	460937	855247	560267	0	0	0	0	0	0	0	0	0	0	0
Banf1	0	0	0	0	0	0	0	0	0	0	0	0	0	0	0	0	0	432871	909530	604036	376512	535551	509765	72760.5	231029	100074	0	94297.1
Hnrnpr	0	0	64058.5	46795	0	0	240108	254277	161711	180383	47858.9	0	29158.1	201291	139547	1.12496e+06	312821	3.35697e+06	2.2142e+06	2.19925e+06	2.83654e+06	1.62641e+06	1.87954e+06	0	0	0	643320	0
Syt5	0	0	0	0	0	0	0	0	0	0	0	0	0	0	0	0	0	0	0	0	0	0	0	0	0	0	0	0
Safb	0	0	0	0	0	0	0	0	0	0	0	0	0	0	0	0	0	0	0	0	0	0	0	0	0	0	0	0
Mthfd1	0	2680.49	21945.9	17272.4	0	11976.2	8668.54	0	0	0	0	0	0	0	0	286753	214295	1.19646e+06	1.08624e+06	852711	942739	1.30764e+06	661067	214090	803410	413017	693401	798953
Ran	179139	64531.5	164718	123308	63242.3	432915	38671	83414.9	417279	0	101365	0	0	84760.7	0	0	199221	4.06221e+06	2.59266e+06	3.16836e+06	4.1556e+06	1.74079e+06	1.72523e+06	1.04073e+06	1.8883e+06	780158	1.41792e+06	937578
Eif4a3	0	0	0	19937.9	0	0	0	0	0	0	0	59310.3	60940.7	61894.3	443354	838015	21110.3	93205.3	30715.6	42860.1	0	0	54100	131129	0	0	0	0
Fbxo21	0	0	0	0	0	0	0	0	0	0	0	0	0	0	0	0	0	0	0	0	0	0	0	0	0	0	0	0
Fam219a	0	0	0	0	0	0	0	0	0	0	0	0	0	0	0	0	0	0	40061	0	0	0	0	0	0	0	0	0
Tubb4b	2.40506e+06	2.03444e+06	2.66307e+06	1.43129e+06	1.4048e+06	4.76433e+06	5.82256e+06	5.93423e+06	4.99908e+06	8652511	4.24462e+06	7.02105e+06	4.29297e+06	5.55606e+06	6.04135e+06	1.59178e+07	9.64082e+06	2.06638e+07	1.64621e+07	1.7766e+07	2.11166e+07	6.27415e+06	7.79763e+06	3.14344e+07	7.79359e+07	3.49932e+07	3.46094e+07	3.87803e+07
Bin1	44569.7	0	47156.2	39308.5	27995.6	46487.2	236405	86501.2	134347	267849	125712	0	12083.5	29556.9	0	20674.8	87276.6	910094	194637	123083	194306	204696	486135	819230	2.07953e+06	1.7994e+06	1.88532e+06	2.2052e+06
C2cd2l	0	0	0	0	0	0	0	0	0	0	0	0	0	0	0	0	0	0	0	0	0	0	0	0	0	0	0	0
Eif3g	0	0	0	0	0	0	0	0	0	0	0	0	0	0	0	0	0	341115	0	109006	307226	79935.5	176449	0	0	0	0	0
Hbb-bs	6.77013e+06	5.30631e+06	7.2676e+06	5.68647e+06	3.81526e+06	1.63802e+07	1.57629e+07	1.54454e+07	1.89636e+07	2.73166e+07	1.3997e+07	0	0	0	0	0	0	4.75101e+07	4.83842e+07	3.6925e+07	4.35442e+07	3.12034e+07	3.30653e+07	3.58185e+06	7.25575e+06	7.18014e+06	9.25199e+06	9.77128e+06
Slc8a1	0	0	0	0	0	0	0	0	0	0	0	0	0	0	0	0	0	151713	256104	67110.9	68186.2	0	138603	0	0	554520	679279	0
Actc1	0	0	0	0	0	0	0	0	0	0	0	0	0	0	0	0	0	13585.2	22325.7	0	9253.12	0	0	0	51210.4	0	0	23251.1
Prdx6	0	114993	0	123955	177198	932577	622007	904827	331298	592745	339704	0	0	0	0	0	0	1.34755e+06	756401	1.00921e+06	1.07505e+06	944850	1.03358e+06	296830	1.45889e+06	693048	788344	1.91862e+06
Sco2	0	0	0	0	0	0	0	0	0	0	0	0	0	0	0	0	0	0	0	0	0	0	0	0	0	0	0	0
Tspan6	0	11899.3	63796.9	0	26470.3	47879	39644	59457.1	38065.1	269599	23328.5	0	0	0	0	0	0	610787	466198	567817	649225	414370	538842	0	0	0	0	0
Dock3	0	46263.8	0	0	126306	72896.4	16941.5	382661	32294.6	469026	56900.8	0	0	0	0	0	0	0	0	0	0	0	0	0	0	0	20088.2	56664.4
Rps3	372605	454578	512087	359101	125367	629146	1.79703e+06	446081	993366	2.02144e+06	980686	3.04649e+06	2.21731e+06	730815	4.52362e+06	8.52174e+06	3.77776e+06	3.13714e+07	2.45722e+07	2.01055e+07	2.39163e+07	1.59508e+07	1.56464e+07	1.40971e+06	3.11195e+06	2.72804e+06	3.22507e+06	4.92064e+06
Ctnnd2	69617.4	15527.8	26390.2	24436.1	20811.6	135583	54318.6	177479	126770	120459	118450	0	0	294398	175702	320057	563699	1.51338e+06	1.05874e+06	1.10568e+06	1.53372e+06	835953	714610	0	722077	402120	504103	371472
Dync1h1	5.07293e+06	4.90182e+06	5.75675e+06	5.63262e+06	4.8928e+06	1.09013e+07	1.16669e+07	1.58521e+07	1.12347e+07	2.22494e+07	8.54609e+06	1.23545e+07	1.71945e+07	2.02243e+06	3.02042e+07	3.68891e+07	2.9216e+07	8.42999e+07	8.28285e+07	6.45822e+07	7.5664e+07	5.04045e+07	5.36857e+07	5.50792e+07	6.25092e+07	5.95758e+07	5.33804e+07	5.04887e+07
Dcx	2.89411e+06	2.48347e+06	4.69129e+06	2.73072e+06	2.04733e+06	4.31971e+06	5.56205e+06	4.96498e+06	4.1124e+06	1.09981e+07	1.73723e+06	4.64338e+06	2.74363e+06	3.09728e+06	6.23817e+06	1.19044e+07	8.1619e+06	2.50144e+07	2.36295e+07	2.48755e+07	2.97677e+07	1.47595e+07	1.2936e+07	0	146952	466602	823101	1.18915e+06
Ass1	0	0	0	0	0	0	1.14194e+06	0	0	1.64838e+06	0	0	0	0	0	0	0	0	84147.8	0	121490	154992	0	1.59675e+06	1.95921e+06	1.85773e+06	1438263	1.57655e+06
Tubb5	5.61771e+07	4.43894e+07	7.1567e+07	4.15579e+07	3.5155e+07	9.92517e+07	1.14987e+08	1.46193e+08	1.21006e+08	2.38182e+08	1.04747e+08	1.13636e+08	1.45959e+08	1.01584e+08	1.57145e+08	3.78401e+08	3.07412e+08	292297317	2.83445e+08	1.98422e+08	1.90728e+08	1.53659e+08	1.29512e+08	1.1614e+08	2.2759e+08	1.85153e+08	1.42953e+08	1.76456e+08
Tmeff1	107946	65954	111798	45209.2	42328.4	43793.1	160095	109423	67105.9	69592.9	0	81037.6	0	38615.9	0	442946	154447	658100	403887	407872	587120	221414	421332	191015	0	103130	213962	0
Ptbp1	0	0	0	0	0	0	0	0	0	0	0	0	0	0	0	0	0	63889.2	26494.3	0	0	0	0	0	0	0	0	0
Cct7	1.74162e+06	1.75196e+06	2.8029e+06	2.0761e+06	1.33127e+06	2.04624e+06	2.81261e+06	2.52732e+06	2.85802e+06	8.43279e+06	1.49094e+06	5.91292e+06	3.08113e+06	2.77753e+06	6.41063e+06	8.04163e+06	6.42107e+06	1.12495e+07	8.6696e+06	7.47512e+06	9.07243e+06	5.94748e+06	5.47311e+06	2.13475e+06	1.34321e+07	1.13969e+07	6.49182e+06	1.42126e+07
Dtd1	0	0	0	0	0	0	0	0	0	0	0	0	0	0	0	0	0	653417	672823	603594	765549	218989	54501.8	0	0	0	0	0
Wdr37	0	0	0	0	0	0	0	0	0	0	0	0	0	0	74949.7	0	25585.9	97060.3	179277	208154	100216	66092.7	108504	1.52173e+06	2.72307e+06	730623	386822	1.13911e+06
Lipa	0	0	0	0	0	0	0	0	0	0	0	0	0	0	0	0	0	137639	134075	114179	127458	103774	58529	0	0	0	0	0
Atp1b1	4.15211e+06	4.12058e+06	7.19718e+06	3.90026e+06	2.98734e+06	1.34755e+07	1.14118e+07	1.40105e+07	1.32134e+07	2.30036e+07	1.12222e+07	2.14269e+07	1.43063e+07	1.97915e+06	2.55469e+07	4.27783e+07	3.50573e+07	4.92618e+07	4.50157e+07	3.74879e+07	3.55969e+07	2.92826e+07	3.06037e+07	1.71369e+08	2.11916e+08	1.73996e+08	1.70722e+08	1.73313e+08
Cnot3	0	0	0	0	0	0	0	0	0	0	0	0	0	0	0	0	0	0	0	0	0	0	0	0	0	0	0	0
Rbbp4	0	0	0	0	0	0	0	0	0	0	0	0	0	0	0	0	0	116660	179840	159122	127355	97904	88716.8	0	194898	0	0	0
Hspd1	82609.1	82128.9	327770	250542	163362	1.56858e+06	1.72951e+06	1.93739e+06	1.73514e+06	2.51277e+06	566175	693668	495925	15028	212743	3.30244e+06	1.41262e+06	6.60087e+06	6.7855e+06	5.15984e+06	4.27393e+06	4.83143e+06	3.13736e+06	6.13579e+06	1.53606e+07	8.6508e+06	7.19297e+06	1.6779e+07
Sept_4	0	0	0	0	0	0	0	0	0	0	0	0	0	0	0	0	0	0	90546.1	0	0	0	0	51365.4	0	0	0	190718
Rgs7	0	0	0	0	0	0	0	0	0	0	95985.1	0	0	0	0	0	0	504323	305448	282066	236298	59291	197628	0	0	379767	512960	815926
Ugp2	0	0	0	0	0	0	0	0	0	0	0	0	0	0	0	0	0	0	0	0	0	0	0	0	0	0	209785	0
Mpp2	0	0	0	0	0	0	0	0	0	22434.3	0	0	21127.8	0	0	39048.9	78969.9	361622	0	177382	96130.4	218255	105541	37479.5	279738	512090	425913	707895
Pabpc4	0	0	0	0	0	0	0	0	0	0	0	0	0	0	0	0	0	0	349661	167559	0	0	207541	0	0	0	0	0
Rab6a	0	0	0	0	0	0	37932.8	0	0	0	0	0	0	0	0	0	0	0	0	0	0	0	0	152951	0	0	0	178014
Chd6	0	0	0	0	0	0	0	0	0	0	0	0	0	66931.6	0	62370.3	0	0	0	0	0	0	0	0	0	0	0	0
Tuba4a	0	0	0	0	0	42735.8	0	0	0	0	0	0	0	0	47444.3	0	0	0	292002	0	451625	0	0	4.81013e+06	1.15591e+07	7.1701e+06	6.0416e+06	6.34549e+06
Hdlbp	0	0	0	0	0	0	0	0	0	0	0	0	0	0	0	0	0	249305	135235	137937	262718	72277.5	68300.4	0	0	0	0	0
Tmem43	0	0	0	0	0	49390.9	75319.2	72558	77723.5	0	48859.1	0	0	0	0	0	0	0	0	0	0	0	0	0	0	0	0	0
mKIAA0357	0	0	0	0	0	0	0	0	0	0	0	0	0	0	0	0	0	0	0	0	0	0	0	0	0	0	0	0
Tuba1c	0	0	0	0	0	0	0	0	0	0	0	0	0	0	0	0	0	0	0	0	0	0	0	0	0	0	0	0
Tubb2a	1.67888e+06	1.6437e+06	2.24438e+06	1.80624e+06	1.40511e+06	2.50323e+06	6.65962e+06	5.15604e+06	5.38729e+06	9.767e+06	3.12767e+06	1.004e+07	7.19524e+06	7.80969e+06	1.34814e+07	1.6169e+07	1.7265e+07	2.48687e+07	1.66414e+07	2.14031e+07	2.63361e+07	9.94405e+06	1.06052e+07	4.18228e+07	3.42446e+07	2.39918e+07	2.8403e+07	6.13076e+07
Dock11	0	0	0	79758.8	39374.2	0	0	0	0	0	0	0	0	0	0	0	0	0	0	0	0	0	0	0	0	0	0	0
Trim3	20560.5	0	0	0	0	0	117333	0	0	0	19889.6	106797	0	0	0	36360	125376	870357	336478	326394	439726	403177	213410	110463	1.31486e+06	424581	690885	702803
Gprasp2	9477.04	34480.6	73512.8	93599.7	25895.9	0	70112.1	0	0	0	0	0	0	0	0	0	0	109690	0	0	0	0	0	986966	0	0	255001	0
Gpc1	122752	0	63916.4	0	26915.9	42300.6	0	0	0	0	0	52818.6	140685	0	0	0	0	514956	160741	235299	102569	117173	253384	0	0	0	0	117447
Rcn1	0	0	0	0	0	0	111017	0	0	0	0	0	0	0	0	0	0	430111	0	65325.7	305674	0	0	0	0	0	0	0
Stt3a	0	0	0	0	0	0	0	0	0	0	0	0	0	0	0	0	0	0	0	0	0	0	0	0	0	283863	0	469153
Oat	0	7227.12	0	0	0	0	0	0	0	0	0	0	0	0	0	0	0	0	0	15431.5	0	0	0	0	0	127240	0	18526.4
Glrx3	542309	366624	276833	472530	304349	809465	287788	240324	820772	815967	566234	569987	309211	56998.4	1.16103e+06	872826	409552	2064724	3.47523e+06	2.14489e+06	1.79868e+06	1.48232e+06	1.64959e+06	2.46115e+06	5.76229e+06	3.96235e+06	3.31151e+06	3.42194e+06
Eif4h	150427	98156.5	61136.3	116789	230081	10229.9	0	278322	345810	666106	554148	273185	15733.1	0	0	31286.3	27147.1	489707	257488	73488.8	563572	486202	503193	462464	383834	455661	786609	515216
G3bp2	316529	253109	472039	460652	330338	2.05563e+06	804714	617736	798290	1.9972e+06	753713	1.10208e+06	319902	96045.7	1.7247e+06	2.0043e+06	827580	7.80661e+06	5.724e+06	4.72347e+06	3.93449e+06	3.73686e+06	3.96483e+06	4544572	4.0937e+06	4627848	5.07591e+06	3.66019e+06
Mesd	9809.1	0	14228.4	7146.77	0	7850.92	0	0	0	0	0	0	0	0	0	0	0	349611	102274	115530	140058	0	103817	0	0	0	0	20926.6
Flna	0	0	0	0	0	0	0	0	0	0	0	0	0	0	0	0	0	0	0	0	0	0	0	0	0	0	0	0
Sowahc	0	0	0	0	4862.63	0	0	0	0	0	0	0	0	0	0	0	0	111292	0	45672.7	47354.7	0	0	0	0	0	0	0
Ctnna1	0	0	0	0	0	0	0	0	0	0	0	0	0	0	0	0	0	0	0	0	0	0	0	0	0	0	0	0
Gnao1	1.32839e+07	1.47637e+07	2.0065e+07	1.51803e+07	1.10701e+07	2.39503e+07	3.34167e+07	2.79027e+07	2.47118e+07	5.50168e+07	1.77417e+07	2.18652e+07	1.37619e+07	7.42555e+06	2.38971e+07	4.39575e+07	3.54643e+07	1.15035e+08	1.06207e+08	7.98206e+07	7.29198e+07	5.26946e+07	5.39642e+07	1.50156e+08	1.86731e+08	1.5513e+08	1.32129e+08	1.50889e+08
Chga	0	0	11907.7	0	0	0	0	27287	39050.1	38697.4	15267.3	0	0	0	0	0	0	404120	168478	152841	165472	159914	84302.1	91715.4	132713	540778	803385	1.25103e+06
Ppp2r2a	0	99637.8	0	56093.3	108354	44243.4	63017.1	214672	158053	0	0	0	122879	0	94693	1.20161e+06	121821	1.28106e+06	1.72262e+06	1.94101e+06	1.09184e+06	981930	993269	1138766	2.93876e+06	2.82241e+06	1.20412e+06	1.83945e+06
Tenm3	105607	87192.8	61266.8	46945.1	44308.3	0	0	155169	0	0	101749	0	52836.6	71315.2	0	0	0	0	145686	370299	0	0	137422	0	0	86251.7	0	0
Itga6	0	0	0	0	0	0	0	0	0	0	0	0	0	0	0	0	0	0	0	0	0	0	0	0	0	0	0	0
Cyb5a	15647.8	10344.3	21174.5	72553.1	5294.57	94264.7	181976	192027	69416.5	164049	40115.7	21007	74688.3	38134.5	84507.8	129516	43776.4	1.42071e+06	49213.7	529199	735880	567050	583512	283474	373370	328719	549770	87539.2
Uqcrc2	34978.9	57055.7	21620.9	29848.1	24449.9	480156	778090	383927	435891	1.33357e+06	244825	71811.2	0	64977.8	25052.9	55623.5	36330.8	1.18451e+06	1.60729e+06	938093	573680	1.08146e+06	723776	3.4808e+06	3.28703e+06	5.07805e+06	4.78519e+06	5.68271e+06
Ptk2	0	0	0	0	0	0	0	0	0	0	0	0	0	0	0	0	0	0	0	0	0	0	0	0	0	0	0	0
Gsk3b	79187.5	49974	107741	47496.6	39556.8	46675	115622	82653.9	84265.9	121180	0	190382	0	63596.9	44094.5	309753	142596	1.06287e+06	1.09407e+06	1.99559e+06	2.24739e+06	792757	873355	325049	2.13187e+06	913581	1.24425e+06	933773
Cops7a	0	0	0	0	0	0	0	0	0	0	0	0	0	0	0	0	0	0	0	0	0	0	0	0	0	0	0	0
Anp32a	60109.2	22405.8	68564.5	65872.3	28070.3	243295	286335	0	0	103438	72562.4	0	0	0	0	0	0	295320	454878	61723	451541	224763	259330	0	0	235392	216355	0
Strn	0	0	0	0	0	0	0	0	0	0	0	0	0	0	0	0	0	0	0	0	0	0	0	0	0	0	0	0
Trim2	0	13959.3	7212.48	6135.5	0	109495	0	0	0	0	0	0	0	0	0	0	0	215465	560117	457217	0	32961.7	16412	0	0	90345.5	0	253508
Nrgn	0	0	0	0	0	0	13252.8	9253.53	0	0	0	0	0	0	0	36857	11333.6	39319.4	23379.9	40715.4	49693.6	19913	24037.4	1.17205e+06	2.94395e+06	4.00302e+06	4.24911e+06	4292393
Trip4	0	0	0	0	0	0	0	0	0	0	0	0	0	0	0	0	0	0	0	0	0	0	0	535158	0	183486	196631	0
Fam120c	0	0	0	0	0	0	0	0	0	0	0	0	0	0	0	0	0	426080	116478	259430	471892	68516.7	50896.7	0	0	0	0	0
Nono	17210.2	89190.8	109891	80443.5	16392.6	510550	450941	294656	217447	1.48163e+06	388873	1.1455e+06	1.12874e+06	180053	9.69064e+06	1.63317e+07	3.20011e+06	4.22182e+06	3.63495e+06	2.89127e+06	3.72369e+06	2.58542e+06	2.06515e+06	811864	239842	713763	722865	535225
Prdx2	2.8368e+06	2.74299e+06	2.60676e+06	2.11452e+06	2.63849e+06	2.54717e+06	4.47618e+06	4.07163e+06	3.2882e+06	7.13956e+06	2.33735e+06	1.77695e+06	1.53504e+06	565445	1.33278e+06	2.16958e+06	2.64427e+06	1.54418e+07	1.37817e+07	1.05978e+07	1.056e+07	8.37417e+06	6.67214e+06	4.28601e+06	5.04461e+06	9.54274e+06	9.19622e+06	6.31673e+06
Basp1	1.17632e+07	9.52301e+06	1.81755e+07	1.16893e+07	9.0646e+06	1.62525e+07	2.65993e+07	2.34512e+07	2.3089e+07	2.86288e+07	1.33642e+07	1.35845e+07	3.80647e+06	7.60941e+06	1.03551e+06	1.94039e+07	5.14389e+06	2.37099e+08	1.99715e+08	1.45759e+08	1.40563e+08	182368340	1.11303e+08	6.02148e+07	7.75352e+07	5.2778e+07	6.61127e+07	9.59848e+07
Vps45	0	0	0	0	0	0	0	0	0	0	15881.3	0	0	0	0	243273	0	628421	720414	234896	273277	147163	215814	2.44864e+06	0	672564	1.00552e+06	2.28643e+06
Rab5b	0	0	0	0	0	40836.4	0	0	0	0	0	0	0	0	0	0	0	291603	215689	251441	254591	40239.7	160042	0	0	248195	262656	0
Sgtb	0	0	0	0	0	0	0	0	0	0	0	0	0	0	0	0	0	0	0	0	0	0	0	0	0	0	0	0
Ncstn	0	0	0	0	0	0	0	0	0	0	0	0	0	0	0	0	0	507243	283906	137070	344897	303740	282428	0	0	0	0	0
Atp8a2	0	0	0	0	0	0	0	0	0	0	0	0	0	0	0	0	0	0	0	0	0	0	0	0	0	0	0	0
Eif3j2	0	0	0	0	0	16368.2	0	0	0	0	0	0	0	0	0	0	0	0	389536	213435	107545	0	147908	108366	0	0	0	0
Rnpep	0	0	0	0	0	0	0	0	0	0	0	0	0	0	0	0	0	0	0	0	0	0	0	0	0	0	0	0
Txnrd1	215266	203023	440788	73426.7	343972	366260	215056	777588	653015	652442	435797	410543	386667	0	832225	822388	966759	1.95381e+06	2.9116e+06	1.27328e+06	724191	1.06318e+06	1.05274e+06	1.66481e+06	1.73997e+06	1.61839e+06	1.906e+06	1.53375e+06
Kcnc1	0	0	0	0	0	0	0	0	0	0	0	0	0	0	0	0	0	0	0	0	0	0	0	0	0	0	0	0
Nsf	910108	1.34042e+06	1.57743e+06	1.18873e+06	1.16563e+06	2.80565e+06	5.31974e+06	1.85979e+06	2.72588e+06	6.24025e+06	2.02189e+06	1.92942e+06	942737	768507	3.4703e+06	5.9944e+06	6.08402e+06	3.68993e+07	3.36705e+07	2.6923e+07	3.15877e+07	2.55316e+07	2.12065e+07	3.79782e+07	9.18554e+07	7.2937e+07	6.85853e+07	7.88764e+07
Dbi	325337	235278	567514	294777	172392	154338	699075	318443	203111	0	0	329631	112277	0	66464.8	480482	346978	1.52242e+06	778482	773647	648229	875808	824623	688236	1.07273e+06	955169	1116919	936422
Plxnd1	2.02238e+06	1.7583e+06	1.94119e+06	1.60726e+06	1.53604e+06	4.44751e+06	2.231e+06	7.55852e+06	5.09629e+06	9.64416e+06	3.6216e+06	3.53568e+06	2.59565e+06	2.85884e+06	877659	4.67671e+06	5.3063e+06	4.92171e+06	6.6232e+06	4.28563e+06	1.02944e+07	7.42916e+06	3.69044e+06	7.46489e+06	1.05683e+07	7.61891e+06	7.20404e+06	6.45787e+06
Prkcsh	0	4570.36	13915.3	0	0	0	0	0	0	0	24920.3	0	0	0	0	0	0	138508	0	0	555196	120625	208735	0	0	0	0	0
Gm9044	0	0	0	0	0	0	0	0	0	0	0	0	0	0	0	0	0	0	0	0	0	0	0	0	0	0	0	0
Ube3a	0	0	0	0	0	0	0	0	0	0	0	0	0	0	0	0	0	0	0	0	0	0	0	0	0	0	0	0
Gm45837	0	15471.4	0	0	0	0	0	0	0	0	0	0	0	0	0	0	0	0	37258.8	31185.7	38249.7	77378.4	130799	3.55761e+06	3.50626e+06	2892581	2.37388e+06	3.18584e+06
Celsr3	0	0	0	0	0	0	0	0	0	0	0	0	0	0	0	0	0	0	0	0	0	0	0	0	0	0	0	0
Acat1	10514.4	20853.4	82103.7	42051.9	4504.56	66857	331175	33528.3	109168	291173	22963.6	85317.6	0	0	70870.1	207779	65452.8	2.06156e+06	1.57833e+06	1.39353e+06	500799	820195	1.0303e+06	691849	7.52797e+06	5.53555e+06	3.21164e+06	2.53489e+06
Cndp2	0	0	0	0	0	0	0	0	0	0	0	0	0	0	0	0	0	0	0	0	0	189730	186254	0	0	0	0	0
Uqcrc1	568649	34798.2	84444.8	208800	124606	1.18918e+06	1.48389e+06	947633	1.15237e+06	447761	187178	8967.54	0	460104	0	0	333882	3.36332e+06	3.2013e+06	3.1861e+06	4.45885e+06	2.23736e+06	1.99487e+06	2.71791e+06	861518	6.84382e+06	8.03096e+06	6.16584e+06
Mdga2	0	0	0	0	0	0	0	0	0	0	0	0	0	0	0	0	0	0	0	0	0	0	0	0	0	0	0	0
Ptgfrn	0	0	0	0	0	0	0	0	0	0	0	0	0	0	0	0	0	0	0	0	0	0	0	0	0	0	0	0
Tollip	0	0	0	0	0	0	0	0	0	0	0	0	0	0	0	0	0	0	0	0	0	0	0	0	0	0	0	0
Ggt7	52852.9	0	0	0	0	0	0	0	0	0	0	0	0	0	0	0	0	0	0	0	0	0	0	1.20757e+06	1.13804e+06	745042	787249	706574
Mrc1	0	123880	114589	0	141044	0	0	173827	0	0	275642	0	67212.7	0	0	0	0	128719	26105.8	367602	413068	665046	719111	42264.3	0	0	0	0
Adcy3	0	0	0	0	0	0	0	0	0	0	0	0	0	0	0	0	0	0	0	0	0	0	0	0	0	0	0	304013
Pum1	0	0	0	0	0	0	0	0	0	0	0	0	0	0	0	0	0	3586.78	809577	819003	319730	0	210475	0	688247	0	0	0
Scfd2	0	0	0	0	0	0	0	0	0	0	0	0	0	0	0	0	0	0	0	0	0	0	0	0	0	0	0	0
mKIAA0531	170107	49278.2	124602	76009.2	48479.8	314586	22408	137476	100335	568408	124820	19504.4	0	97743.8	0	322653	280433	4.85174e+06	6.08604e+06	2.66401e+06	3.90465e+06	2.90149e+06	2.90057e+06	192930	226183	604757	849253	1.40874e+06
Ppp2ca	0	45466.3	0	175639	116961	0	118269	683155	198890	131722	273161	0	93295	0	282531	394545	0	789788	1.64785e+06	1.08084e+06	612078	1.15288e+06	695999	0	882671	464597	0	0
Glul	6387.64	193714	53087	47692.7	18996.1	481855	425234	397192	423497	829791	213960	87656.8	11951.7	0	68897.3	166027	66243.7	7.60623e+06	7.08763e+06	5.50925e+06	6.25785e+06	3.50121e+06	4.26547e+06	2.65439e+07	3.10377e+07	2.65515e+07	4.23616e+07	3.10915e+07
Unc119	0	0	0	0	0	0	0	0	0	0	0	0	0	0	0	0	0	0	0	0	0	0	0	0	0	0	0	0
Psmc4	0	9801.78	231529	0	0	0	42025.8	105870	0	181297	8860.24	0	29328.2	17702.3	0	0	32555.7	31275.7	0	0	20097.7	0	53217.7	0	438325	159806	550149	292258
Dst	31257.7	34284.6	16492.9	17357.5	15195.1	0	102768	0	25763.3	67855.6	14991.1	0	0	0	0	0	0	54122.1	83439.8	93647.9	79207.1	582199	293324	272268	934862	396625	1.12206e+06	1.13205e+06
Rps16	206962	154370	252513	202193	109500	345558	796255	371242	438192	390064	547676	798778	689976	395030	757035	3.15144e+06	2.21728e+06	9.61275e+06	8.49197e+06	5.85223e+06	7.75125e+06	4.66171e+06	5.4148e+06	1.4302e+06	1.75496e+06	559466	4.4283e+06	795170
Gnai1	271305	267040	693370	686191	399020	210462	1.40017e+06	1495453	1.33781e+06	810363	815852	741057	1.38226e+06	696561	626569	2.28257e+06	844084	3.60131e+06	2.6545e+06	2.30337e+06	2.37852e+06	1.86938e+06	2.04532e+06	1.5593e+06	8.32166e+06	1.96773e+06	1.77536e+06	2.08448e+06
Atp6v0c	29680.1	0	5386.47	27874.9	0	19126.8	0	0	0	0	0	0	0	0	0	0	0	140288	17699.9	85650.9	90813.8	0	0	711590	1.35002e+06	4.56414e+06	4.97274e+06	8.55752e+06
Dync1li2	0	0	0	0	0	0	0	0	0	0	9711.59	0	0	0	0	0	0	487571	560411	540829	627765	364771	352049	0	0	0	0	275803
Ewsr1	0	0	27624.5	56082.6	0	0	0	0	0	0	0	444311	0	126843	1.32308e+06	1.11252e+06	466725	3.67806e+06	3.28884e+06	2.71376e+06	3.97197e+06	2.07211e+06	2.0623e+06	0	0	0	0	189074
Ap2a1	288249	496277	708991	592904	247603	1.08627e+06	755807	813225	860925	625009	532375	502628	243250	0	1.07709e+06	881360	374448	1.31548e+07	1.13245e+07	1.03787e+07	1.19777e+07	9.46492e+06	8.14584e+06	1.54694e+07	2.12199e+07	2.11692e+07	2.14487e+07	2.73828e+07
Atp2b2	118326	146157	234938	216796	154710	209591	680321	416546	333398	1.10068e+06	510983	11910.7	16291.5	238810	530073	395825	522317	4.75181e+06	5.03586e+06	3.34114e+06	3.7122e+06	3.29238e+06	2.55378e+06	1.23341e+07	1.71298e+07	1.43014e+07	1.4155e+07	1.65492e+07
Lin7a	0	0	0	0	0	0	0	0	0	0	0	0	0	0	0	0	0	0	0	0	0	0	0	0	0	0	0	0
Amz2	0	0	0	0	0	0	0	0	0	0	0	0	0	0	0	0	0	0	0	0	0	0	0	0	0	0	0	0
Ccdc50	0	0	0	0	0	0	0	0	0	0	0	0	0	0	0	0	0	0	0	0	0	0	0	0	0	0	0	0
Tubb6	0	0	0	0	0	0	0	0	0	0	0	0	0	0	0	0	0	0	0	0	0	0	0	0	0	0	0	0
Lrpprc	19971.4	0	0	0	0	93693.2	0	0	105941	0	0	0	0	0	0	0	0	0	0	0	0	0	0	0	0	0	0	0
Mybbp1a	0	0	0	0	0	0	0	0	0	0	0	0	0	0	0	0	0	196617	277639	260672	426787	539494	463889	0	0	0	0	60862.4
Ppm1f	0	0	0	0	0	0	0	0	0	0	0	0	0	0	0	0	0	0	24030.8	0	0	0	0	757798	564740	834848	795600	655323
Rps28	279181	190622	300555	288529	141695	826720	622267	122155	707318	1.17222e+06	52918.1	1.10586e+06	366959	539366	41090.9	538989	0	9.61706e+06	1.06993e+07	8.2604e+06	7.85466e+06	3.85017e+06	5.53525e+06	1.23207e+06	247308	915116	2.61822e+06	1.66057e+06
Snx30	0	0	0	0	0	0	0	0	0	0	0	0	0	0	0	0	0	0	0	0	0	0	0	0	0	0	0	0
Crip2	21320.9	20693.5	50266.3	28406.2	15795.2	181079	134985	94120.6	64865	193932	113750	0	17927.9	0	0	27143.7	19777.2	17656.1	0	12214.3	0	9011.83	39085.5	227047	549946	281230	453702	367573
Itpr1	0	0	0	0	0	0	0	0	0	0	0	0	0	0	0	0	0	0	0	0	0	0	0	0	0	0	0	0
Rpl35	121136	137248	234082	91028.4	112260	151367	124582	432628	220568	1.26116e+06	187642	111940	158452	146313	794694	351152	351597	4.99558e+06	3.77746e+06	2.9682e+06	3.72893e+06	3.05358e+06	3.18378e+06	0	1.02692e+06	1.33549e+06	1.49861e+06	1.55311e+06
Rcn3	0	0	0	0	0	0	0	0	0	0	0	0	0	0	0	0	0	0	0	0	0	0	0	0	0	0	0	0
Sf3a3	0	0	0	0	0	0	0	0	0	0	0	0	0	0	330112	757450	187056	92739.6	99886.8	0	0	0	86751.5	0	0	0	0	0
Dnajc5	495031	375116	581035	364050	204716	950125	935533	824643	598933	1.37514e+06	229879	179278	73579.6	190446	43883.7	143601	309829	2.0854e+06	1.91634e+06	1.57801e+06	1.27298e+06	1.39626e+06	1.09306e+06	5.18955e+06	1.22529e+07	5.8964e+06	5.55641e+06	6.61258e+06
Igf2bp1	30443.5	30178.4	42564	45210	6008.76	0	0	19226.2	19782.1	73379.4	12993.2	0	0	0	18799.7	15964.9	7194.28	111316	0	61924.4	62128.7	0	41196.3	0	0	0	0	0
Camk2d	81928.3	48102.5	182792	77920.2	21026.6	286577	305114	304774	204698	551394	161985	9790.57	217397	0	88708.3	113685	258167	2.194e+06	1.64764e+06	1.51669e+06	1.75924e+06	1.17836e+06	1.18965e+06	2.13804e+06	6.68954e+06	2.12171e+06	4.25194e+06	5.43355e+06
Pip4p1	0	0	0	0	0	0	0	0	0	0	0	0	0	0	0	0	0	0	0	0	0	0	0	0	0	0	0	0
Asna1	311089	0	0	0	0	0	0	0	0	0	0	600063	428603	0	0	1.12447e+06	1066767	1.3243e+06	848505	835543	1.0013e+06	676439	672894	1.19573e+06	169428	155278	1.39424e+06	173790
Tra2b	0	0	0	0	0	0	0	0	0	0	0	0	0	31496.5	341770	241731	0	0	53167.8	0	44628	98755	159997	0	0	0	186733	0
Gak	0	0	0	0	0	0	0	0	0	0	0	0	0	0	0	0	0	0	0	0	0	0	0	0	0	0	0	0
Cul1	0	78245.3	0	0	0	0	107731	0	0	0	0	0	0	0	0	0	0	0	0	0	0	0	0	0	0	0	0	0
Rpl7a	604336	371324	857456	512787	578486	1.08819e+06	2.75502e+06	1.03765e+06	1.01578e+06	2.44673e+06	944983	1.53566e+06	757856	725472	2.47371e+06	3.11069e+06	2.20377e+06	2.70624e+07	2.32271e+07	2.38972e+07	3.01042e+07	1.47431e+07	1.54472e+07	5.53337e+06	1.45855e+07	1.50425e+07	1.1098e+07	1.58982e+07
Caskin1	0	0	0	0	0	0	0	0	0	0	0	0	0	0	0	0	0	347619	325473	86586.7	236932	129998	143792	0	0	0	0	0
Lrp1b	434050	237154	473731	387075	239355	499329	1.90057e+06	2.07106e+06	1.05391e+06	4.3607e+06	1.50939e+06	3.59132e+06	4.08231e+06	5.28213e+06	3.72056e+06	4.01075e+06	4.22608e+06	1.20451e+06	2.09229e+06	1.26716e+06	1.72e+06	2.05327e+06	1.37117e+06	5.08312e+06	2.9094e+06	2.49123e+06	2.23113e+06	6.0997e+06
Sf3b3	0	0	0	0	0	0	0	0	0	0	0	0	0	0	0	0	0	0	0	0	0	0	0	0	0	0	0	0
Hist2h2aa1	10921.6	9956.01	0	0	50016.2	0	0	0	0	0	0	0	58155.8	0	0	65960.4	315093	0	51632.4	62185.1	119116	68596.1	35671.2	0	0	51658.7	0	285026
Phf24	0	0	11034	9491.78	3937.3	0	87446.7	0	0	0	13509.9	0	0	0	0	0	0	1.35641e+06	863280	588650	583728	386871	409885	517965	1002581	951402	1.45043e+06	1.0263e+06
Rab13	0	0	0	0	0	0	0	0	0	0	0	0	0	0	0	0	0	0	0	0	0	0	0	0	0	0	0	0
B3galnt1	81752.6	0	0	0	0	0	0	0	0	0	0	0	0	0	0	0	0	0	0	0	0	0	0	0	0	0	0	0
Pakap	0	0	0	0	0	0	0	0	0	0	0	0	0	0	0	0	0	0	0	0	0	0	0	0	0	0	0	0
Pcbp4	0	0	0	0	0	0	0	0	0	0	0	0	0	0	0	0	0	0	64441.4	29098.2	29218.4	9645.39	0	0	0	0	0	0
Edf1	0	0	26863.7	9827.25	33926.6	0	0	68763.3	40209.3	0	0	41556.2	0	53044.8	27482.6	0	0	297199	267433	321962	407566	240992	293695	0	0	0	0	110855
Prkaa2	0	0	0	0	0	0	0	0	0	0	0	0	0	0	0	0	0	793322	0	595141	324083	734158	423010	0	0	0	0	0
Marcksl1	2.03103e+06	1.62937e+06	2.75819e+06	3.12368e+06	2.12102e+06	3.84099e+06	3.36646e+06	5.26854e+06	3.68708e+06	7.59138e+06	2.14533e+06	1.81422e+06	893363	1.3535e+06	467397	3.30881e+06	1.30717e+06	2.76933e+07	2.82854e+07	19478272	1.96384e+07	1.64359e+07	1.45616e+07	3.71291e+06	6.29707e+06	1.59219e+06	6.69902e+06	7.47753e+06
Rgs6	0	0	0	0	0	0	0	0	0	0	0	0	0	0	0	0	0	0	0	0	26193	0	39227.6	163266	0	0	0	0
Csad	0	0	0	0	0	0	0	0	0	0	0	0	0	0	0	0	0	0	0	0	0	0	0	0	0	0	0	0
Arih1	0	0	0	0	0	0	0	0	0	0	0	0	0	0	0	0	0	0	0	196156	121935	86897.4	234237	0	0	0	0	0
Ganab	367462	254962	251274	337874	440826	413757	734665	888378	1.53026e+06	1.36006e+06	1.14694e+06	0	12563.1	9591.22	0	352057	241550	364529	119029	265958	723348	266752	327177	262866	1.03092e+06	935682	1.38054e+06	1.14807e+06
Ahsa1	20430.1	32589.7	0	0	40679.9	0	120064	0	0	0	0	38211.3	21337.7	66167.8	22567.1	0	0	762396	565365	136858	535473	260572	269185	0	688499	139442	0	556294
Dnajc2	0	5929.56	0	7866.61	10270.7	14860.4	25916.8	16228.3	20287	0	0	0	0	0	0	18241.4	0	135992	162491	187201	93562.8	60828.8	83326.4	0	0	0	0	0
Farsa	0	0	0	0	0	0	0	12127	0	0	16156.2	0	0	0	0	0	0	0	0	241781	0	0	0	0	0	0	0	0
Ahi1	123332	105390	95140.7	131921	13490.6	274765	112382	0	0	0	112782	218280	646509	0	778490	565874	415005	76902.4	0	226450	229884	70476.3	354427	1.00689e+06	0	577388	520084	677240
Raph1	234009	340531	230908	116954	226192	298806	0	711318	146455	436647	203895	0	0	0	0	0	0	0	0	78265.4	61779.2	109718	98113.1	775195	302141	420705	508741	231172
Nefh	0	0	0	0	0	0	0	0	0	0	0	0	0	0	0	0	0	0	0	0	0	0	0	102055	327639	422843	207209	117498
Aprt	34828.1	25216.2	30966.1	30735.9	33085.5	77064.3	68621.3	0	83757.6	0	85458	0	0	0	0	0	31982.9	94834.2	145968	123766	87944.3	83497.2	91916.2	0	143033	0	131576	316844
Gnb3	0	0	0	0	0	0	0	0	0	0	0	0	0	0	0	0	0	0	0	0	0	0	0	0	0	0	0	0
Srsf5	0	0	0	0	0	0	50963.6	0	0	199782	0	0	0	0	81074.3	0	0	63291.6	31321.8	141994	0	0	0	0	644702	390134	0	0
Atp5l	0	0	0	0	0	0	0	0	0	0	0	0	0	0	0	0	0	266915	257908	194958	296518	97972.3	328238	30754.7	99987.1	147772	0	0
Fsd1	52542.4	182519	240407	0	115416	117607	233555	151018	113602	321130	180555	0	0	276197	451188	0	50111.2	962496	1.00086e+06	1.52702e+06	1.71809e+06	460323	642288	606811	770686	1.29771e+06	1.10295e+06	1.85254e+06
Nbea	49390.1	69083.7	232887	193768	33097.2	855284	70054	196421	752834	2.00478e+06	172904	81168.8	66700.3	0	0	192292	26520.9	2.26217e+06	865883	794568	937134	856141	707199	217982	255734	1.18068e+06	1.02159e+06	1.13031e+06
Tdrkh	0	0	0	0	0	0	0	41843.3	29056.5	0	10541.4	0	0	0	0	0	0	0	0	0	0	0	0	0	0	0	0	116894
Wdr7	0	5487.06	0	0	0	0	0	31951.7	0	0	0	0	0	0	460827	0	625727	277521	198802	104638	231746	226550	0	3.64988e+06	2.10469e+06	4.56702e+06	4.81482e+06	6.08092e+06
Myg1	0	0	0	0	0	0	46078.6	22940.7	43379.8	70343.6	0	0	0	0	0	0	0	0	18986.2	0	0	0	19041.6	0	0	0	0	0
Aldoa	4.23277e+06	3.44449e+06	4.27789e+06	2.05181e+06	2.26627e+06	5.6959e+06	9.81175e+06	6.58512e+06	5.33772e+06	1.23239e+07	3.46035e+06	1.01627e+07	6.89745e+06	4.81959e+06	1.01721e+07	1.68885e+07	1.82064e+07	5.34477e+07	4.07739e+07	3.14639e+07	4.17715e+07	2.55018e+07	2.83112e+07	6.05313e+07	1.52198e+08	1.20561e+08	1.13081e+08	1.35179e+08
Ssr3	0	0	0	0	0	0	0	0	0	0	0	0	167869	272585	0	0	0	229245	203433	0	0	105008	114990	0	0	382902	407571	0
Slc17a7	31210.3	31665.8	11298.3	23031.1	18307.8	77259.4	61276.8	0	0	13985.9	21019.9	0	5842.45	0	50336.2	69131.5	42080.9	316220	592105	84554.4	366573	409198	113427	889771	3.35533e+06	2.75636e+06	4.5523e+06	4.32125e+06
Taok2	0	0	0	0	0	0	0	0	0	0	0	0	0	0	0	0	0	0	0	0	0	0	0	0	0	0	0	0
Rpl14	133907	235550	0	230694	0	291045	306884	169909	109671	555090	193770	881300	103709	101349	414345	1.6579e+06	1.23838e+06	6.27598e+06	4.67903e+06	2.92643e+06	3.5236e+06	2.83984e+06	2.91284e+06	746877	2.12197e+06	1.57083e+06	1.35585e+06	1.08151e+06
Acsl3	0	0	0	0	0	0	0	0	0	0	0	67832.2	0	0	0	0	0	95784.3	92399.6	0	254683	0	0	0	0	0	0	0
Rpl18a	965612	787390	1.13884e+06	980581	748818	1.21048e+06	1.23969e+06	1.75195e+06	620886	2.86735e+06	1.2243e+06	645373	778138	299258	2.43242e+06	2.1358e+06	2.54587e+06	1.35123e+07	1.12234e+07	1.45384e+07	19497704	8.22136e+06	9.02251e+06	2.19061e+06	7.37839e+06	5.34256e+06	5.15258e+06	8.05762e+06
Ptma	607875	138618	696522	351106	516134	711859	770603	1.24663e+06	1.25755e+06	0	773626	0	0	0	0	0	0	1.18074e+07	5.66221e+06	5.77132e+06	4.46853e+06	4.82207e+06	2.32393e+06	34792.3	135992	0	91487.5	106897
Eif2b4	0	0	0	0	0	0	0	0	0	0	0	0	0	0	0	0	0	151560	122003	72474.9	73707.2	93968.8	83264.6	0	0	0	0	0
Plcl2	0	0	0	0	0	0	0	0	0	0	0	0	0	0	0	0	0	74440.9	0	0	0	0	0	0	0	0	0	0
Dhrs13	0	0	0	0	0	0	0	0	0	0	0	0	0	0	0	0	0	0	0	0	0	0	0	0	0	0	0	0
Khdrbs1	0	0	0	0	0	211258	0	0	263128	27164.1	190758	0	0	0	0	97023.6	15337.1	923705	698378	781742	777714	458485	516187	0	0	0	0	0
Sgip1	0	0	0	0	0	0	0	0	0	0	0	0	0	0	0	0	0	136718	0	0	0	89865.6	101055	288795	0	0	0	0
Huwe1	0	0	0	0	0	0	0	0	0	0	0	0	0	0	0	0	0	193961	133141	94657.5	118129	90788.8	163033	81620.1	0	207443	338933	252741
Reep2	36508.3	17708.7	114894	72761.6	34473.4	0	48031.6	94176.4	87077	0	43910.1	59040.8	156063	148449	261008	399247	511179	342819	204291	152647	80184.8	259096	0	191303	401648	0	249199	309316
Pip5k1c	0	21754.2	0	88795.7	52376.5	0	0	0	0	0	0	341814	0	0	705313	792210	774463	114856	0	0	0	0	0	3.8212e+06	1.36842e+06	2.03294e+06	1.86581e+06	2.23485e+06
Rabggta	0	0	0	0	0	0	0	0	41957.1	0	0	0	0	0	0	0	0	0	0	0	0	0	0	0	0	0	0	0
Thsd7a	0	0	0	0	0	0	0	0	0	0	0	0	0	0	0	0	0	0	0	0	0	0	0	0	0	0	0	0
Wdfy3	0	0	0	0	0	0	0	0	0	0	0	0	0	0	0	0	0	334647	1.22823e+06	1.05137e+06	100261	95321.5	199407	0	0	0	0	0
Rab35	124899	0	259478	257079	94257.2	54389.1	318715	303492	0	481653	34979.2	946974	922209	137736	2382994	2.40931e+06	1.64057e+06	3.81463e+06	3.0485e+06	2.54397e+06	3.64448e+06	1.93365e+06	1.39477e+06	1.94004e+06	1.06829e+06	2.14512e+06	1.5939e+06	2.10985e+06
Epdr1	0	0	0	0	0	0	0	0	0	0	0	0	0	0	0	0	0	0	30947	0	0	0	0	0	190479	133199	106561	50824.2
Tenm2	0	161883	677872	214271	156031	492017	696364	124084	660550	1.8101e+06	0	41887.3	26900	0	0	204534	553225	895761	1.15335e+06	1.48386e+06	1.38168e+06	1.23495e+06	995681	103750	0	292719	81132.3	109569
Nop58	0	0	0	0	0	0	0	42244.3	0	0	0	0	0	0	0	0	0	0	0	0	0	0	0	0	0	0	0	0
Tktl1	0	0	0	0	0	0	0	0	0	0	0	0	0	0	0	0	0	0	0	0	0	0	0	0	0	0	0	0
Olfm1	0	0	0	0	0	0	0	0	0	0	0	0	0	0	0	0	0	155031	75778.7	0	65385.1	0	43012.4	239133	0	387821	360467	554112
Gpd1l	0	0	0	0	0	0	0	0	0	0	0	139848	0	0	0	0	0	283735	0	0	329884	128028	105688	135444	258421	175438	304701	498596
Ubr4	0	27779.8	35337.3	10651.9	0	19660.2	120980	286166	59992.9	112665	58092.5	0	35289.9	0	0	0	0	0	0	0	0	0	149079	0	167671	49055.3	66426.5	0
Caprin1	0	87689.9	104066	131706	0	211814	124548	96599.5	79373.4	179680	129482	331539	1.26456e+06	608727	776043	2.44814e+06	99881.7	8.28374e+06	9.31933e+06	6.1663e+06	8.63287e+06	6.93027e+06	6.35578e+06	642871	162702	133410	708852	886670
Enah	12980.7	40844.4	75974	44373.6	0	8169.54	75066.7	65952.9	50725.6	138837	59082.4	40386.7	33669.2	17552.6	99218.8	0	40736.9	39136.7	136398	45772.2	32262.5	0	39942.7	0	0	0	0	0
Vcpip1	0	0	0	0	0	0	0	0	0	0	0	0	164491	0	0	0	248547	223112	0	0	129800	162179	130209	0	0	0	0	0
Grk6	328187	392851	407004	281687	303070	628440	886677	335445	344160	1.41864e+06	243060	411478	107256	316198	101430	836450	1.26588e+06	1.2117e+06	974938	589697	879666	792345	705845	891586	9077008	3.88082e+06	3.5136e+06	2.18263e+06
Kif3a	0	0	0	0	0	0	0	0	0	0	0	0	0	0	0	0	0	0	0	0	0	0	0	0	0	0	0	0
Vangl2	0	0	44594.6	34071.2	21447.9	147797	139882	96793.7	0	0	0	0	0	0	0	0	0	0	0	0	0	0	0	0	0	0	0	0
Vta1	0	0	0	0	0	0	0	0	0	0	0	0	0	0	0	0	0	0	0	0	0	0	0	871039	422850	292809	554519	558840
Prrc2a	0	0	0	20217.2	0	30444.9	0	67773.8	55380.9	0	9985.02	0	0	0	0	0	0	416013	826488	317037	201881	169187	260664	0	0	0	0	0
Abr	0	0	0	0	0	0	0	0	0	0	0	0	0	0	0	0	0	0	0	0	0	0	0	0	0	0	0	0
Tbcd	0	0	0	0	0	0	0	0	0	0	0	0	0	0	0	0	0	0	0	0	0	0	0	0	0	0	0	0
Srcin1	112046	41703.9	91934.6	36302.3	0	266163	180781	399102	211140	0	268763	98821.2	0	0	108899	0	174483	1.51869e+06	1.18785e+06	1.27141e+06	1.52886e+06	765754	1.1662e+06	328356	402443	427766	1.14509e+06	846367
Tmem35a	32688.3	12087.7	30117.4	24538.8	19519.8	0	28010.4	0	0	54338.3	0	0	0	0	0	0	0	307170	262006	326718	296300	233007	238030	0	0	0	0	0
Rab3d	0	0	0	0	0	0	0	0	0	0	0	0	0	0	0	0	0	0	0	0	0	0	0	0	0	0	0	0
Napg	42248.1	48961.6	33733.7	70437.5	10541.7	105860	224280	74858.8	48864	111561	13012.3	0	0	13508.2	0	39455.9	53847.2	414622	374478	570790	320955	450805	280648	725224	3.85801e+06	2.01239e+06	2.01066e+06	2.22725e+06
Tceal3	406601	881242	397888	1099096	443580	673929	0	191717	65230.5	0	69805.2	0	0	507716	1.20491e+06	2.4443e+06	1.58121e+06	363151	150450	179096	171900	142278	74214.2	1.75308e+06	133314	1.58108e+06	2.27471e+06	538103
Mt1	0	0	0	0	0	0	0	0	0	0	0	0	0	0	0	0	0	0	0	0	0	0	0	0	0	0	0	0
Pi4k2a	0	0	0	0	0	0	0	14114.7	0	65335.7	0	0	0	0	0	102806	0	389182	235136	49256.3	446284	210214	81005.4	0	474058	426498	380192	1.03458e+06
Psmc1	115984	138860	159163	70242.1	46668.1	155920	140542	237549	10728	0	74313.2	290328	61542.6	129122	0	0	0	661080	608501	511829	505425	517892	468304	887158	1.06817e+06	1.03186e+06	711830	1.28005e+06
Pura	0	0	0	0	0	0	0	0	0	0	0	0	0	0	0	0	0	0	365042	206275	391304	363605	312649	905888	0	1.14906e+06	693799	752329
Exoc4	0	0	0	0	0	0	0	0	0	0	0	0	0	0	0	0	0	0	78494.3	0	0	0	0	0	0	0	0	0
Bcan	0	0	0	0	0	0	242087	0	0	0	0	0	167059	206495	0	642858	254281	0	0	0	0	0	0	1.63254e+06	2.91107e+06	302239	532535	3.55576e+06
Pdhb	30007.5	0	46426.9	0	0	78526.5	0	51698.2	0	0	0	0	0	0	85793.6	0	117702	772085	447886	362149	325741	213685	143322	1.88011e+06	2.53565e+06	1.79308e+06	1.81217e+06	2.89488e+06
Vti1a	0	0	0	0	0	0	0	0	0	0	0	0	0	0	0	0	0	0	0	0	0	0	0	0	0	0	0	0
Tnik	0	0	0	0	0	0	0	0	0	0	0	0	33147.1	0	0	0	0	624469	589003	584710	515773	448035	328630	106236	0	0	0	0
Crk	0	0	5381.83	0	0	0	0	0	0	0	0	0	0	0	0	0	0	0	0	0	0	0	0	0	238662	106150	128327	135527
Agfg1	0	0	0	0	0	0	0	0	0	0	0	0	0	0	0	0	0	559851	503122	427027	722277	268135	338745	0	0	0	0	0
Syngap1	1.88506e+06	1.01826e+06	3583472	0	892632	1.81138e+06	1.16134e+06	1.72418e+06	647011	2.04771e+06	0	0	0	0	0	1.5538e+06	2621242	10199677	5.83947e+06	7.99566e+06	9632785	9337701	6.91837e+06	6985322	8.28606e+06	13483541	6.78548e+06	23169266
ATP5IF1	7639.9	19512.1	75163.2	13826.3	0	221124	242449	300207	452162	571289	226479	110092	53957.4	85598	151782	54577.5	0	118890	0	0	0	0	0	658959	3.07262e+06	2.55494e+06	3.67043e+06	4.87798e+06
Pdap1	0	0	0	0	0	40869.3	0	0	0	0	0	0	0	0	0	254995	0	1365051	2.26093e+06	2.06936e+06	645532	638515	255541	0	509012	0	0	382828
Lmtk3	98832.6	98184	0	109259	92585	94590.9	91176.5	114314	0	232503	214429	0	171585	0	384034	354653	331954	653747	305159	373060	373228	400334	141358	0	0	133623	0	93821.8
Serpina1d	0	14657.6	0	0	18502.6	44551.4	70500.1	25071	10426.2	56518.5	26366	0	7815.63	0	0	20062.6	19408	601011	531491	154574	13725.7	66324.7	83178.2	63367.4	0	91194.8	0	58580.6
Got2	137143	75674.2	192604	37070.9	23079.6	487831	841457	647220	388942	673462	216935	0	38861.9	0	0	27410.6	0	4.95367e+06	4.26584e+06	4.22568e+06	4.18789e+06	2.01697e+06	4.01547e+06	1.34226e+07	1.69043e+07	1.77453e+07	1.34198e+07	1.48115e+07
Rdh11	187410	195914	151914	162939	15645.5	101805	175464	0	362574	0	0	592035	675294	0	792013	1.66128e+06	1.50165e+06	265955	280032	152332	197554	161196	55449.1	507898	577555	372545	282716	384074
Gap43	1.03464e+07	6.60937e+06	1.87154e+07	1.00358e+07	8.39942e+06	1.52299e+07	2.46943e+07	2.60529e+07	2.24967e+07	2.31455e+07	1.35722e+07	1.02362e+07	4.57946e+06	5.85093e+06	1.84804e+06	2.49318e+07	1.14772e+07	1.8903e+08	1.45888e+08	1.12945e+08	1.08823e+08	1.71743e+08	8.03583e+07	6.1391e+07	1.60332e+08	1.03478e+08	5.79136e+07	7.28159e+07
Atat1	295316	197685	372127	202899	149326	608094	760582	195811	446178	425779	567992	1.1388e+06	1.05206e+06	796582	3.68093e+06	2.34575e+06	2.45404e+06	2.6353e+06	1.83866e+06	1.95042e+06	1.77996e+06	1.28646e+06	868035	634325	615633	1.0138e+06	1.37452e+06	1.47783e+06
Pgam2	0	0	0	0	0	0	0	0	0	0	0	0	0	0	0	0	0	0	0	0	0	0	0	0	0	0	0	0
Pym1	0	0	0	0	0	16882.9	0	0	0	0	0	0	0	47315.9	0	287201	0	616614	318601	684000	757866	434285	543567	0	0	0	0	0
Igsf8	145564	0	29620	198114	0	0	1.04696e+06	0	72083.9	524427	15720.4	46601.9	203061	0	0	72933.1	541255	54479.1	0	0	0	0	70483.6	3.44047e+06	1.10762e+06	3.42114e+06	3.79298e+06	4.47581e+06
Rpl18	315061	469663	437812	119949	114174	507211	658379	355545	272614	761133	476766	1.10753e+06	527000	146196	354871	811017	1.4095e+06	1.06619e+07	1.07031e+07	9.53787e+06	6.59638e+06	6.58071e+06	6.15271e+06	1.811e+06	5806134	3.02701e+06	3.4212e+06	4.43135e+06
Cep170b	12117.3	0	14052.6	24021.5	27294.6	115261	24002.1	22433	103141	219761	0	0	0	0	0	0	0	0	0	0	0	0	0	53409.8	0	329365	404916	156077
Cnot7	0	0	0	0	0	0	0	0	0	0	0	0	0	0	0	0	0	0	0	0	0	0	0	0	0	0	0	0
Ndufa12	0	0	0	0	0	0	0	0	42992.1	28896.7	0	0	0	0	0	0	0	0	0	0	0	0	0	0	0	0	0	0
Pdia6	468951	459977	649917	578577	414945	641415	512204	1462826	652861	650199	793380	1.14487e+06	296168	441552	0	2.12646e+06	975733	5.49325e+06	4.27413e+06	2.88888e+06	3.44834e+06	1.83997e+06	2.77064e+06	1.96154e+06	3.30924e+06	847695	1.03771e+06	1.84987e+06
Lypla2	0	0	0	0	0	0	0	0	0	57237.1	0	0	0	0	0	0	0	24152.4	0	0	0	0	0	0	0	0	0	0
Ago2	0	0	0	0	0	0	0	0	0	0	0	0	0	0	0	0	0	218765	264271	178583	271950	188832	212741	0	0	0	0	0
Rplp1	559126	455423	521827	409105	413337	1.13057e+06	939786	1.13024e+06	973678	0	997689	1.81702e+06	1.29999e+06	129417	4.77885e+06	5.03497e+06	2.54084e+06	8.75154e+06	1.20407e+07	6.4914e+06	5.69433e+06	6.34118e+06	6.53913e+06	2.00454e+06	3.06001e+06	3120679	2.77913e+06	1.85225e+06
Gabrb2	25108	0	37815.4	25648.5	27424.2	52229.6	0	0	55088.5	0	74435.6	0	0	0	0	0	0	0	196153	217845	209015	112406	93142.8	93993.9	0	0	259242	744897
Dpy30	23015.1	0	21423	33895.1	14143.7	65767.7	67514.5	0	0	0	127433	0	0	0	0	97156.5	0	13642.6	0	0	0	27813.4	24108.8	343246	0	0	95668.3	114170
Kidins220	0	0	0	0	0	0	0	0	0	0	0	0	0	0	0	0	0	0	0	166417	39640.3	62760.7	114485	0	0	0	0	0
Tm9sf3	45782.8	0	0	28896.4	51183.3	172298	387393	239386	185342	0	56891.7	0	0	0	0	0	0	95474.7	51892.3	60392.1	114884	45482.1	58393.5	0	0	0	0	0
Syt12	0	0	0	0	0	0	0	0	0	0	0	0	0	0	0	0	0	0	0	0	0	0	0	0	0	0	0	0
Qdpr	0	0	0	0	0	23485.7	0	79404	0	262376	0	0	0	0	0	0	0	175903	156891	64027.3	116277	0	68197.4	163338	340876	687652	1269331	347127
Psma1	231989	126182	171565	257229	171890	185110	60459	93164.7	77535.1	228690	47939.1	433830	0	0	359439	773691	583823	4.49093e+06	3.66459e+06	1.41535e+06	859425	943434	2.40193e+06	2.53582e+06	3.51319e+06	2.81371e+06	2.50349e+06	2.99878e+06
Ppa1	114225	275667	160000	74646.7	277417	403241	207745	0	0	102264	0	90175.2	0	0	0	0	0	948139	1.44506e+06	229567	620522	746580	983833	920504	450504	1.67887e+06	961349	2.62703e+06
Krt2	0	0	0	0	9739.63	0	0	0	0	0	0	0	0	9132.83	0	19544.5	0	398985	613763	191134	408784	198790	534226	0	71792.4	109648	65513.6	97865.4
L1cam	1.65656e+06	1.33968e+06	2.90758e+06	1.72509e+06	1.47776e+06	3.37711e+06	5.43887e+06	2.58686e+06	4.29804e+06	1.03929e+07	2.46401e+06	2.53613e+06	3.44464e+06	1.51993e+06	3.48488e+06	4.96714e+06	5.77774e+06	1.25908e+07	9.30454e+06	7.53357e+06	8.12932e+06	6.71295e+06	8.41107e+06	4.36294e+06	6.45842e+06	8.05571e+06	8.08987e+06	5.84437e+06
Ptpn1	0	0	0	0	0	37303.7	0	43507.1	44250.6	109010	0	0	0	0	0	34533.5	0	88398.9	82479.4	43467.2	62540.1	58652	80911	52721.5	0	61404.9	175908	56350.8
Ehbp1	0	0	0	0	0	0	0	0	0	0	0	0	0	0	0	0	0	0	0	0	0	0	0	0	0	0	0	0
Psmb3	49108.6	0	0	31062.7	0	0	0	0	0	0	0	0	0	0	0	0	0	496907	622825	514824	255160	439717	518275	397600	556577	495252	738016	332084
Cdc42ep4	0	0	0	0	0	0	0	0	0	0	0	0	0	0	0	0	0	280092	203694	145928	147557	306792	0	0	0	0	0	0
Eif3l	34159.1	25582.8	56260.4	31904.5	29304.8	115369	102700	59980.7	21432	420557	41319.3	90339.9	204817	0	0	0	175414	100523	584510	377684	291615	174970	648666	610618	0	1.044e+06	1.20095e+06	0
Rab4a	0	0	0	0	0	0	0	0	0	0	0	0	0	0	0	0	0	529915	522940	295762	255610	0	182783	0	0	0	0	0
Tprg1l	0	0	0	0	0	0	68972.9	0	0	0	0	0	0	125367	234757	0	0	162107	140404	137367	129284	76013.9	0	0	1333771	1089334	939301	970683
Rpl9	213996	191663	235538	105084	96204	231963	1.28032e+06	352836	1.38614e+06	2.38033e+06	134558	1.80048e+06	921424	270734	2.29189e+06	644343	2.30095e+06	8.99535e+06	7.23634e+06	6.38653e+06	6.35804e+06	5.51279e+06	4.47534e+06	1.88325e+06	0	5.49402e+06	6.03453e+06	1.96368e+06
Stxbp5	25449.4	0	0	0	0	0	0	0	0	0	0	0	0	0	0	0	0	225792	102859	48527.7	59658.8	78638.5	98729.7	0	44241.5	119967	90124	0
Hist1h1d	444671	171977	212608	406110	309283	105555	469807	88758.9	66903.1	181309	34765.6	0	0	0	15244.9	0	0	716371	1.06303e+06	619614	614644	836021	596855	629888	1.63733e+06	128470	48555.4	36710.6
Ube2l3	0	0	0	0	0	0	23847.6	0	0	0	0	0	0	0	0	0	0	319724	361351	117933	179476	186756	71477.6	0	0	420827	542675	0
Rap2a	0	0	0	0	0	0	0	0	0	0	0	0	0	0	0	0	0	286553	284999	0	387161	293768	163419	498586	716521	824535	716611	0
Tubb2b	2.481e+08	2.06903e+08	3.14722e+08	2.19604e+08	1.77057e+08	4.7757e+08	4.81751e+08	6.05251e+08	5.79004e+08	1045980447	4.44218e+08	5.48949e+08	483239570	2.87127e+08	1078102237	1357125251	1176559005	1603293589	1669728310	1219967911	1403185954	9.30177e+08	9.14722e+08	8.6828e+08	1800653813	1187752662	1159385111	1376028238
Ap2s1	239176	142048	235405	74951.2	132942	509104	375483	281038	438008	541097	179978	182334	127172	79496.5	261104	449169	326134	1.46335e+06	1.72475e+06	1.35771e+06	942128	860899	1.2818e+06	2.79617e+06	7983642	6.33911e+06	6.3298e+06	5.43533e+06
Ywhaz	2.21296e+07	1.32887e+07	2.23514e+07	1.30403e+07	1.11022e+07	3.48692e+07	3.28319e+07	3.51122e+07	3.5708e+07	6.14277e+07	2.35745e+07	2.66428e+07	18688135	1.31314e+07	3.70067e+07	5.45231e+07	4.91751e+07	2.0537e+08	1.83647e+08	1.61537e+08	1.61463e+08	1.45996e+08	1.46553e+08	2.36141e+08	4.33658e+08	2.44875e+08	2.41164e+08	3.05371e+08
Myo5a	862517	301899	587805	391198	179721	1.67783e+06	1.3913e+06	2.10528e+06	1.73636e+06	1.92235e+06	1.50454e+06	2.62256e+06	2.41023e+06	207734	4.77143e+06	4.72979e+06	3.67584e+06	6.70002e+06	4.71768e+06	4.43798e+06	4.49179e+06	3.20315e+06	2.79554e+06	4.79753e+06	2.63577e+06	4.2828e+06	3.19685e+06	5.22765e+06
Cs	541315	862438	1.00323e+06	1.05247e+06	668122	5.85722e+06	4.02211e+06	8.34175e+06	6.94702e+06	4.87155e+06	4.09967e+06	1.665e+06	402492	185325	553423	3.06223e+06	2.36448e+06	7.26092e+06	8.35113e+06	5.25468e+06	4.73665e+06	3.19933e+06	4.68237e+06	3.56749e+07	2.839e+07	2.26797e+07	2.05599e+07	2.6414e+07
Uchl3	0	0	0	0	0	49536.6	0	0	39675.2	0	30744.1	0	0	0	0	0	0	195509	219244	321369	0	375811	0	0	0	0	367440	143194
Ywhae	6.94712e+06	5.62827e+06	7.24471e+06	5.4134e+06	5.13688e+06	1.53298e+07	1.56418e+07	8.56344e+06	1.30572e+07	2.44719e+07	9.26559e+06	1.24186e+07	9.75975e+06	5.17945e+06	2.38912e+07	1.44264e+07	2.02135e+07	1.07127e+08	7.33068e+07	6.82047e+07	9.05889e+07	6.00426e+07	5.93426e+07	7.05416e+07	1.24401e+08	8.06078e+07	7.7781e+07	8.46938e+07
Sdf2	199264	149949	92734.4	253007	127190	540900	590181	0	0	550416	825865	389544	362790	0	0	0	424705	0	0	0	0	0	0	2.04066e+06	0	172930	0	919003
Fscn1	1.60485e+06	1.24462e+06	1.75104e+06	1.07619e+06	1.10543e+06	3.36862e+06	3.76591e+06	4.01496e+06	2.67731e+06	8.54115e+06	3.78967e+06	2.8681e+06	2.49228e+06	1.10582e+06	2.78033e+06	6.49585e+06	6.84066e+06	1.27688e+07	9.68798e+06	9.57709e+06	1.0804e+07	6.98567e+06	6.91955e+06	1.24626e+07	2.7665e+07	1.36726e+07	1.95013e+07	1.67688e+07
Epb41l3	24039.1	3051	117679	23419.5	35803	33106.8	53826.4	42322.5	54610.4	0	16395	0	0	0	0	0	22941.8	1.77108e+06	1.09593e+06	620431	1.01575e+06	841940	984307	949823	1.15848e+06	1.35039e+06	723398	811520
Hyou1	978743	578440	835194	274389	404729	1469954	1.5663e+06	635950	1.15238e+06	1.06054e+06	741039	621640	485004	0	727654	738701	376102	198048	206112	284679	346655	315908	384218	1.35557e+06	798197	1.13856e+06	885454	2.109e+06
Ndfip1	0	0	0	0	0	0	0	0	0	0	0	0	0	0	0	0	0	0	248160	0	0	0	135860	0	0	0	0	0
Alyref	0	46569.7	0	34560.7	0	0	0	42776.5	0	0	0	0	34828.7	48724.1	106070	1.76528e+06	1.11346e+06	301771	247143	78041.5	48114.4	0	160744	0	364582	194630	189396	0
Abi2	0	0	0	0	0	0	0	0	0	0	0	0	0	0	0	0	0	80413.4	53532.1	51759.3	89406.9	40701.5	0	0	0	0	0	0
Tspyl4	0	0	0	0	0	0	0	0	0	0	0	0	0	0	0	0	0	66861.8	179276	0	0	0	48502	0	0	0	0	0
Macf1	131957	142670	208278	265066	84968.5	489169	248438	192698	709663	1.52944e+06	420221	0	55914.9	49821.6	0	691422	449755	1.79807e+06	1.08959e+06	909192	1.16292e+06	588423	781768	336296	95180.1	851746	842425	506322
Sucla2	0	0	0	0	0	0	0	0	0	0	0	0	0	0	0	0	0	0	0	0	0	0	0	0	0	0	0	0
Ptprn	0	0	0	0	0	0	0	0	0	0	0	0	0	0	0	0	0	0	0	0	0	0	0	0	0	381706	447598	861106
Creld2	0	0	0	0	0	0	0	0	0	0	0	0	0	0	0	0	0	0	0	0	0	0	0	0	0	0	0	0
Ablim3	0	0	0	0	0	0	0	0	0	0	0	0	0	0	0	0	0	0	0	0	0	0	0	0	0	0	0	0
Ppp1r7	0	0	0	0	0	0	0	0	0	0	293876	0	0	0	0	0	0	21950.6	91444.4	139401	44915.9	74447.3	92658.1	2.1684e+06	1.68499e+06	291508	324895	1.49453e+06
Trim46	0	0	0	0	0	0	0	0	0	0	0	0	0	0	0	0	0	79975.6	0	0	0	0	32983.4	0	0	0	0	0
Mtch1	1.4969e+06	2.64322e+06	3.08667e+06	3237194	1.81816e+06	666581	7.24718e+06	5.9925e+06	2.83383e+06	9.78551e+06	3586297	0	0	0	0	0	0	31834.6	4109.29	0	0	0	3402.85	20127.8	483028	28689630	2.34064e+07	3.86472e+07
Tagln3	125828	83718.6	113646	69644	38057.7	196069	668886	236562	314613	1.02791e+06	212823	343097	227189	0	527755	481981	614552	481226	657777	412176	508719	220827	206981	994511	1.16083e+06	939802	1.77464e+06	1.8486e+06
Cox7a2	18797.8	12311.7	36840.3	34254.1	63283.3	26565.7	76032	242497	234853	165990	143896	0	15624.9	0	114069	77027.6	42857.4	156190	347004	184658	143279	78503.8	181247	0	2.01362e+06	463956	1.31214e+06	902904
Ckb	7.45795e+06	6.58857e+06	8.96817e+06	6.89113e+06	6.75359e+06	1.53303e+07	1.44125e+07	1.34873e+07	2.00731e+07	3.45468e+07	1.6973e+07	5.83834e+06	4176378	1.84207e+06	1.08119e+07	1.65278e+07	1.31112e+07	5.14955e+07	5.01137e+07	4.42907e+07	5.00373e+07	2.82989e+07	2.90033e+07	7.72977e+07	1.49757e+08	9.56879e+07	9.59054e+07	100058224
Fermt2	0	0	0	0	0	0	0	0	0	0	0	0	0	0	0	0	0	0	0	0	0	0	0	522321	0	0	0	0
Tsc22d1	0	0	0	0	0	0	0	0	0	0	0	0	0	0	0	0	0	0	0	0	0	0	0	0	0	0	0	0
unknown02	0	0	0	0	0	0	0	0	0	0	0	0	0	0	0	0	0	0	0	0	0	0	0	0	0	0	0	0
Vps26b	864155	359259	530677	884604	980452	1.69489e+06	321527	178913	457926	1.54699e+06	454484	311714	261808	0	611329	1.19102e+06	99389.9	4.64024e+06	2.33106e+06	2.63667e+06	3.59059e+06	1.72822e+06	2.38411e+06	2.65493e+06	5552226	782329	3.75958e+06	3.96744e+06
Cryzl1	0	0	0	0	0	0	0	0	0	0	0	0	0	0	0	0	0	0	0	0	0	0	0	0	0	0	0	0
Cct6a	1.27734e+06	1.24775e+06	1.6546e+06	1.31218e+06	977788	1.35674e+06	1.44388e+06	1.62405e+06	1.45069e+06	6.54623e+06	1.16528e+06	3.18678e+06	3.02008e+06	1.86017e+06	4.92137e+06	7.5543e+06	5.9575e+06	6.1648e+06	6.45782e+06	5.53845e+06	5.77133e+06	4.26488e+06	3.98879e+06	3.06156e+06	7.80556e+06	3.72088e+06	4.61712e+06	6.04376e+06
Prrc2c	0	0	0	0	0	0	0	0	0	0	0	0	0	0	0	0	0	98398.1	78915	0	138875	47137.4	13791.3	0	0	0	0	0
Enpp5	0	0	0	0	0	0	0	0	0	0	0	0	0	0	0	0	0	0	0	0	0	0	0	0	0	0	0	0
Astn1	25175.3	0	45648.6	27932.3	0	168656	268943	0	95177.9	114914	102163	0	0	0	0	105812	0	0	0	0	0	0	0	612633	104234	356591	184910	1.39855e+06
Ppp3r1	75904.2	156074	78790.2	113937	8220.36	0	24561.2	499839	197956	710883	0	84986.3	280416	0	154620	503334	406127	493609	341074	508140	462902	146979	502161	2.38226e+06	3.01974e+06	2.62685e+06	2.5328e+06	3.4286e+06
Psmb6	23488.3	25262.2	28634.3	23174.4	27371.3	44332.8	37577	38064.6	36077.4	84225.6	14562.6	0	0	0	0	0	0	861004	792659	901665	886720	542811	813797	0	197471	80258.2	171000	640146
Ppp1cb	1.07096e+06	1.16438e+06	1.74257e+06	1.32577e+06	1.20548e+06	4.78006e+06	1.92911e+06	2.56578e+06	2.17304e+06	5.34661e+06	1.71639e+06	3.55988e+06	2.2153e+06	412984	5.08882e+06	5.98202e+06	4.29312e+06	7.12989e+06	5.96207e+06	4.57907e+06	6.53515e+06	4.32243e+06	4.83781e+06	5.19798e+06	8.31777e+06	6.43017e+06	6.99998e+06	6.68122e+06
Mxra7	0	0	0	0	0	0	0	0	0	0	0	0	0	0	0	0	0	250361	143484	77093.4	110591	0	0	0	0	0	0	0
Hspa9	0	0	0	0	0	101039	65336.6	67758.4	58727.2	0	46055.1	0	0	0	0	63634	0	706353	457189	511387	864383	657403	146970	0	83919.6	370178	422661	525652
Cnbp	0	0	0	0	0	0	88750.6	0	0	0	116967	0	0	0	0	0	0	109475	154303	233621	539867	0	59885.9	0	0	0	0	0
Igf1r	0	0	0	0	0	0	0	0	0	0	0	0	0	0	0	0	0	0	0	0	0	0	0	0	0	0	0	0
Chgb	0	0	0	0	0	0	0	0	0	0	0	0	0	0	0	0	0	0	0	0	0	0	0	27996.4	0	0	0	39289.7
Preb	0	0	0	0	0	0	0	0	0	0	0	0	0	0	0	0	0	0	0	0	0	0	0	0	0	0	0	0
Hspa12a	16573.9	69275.1	67566.3	72107.5	59966.9	154826	70208.3	269721	244573	814131	185682	60270.6	129864	0	139463	14902.1	274531	1.46747e+06	1.11468e+06	500374	990795	632645	1.12705e+06	805841	122024	1.78319e+06	1.54956e+06	647698
Prkcb	45828.4	39043.7	0	46662	80547.5	0	423589	0	324119	982049	0	265666	93307.5	0	0	0	150292	472518	622221	387875	542558	337931	561342	2.03461e+06	6.39524e+06	6.10752e+06	3.97201e+06	5.24992e+06
Dlg3	0	0	36533.5	0	175789	0	0	62046.4	0	0	0	90601.5	72584.7	0	0	0	0	608823	844967	864931	521024	622349	554427	533648	274110	97414	319680	133309
mKIAA0617	61657.7	0	0	24239.3	39870.7	49569.1	112714	0	38256.9	20475.1	0	0	0	0	0	0	0	0	10282	0	0	0	0	389742	146306	30462.9	47944.9	189700
Tuba1b	3.09533e+06	2.43395e+06	2.88225e+06	2.7992e+06	2.53352e+06	7.34978e+06	5.94928e+06	7.43777e+06	6.79272e+06	1.79657e+07	5.92875e+06	4.12712e+06	5.91426e+06	554318	1.50259e+07	1.46343e+07	12278819	2.13867e+07	2.08163e+07	1.43866e+07	1.61745e+07	1.63781e+07	2.1323e+07	1.79318e+07	7.19437e+07	2.71028e+07	2.8373e+07	3.57506e+07
Rrbp1	0	0	0	0	0	0	0	0	0	0	0	0	0	0	0	0	0	0	0	0	0	0	0	0	0	0	0	0
Ppp3cb	80876.4	0	73213.1	110087	0	0	43606.5	0	684365	286641	441848	18995.4	0	0	170870	241822	397056	703264	231248	224823	264697	94394.7	373925	337992	731327	399976	712303	798462
Myh10	244245	333452	864077	365722	511980	1.38098e+06	3.2529e+06	2.76277e+06	1.77683e+06	5.1185e+06	1.5569e+06	1.13402e+06	291688	770364	667903	2.59617e+06	2.01454e+06	1.02287e+07	8.23524e+06	8.08344e+06	8.06651e+06	5.54989e+06	5.41189e+06	8.73748e+06	1.98501e+07	1.84014e+07	1.25219e+07	1.6923e+07
Ppp2r1a	693238	836473	1.36329e+06	1.02176e+06	369293	2.04236e+06	2.36743e+06	1.35751e+06	1.48684e+06	3.86154e+06	1.16599e+06	1.60431e+06	1.13199e+06	99649.7	2.9682e+06	962121	1.48637e+06	1.14451e+07	8.28323e+06	5.32772e+06	8.28618e+06	8.31417e+06	6.39647e+06	9.30753e+06	9.81294e+06	1.12292e+07	1.31327e+07	1.1141e+07
Dctn2	0	0	0	21937	0	90623.5	120041	193057	82243.2	354532	67684.9	106465	207826	121367	0	331518	130140	3.83223e+06	2.10208e+06	2.22874e+06	3.14744e+06	2.67835e+06	1.73517e+06	0	918086	409216	166326	0
Puf60	0	0	0	0	0	0	0	0	0	0	0	0	0	0	0	0	0	182479	43619.8	0	0	56274.9	40605.6	0	0	0	0	0
Rab21	0	0	0	0	0	0	0	0	0	0	0	0	0	0	0	0	0	0	0	0	0	0	0	0	0	0	0	0
Snx3	238449	302196	382702	0	0	697928	899952	1.09189e+06	872924	1.51713e+06	762764	148317	0	0	0	565410	0	1.62432e+06	1.91762e+06	1.45312e+06	1.96994e+06	1.25463e+06	1.39465e+06	0	506047	711860	591351	1.47022e+06
Fmr1	0	0	0	0	0	0	0	0	0	0	0	88312.8	0	0	0	97598.5	0	240199	427308	842354	263427	564636	220823	0	0	101615	0	55842
Fmo1	0	0	0	0	0	0	0	0	0	0	0	0	0	0	0	0	0	0	0	0	0	0	0	0	0	0	0	0
Mapt	4.15279e+06	3.83083e+06	5.60597e+06	3.36112e+06	3.50906e+06	1.0225e+07	8.1715e+06	5.39034e+06	7.78148e+06	1.67891e+07	4.54429e+06	1.38936e+07	6.29758e+06	9.90325e+06	1.1663e+07	3.02547e+07	2.58529e+07	7.97266e+07	6.79295e+07	5.89766e+07	6.4451e+07	5.33207e+07	4.16042e+07	2.30199e+07	5.2586e+07	4.36547e+07	4.32367e+07	4.88872e+07
Arl3	4596.71	0	0	4025.35	55340.8	0	253721	186576	18729.4	131359	70266	0	0	0	0	0	0	292379	291430	416050	358430	306740	224223	0	0	1.07741e+06	1.03495e+06	1.11255e+06
Ptges3	216090	275352	180835	261144	353360	777176	271406	158282	847250	0	980684	0	0	0	0	0	0	1.34686e+06	1.51114e+06	1.04035e+06	491818	854731	920453	1.66472e+06	1.36005e+06	3.55575e+06	2.96146e+06	2.71314e+06
Tardbp	0	20833.8	70517	41039.7	15288.4	75926.8	127423	55327.3	67903.6	270813	0	178993	158204	0	1.02869e+06	2.09912e+06	276435	1.80347e+06	1.76524e+06	1.02071e+06	994717	971606	1.52766e+06	0	0	0	160213	115924
Cap1	111594	31692	111046	106074	122195	204375	674376	336592	0	1.03349e+06	214713	393591	308656	0	316301	224379	234314	2.25747e+06	3.09907e+06	1593391	1.80505e+06	1.50147e+06	1.8016e+06	1.45047e+06	4.23851e+06	3.57911e+06	4.34716e+06	4.17035e+06
Anxa2	232507	130208	152587	169912	57577.2	116743	299094	218251	234487	0	323384	0	13887.9	0	0	0	88601.7	2.65215e+06	1.09452e+06	918230	1.95663e+06	1.46824e+06	1.67567e+06	456373	0	0	343599	86585.8
Ap1g1	227388	165751	79597.2	7871.72	2753.87	141821	61240.5	204898	126299	158634	174443	359598	121470	18740.2	180180	253948	158837	4.00996e+06	4.17648e+06	3.31093e+06	3.60505e+06	2.53752e+06	2.40674e+06	2.0166e+06	4.08764e+06	1.27162e+06	1.3166e+06	2.60438e+06
Hnrnpa3	12632.2	11224.8	31645.1	0	2367.21	121091	50439.4	51217	32615.9	209690	17454.3	13813.2	9916.3	99451.9	1.04395e+06	1.5883e+06	179697	3.37203e+06	3.64733e+06	2.22396e+06	2.71642e+06	2.04819e+06	2.25218e+06	0	253397	326114	165210	430873
Snx29	0	0	0	0	0	0	0	0	0	0	0	0	0	0	0	0	0	0	0	0	0	0	0	0	0	0	0	0
Ndufa10	110186	46492	50831.6	34207.3	0	787709	0	0	195333	0	560689	9609.72	312503	0	1.29935e+06	290782	1314227	575735	718462	506053	541456	719691	550329	6.72035e+06	6.63559e+06	4.2935e+06	3.8675e+06	4.26563e+06
Rbm8a2	0	0	0	0	0	0	0	0	0	0	0	0	0	11253	0	63599.2	60048.8	0	0	0	0	16394.8	8924.81	0	0	0	0	0
Kif2b	0	0	0	0	0	0	0	0	0	0	0	0	0	0	0	0	0	0	0	0	0	0	0	0	0	0	0	0
Sncb	10042.4	37923.9	0	2173.06	16606.6	88697.9	143367	83625.5	67595.9	20527.2	35342.4	6643.81	0	0	0	0	9736.3	1.37857e+06	971183	994356	927217	1.30054e+06	999345	4.49535e+06	2.34148e+06	5.0371e+06	4.13182e+06	3.00241e+06
Rpl31	409131	130696	124791	7154.78	102977	361125	169572	363430	326571	974345	228775	975680	657980	90632	173146	557534	348756	1.10855e+07	1.11665e+07	7.28614e+06	8.62732e+06	5.39063e+06	7.33622e+06	914176	3.68324e+06	3.94462e+06	2.08565e+06	3.40053e+06
Camkv	112789	135765	116445	86096.1	93782	81321.8	149659	366535	147578	146000	205345	174738	447847	363383	0	0	784831	5.78122e+06	3.07885e+06	3.66194e+06	4.40774e+06	2.69578e+06	3.41554e+06	8.88944e+06	1.5592e+07	7.4483e+06	5.98075e+06	1.08137e+07
Minar2	53477.1	0	0	0	0	0	0	0	0	0	0	0	0	0	0	0	0	0	150370	132026	0	135554	126090	0	0	0	0	0
Mindy1	0	0	0	0	0	0	0	0	0	0	0	0	0	0	0	0	0	0	0	0	0	0	0	0	0	0	0	0
Kctd16	0	0	0	0	0	0	0	0	0	0	23960.9	0	0	0	0	0	0	0	0	0	0	0	0	376651	0	425979	347564	393264
Psmd3	168814	112274	348430	181835	99559.2	333540	416959	341006	141363	352808	500889	14560.8	0	0	35737.5	45220.8	192865	467610	201349	328902	935929	256858	378073	0	356669	1.04219e+06	487608	874374
Aco2	330799	801784	1.11241e+06	1.7582e+06	689733	3.09035e+06	2.07094e+06	2.20134e+06	2.52061e+06	8.08392e+06	2.49815e+06	1.87564e+06	1.99826e+06	123762	184070	2.78598e+06	1.82034e+06	7.58022e+06	6.25624e+06	5.0585e+06	4.01083e+06	3.96451e+06	3663407	1.16844e+07	1.6692e+07	1.35995e+07	1.34275e+07	1.4206e+07
Ehd3	0	0	0	0	0	0	0	0	0	0	0	0	0	0	0	0	0	0	0	0	0	0	0	723865	996135	550851	416716	802580
Myh9	0	0	0	0	0	0	0	0	0	0	0	0	0	0	0	0	0	0	0	0	0	0	0	0	0	0	0	268541
Acp1	14021.2	0	0	11897.5	0	0	0	173203	64082.6	0	119488	0	0	526856	1.04654e+06	0	0	0	0	61032.9	0	0	47507	211134	539674	216723	0	0
Scrn1	40092	51375.7	150043	66538.6	47573.1	123439	373062	285399	192422	111873	153286	0	0	16959	24078.8	0	0	4.75404e+06	2.92858e+06	2.82337e+06	3.03233e+06	2.15974e+06	1.97064e+06	1.96141e+06	1.72271e+06	1.7668e+06	2.15635e+06	2.76684e+06
Ksr1	0	0	0	0	0	0	0	0	0	0	0	0	0	0	0	0	0	0	0	0	0	0	0	0	0	0	0	0
Fhl2	0	0	0	0	0	0	0	0	0	0	0	0	0	0	0	0	0	0	0	0	0	0	0	26556	124705	337717	451800	717869
Myo1b	0	0	0	0	0	0	0	0	0	0	0	0	0	0	0	0	0	0	0	0	0	0	0	0	0	0	0	0
Srsf3	27575.1	51265.8	48743.6	32266.5	34798.7	0	56119.6	0	0	0	0	144198	85896.3	444498	2.23454e+06	1.66732e+06	112121	979735	713175	727122	942825	630840	272337	0	153792	224079	0	359952
Snrpf	17682.5	19312.9	19129.3	17346.4	0	13680.7	0	0	0	0	0	0	0	0	0	0	0	18392.1	19744.9	24930.3	84526.9	0	0	0	12520.8	17017.3	0	36012.1
Copg1	7.75473e+06	9662537	8586264	11785989	13054302	1.18613e+07	2339299	18028450	8.05034e+06	28644506	6138898	0	11632422	0	0	13347973	11374582	3.22379e+06	215716	3.3352e+06	3.17555e+06	279477	278932	80446.6	22305384	0	18940320	50967624
Abcd3	381230	182903	334237	360664	136274	548824	603901	639547	793789	816953	287234	221869	450775	30899.4	749904	81893.3	0	217131	213901	336095	327662	206371	155285	1.15279e+06	709582	1.41068e+06	1.79371e+06	2.00184e+06
Ubqln2	0	0	26314.5	0	0	0	0	0	0	0	0	0	0	0	0	0	0	502401	223355	302086	232196	123976	253771	0	0	0	0	0
unknown03	205341	193606	324866	80578.6	186961	689833	609544	1.10795e+06	654503	1.70455e+06	372522	42620.7	16636.7	13654.8	0	0	0	2.9762e+06	3.01496e+06	1.95231e+06	2.76679e+06	929327	1.31392e+06	0	451848	313468	353229	443338
Gm10036	1.6559e+06	819835	2.63713e+06	1.15295e+06	991614	2.25941e+06	788765	2.47551e+06	1.74572e+06	3.36321e+06	1.17997e+06	890098	426112	537264	220951	1.43946e+06	983788	1.44358e+07	1.24157e+07	7.2432e+06	8.52391e+06	7.94731e+06	7.36946e+06	1.54659e+06	5.96854e+06	2.32322e+06	2.65067e+06	4.04506e+06
Rap1a	1.2436e+06	2.00304e+06	2.34476e+06	2.10382e+06	6.55667e+06	2.53611e+06	3.56603e+06	3.67038e+06	3.29618e+06	7.17561e+06	2.6125e+06	2.0837e+06	1.92804e+06	579121	2.65971e+06	5.63744e+06	3.06119e+06	8.80412e+06	7.07461e+06	5.10244e+06	5.26872e+06	6.32652e+06	4.21256e+06	8.93003e+06	3989496	6.91183e+06	5.55763e+06	1.10774e+07
Picalm	0	0	0	0	0	0	0	12354.4	0	0	0	0	0	0	0	0	0	375872	199810	146300	214088	116703	132017	0	421501	318585	231203	268584
Pip4p2	0	0	0	0	0	25542.3	0	102320	0	0	0	0	0	0	0	0	0	0	0	0	0	0	0	0	0	0	60434.5	229511
Ncdn	12488.3	0	30747.4	18900.5	0	15971.8	115298	77940.4	79817.4	28526.5	13363.1	0	0	0	0	0	0	1.14809e+06	782078	1.05533e+06	824191	630153	629284	3.46245e+06	3.34762e+06	7.27525e+06	5.13774e+06	6.75965e+06
Tmed7	0	0	0	0	0	0	0	0	0	0	0	0	0	0	0	0	0	0	0	0	0	0	0	0	0	0	0	0
Napa	249213	100795	192014	62509	104031	246632	553229	547718	502097	1.10996e+06	211522	0	0	0	0	50461.7	0	4.71001e+06	4.31373e+06	3.61321e+06	3.91151e+06	2.48825e+06	2.41024e+06	1.91018e+06	2.71775e+06	2.1123e+06	2.18516e+06	1.25371e+06
Znf512	0	0	0	0	0	0	0	0	0	0	0	0	0	0	0	0	0	150704	191194	120687	97916.1	159294	38251.5	0	0	0	0	0
Ctif	0	11664	0	0	0	0	0	0	0	0	0	0	0	0	0	0	0	294822	0	174007	95598.5	178465	153018	40258.9	0	0	0	0
Snx4	0	0	0	0	0	0	0	0	0	0	0	0	0	0	0	0	0	0	0	0	0	0	0	0	0	0	0	0
St13	6318.14	10821.1	70572	0	45997.2	0	47543.3	136644	0	34816.8	26687.3	9119	0	0	0	0	0	848879	552177	696621	708437	80783.1	410026	161818	670197	0	684367	0
Calm1	6.04735e+06	6.50324e+06	9.63432e+06	6.17062e+06	4.71788e+06	2.34674e+07	2.09582e+07	2.03411e+07	2.43175e+07	3.42492e+07	2.5112e+07	3.64539e+07	5.17351e+07	3.42867e+06	5.84207e+07	8.30964e+07	6.54519e+07	6.2368e+07	6.08139e+07	5.058e+07	5.52858e+07	3.12641e+07	3.72598e+07	8.60363e+07	1.40017e+08	8.19305e+07	7.22341e+07	8.91028e+07
Srr	0	0	0	0	0	0	0	0	0	0	0	0	0	0	0	0	0	194052	41120.3	0	92429.8	0	0	234338	1.00135e+06	1.14235e+06	766065	665590
Slc4a7	0	0	0	0	0	0	0	0	0	0	0	0	0	0	0	0	0	0	0	0	136284	24576.2	63266	0	0	0	0	0
Eftud2	0	0	0	0	0	0	0	0	0	0	0	0	0	0	0	157220	0	0	49228.2	36255	27909.3	0	0	141994	0	0	0	150059
Selenof	0	12452.8	41234.7	0	32847	0	0	0	125593	0	0	0	0	0	0	0	182070	136724	162951	0	194817	120475	91043.5	0	0	0	0	0
Srpk1	0	0	0	0	0	0	0	0	0	0	0	0	85644.4	0	0	248171	413233	154843	142974	114515	222863	150610	62472.4	0	0	117969	145876	0
Spock3	0	0	0	0	0	0	153505	240084	115551	0	0	0	0	0	0	0	0	0	81535.4	0	0	0	0	0	0	0	303419	523309
Rpl13	386388	343770	606497	495857	420732	926244	1.17411e+06	1.06411e+06	758380	954604	864975	335748	307415	209855	1.48409e+06	2.71577e+06	1.6768e+06	2.49142e+07	2.5237e+07	1.63757e+07	1.66307e+07	1.48649e+07	1.51044e+07	2.21899e+06	4.75778e+06	4.44e+06	3.97067e+06	2.87992e+06
Elavl4	0	0	0	0	0	0	0	0	0	0	0	0	0	0	0	0	0	1.63539e+06	1.56925e+06	1.14818e+06	1.36244e+06	1.20613e+06	837341	0	0	0	0	0
Cnot10	0	2370.11	4894.48	2380.41	0	8715.99	17244.7	11922.8	0	0	0	0	0	0	0	0	12199.8	184648	671251	336939	71478.2	96540.7	100851	0	0	0	0	0
Cltb	0	26393.9	0	20436.4	41867.2	18196.2	286527	70041	185411	457777	111251	0	17852.4	18766.9	18129	151543	540012	5.54388e+06	6.06871e+06	4.05704e+06	4.37057e+06	2.12318e+06	2.95953e+06	843350	6.47668e+06	3.79361e+06	4.44095e+06	6.74134e+06
Glipr2	0	0	0	0	0	0	0	0	0	0	0	0	0	0	0	0	0	0	0	0	0	0	0	0	0	0	0	0
Pygb	93510.9	103633	74879.2	49766.6	47908.8	285211	245658	209682	172005	120360	147930	13998.4	0	0	0	84690.5	143910	6.07789e+06	6.0659e+06	3.40333e+06	4.48284e+06	3.1941e+06	3.37734e+06	1.45511e+06	4.04257e+06	3.35286e+06	2.03158e+06	3.80814e+06
Ndufa9	102974	54879.6	29077.1	167312	209959	241691	307297	196735	326047	512053	377627	137834	171597	0	214926	321912	64744	262720	299247	117789	104804	0	39654.4	933598	4.08356e+06	2.10623e+06	2.63866e+06	3.24154e+06
Lmbrd1	0	0	0	0	0	0	0	0	0	0	0	0	0	0	0	0	0	0	0	0	0	0	0	0	0	0	0	0
Psmd6	8725.56	0	0	0	0	0	0	16583.2	0	0	12208.4	0	0	0	0	240745	0	735339	600475	323606	342217	357931	164387	321986	73468.4	67958.9	0	0
Purb	1388.7	2111.6	0	3722.74	0	30208.8	0	0	13993.2	35422.4	23480.6	0	0	0	0	0	0	162590	115576	171018	57227.9	135791	240351	281923	29900.9	459481	19513.8	387758
Npepps	320237	180182	501129	78430.4	196970	0	294867	339456	105856	0	100455	95380.2	93218.3	21480.1	310019	475841	371665	1.33175e+06	1.79545e+06	775560	1.37457e+06	192558	1.03454e+06	3.09582e+06	1.8081e+06	2.93064e+06	2.14658e+06	2.45269e+06
Rab5a	61270.5	103630	65419.8	58466.8	29518.4	216075	363954	31439.3	330191	135640	31227.7	0	0	97612.1	0	769491	0	1.30789e+06	1.37004e+06	1.00355e+06	1.15987e+06	835329	823035	331861	3.28744e+06	715767	611385	160951
Rtcb	0	0	56753.7	104004	0	0	341346	0	100736	109249	123740	0	22562.6	0	91252.8	0	0	3.23464e+06	879976	731391	2.17855e+06	1.44045e+06	2.41502e+06	0	0	102012	543448	308736
Serpina1a	0	0	0	0	0	0	0	0	0	0	0	0	0	0	0	0	0	120019	111133	0	76027.9	103977	120724	0	0	0	0	0
S100a13	0	0	0	0	0	0	0	0	0	0	0	0	0	0	0	0	0	35869.7	24823.4	0	16064.4	0	0	0	112148	0	27153.7	0
Ndufa1	0	0	0	0	0	92095	0	0	0	157439	0	0	0	0	0	0	0	0	0	74453	0	0	0	194929	450932	0	0	0
Mon1b	0	0	0	0	0	0	0	0	0	0	0	0	0	0	0	0	0	154195	149449	106999	181003	126406	90011.6	0	0	0	0	0
Mapre3	366089	368052	385451	226363	366122	0	0	0	0	0	0	617001	0	0	0	943681	0	1.97638e+06	3.71331e+06	2.08069e+06	2.17103e+06	336210	3.28444e+06	7.18195e+06	7.04049e+06	7.2309e+06	6.22235e+06	6533489
Glrx5	0	0	0	0	0	0	0	0	0	0	0	0	0	0	0	0	0	0	0	0	0	0	0	0	0	0	0	0
Commd10	0	0	0	0	0	0	0	0	0	0	0	0	0	0	0	0	0	599517	336992	237658	189979	228131	108713	0	0	0	0	0
Calcr	0	0	0	0	0	0	0	0	0	0	0	0	0	0	0	0	0	0	0	0	0	0	0	0	0	0	0	0
Psmd14	0	0	0	0	0	0	0	0	0	0	0	0	0	0	0	271785	213811	0	20094.9	0	0	0	0	0	0	0	0	0
Mark3	0	0	0	0	0	0	0	0	56339.2	110684	26817.8	0	14478.2	0	0	85377	0	913933	1.1475e+06	766111	1.02798e+06	513003	604712	0	281757	0	0	92913.9
Dynll2	0	211288	0	171555	148058	0	628300	0	0	1.30006e+06	0	201971	0	218544	0	0	328808	1.63539e+06	21361.5	0	1.74524e+06	519760	652900	0	2.71747e+06	0	0	0
Cacna2d1	378614	239040	255032	227130	115103	889181	757620	183756	999075	2.92629e+06	689217	221838	237288	245827	0	252698	363175	1.96827e+06	2.19766e+06	2.09505e+06	2.0037e+06	1.49965e+06	1.46727e+06	2.88595e+06	5.15083e+06	3.70437e+06	3.09623e+06	4.32969e+06
Negr1	526691	475522	507921	507695	408152	1.34903e+06	468129	919136	707694	1.99101e+06	954443	328614	188322	178465	0	833417	1.19018e+06	3.97939e+06	3.38928e+06	2.06842e+06	2.6083e+06	2.6932e+06	2.27265e+06	764138	1.62108e+06	3.62516e+06	2.70707e+06	2.07176e+06
Aldh7a1	0	0	0	0	0	0	0	0	0	0	0	0	0	0	0	0	0	0	0	0	0	0	0	0	0	0	0	0
Pqbp1	0	0	0	0	0	0	0	0	0	0	0	0	0	0	0	0	0	0	0	0	0	0	0	0	0	0	0	0
Rpl26	448430	317016	771907	552685	186049	879992	706434	1.17136e+06	684681	1.62467e+06	584689	977656	534413	626318	319730	2.00987e+06	925484	9.32846e+06	6.34088e+06	3.61115e+06	3.87971e+06	5.19512e+06	5.25223e+06	1.10524e+06	7.41455e+06	4.82932e+06	3.63665e+06	4.97751e+06
Prrt1	0	0	0	0	0	0	0	0	0	0	0	0	0	0	0	0	0	157929	112059	49031.9	38949.4	76067	71160.4	0	0	0	0	0
Rap2b	313276	154105	413748	260880	312157	492793	802310	569556	437889	1.33648e+06	144387	25031.8	0	0	73698.7	0	125574	2.28922e+06	967413	809925	2.23443e+06	853069	2.56844e+06	1.92691e+06	1.19062e+06	2.55615e+06	2.62586e+06	1.07246e+06
Gad2	0	0	0	0	0	0	0	0	0	0	0	0	0	0	0	0	0	46990.6	0	0	0	0	0	1.67613e+06	3.41499e+06	2.49006e+06	1.96086e+06	1.43572e+06
Map2k4	0	0	0	0	0	0	0	0	0	0	0	0	0	0	0	0	0	0	0	0	0	0	0	0	319903	0	219014	0
Calu	567565	493604	354298	514274	497299	655293	468918	491964	0	1.06544e+06	92155.8	100521	0	0	0	0	0	2.16165e+06	695304	2.00799e+06	2.08471e+06	1.33781e+06	1.32871e+06	2.44898e+06	4.75382e+06	2.35306e+06	2.94671e+06	3.0252e+06
Gnaz	82161.6	510896	763236	531745	467694	1.08963e+06	1.96465e+06	1.38922e+06	1.37553e+06	2467473	803131	430819	0	0	162069	1.00306e+06	301144	2.96952e+06	1.2985e+06	1.05274e+06	978958	1.39728e+06	1.466e+06	3.51059e+06	6.2815e+06	3.65844e+06	3.4403e+06	4.8566e+06
Fmnl2	0	119730	181444	0	0	984460	894941	0	0	0	0	0	0	0	0	0	0	2.94778e+06	2.01473e+06	1.78585e+06	1.11357e+06	1.59561e+06	1.40779e+06	5.40071e+06	2.13367e+07	3.03132e+07	2.50567e+07	2.49046e+07
Tspan2	0	0	0	0	0	0	0	0	0	0	0	0	0	0	0	0	0	0	0	0	0	0	0	0	725860	262593	305940	0
Tomm70a	0	0	0	0	0	0	169265	0	0	0	0	0	0	0	0	0	0	878087	538174	432335	0	0	0	896050	1.33457e+06	1.52419e+06	897630	906817
Lgi2	0	0	0	0	0	0	0	0	0	0	0	0	0	0	0	0	0	0	0	0	0	0	0	231741	0	0	229782	947445
Clec16a	0	0	0	0	0	0	0	0	0	0	0	0	0	0	0	0	0	0	0	0	0	0	0	0	0	0	0	0
Hmgcs1	574776	311971	43814	483542	336277	47101.2	391488	133110	0	158015	0	340350	339356	21335.1	0	0	741895	680730	519782	408268	372794	17898.2	185054	0	313634	384019	157618	0
Rps26	203868	149819	203392	98279	79712.6	437711	701070	609751	184632	1.02102e+06	361842	1.03451e+06	62574.1	639753	730480	2.86003e+06	2.1023e+06	10727423	2.4585e+06	3.40815e+06	7.91864e+06	4.20442e+06	7.04336e+06	1.04917e+06	6.6038e+06	3.3812e+06	3.57043e+06	1.75747e+06
Mlec	0	0	0	0	0	0	0	0	26900.4	0	11798.8	0	0	0	0	0	0	266665	118824	95833.2	88461.5	158371	95922.1	0	0	0	90235.4	0
Ppp2r5c	0	0	0	0	0	0	0	0	0	0	0	0	0	0	0	0	0	0	0	0	0	0	0	0	0	0	0	0
Psmd5	0	0	0	0	0	0	0	0	0	0	0	0	0	0	0	0	0	0	0	0	0	0	0	0	0	0	0	0
Gna11	1.04101e+06	710114	1.22457e+06	779420	326697	940200	1.31057e+06	648252	1.16465e+06	2.20825e+06	720285	511516	1.25224e+06	36458.4	2.449e+06	3.00422e+06	2.78104e+06	6.18517e+06	4.86148e+06	5.44212e+06	5.9224e+06	3.64673e+06	3.37461e+06	5.24625e+06	3.05039e+06	2.83857e+06	4.00211e+06	6.39382e+06
Eif2s2	37978.7	26325	92314.3	44881.1	27500.7	60627.8	195635	70036.5	161236	103921	51032.4	0	0	0	0	0	0	2.98584e+06	1.98024e+06	1.15571e+06	1.11817e+06	1.19607e+06	1.14523e+06	0	89494	86969.2	0	77297.2
Psmd7	181672	13329.3	145937	250012	8980.78	456080	0	30008.4	38322.4	96371.6	31027.6	0	0	0	31208.7	15466.8	0	168603	167770	33993	157352	43788	0	168014	0	508699	392894	622324
Psma5	0	12728.5	29316.4	6374.06	0	15272.5	0	27832.1	40753.5	32019.2	18119.3	0	0	0	0	0	0	1.29419e+06	1.07865e+06	1.24771e+06	1.35881e+06	367598	783566	352206	140740	87046.2	62330.3	631307
Calml3	543540	867450	1.29698e+06	700161	338092	4.48492e+06	4.58927e+06	2481940	3.48356e+06	764332	6.08047e+06	6.89614e+06	1.19476e+07	627502	13980215	1.56602e+07	1.28673e+07	8.15015e+06	7.33667e+06	6.00421e+06	5.96382e+06	4.07648e+06	3.30295e+06	7.92254e+06	297303	3.05522e+06	3519177	2.89315e+06
Amph	67728.1	40940.6	103966	146032	179073	244263	0	149780	0	45281.9	119858	0	18192.2	0	0	148566	0	2.84162e+06	4.19781e+06	3.29085e+06	3.33844e+06	2.92193e+06	2.76438e+06	2.63196e+06	1.29006e+06	3.70543e+06	5.80762e+06	3.59473e+06
Apex1	0	0	0	0	0	11786.6	0	0	0	55851.8	18754.9	0	0	0	0	0	0	384939	541615	436350	346376	419992	307334	0	0	0	0	0
Stmn1	4.41942e+06	3.46527e+06	5.87996e+06	4.13505e+06	3.36304e+06	6.72793e+06	9.63378e+06	9.86706e+06	8.92889e+06	1.26255e+07	5.28138e+06	3.38171e+06	1.43171e+06	1.32936e+06	2.23208e+06	6.57687e+06	2.53828e+06	5.16345e+07	4.29945e+07	3.48026e+07	3.62474e+07	4.92005e+07	3.10505e+07	4.86531e+06	1.31629e+07	1.38556e+07	1.23556e+07	1.45482e+07
Slc25a22	0	14043	28151.8	43605.2	0	0	92440.1	0	77462.7	0	65854.6	128112	0	0	0	0	0	699543	285704	371916	1.14479e+06	300685	49950.1	1322108	3.52532e+06	4.29183e+06	4.53214e+06	2.77259e+06
Stk39	0	0	0	0	0	0	0	0	0	0	0	0	0	0	0	0	0	0	0	0	0	0	0	0	0	0	0	0
Scn3b	0	0	0	0	0	0	0	0	0	0	0	0	0	0	0	0	0	0	0	0	0	0	0	0	0	0	0	0
Lrp1	5.12729e+06	4.21089e+06	5.72969e+06	5.26513e+06	3.63679e+06	3.55753e+06	4.09245e+06	4.52262e+06	3.39742e+06	6.21533e+06	4.65075e+06	5.9584e+06	3.94905e+06	55919.7	6.91382e+06	7.83487e+06	6.22343e+06	3.28925e+07	2.64014e+07	2.28149e+07	2.43434e+07	1.78113e+07	1.76538e+07	3.94415e+07	1.59141e+07	2.68125e+07	2.93777e+07	1.95844e+07
Slc12a5	66795.1	71433.1	37081.7	54390	55790.5	87472.2	291967	65032.2	54259	232815	32521.5	108556	196279	443214	175219	0	177892	4.31097e+06	4.08332e+06	3.78339e+06	4.01575e+06	2.65147e+06	3.20401e+06	7.10678e+06	5.36111e+06	1.01316e+07	9.98375e+06	1.0696e+07
Kiaa0319l	0	0	0	0	0	0	0	0	0	0	0	0	0	0	0	0	0	106518	76857.8	48090.9	47855.4	50537	43279	0	0	0	0	0
Elmod1	0	0	0	0	0	0	0	0	0	0	0	0	0	0	0	0	0	0	0	0	0	0	0	0	0	0	0	0
Mdh2	702399	607354	640404	745227	584485	3.38111e+06	3.61181e+06	3.50141e+06	2.57735e+06	6.88599e+06	1.39287e+06	1.22922e+06	432572	92181.4	501347	2.75353e+06	1.45694e+06	1.07742e+07	1.49903e+07	8.58553e+06	7.41705e+06	4.89802e+06	5.5388e+06	1.03868e+07	3.07903e+07	2.15463e+07	2.31288e+07	2.64465e+07
Tmsb10	55768.2	0	0	0	64867	0	248136	0	134542	0	0	0	0	0	0	0	0	0	0	0	0	0	0	0	0	0	0	0
Kcnip1	0	0	0	0	0	0	0	0	0	0	0	0	0	0	0	0	0	0	0	0	0	0	0	0	0	0	0	0
Arl10	0	0	0	0	0	0	87421.1	104934	68944.2	0	63849.9	0	0	0	0	0	0	0	0	0	0	0	0	0	0	0	0	0
Irgq	8961.37	7628.17	0	10673.7	13473.8	28074.3	0	19262.2	14564.3	0	0	0	0	0	0	0	0	342223	179992	160047	195849	188011	112114	36570.5	0	84427.9	46208.6	81306.3
Eif3f	0	40638	90239.8	0	75592.7	0	0	0	0	0	0	411886	544094	0	398737	1.04268e+06	592507	519730	930071	133737	292072	405306	496505	0	0	197260	108964	201836
Cox6b1	565925	559876	282966	417364	289745	3.95579e+06	5.31245e+06	3.87251e+06	3.9004e+06	8.84739e+06	3.43854e+06	1.21379e+06	1.01122e+06	261496	2.44383e+06	3.00439e+06	1.71547e+06	2.72344e+06	2.3082e+06	1.97496e+06	2.65943e+06	1.76779e+06	1.79509e+06	5.79628e+06	9.36286e+06	8.15039e+06	8.09771e+06	8.37848e+06
Lin7c	43240.2	0	0	4223.38	3755.84	0	33917.7	17893.5	11852.4	88904.4	18327.7	0	0	0	0	42082.1	0	981833	801831	712857	701179	560454	299340	0	0	0	202709	0
Rpl37a	12720.2	11663.3	18020.5	15293.9	2372.28	0	59500.2	0	0	0	32730.2	127843	114160	62716.4	398086	407867	220286	2.04451e+06	1.75577e+06	1.70413e+06	1.63991e+06	1.11306e+06	1.1794e+06	95971.8	632626	342389	399134	289399
Trove2	0	0	0	0	0	0	0	0	0	0	0	0	0	0	0	0	0	0	0	0	0	0	0	0	0	0	0	0
Rims1	4864.79	0	118628	0	1962.16	0	147831	244699	0	317551	203566	0	0	0	27125.7	0	23034.1	0	40989.4	0	0	0	0	40556.1	49769.7	123116	94416.3	145791
Kif1a	0	0	0	0	0	0	0	0	0	0	0	0	0	0	0	0	0	0	0	0	0	0	0	0	0	0	0	0
Uqcr11	0	0	0	0	0	0	0	0	0	0	0	0	0	0	0	0	0	0	0	0	0	0	0	0	0	0	0	0
Vdac3	0	23510.9	2710.16	3009.67	0	46897.7	296179	32635.6	45303	181846	69943.7	0	0	0	19404.1	0	0	1.46656e+06	714260	986197	1.44736e+06	683483	649783	66418.6	2.76396e+06	1.8062e+06	3.12084e+06	3.66949e+06
Rps9	1.17247e+06	553164	952241	538805	254364	810183	1.19009e+06	1.80927e+06	1.77918e+06	2.13191e+06	203998	779253	1.17727e+06	409393	1.45943e+06	3.6611e+06	1.41206e+06	1.89647e+07	1.95395e+07	1.03038e+07	9.88789e+06	1.12584e+07	1.1207e+07	1.91892e+06	4868395	6.18467e+06	5.84896e+06	5.49014e+06
Tomm22	0	0	0	0	0	185280	134282	0	302064	419614	201974	0	1.27445e+06	1.74152e+06	0	0	0	47721.1	40382.2	0	0	462153	24371	0	0	0	0	0
Bag6	0	0	0	0	0	0	0	0	0	0	0	0	0	0	0	0	0	61170.6	0	57630.5	104631	38777.9	0	0	0	0	0	0
Mff	0	0	0	0	0	0	0	0	0	0	0	0	0	0	0	0	0	0	0	0	0	0	0	0	0	0	0	0
Eif3k	0	0	0	0	0	0	0	0	0	0	0	0	0	0	0	0	0	0	0	0	0	0	0	0	0	0	0	207663
Rpl3	584205	337754	331207	489417	197287	698928	735027	600655	229982	1.47002e+06	607889	4.45415e+06	2.32132e+06	781447	4.60146e+06	8.84972e+06	4.65578e+06	1.73262e+07	1.38622e+07	1.07577e+07	1.25308e+07	1.05396e+07	8.66348e+06	2.27615e+06	7.15568e+06	5.0488e+06	4.29048e+06	6.30961e+06
Dhx9	0	0	0	0	0	24943.5	0	0	0	0	0	0	0	0	65492.6	3.32465e+06	0	0	165913	35144.6	38243	0	31051.8	0	0	0	0	74803.6
Epm2aip1	0	0	58957.5	21579	15696.3	0	114805	62369.1	0	41631	0	0	0	0	0	0	0	84048.3	41441.7	0	0	0	0	515395	459913	663578	538077	1.20308e+06
Dctn4	0	0	0	0	24861.5	0	0	0	50126.2	0	0	0	0	0	0	0	0	498575	328877	268615	162878	131516	177925	0	0	0	0	0
Lrrc8a	0	98927.2	112645	456810	0	40491.7	19441.4	32700.2	0	72243.9	0	0	127363	0	205059	665069	28174.6	58356	119352	0	0	0	0	81247.4	355064	102175	0	391888
Chid1	0	0	8774.66	0	0	0	0	0	0	315392	0	0	0	0	0	0	0	0	61887.2	0	0	0	50506.9	237566	377091	123771	0	94261.8
Fubp1	0	0	0	0	0	0	0	0	0	0	0	0	0	0	0	0	0	0	0	0	0	0	0	0	0	0	0	0
Rpn1	223400	498284	277183	278342	305963	441081	1.78049e+06	797170	692287	2.57754e+06	507758	97588	203454	144253	0	808416	182470	2.90768e+06	1.58635e+06	1.00877e+06	1.41382e+06	1.90203e+06	974325	1.09527e+06	446242	0	700610	991910
Ilf3	14263	59328.5	86259.2	36487.5	17810.2	23947.5	68691.2	85185.3	0	85078.6	23151.3	0	0	0	0	0	0	514953	758407	993381	1.32651e+06	168287	582937	0	0	0	0	0
Rhob	565433	340457	659469	426334	529388	337747	1.8841e+06	743642	1.40505e+06	3.30745e+06	149888	1.12576e+06	1.39111e+06	802141	2.38412e+06	3.21359e+06	2.01928e+06	6.56743e+06	7.37418e+06	6.53205e+06	8.87902e+06	4.04652e+06	4.26944e+06	6.632e+06	1.85896e+07	1.03331e+07	1.25153e+07	1.3854e+07
Ensa	0	0	0	0	0	0	0	0	0	0	0	0	0	0	0	0	0	216232	657070	128324	111494	209744	0	71995.8	0	0	55151.2	165398
Tsn	86960.9	93737.5	32795	12799	12456.4	155673	15091.6	116449	73945.5	304558	33413.1	0	0	0	0	0	0	542097	540836	350930	338930	150039	317102	1.03195e+06	554786	1.22628e+06	954339	1.61076e+06
Synj1	101264	61545.7	0	0	56832.8	0	0	0	0	348703	0	0	168659	0	0	423748	0	803948	857773	665551	1.43074e+06	920165	1.18257e+06	5.26488e+06	6.38822e+06	4.71055e+06	5.35315e+06	6.57467e+06
Eif2a	57680.2	40973.5	22732.7	58683.1	0	137977	43939.6	28261.7	154940	0	82315.3	319919	435058	0	943748	1.25133e+06	147730	776835	1.63944e+06	1.09886e+06	788363	654268	596556	622622	528451	293531	258978	0
Ccdc88a	35513.9	35028.8	64708.6	0	0	301101	99855.1	123729	32725.3	76870.5	0	0	340723	0	267291	630970	102278	0	405516	197724	205650	28797.4	0	0	0	215433	82126.1	226779
Tmsb4x	219585	63379.3	99425.3	146477	185738	656260	991832	660577	605651	727362	440494	978435	100390	255051	0	1.96825e+06	413271	2.15919e+06	2.41516e+06	2.16394e+06	1.66084e+06	2.12303e+06	779437	909369	7.08679e+06	1.74117e+06	2.16237e+06	1.40591e+06
Pgp	0	0	0	0	0	0	0	0	0	0	0	0	0	0	0	0	0	122174	343574	150180	183333	172665	210130	0	909801	0	166719	303724
Mapk10	0	0	0	0	0	6546.93	0	0	0	0	0	0	0	0	0	0	0	196420	0	0	205550	0	0	330089	123683	0	149908	0
Inpp4a	0	4559.56	3520.08	4677.29	7576.31	29190.8	0	47706.9	40867.2	129482	0	0	0	0	0	0	0	0	0	0	0	0	0	0	0	155805	150487	204738
Grhpr	0	0	0	0	0	0	0	0	0	0	0	0	0	0	0	0	0	0	0	0	0	0	0	0	0	245697	156258	0
Poglut1	0	0	0	0	0	0	0	0	0	0	0	0	0	0	0	0	0	0	0	0	0	0	0	0	0	0	0	0
Rph3a	0	0	0	0	0	0	0	0	0	0	0	0	0	0	0	0	0	0	0	0	0	0	0	17368.5	0	294791	194361	577154
Phldb1	0	0	0	0	0	0	0	0	0	0	0	0	0	0	0	0	0	0	0	0	0	0	0	0	0	0	0	0
Eif4g1	0	52878.9	0	0	48154.1	0	142918	0	0	0	0	0	0	0	0	39111.6	0	683918	1.11302e+06	898592	839000	582262	421669	0	128878	0	0	0
Dock4	0	0	0	0	0	0	0	0	0	0	0	0	0	0	0	0	0	0	0	0	0	0	0	0	0	0	0	0
Ppp2r5d	17620.8	0	0	14610.4	0	0	0	0	0	0	0	0	0	0	0	0	0	90255.3	0	0	0	27674.8	31131.9	417366	420091	138870	220632	448965
Ubqln1	0	0	0	0	0	0	0	0	0	0	0	0	0	0	0	0	0	0	0	0	0	0	0	0	0	0	0	0
Kiaa1549	0	0	0	0	0	0	0	0	0	0	0	0	0	0	0	0	0	0	0	0	0	0	0	0	0	0	0	0
Epn2	0	0	0	0	0	0	0	0	0	0	0	0	0	0	0	0	0	0	0	0	0	0	0	0	0	0	0	0
Krt10	0	0	0	9713.96	0	0	0	0	0	0	23515.5	0	0	0	0	0	0	122458	1.61475e+06	0	134492	0	445638	0	0	0	0	0
Lamtor5	0	0	0	0	0	0	0	0	0	0	0	0	0	0	0	0	0	0	0	0	0	0	0	0	0	0	0	0
Pin4	0	0	0	0	0	0	0	0	0	0	0	0	0	0	0	0	0	0	0	0	0	0	0	0	0	0	0	0
Ntrk2	66036.6	0	49366.6	0	0	0	0	0	324112	0	355264	0	838707	0	1.08685e+06	858920	867649	734859	1.50385e+06	881925	552496	906247	633309	45884.4	0	0	606009	717370
Lancl1	21483.3	0	0	0	0	0	92264.3	11775.3	0	0	7341.99	0	23256.5	0	20351.7	134565	0	68368.4	187701	121015	28683.1	101613	26889	0	626640	535181	460441	619167
Copb2	0	0	0	0	0	0	0	0	0	0	0	0	0	0	84790.4	0	0	210474	113783	315447	127513	157937	180501	0	0	0	0	0
Zfp428	0	0	0	0	0	0	54713.5	55938.9	39147.3	0	17564.3	0	0	0	0	0	0	990311	466155	534681	499418	479366	264835	0	0	0	0	0
Ralgapb	0	0	0	0	0	0	0	0	0	0	0	0	0	0	0	0	0	84132.4	52303.3	41060	0	0	29498.9	0	0	115154	155430	0
Capn1	0	0	0	0	0	0	0	0	0	0	0	0	0	0	0	0	0	0	0	0	0	0	0	0	0	0	0	0
Sms	0	0	0	71822.8	0	0	0	0	0	0	0	0	0	0	0	0	0	0	0	0	0	0	0	427808	0	0	0	0
Mpst	0	0	0	0	0	0	0	0	0	0	0	0	0	0	0	0	113106	0	0	0	0	0	0	0	0	0	0	0
Prnp	16078.7	11614.6	28968.2	21225.5	25781.6	0	39108.7	17197.9	118591	100871	13939.5	0	0	0	0	0	0	549093	154279	104086	69873.1	190219	65906	144614	0	274152	267987	0
Dcakd	6553.79	6717.71	7581.11	6527.65	0	0	7538.69	0	0	0	7692.27	0	0	8676.07	0	0	0	0	0	0	0	0	7198.56	0	23484.3	51908.9	0	0
Ddt	2665.96	4269.47	3062.4	7507.24	0	9201	21250.6	0	101248	126713	0	0	0	0	0	0	0	90168.3	157748	110760	127694	55908.7	136558	0	160384	88604.3	212569	90836.5
Napb	110760	354490	293862	296848	58964.5	1.68023e+06	927677	405781	1.16668e+06	3.09613e+06	1.42451e+06	204338	587249	237477	66561.2	2.34273e+06	1.62833e+06	1.15328e+07	6.51142e+06	6.71217e+06	9.17952e+06	3.15266e+06	3.98728e+06	9.21237e+06	2.00001e+07	1.52787e+07	1.72004e+07	1.89852e+07
Lrpap1	0	0	0	0	0	0	0	0	0	0	0	0	0	0	0	0	0	0	0	0	0	0	0	0	0	0	0	0
Sept_11	380883	350607	874660	445644	523432	1.69347e+06	893284	1.17754e+06	1.39921e+06	3.74246e+06	830557	1.0418e+06	1.01546e+06	612996	2.09169e+06	1.90848e+06	2.59382e+06	6.37477e+06	3.98791e+06	3.3397e+06	5.9253e+06	3.11084e+06	4.27708e+06	1.30509e+07	2.66767e+07	1.91297e+07	1.04663e+07	1.26603e+07
Copa	0	0	45226.6	39298.4	0	0	0	0	0	0	0	0	9182.97	0	0	0	0	906577	547794	757563	1.17904e+06	324559	424645	68435	214852	147022	229809	102745
Btbd17	0	0	0	0	0	22217.7	0	0	0	0	0	0	0	0	0	0	0	0	0	0	43329.4	0	0	4742879	3.02253e+06	2.86315e+06	2.81431e+06	588148
Opcml	531245	602111	1.05709e+06	534506	522537	513915	1.52759e+06	366207	369053	2.38433e+06	326898	824011	801893	207320	2.42319e+06	3.3285e+06	2.87144e+06	9.49565e+06	7.70911e+06	1.01264e+07	1.07324e+07	6.16674e+06	7.12565e+06	1.04163e+07	1.68713e+07	1.40103e+07	9.48604e+06	1.32559e+07
Map2	2.26088e+06	1.87994e+06	2.86782e+06	1.62287e+06	1.65157e+06	4.45419e+06	6.694e+06	4.73433e+06	3.88261e+06	8.7619e+06	2.60129e+06	2.77973e+06	3.41038e+06	1.26539e+06	3.48151e+06	7.2101e+06	5.64541e+06	5.22833e+07	4.28134e+07	3.70277e+07	4.36872e+07	3.112e+07	2.76072e+07	1.25822e+07	2.74524e+07	1.95021e+07	1.92302e+07	2.45701e+07
Nt5c	0	0	0	0	0	0	0	0	93578	0	0	48923.8	0	0	0	0	0	184673	78117.5	0	179448	279150	0	0	256715	563463	529334	192183
Spock2	0	0	0	0	0	0	0	0	0	0	0	0	0	0	0	0	0	0	0	0	0	0	0	0	0	0	0	0
Cfl1	1.40156e+07	9.54838e+06	1.3793e+07	8.72353e+06	1.05873e+07	1.66462e+07	2.43032e+07	2.24417e+07	1.78823e+07	3.40351e+07	1.6752e+07	1.67555e+07	1.02594e+07	3.57972e+06	2.05944e+07	2.99483e+07	2.3605e+07	4.28765e+07	3.83436e+07	3.11421e+07	3.97886e+07	2.55507e+07	3.02617e+07	7.27875e+07	83283655	9.19016e+07	7.12751e+07	8.08774e+07
Jpt1	55976.5	0	27667.6	43301.2	0	17569.4	0	0	29237.9	0	7967.08	0	0	0	161729	106533	86497.2	1.05792e+06	723101	906441	584649	209779	978052	0	0	0	0	0
[truncated: 1,586 more rows]

## Sheet: Data 4E_Por-cyp51-cyb
Data S4E, related to Figure 4E_cyb51-cyb
	Combined Score	-log10(p)
Endoplasmic_reticulum_membrane	42.7767	3.93869
Endoplasmic_reticulum_part	44.2101	3.7232
Cytoplasm	40.9853	1.72529
Cytoplasmic_part	40.5836	1.72529
Intracellular_membrane-bounded_organelle	35.4517	1.53809
Membrane_part	25.3457	1.48795
Intracellular_organelle	30.6221	1.43632
membrane-bounded_organelle	29.8774	1.43045
Organelle	29.0739	1.34559
Intracellular	22.7903	1.20258
Intracellular_part	22.6146	1.20258

## Sheet: Data 4E_NCAM
Data S4E, related to Figure 4E_NCAM
	Combined Score	-log10(p)
Tubulin_complex	54.8772	4.52126
Type_III_intermediate_filament	63.4226	4.16043
BCL-2_complex	73.1203	3.93638
Bcl-2_family_protein_complex	70.8628	3.70991
Plasma_membrane_part	32.0617	2.51721
Membrane_part	14.5988	1.83622

## Sheet: Data 4E_Sncb
Data S4E, related to Figure 4E_Sncb
	Combined Score	-log10(p)
S1pr2 KO mouse GSE7191 sample 2555	15.323	3.6793
S1pr3 KO mouse GSE7191 sample 2557	14.6648	3.41805
Nascent_polypeptide-associated_complex	24.7253	3.22391
Mitochondrial_permeability_transition_pore_complex	24.284	2.40135
Synapse	22.5944	3.40291
Glutamate_dehydrogenase_complex	22.4099	3.36616
Glutamatergic_synapse	22.0849	3.77779
Climbing_fiber	22.0361	3.66902
Parallel_fiber	21.6421	3.49388
Axon_part	21.4509	3.76057
GABA-ergic_synapse	21.3942	2.19657
Neuron_projection	21.0998	1.92511
Neuron_part	20.1443	2.92123
Axon	19.9171	2.21785
Cell_projection_part	19.7119	1.6537
Cell_projection	16.3338	0.759676

## Sheet: Data 4E_Hmgcs1
Data S4E, related to Figure 4E_Hmgcs1
	Combined Score	-log10(p)
Scd1 KO mouse GSE3889 sample 2654	30.6239	7.6227
Cytoplasm	58.5522	2.30051
Cytoplasmic_part	58.0033	2.30051
Intracellular_membrane-bounded_organelle	53.2865	2.05089
Intracellular_organelle	46.3563	1.91519
membrane-bounded_organelle	45.2914	1.90736
Organelle	42.8969	1.79419
Cell	36.6698	1.57617
Cell_part	36.3719	1.57617
Intracellular	34.35	1.6035
Intracellular_part	34.1138	1.6035
cellular_component	32.7059	1.50099

## Sheet: Data 4E_Als2
Data S4E, related to Figure 4E_ALs2
	Combined Score	-log10(p)
cellular_component	7.79803	0.750435
Cell	8.74036	0.788022
Cell_part	8.60692	0.788022
Intracellular	7.73634	0.801687
Intracellular_part	7.6226	0.801687
Organelle	10.0212	0.897017
Intracellular_organelle	10.9642	0.957506
Cytoplasm	14.9072	1.15013
Cytoplasmic_part	14.6814	1.15013
Macromolecular_complex	13.8188	1.29051
Cytosol	18.925	1.35544
Protein_complex	17.2702	1.44259
Cell_projection	29.0104	2.10438
Neuron_part	31.3038	2.38322

## Sheet: Data 4E_Cct
Data S4E, related to Figure 4E_Cct
	Combined Score	-log10(p)
Hsf1 KO mouse GSE41005 sample 2143	52.4018	12.8596
chaperonin-containing_T-complex	129.69	25.5012
Extracellular_vesicle	123.276	6.03032
Extracellular_exosome	123.245	6.04583
Extracellular_organelle	122.891	6.02922
Tubulin_complex	117.494	9.92909
Extracellular_region_part	112.858	5.07801
Cytosol	105.856	4.74546
membrane-bounded_vesicle	103.806	5.28701
Extracellular_region	103.793	4.58124
Protein_complex	101.278	5.05067
Cytoplasm	95.0315	4.02652
Cytoplasmic_part	94.0959	4.02652
Cell_body	89.2474	11.4675
Macromolecular_complex	88.8528	4.5181
