# Supplementary material for: Multi-Omic Analyses of Growth Cones at Different Developmental Stages Provides Insight into Pathways in Adult Neuroregeneration
Source: iScience. 2020 Jan 14;23(2):100836. doi: 10.1016/j.isci.2020.100836 (PMC6997871; doi:10.1016/j.isci.2020.100836)
Supplement: Data S5. Common Lipids in Growth Cone and Regenerating Neurons, Related to Figure 5 [file mmc7.xlsx]

## Sheet: Data 5D-E_7-Day Wnt3a
Data S5D-E_7-Day Wnt3a, related to Figure 5D_E
Control	Wnt3a	Control	Wnt3a	Control	Wnt3a	Control	Wnt3a	Control	Wnt3a	Control	Wnt3a	Control	Wnt3a	Control	Wnt3a	Control	Wnt3a
34.2651	34.8075	22.8085	22.3976	32.8345	32.8345	31.6518	30.9199	32.154	32.154	31.342	31.6518	34.8075	34.2651	25.768	25.768	29.3379	29.5042
34.2651	34.8075	21.4143	21.4143	32.154	33.7262	31.6518	32.154	32.8345	31.6518	31.342	31.342	34.8075	34.2651	26.223	25.768	29.3379	30.9199
33.7262	34.2651	19.5676	17.8608	32.154	32.8345	30.9199	31.6518	32.8345	32.154	31.6518	31.342	34.8075	34.8075	25.768	25.768	29.3379	28.5349
33.7262		17.8608		32.8345		31.342		32.154		31.6518		34.8075		25.768		28.5349
33.7262		21.4143		32.8345		31.6518		32.154		31.342		34.8075		25.768		29.5042
34.2651		19.5676		32.8345		31.6518		31.342		32.154		34.8075		25.768		28.5349

## Sheet: Data 5D-E_15-day Wnt3a
Data S5D-E_15-Day Wnt3a, related to Figure 5D_E
Control	Wnt3a	Control	Wnt3a	Control	Wnt3a	Control	Wnt3a	Control	Wnt3a	Control	Wnt3a	Control	Wnt3a	Control	Wnt3a	Control	Wnt3a
34.2106	35.4583	22.6053	22.6053	33.169	34.2106	31.6763	34.9646	32.4895	31.6763	31.2579	31.2579	34.9646	33.8485	26.0429	28.3291	29.1394	29.5411
34.2106	35.4583	21.207	24.0093	32.4895	33.169	31.6763	34.9646	33.169	31.6763	31.2579	31.2579	34.9646	33.8485	26.3086	29.1394	29.1394	29.5411
33.8485	35.4583	18.6449	21.207	32.4895	33.169	30.8707	34.9646	33.169	31.6763	31.6763	31.2579	34.9646	34.2106	26.0429	28.3291	29.1394	29.5411
33.8485		19.6879		33.169		31.2579		32.4895		31.6763		34.9646		26.0429		28.3291
33.8485		21.207		33.169		31.6763		32.4895		31.2579		34.9646		26.0429		29.5411
34.2106		18.6449		33.169		31.6763		31.2579		32.4895		34.9646		26.0429		28.3291

## Sheet: Data 5F
Data S5F, related to Figure 5F
NAME	CLASS	Dataset	AcCa(12:0)	AcCa(14:0)	AcCa(16:0)	AcCa(18:0)	AcCa(18:1)	Cer(d18:0/22:0+O)	Cer(d18:0+pO/16:0)	Cer(d18:0+pO/18:0)	Cer(d18:0+pO/23:1)	Cer(d18:0+pO/24:2)	Cer(d18:1/16:0)	Cer(d18:1/18:0)	Cer(d18:1/20:0)	Cer(d18:1/22:1)	Cer(d18:1/23:1)	Cer(d18:1/24:0)	Cer(d18:1/24:0+O)	Cer(d18:1/24:1)	Cer(d18:1/24:2)	CerG1(d18:0/22:0+O)	CerG1(d18:0/24:0)	CerG1(d18:0/24:0+O)	CerG1(d18:0/24:1)	CerG1(d18:0+pO/18:0)	CerG1(d18:0+pO/22:1)	CerG1(d18:0+pO/23:0)	CerG1(d18:0+pO/24:1)	CerG1(d18:0+pO/24:2)	CerG1(d18:1/18:0)	CerG1(d18:1/20:0)	CerG1(d18:1/20:1)	CerG1(d18:1/22:0)	CerG1(d18:1/22:1)	CerG1(d18:1/23:0)	CerG1(d18:1/24:0)	CerG1(d18:1/24:0+O)	CerG1(d18:1/24:1)	CerG1(d18:1/24:2)	CerG1(d18:1/25:1)	CerG1(d22:1+hO/18:1)	ChE(18:1)	ChE(20:4)	ChE(22:6)	DG(16:0/14:0)	DG(16:0/16:0)	DG(16:0/18:1)	DG(16:0/18:3)
1	Control	ZYMOSN_3DAY	535670	7.23425e+06	3.20221e+07	4.9228e+06	1.95815e+07	1.08485e+08	9.88499e+06	4.13443e+07	3.83436e+07	-5.99576e+07	1.17444e+06	4.31662e+07	2.0706e+07	5.84603e+08	1.19501e+08	2.84031e+07	-4.06048e+07	5.33771e+08	-9.27656e+07	5.41306e+08	1.01755e+08	5.70941e+08	2.57923e+08	2.67592e+08	1.38277e+09	2.2308e+08	9.71731e+08	1.50552e+09	3.1119e+08	2.56039e+08	2.23434e+08	7.67142e+08	1.41019e+09	2.7966e+08	1.52484e+09	4.13708e+09	5.54633e+09	2.14666e+09	2.34976e+08	1.34443e+07	2.36117e+07	4.78846e+07	3.09454e+07	1.32968e+08	1.53977e+09	1.00739e+08	-1.35317e+07
2	Control	ZYMOSN_3DAY	611474	6.60068e+06	3.25091e+07	6.81565e+06	2.0248e+07	1.07525e+08	1.17051e+08	7.79781e+07	4.09536e+07	-5.11376e+07	1.11939e+08	7.97787e+07	3.57249e+07	5.81136e+08	1.20463e+08	6.87113e+07	-3.92794e+07	5.89273e+08	-9.20498e+07	6.90819e+08	1.51039e+08	9.50012e+08	4.03718e+08	2.68013e+08	1.38302e+09	2.31587e+08	9.75597e+08	2.26369e+09	3.11609e+08	3.96777e+08	3.54911e+08	7.71135e+08	1.41198e+09	2.80053e+08	1.72147e+09	4.25322e+09	6.28075e+09	2.81355e+09	2.61567e+08	5.30221e+07	2.47022e+07	5.00971e+07	3.05618e+07	1.39229e+08	1.58747e+09	1.62305e+08	3.75519e+07
3	Control	ZYMOSN_3DAY	1.00084e+06	7.09717e+06	3.11444e+07	6.31964e+06	1.93194e+07	1.02283e+08	4.25163e+07	5.8783e+07	3.91639e+07	-5.50204e+07	2.62285e+07	6.05885e+07	3.78593e+07	5.75282e+08	1.20736e+08	2.06561e+07	-3.8424e+07	4.79486e+08	-9.14236e+07	7.08795e+08	1.73029e+08	1.0079e+09	1.08458e+09	2.68162e+08	1.38262e+09	2.7345e+08	9.73485e+08	1.49827e+09	3.11755e+08	5.52004e+08	4.71281e+08	7.44374e+08	1.41001e+09	3.2569e+08	1.78755e+09	4.28698e+09	8.22854e+09	2.72382e+09	3.76567e+08	1.97507e+07	2.47903e+07	4.93025e+07	3.12587e+07	1.3112e+08	1.54434e+09	1.36553e+08	-7.55691e+07
4	Regeneration	ZYMOSN_3DAY	544320	9.12397e+06	5.36242e+07	4.51131e+07	5.60188e+07	2.08005e+08	7.80417e+08	3.0443e+08	2.83907e+08	1.43919e+09	1.78475e+09	3.06298e+08	2.38482e+08	7.26045e+08	2.58672e+08	3.70485e+08	4.0085e+08	1.91675e+09	2.27938e+09	1.07948e+09	2.77564e+08	3.24533e+09	1.25287e+09	2.67935e+08	1.3832e+09	2.43825e+08	9.9759e+08	9.73407e+09	3.11534e+08	3.81169e+08	5.25595e+08	7.6055e+08	1.41638e+09	4.22237e+08	5.40444e+09	1.3839e+10	8.68704e+09	3.2155e+09	9.47407e+07	5.45379e+07	2.90042e+07	6.11286e+07	3.0425e+07	2.19804e+08	2.72043e+09	6.14503e+08	1.806e+09
5	Regeneration	ZYMOSN_3DAY	527902	1.6515e+07	4.9865e+07	2.50251e+07	5.03784e+07	1.52334e+08	2.02088e+08	1.55762e+08	3.28797e+08	1.31655e+09	3.90274e+08	1.57566e+08	1.19425e+08	7.04619e+08	2.05984e+08	1.23016e+08	3.34968e+08	1.21457e+09	1.60652e+09	1.09795e+09	1.63942e+08	2.09376e+09	1.45146e+09	2.67932e+08	1.3834e+09	1.77845e+08	9.8826e+08	8.89734e+09	3.11553e+08	3.4127e+08	2.77186e+08	7.5714e+08	1.50909e+09	3.36881e+08	4.80642e+09	1.15748e+10	6.06628e+09	2.15515e+09	9.46387e+07	4.99163e+07	2.20355e+07	6.23907e+07	3.07882e+07	2.11429e+08	2.60862e+09	2.46809e+08	1.52874e+09
6	Regeneration	ZYMOSN_3DAY	545540	1.73541e+07	4.75569e+07	2.24978e+07	4.8512e+07	1.25626e+08	2.60784e+08	1.33693e+08	2.73694e+08	1.35683e+09	5.32369e+08	1.35553e+08	8.58468e+07	7.06073e+08	1.89532e+08	1.47794e+08	2.24103e+08	1.17203e+09	1.3021e+09	6.3447e+08	1.38762e+08	1.33735e+09	1.0388e+09	2.68362e+08	1.38372e+09	1.70405e+08	1.02267e+09	6.51475e+09	3.11959e+08	2.29937e+08	1.59318e+08	7.66932e+08	1.41105e+09	2.87235e+08	4.03536e+09	8.75323e+09	4.61753e+09	1.64467e+09	9.451e+07	3.24787e+07	2.2095e+07	5.91732e+07	3.12299e+07	2.82001e+08	3.15851e+09	2.64413e+08	2.19301e+09
7	Control	ZYMOSN_7DAY	-128341	-692644	-1.14297e+07	-2.69659e+06	7.79912e+06	9.29413e+07	1.57303e+07	2.39739e+07	6.31177e+07	3.06126e+08	-2.06758e+07	2.57716e+07	1.02832e+07	4.23342e+08	8.64755e+07	1.87333e+07	-5.0859e+07	8.66802e+08	2.18796e+08	5.1512e+08	8.55905e+07	8.43071e+08	4.44877e+08	1.89607e+08	1.72637e+09	1.46784e+08	1.99297e+09	2.94917e+09	2.28852e+08	2.26038e+08	2.21588e+08	5.28268e+08	1.79532e+09	2.22439e+08	2.38429e+09	5.68732e+09	6.33028e+09	1.50389e+09	1.8812e+08	1.49479e+07	2.16242e+07	-8.36756e+07	-6.32579e+07	1.75723e+08	2.17571e+09	1.32835e+08	7.55067e+08
8	Control	ZYMOSN_7DAY	-156562	-4.59339e+06	-1.32065e+07	-2.33535e+06	1.27857e+07	9.41335e+07	-8.61881e+07	-7.82562e+06	6.36019e+07	3.23106e+08	-2.3593e+08	-5.96575e+06	-1.39641e+07	6.59362e+08	1.21193e+08	1.48947e+07	-4.76895e+07	1.64351e+08	4.91987e+08	7.05178e+08	1.12967e+08	1.07685e+09	6.58247e+08	2.85815e+08	3.99599e+08	1.66328e+08	6.91897e+08	4.54356e+09	3.29576e+08	3.04662e+08	2.25619e+08	6.27984e+08	7.25775e+08	2.78728e+08	2.76056e+09	4.90524e+09	7.43564e+09	2.6964e+09	1.68234e+08	2.28895e+07	2.16242e+07	-7.95887e+07	-6.33446e+07	8.73805e+07	1.54102e+09	3.45732e+08	7.03633e+08
9	Control	ZYMOSN_7DAY	-280734	3.69355e+06	-8.5214e+06	-1.03812e+06	1.44537e+07	9.53694e+07	9.2905e+07	9.33723e+07	7.1902e+07	5.63174e+08	1.54914e+08	9.53194e+07	4.2697e+07	4.42192e+08	9.95641e+07	4.78946e+07	-4.2385e+07	1.52101e+09	7.79688e+08	1.02962e+09	2.3085e+08	1.54626e+09	9.99199e+08	5.14496e+08	4.80142e+08	3.76942e+08	2.9305e+08	8.07773e+09	5.68989e+08	5.46845e+08	2.23083e+08	1.4585e+09	9.91715e+08	4.58458e+08	6.57832e+09	1.19567e+10	1.17439e+10	3.14636e+09	4.14742e+08	2.26218e+07	2.16242e+07	-7.41458e+07	-6.30312e+07	3.64284e+08	3.85604e+09	5.1687e+08	7.23883e+08
10	Regeneration	ZYMOSN_7DAY	1.21262e+06	1.83287e+07	1.00531e+08	3.46874e+07	6.8729e+07	1.72361e+08	4.64153e+08	2.78826e+08	2.74867e+08	7.98577e+08	9.33317e+08	2.80127e+08	1.9029e+08	9.08931e+08	3.12448e+08	2.12612e+08	2.11841e+08	1.20513e+09	9.7591e+08	1.16381e+09	3.67734e+08	1.14871e+09	3.70411e+08	3.00776e+08	2.28046e+09	2.48745e+08	1.09432e+09	6.21244e+09	3.45239e+08	3.3465e+08	4.73497e+08	9.90055e+08	2.30459e+09	3.51311e+08	2.56814e+09	9.5638e+09	7.21175e+09	2.75817e+09	2.0066e+08	7.1046e+07	2.60458e+07	2.18205e+08	8.37346e+07	1.76115e+08	1.96186e+09	3.19539e+08	7.20103e+08
11	Regeneration	ZYMOSN_7DAY	2.45858e+06	2.79068e+07	1.07443e+08	3.78712e+07	6.72816e+07	1.60612e+08	4.53483e+08	1.96981e+08	2.20459e+08	5.64392e+08	9.84295e+08	1.99086e+08	1.29396e+08	8.19833e+08	2.29734e+08	2.18595e+08	2.65914e+08	9.51303e+08	7.34629e+08	6.30859e+08	1.32027e+08	1.02084e+09	1.0308e+09	2.92751e+08	2.22285e+09	2.52455e+08	1.65118e+09	2.3332e+09	3.36837e+08	2.83081e+08	4.28428e+08	8.80494e+08	1.94258e+09	4.06304e+08	3.2564e+09	5.50574e+09	4.14386e+09	1.47536e+09	1.40825e+08	2.87379e+07	2.98725e+07	2.36474e+08	1.87323e+08	1.94098e+08	2.45957e+09	6.54404e+07	7.62087e+08
12	Regeneration	ZYMOSN_7DAY	1.9967e+06	3.33755e+07	1.15533e+08	4.81128e+07	6.94526e+07	2.09122e+08	3.75204e+08	1.99979e+08	2.49802e+08	7.13275e+08	7.87344e+08	2.02351e+08	1.38286e+08	9.09385e+08	1.98715e+08	1.57364e+08	3.31874e+08	1.57886e+09	8.0475e+08	7.84211e+08	1.26367e+08	1.08076e+09	5.19149e+08	3.0147e+08	1.91894e+09	3.99335e+08	8.0976e+08	2.6469e+09	3.45965e+08	3.58546e+08	2.18381e+08	9.33498e+08	2.01358e+09	4.86293e+08	2.33084e+09	6.46347e+09	4.2139e+09	2.07326e+09	1.68503e+08	4.82806e+07	3.04539e+07	2.11095e+08	1.64335e+08	2.01544e+08	2.60949e+09	4.57281e+07	7.24018e+08
13	Control	ZYMOS_14DAY	393032	7.10632e+06	-4.61278e+06	6.22816e+06	2.35259e+07	3.54798e+07	1.60095e+08	3.12571e+07	1.41812e+07	3.1755e+08	6.05266e+08	3.29685e+07	9.30386e+06	3.66836e+08	7.47167e+07	1.01153e+07	-6.00293e+07	1.23198e+09	1.97878e+08	9.48078e+08	7.90451e+07	4.00251e+08	1.30987e+08	2.48377e+08	1.07292e+09	3.10966e+08	3.13187e+08	5.39875e+09	2.72426e+08	2.31601e+08	1.52343e+08	9.71561e+08	1.47745e+09	2.53715e+08	3.3874e+09	8.3704e+09	5.05575e+09	2.07579e+09	2.06903e+08	9.68734e+06	-2.15628e+06	7.83417e+07	3.09763e+07	1.25942e+08	2.49043e+09	3.3539e+08	7.51099e+07
14	Control	ZYMOS_14DAY	515652	5.0184e+06	-7.38307e+06	4.68829e+06	1.08582e+07	3.48943e+07	9.52801e+07	1.20855e+07	1.41373e+07	2.50411e+08	4.37796e+08	1.38911e+07	880458	3.05632e+08	6.82537e+07	-2.26209e+06	-5.99679e+07	5.63569e+08	1.2605e+08	7.55773e+08	8.76312e+07	3.57918e+08	1.33392e+08	2.77774e+08	9.72626e+08	2.92102e+08	2.93987e+08	4.55586e+09	3.07833e+08	2.22921e+08	1.08609e+08	8.80377e+08	1.00461e+09	2.27826e+08	3.24234e+09	8.1001e+09	4.4682e+09	2.05335e+09	1.75096e+08	1.63686e+07	-2.15628e+06	7.22165e+07	3.09763e+07	1.548e+08	2.89857e+09	2.52259e+08	1.00863e+08
15	Control	ZYMOS_14DAY	548845	1.25095e+07	-108348	4.68829e+06	3.68397e+07	3.57998e+07	1.11438e+08	4.67573e+07	1.39073e+07	5.66079e+08	4.79054e+08	4.84568e+07	1.93862e+07	4.02457e+08	1.16921e+08	-1.12674e+06	-5.8401e+07	1.91766e+09	4.36323e+08	1.29748e+09	3.39741e+08	1.64499e+09	3.95849e+08	1.05385e+08	2.93518e+09	3.99472e+08	2.71697e+08	8.32965e+09	1.15332e+08	2.4905e+08	2.14171e+08	1.52792e+09	1.52342e+09	3.6605e+08	5.54865e+09	1.31363e+10	8.06787e+09	3.73475e+09	3.4526e+08	2.14091e+07	-2.15628e+06	7.13639e+07	3.09763e+07	1.59483e+08	3.26259e+09	3.94962e+08	1.09262e+08
16	Regeneration	ZYMOS_14DAY	844478	9.00477e+06	6.5146e+07	1.3303e+07	3.08799e+07	1.95336e+08	6.79554e+08	2.48867e+08	2.88019e+08	5.84685e+08	7.47399e+08	2.52146e+08	1.43995e+08	8.04668e+08	2.59307e+08	2.27215e+08	2.3689e+08	7.16311e+08	9.13964e+08	5.09695e+08	1.3561e+08	8.79024e+08	8.48044e+08	3.46787e+08	1.16806e+09	1.28406e+08	1.98257e+09	2.55009e+09	3.85426e+08	5.22517e+08	5.19331e+08	5.2694e+08	1.3914e+09	2.66615e+08	1.74836e+09	4.21347e+09	5.39472e+09	1.72565e+09	8.83354e+07	5.99308e+07	1.15581e+08	4.94075e+07	4.39347e+07	2.14052e+08	1.05821e+09	1.43738e+08	7.6791e+08
17	Regeneration	ZYMOS_14DAY	1.1753e+06	1.11252e+07	1.07736e+08	1.78817e+07	6.42921e+07	2.57106e+08	1.97763e+08	2.17453e+08	3.56963e+08	8.40315e+08	2.64822e+08	2.19857e+08	1.83824e+08	1.19283e+09	3.17792e+08	2.21439e+08	3.34742e+08	9.34177e+08	1.38021e+09	8.73962e+08	2.25087e+08	1.73352e+09	1.23446e+09	4.9876e+08	2.32725e+09	1.33183e+08	2.45863e+09	3.93229e+09	5.56292e+08	4.88799e+08	4.70732e+08	8.19218e+08	2.60649e+09	4.64111e+08	2.80389e+09	6.72665e+09	9.05461e+09	2.33297e+09	2.40829e+08	8.13857e+07	7.17771e+07	5.9504e+07	3.5735e+07	2.14374e+08	2.4579e+09	1.88389e+08	1.89969e+09
18	Regeneration	ZYMOS_14DAY	632715	2.16776e+07	1.11336e+08	5.28794e+07	5.74821e+07	2.15734e+08	1.6439e+08	1.77636e+08	3.38269e+08	7.18598e+08	2.34627e+08	1.78564e+08	1.2698e+08	9.10513e+08	2.94084e+08	2.0303e+08	2.79698e+08	8.56972e+08	9.76823e+08	5.51886e+08	1.53945e+08	1.42198e+09	9.48759e+08	4.20372e+08	1.32262e+09	1.31452e+08	2.15491e+09	2.80492e+09	4.68159e+08	3.56003e+08	3.45561e+08	6.08012e+08	1.57737e+09	4.07028e+08	2.25695e+09	4.82366e+09	6.59587e+09	1.72193e+09	1.65378e+08	5.60996e+07	1.48048e+08	5.42583e+07	4.30728e+07	2.78668e+08	1.69142e+09	2.55492e+08	1.26445e+09
19	Regeneration	ZYMOS_14DAY	735082	2.0857e+07	1.09918e+08	4.27142e+07	6.06193e+07	2.21611e+08	1.41219e+08	1.86944e+08	3.28608e+08	7.34998e+08	2.23226e+08	1.87954e+08	1.39612e+08	9.95368e+08	2.79048e+08	2.25046e+08	2.86595e+08	9.30981e+08	1.01933e+09	6.45627e+08	1.92163e+08	1.65133e+09	1.069e+09	4.6479e+08	1.64375e+09	1.33237e+08	2.2774e+09	3.49278e+09	5.17972e+08	4.16969e+08	3.80318e+08	7.169e+08	1.91034e+09	4.48798e+08	2.59978e+09	5.67747e+09	7.81579e+09	2.0417e+09	2.13971e+08	6.65936e+07	1.05435e+08	5.50077e+07	4.74701e+07	1.81328e+08	1.94395e+09	9.78156e+07	1.36073e+09
HA2_23	Control	ON_15Y_REAL	706130	1.10252e+07	3.78789e+07	1.23592e+07	1.32987e+07	9.23332e+07	2.13046e+08	1.29425e+08	2.7852e+06	4.71653e+08	4.19783e+08	9.94945e+07	8.05729e+07	2.31122e+08	6.20836e+07	1.09876e+08	1.12785e+08	7.3935e+08	4.23626e+08	5.74325e+08	1.01484e+08	7.97702e+08	3.77696e+08	1.4855e+08	9.73107e+08	1.77884e+08	1.00272e+09	3.08294e+09	2.18061e+08	2.57131e+08	9.62494e+07	5.22932e+08	1.17161e+09	2.36688e+08	2.24412e+09	3.85394e+09	5.03822e+09	1.45903e+09	2.11008e+08	4.12977e+07	3.05781e+07	1.27005e+08	3.03092e+07	2.78906e+07	8.7803e+08	-3.72254e+07	8.91473e+08
HA2_14	Control	ON_15Y_REAL	651073	1.23776e+07	4.74536e+07	1.87658e+07	5.37668e+07	2.82301e+08	2.12939e+08	1.26239e+08	2.57853e+08	8.33555e+08	4.25016e+08	1.35735e+08	8.05729e+07	1.09889e+09	3.02038e+08	1.11196e+08	1.18536e+08	1.38085e+09	1.08918e+09	1.11802e+09	2.15431e+08	1.50868e+09	4.87269e+08	4.72202e+08	2.8699e+09	3.37073e+08	1.95074e+09	6.43484e+09	5.5626e+08	3.60411e+08	5.06897e+08	1.23059e+09	2.49124e+09	4.3858e+08	4.17173e+09	9.82628e+09	9.21854e+09	2.21956e+09	1.91134e+08	5.27e+07	2.79483e+07	5.71702e+07	7.29139e+07	3.05872e+08	2.60248e+09	4.0977e+08	4.58233e+08
HA2_15	Control	ON_15Y_REAL	1.29506e+06	1.21529e+07	4.8877e+07	1.14598e+07	4.2595e+07	2.98858e+08	2.12939e+08	1.26589e+08	2.9768e+08	9.34032e+08	4.23014e+08	1.3638e+08	8.05729e+07	1.1717e+09	3.37021e+08	1.10532e+08	1.13292e+08	1.49957e+09	1.1836e+09	1.21115e+09	2.49676e+08	1.66246e+09	1.41321e+09	4.34691e+08	2.6392e+09	3.68008e+08	2.00367e+09	6.13798e+09	5.1309e+08	3.83431e+08	5.43455e+08	1.18903e+09	2.52811e+09	4.58229e+08	3.99638e+09	1.04661e+10	9.72869e+09	3.0738e+09	2.17739e+08	6.02135e+07	3.01498e+07	5.53008e+07	3.03559e+07	2.43886e+08	3.17188e+09	3.40121e+08	5.02789e+08
HA2_16	Control	ON_15Y_REAL	587626	1.20902e+07	4.50432e+07	1.88116e+07	3.74777e+07	1.54112e+08	2.1309e+08	1.16605e+08	2.39751e+08	6.98351e+08	4.24954e+08	1.3974e+08	8.10577e+07	9.45011e+08	2.34863e+08	1.11773e+08	1.14045e+08	9.27196e+08	8.51859e+08	5.27756e+08	1.47131e+08	1.10089e+09	4.41708e+08	2.78404e+08	1.50883e+09	1.56075e+08	1.22264e+09	5.47539e+09	3.22448e+08	3.51188e+08	3.99886e+08	8.36482e+08	1.50277e+09	3.28557e+08	2.72056e+09	7.62025e+09	6.54379e+09	2.76321e+09	1.66067e+08	4.99874e+07	2.89925e+07	5.53112e+07	3.03092e+07	1.76574e+08	1.97373e+09	3.83129e+08	4.49177e+08
HA2_17	Control	ON_15Y_REAL	587626	1.0044e+07	3.85749e+07	1.65181e+07	3.38684e+07	9.86847e+07	2.13204e+08	1.15165e+08	1.42712e+08	4.56182e+08	4.21303e+08	1.02495e+08	8.07495e+07	6.33724e+08	1.57893e+08	1.11415e+08	1.13906e+08	8.23448e+08	5.59932e+08	6.5585e+08	1.26682e+08	1.02199e+09	3.84122e+08	2.20902e+08	8.61016e+08	1.65903e+08	7.12902e+08	3.85212e+09	2.50405e+08	2.89756e+08	2.23239e+08	6.64419e+08	1.03513e+09	2.71606e+08	2.57499e+09	7.01618e+09	5.40829e+09	2.15457e+09	1.77125e+08	2.04614e+07	2.79463e+07	5.53147e+07	3.05015e+07	1.28159e+08	1.63583e+09	1.44106e+08	4.07157e+08
HA2_18	Control	ON_15Y_REAL	587626	1.08931e+07	3.72498e+07	1.56007e+07	2.47364e+07	1.33907e+08	2.13203e+08	1.19608e+08	1.47393e+08	5.00182e+08	4.22008e+08	1.00424e+08	8.05729e+07	7.10605e+08	1.65501e+08	1.10754e+08	1.13407e+08	8.49174e+08	5.89267e+08	7.93074e+08	1.62821e+08	1.24193e+09	4.01966e+08	2.66522e+08	1.0647e+09	1.78796e+08	9.42146e+08	3.97513e+09	3.05764e+08	3.28834e+08	3.09576e+08	8.5628e+08	1.35608e+09	3.08586e+08	3.23536e+09	7.39765e+09	6.29621e+09	2.13385e+09	1.72045e+08	1.86371e+07	2.7559e+07	5.5272e+07	3.03208e+07	2.18756e+08	2.83332e+09	2.97971e+08	9.13569e+08
HA2_11	Regeneration	ON_15Y_REAL	587626	1.05561e+07	4.31991e+07	1.98475e+07	2.75512e+07	3.56182e+07	2.12939e+08	1.1684e+08	8.19211e+07	3.07931e+08	4.28323e+08	1.27415e+08	8.05805e+07	4.19003e+08	9.43711e+07	1.11715e+08	1.27187e+08	6.38535e+08	3.65599e+08	4.64648e+08	8.72935e+07	7.80227e+08	7.44969e+08	2.06876e+08	1.30906e+09	1.58158e+08	3.11823e+08	2.74816e+09	2.42982e+08	2.98211e+08	1.89449e+08	5.68861e+08	1.33851e+09	2.24273e+08	2.26389e+09	4.84653e+09	3.5915e+09	1.48044e+09	1.83507e+08	1.16756e+07	2.74275e+07	5.52718e+07	3.38044e+07	2.01509e+08	1.86601e+09	2.15445e+08	1.60291e+09
HA2_12	Regeneration	ON_15Y_REAL	759470	1.04429e+07	4.03129e+07	1.83606e+07	3.16957e+07	1.47072e+07	2.13036e+08	1.16093e+08	5.63555e+07	2.9451e+08	4.26157e+08	1.11903e+08	8.05729e+07	2.11803e+08	5.82638e+07	1.10849e+08	1.2327e+08	6.52645e+08	3.4362e+08	4.9367e+08	8.36827e+07	7.72144e+08	7.32835e+08	1.76087e+08	3.68062e+08	1.56964e+08	2.25416e+08	2.19415e+09	1.95136e+08	2.4838e+08	1.12917e+08	4.31226e+08	6.63924e+08	2.26028e+08	1.91994e+09	4.4626e+09	3.44149e+09	1.42029e+09	1.86614e+08	6.10651e+06	2.8332e+07	5.74049e+07	5.19314e+07	2.34871e+08	2.46618e+09	1.26972e+08	6.14721e+08
HA2_13	Regeneration	ON_15Y_REAL	587626	1.41681e+07	6.95206e+07	3.35016e+07	7.19757e+07	2.68724e+08	2.13131e+08	1.26935e+08	2.8037e+08	5.46242e+08	4.38759e+08	1.59366e+08	8.05729e+07	1.20056e+09	2.46938e+08	1.14509e+08	1.39448e+08	1.27986e+09	8.93731e+08	1.10011e+09	3.42044e+08	1.4622e+09	1.14901e+09	4.50959e+08	2.39098e+09	3.2666e+08	1.62443e+09	5.64319e+09	5.32763e+08	3.80281e+08	4.91234e+08	1.14112e+09	2.14653e+09	4.28011e+08	4.61297e+09	8.60011e+09	8.55844e+09	2.86103e+09	2.30652e+08	6.82072e+07	3.0402e+07	5.53052e+07	3.03369e+07	3.15963e+08	2.74978e+09	2.46212e+08	1.34717e+09
HA_8	Control	ON7_N_WNT3A	682963	1.13685e+07	4.38624e+07	1.76185e+07	4.40603e+07	2.38197e+08	2.11327e+08	1.19426e+08	2.06611e+08	6.52427e+08	4.22264e+08	1.19906e+08	8.14404e+07	9.11183e+08	2.34388e+08	1.10311e+08	1.12164e+08	1.34486e+09	8.80023e+08	8.25421e+08	3.00535e+08	1.35514e+09	8.35532e+08	3.77128e+08	2.03888e+09	2.82051e+08	1.39213e+09	5.68182e+09	4.65423e+08	3.85088e+08	4.38816e+08	1.23121e+09	1.72443e+09	4.05194e+08	4.61241e+09	9.54816e+09	8.26022e+09	2.67733e+09	2.15947e+08	4.66248e+07	3.40157e+07	6.28183e+07	3.53687e+07	3.16235e+08	2.17771e+09	2.70553e+08	1.24088e+09
HA_16	Control	ON7_N_WNT3A	682521	1.27649e+07	4.61739e+07	1.81035e+07	3.42872e+07	3.18573e+08	2.10878e+08	1.18993e+08	4.06132e+08	7.9206e+08	4.20631e+08	1.18867e+08	7.94597e+07	1.47646e+09	3.56888e+08	1.10027e+08	1.11786e+08	1.14615e+09	1.25132e+09	1.41102e+09	2.20823e+08	1.5428e+09	6.77869e+08	4.37069e+08	3.92394e+09	1.61202e+08	2.91186e+09	6.47381e+09	5.30993e+08	4.20817e+08	6.7063e+08	1.26295e+09	3.2294e+09	3.34285e+08	4.06257e+09	8.84759e+09	8.50886e+09	2.88161e+09	2.09373e+08	5.56221e+07	2.7704e+07	6.27809e+07	5.00667e+07	7.32632e+07	3.79582e+09	2.91777e+08	-3.63123e+08
HA_12	Control	ON7_N_WNT3A	835590	1.2632e+07	5.15649e+07	2.25156e+07	4.98424e+07	3.5324e+08	2.10993e+08	1.20729e+08	4.25853e+08	8.9338e+08	4.20899e+08	1.21508e+08	7.97493e+07	1.35504e+09	3.87242e+08	1.10418e+08	1.14398e+08	1.528e+09	1.48697e+09	1.24902e+09	2.88587e+08	1.97723e+09	1.00163e+09	4.70578e+08	2.64003e+09	2.78175e+08	2.07775e+09	7.86099e+09	5.31459e+08	4.28934e+08	5.47415e+08	1.3133e+09	2.18872e+09	5.31335e+08	4.94441e+09	1.36546e+10	1.08333e+10	3.55965e+09	2.58679e+08	7.32123e+07	2.79853e+07	6.28942e+07	3.54205e+07	1.59298e+08	1.78077e+09	3.39796e+08	1.17404e+09
HA_4	Control	ON7_N_WNT3A	624207	1.16494e+07	4.22306e+07	1.6739e+07	3.83924e+07	1.04212e+08	2.10556e+08	1.23511e+08	9.89222e+07	4.82929e+08	4.19918e+08	1.22196e+08	7.76226e+07	5.63449e+08	1.57795e+08	1.10142e+08	1.12708e+08	7.01323e+08	4.45143e+08	5.49196e+08	1.61197e+08	8.78577e+08	6.62642e+08	2.86176e+08	1.06363e+09	2.28664e+08	1.96666e+08	3.30531e+09	3.12493e+08	2.71239e+08	2.87408e+08	6.47455e+08	1.50914e+09	3.27391e+08	2.33633e+09	5.32319e+09	6.0078e+09	1.63768e+09	1.62297e+08	3.29832e+07	2.76408e+07	6.26918e+07	3.53973e+07	2.51834e+08	2.35763e+09	2.06129e+08	1.02909e+09
HA_20	Control	ON7_N_WNT3A	715397	1.13089e+07	4.30625e+07	1.75915e+07	3.77077e+07	1.27347e+08	2.10556e+08	1.18069e+08	1.57119e+08	4.88422e+08	4.20046e+08	1.18668e+08	7.86834e+07	7.2272e+08	1.49998e+08	1.10585e+08	1.12239e+08	9.45037e+08	5.94228e+08	6.80271e+08	1.45692e+08	1.1721e+09	6.53271e+08	2.49575e+08	1.46233e+09	2.42822e+08	8.33094e+08	4.00561e+09	3.05949e+08	3.10708e+08	2.80028e+08	7.91253e+08	1.37986e+09	3.14674e+08	3.27895e+09	6.92279e+09	6.05952e+09	2.12551e+09	2.0254e+08	4.40356e+07	2.76558e+07	6.26879e+07	3.53735e+07	1.9206e+08	1.72813e+09	2.0178e+08	7.21922e+08
HA_24	Control	ON7_N_WNT3A	697683	1.09508e+07	4.6672e+07	1.79492e+07	2.45429e+07	9.6689e+07	2.10572e+08	1.18799e+08	-6.19564e+06	3.57354e+08	4.19771e+08	1.17391e+08	7.85224e+07	4.54787e+08	9.38136e+07	1.09049e+08	1.118e+08	7.64634e+08	3.80337e+08	6.61627e+08	1.04652e+08	9.37644e+08	4.84739e+08	1.48444e+08	1.61699e+09	1.56274e+08	1.79584e+09	2.7596e+09	1.50774e+08	2.45678e+08	1.9683e+08	5.85263e+08	1.34964e+09	2.21685e+08	1.75961e+09	4.66103e+09	3.74696e+09	1.62195e+09	1.46301e+08	194310	2.77888e+07	6.28722e+07	3.70216e+07	8.76195e+07	2.917e+09	2.08265e+08	1.44178e+09
HA_10	Regeneration	ON7_N_WNT3A	667580	1.06586e+07	4.36146e+07	1.81011e+07	4.11146e+07	1.21196e+08	2.11926e+08	1.23439e+08	1.73805e+08	5.66601e+08	4.22701e+08	1.30887e+08	8.81432e+07	7.05601e+08	1.73881e+08	1.13406e+08	1.30246e+08	1.02501e+09	6.46184e+08	5.40391e+08	1.44637e+08	1.07411e+09	7.00359e+08	2.71572e+08	1.2805e+09	2.42174e+08	7.61839e+08	3.81951e+09	3.09231e+08	3.04498e+08	2.66306e+08	7.11948e+08	1.19496e+09	3.06692e+08	3.08126e+09	6.91582e+09	6.29689e+09	2.10518e+09	1.97939e+08	3.32421e+07	2.76514e+07	6.26791e+07	3.55758e+07	1.73866e+08	1.60806e+09	1.76983e+08	6.74795e+08
HA_6	Regeneration	ON7_N_WNT3A	685269	1.07536e+07	4.43581e+07	1.78757e+07	3.47382e+07	8.11868e+07	2.12453e+08	1.22352e+08	7.07581e+07	3.64299e+08	4.22641e+08	1.3363e+08	7.90199e+07	4.22933e+08	1.08679e+08	1.08602e+08	1.24245e+08	7.67455e+08	3.35718e+08	6.02718e+08	1.36488e+08	8.42888e+08	5.99858e+08	2.13629e+08	7.56623e+08	2.21311e+08	4.45531e+08	2.82665e+09	2.68102e+08	2.75654e+08	1.67797e+08	7.46331e+08	9.96227e+08	2.7996e+08	2.48295e+09	4.98184e+09	4.81042e+09	1.6217e+09	1.80775e+08	2.49891e+07	2.76586e+07	6.26914e+07	3.53807e+07	3.33986e+08	2.31479e+09	2.33863e+08	1.51313e+09
HA_2	Regeneration	ON7_N_WNT3A	695181	1.07438e+07	4.2903e+07	1.72951e+07	2.96218e+07	4.06239e+07	2.10838e+08	1.19937e+08	3.73962e+07	4.03757e+08	4.2118e+08	1.20652e+08	7.76895e+07	3.7604e+08	1.00317e+08	1.11655e+08	1.3474e+08	5.56611e+08	2.56729e+08	4.96083e+08	4.4465e+07	5.63573e+08	5.21612e+08	1.82041e+08	6.16102e+08	2.09823e+08	6.73146e+06	2.66801e+09	2.11354e+08	2.39669e+08	1.25803e+08	3.85672e+08	1.0592e+09	2.16721e+08	1.29731e+09	3.42169e+09	3.56559e+09	1.36532e+09	1.54554e+08	1.51309e+07	2.76418e+07	6.27116e+07	3.53726e+07	2.00684e+08	1.35825e+09	1.5924e+08	-1.90011e+08
[truncated: 161 more columns]

## Sheet: Data 5G_H_Control vs. Regen
Data S5G_H, related to Fig 5G_H_Control vs. Regen
Control	Regeneration
21.3188	24.7961
21.1027	24.8157
21.3875	25.0665
20.4506	25.0499
20.7645	25.0093
21.1708	25.9213
20.274	25.7545
20.8972	25.2059
21.5768	25.7684
19.5651	25.4902
22.0407	25.4227
22.4272	25.7104
23.1543	26.6912
20.9763	26.0957
22.786	26.1325
21.0855	26.387
23.3919
20.9317
21.5101
21.8131
21.6922

## Sheet: Data 5G_H_Developent
Data S5G_H, related to Fig 5G_H_Development
E18	P0	P3	P6	P9
28.22	26.0635	27.5797	25.7118	26.0532
27.3103	27.1346	27.0507	26.2129	26.4261
28.3419	28.1365	26.7783	26.107	26.0584
28.1757	29.1073	27.7945	26.2129	25.7597
26.8028	27.7484	26.4867	26.036	25.8149
26.6516	28.683	27.4637	26.3318	25.766

## Sheet: Data 5I
Data S5I, related to Figure 5I
	Control	Control	Control	Control	Control	Control	Control	Control	Control	Control	Control	Control	Regeneration	Regeneration	Regeneration	Regeneration	Regeneration	Regeneration
	#1	#2	#3	#4	#5	#6	#7	#8	#9	#10	#11	#12	#13	#14	#15	#16	#17	#18
AcCa(16:0)	22.507	22.3636	22.5956	22.4203	22.1963	21.8387	21.9054	22.8544	22.6043	22.3396	21.9818	23.5171	22.6979	23.0398	23.2709	21.9818	22.7985	22.933
AcCa(18:1)	23.3359	23.993	23.9442	23.9442	23.8189	23.4428	23.1073	23.4956	23.6232	23.6232	23.1073	23.425	23.8882	24.5265	24.4196	23.3359	23.4956	23.4428
Cer(d18:0+pO/18:0)	22.7296	21.6124	21.9818	20.6953	20.2981	21.2857	18.836	21.145	20.9067	21.7276	19.7921	21.8387	20.8304	21.5494	21.7276	21.351	21.6695	21.0758
Cer(d18:0+pO/18:1)	25.1107	25.8993	25.9627	25.9393	26.0127	25.9174	26.4309	27.3913	27.0732	25.7928	26.6777	27.2887	26.3585	25.8457	25.9627	26.5658	26.8435	25.033
Cer(d18:0+pO/20:1)	26.7696	26.826	26.826	26.8435	26.6146	26.826	26.031	27.5227	26.1713	26.4309	26.0574	26.1054	26.7696	26.5886	26.958	25.6195	25.7679	25.8457
Cer(d18:0+pO/22:1)	29.5602	29.9115	29.9115	29.9115	29.6428	29.8237	28.934	29.6033	29.1272	29.1853	29.0707	28.8027	29.8237	29.6033	29.8237	28.8387	28.9064	29.3219
Cer(d18:0+pO/23:1)	25.5334	26.697	26.7696	26.866	26.7445	26.6146	26.866	28.221	27.6325	27.1951	27.3265	26.298	26.5403	26.3888	26.826	27.1951	27.3265	27.0971
Cer(d18:0+pO/24:1)	28.4675	29.1853	29.4111	29.217	29.1853	29.0707	29.15	28.7502	29.2816	29.0888	29.217	28.5389	29.1272	28.9732	29.0888	28.8786	29.2816	29.2503
Cer(d18:0+pO/24:2)	27.6462	27.5227	27.6462	27.577	27.2448	27.2448	26.4559	27.6115	27.0369	26.799	26.5658	26.3585	26.9039	27.0017	27.0369	26.6146	26.2309	26.8435
Cer(d18:0/20:0+O)	24.7732	24.8503	24.8065	24.8065	24.1916	24.6562	23.425	24.2217	24.0664	23.8726	22.5869	23.5662	24.6562	24.7335	25.0619	22.8544	22.4203	23.425
Cer(d18:0/22:0+O)	27.9335	27.8543	28.0117	27.7389	27.6115	27.6786	27.7634	28.4421	28.0117	27.4534	27.5041	27.7389	27.4534	27.4534	27.8543	27.2448	27.7389	26.9365
Cer(d18:0/24:0)	22.301	23.1936	23.2319	22.6043	22.6979	23.0201	22.8309	21.6695	20.5488	23.4956	21.6695	21.6124	22.301	23.1406	23.6232	21.7889	20.9572	23.2319
Cer(d18:1+hO/23:0)	19.269	19.9413	19.1738	19.1738	18.9752	19.1738	15.3721	18.5958	19.1738	19.7921	18.0943	20.1284	21.7889	22.301	22.5332	22.5636	22.63	23.8363
Cer(d18:1/18:0)	21.9818	23.2946	23.3779	23.7778	22.0229	21.4686	20.1284	21.8387	21.4686	21.8734	20.8304	22.0631	23.5367	23.4663	23.9305	22.4566	23.2319	22.0631
Cer(d18:1/18:1)	26.2309	26.799	26.6389	26.7302	26.6777	26.8435	26.5658	27.8195	27.1425	26.2106	26.9365	27.3686	26.799	26.7445	26.697	26.5886	26.9039	25.4137
Cer(d18:1/20:1)	26.7302	26.8435	26.8435	26.826	26.6389	26.866	25.9174	27.476	26.1054	26.472	25.9926	25.9627	26.8435	26.5658	26.9039	25.5127	25.7024	25.8993
Cer(d18:1/22:1)	29.5345	30.0291	30.0291	30.0967	30.0967	30.0291	29.5345	30.3584	29.7697	29.6991	29.6428	29.3561	30.0967	29.9636	30.0291	29.4897	29.3561	29.8645
Cer(d18:1/22:2)	22.9865	23.5662	24.0264	23.5889	23.1585	23.3166	24.1709	25.6392	24.7732	22.8309	22.9605	24.146	23.0201	23.1073	23.2485	22.5869	22.7616	22.7616
Cer(d18:1/23:1)	27.2887	27.6115	27.6115	27.6115	27.3913	27.3526	27.476	28.4125	27.8836	27.7857	27.5227	27.5227	27.3265	27.1722	27.5489	27.5227	27.9777	27.9489
Cer(d18:1/24:0+O)	18.9752	20.6288	18.9752	18.9752	19.1738	19.0864	16.2493	18.836	19.0864	19.9413	17.9266	19.9413	22.1963	22.2737	22.4566	22.5332	22.7296	23.606
Cer(d18:1/24:1)	28.3222	28.5389	28.7254	28.2814	28.4125	28.1535	28.1535	28.3222	28.1535	27.9131	28.1535	28.1873	28.0632	28.3504	28.4873	28.1729	28.4125	28.0392
Cer(d18:1/24:2)	27.6966	28.0848	28.1873	28.1873	27.6462	27.6325	27.6786	28.5142	28.221	27.476	27.6786	27.577	27.476	27.6325	27.7389	27.7186	27.577	27.2448
CerG1(d18:0+pO/18:0)	27.4281	27.9131	27.8015	27.5489	27.476	27.6462	26.6146	27.6462	26.9842	27.1425	26.697	26.2106	27.7389	27.7634	27.8836	26.4559	26.9842	26.799
CerG1(d18:0+pO/18:1)	26.697	27.1951	27.2448	27.2645	27.1951	27.2645	26.958	27.7634	27.3913	26.5886	27.1722	26.5053	27.2645	27.3265	27.2645	26.9365	27.0369	25.7114
CerG1(d18:0+pO/20:0+O)	26.9039	26.5053	26.5886	26.5403	26.1245	26.2106	25.289	28.1063	25.5334	25.6195	25.8767	27.3526	26.1486	26.1054	26.5053	25.4898	24.1709	25.1303
CerG1(d18:0+pO/22:0+O)	29.9636	29.6033	29.6428	29.2816	29.4897	29.3219	28.8027	29.0393	29.0888	28.6425	29.15	24.9807	29.3219	29.7697	29.6991	28.9064	28.934	28.4873
CerG1(d18:0+pO/22:1)	30.44	30.3584	30.2801	30.1955	30.1955	30.2801	31.0113	32.3746	31.1971	30.7685	31.0113	31.3405	30.5084	30.44	30.3584	30.6214	30.0967	30.5084
CerG1(d18:0+pO/22:2)	24.7535	26.3585	23.6599	25.7203	25.9926	25.9627	25.8457	27.1425	26.298	25.8175	26.1486	26.269	25.5127	24.4196	26.2106	25.4446	25.7203	25.1827
CerG1(d18:0+pO/23:0)	26.4309	26.7696	26.866	25.4137	25.7456	25.7456	25.1303	22.8851	25.0619	25.3525	25.4137	22.9605	26.0574	26.1713	26.7445	24.8065	25.1566	25.289
CerG1(d18:0+pO/23:1)	28.1261	27.9335	28.0392	27.9489	27.7186	27.5489	25.678	28.8387	26.0808	27.5227	24.259	28.4873	27.5489	27.7389	27.8015	26.2309	26.0574	27.7186
CerG1(d18:0+pO/23:2)	19.6637	20.9572	21.351	20.7617	20.6288	19.9413	20.9572	24.2759	22.8309	20.4378	20.6288	23.6895	19.0864	20.4378	20.9572	21.6124	20.6288	18.3935
CerG1(d18:0+pO/24:0)	29.8645	29.4111	29.3561	29.3219	29.0707	29.5345	29.1272	28.8027	28.9064	29.3874	29.4111	28.5963	28.685	29.0393	29.9636	29.1272	29.4532	29.1272
CerG1(d18:0+pO/24:0+O)	29.0393	29.8237	29.8645	29.7697	29.6991	29.5602	29.0888	29.2503	29.1853	29.15	28.934	29.6033	29.3561	29.8237	29.6428	28.5389	29.0181	29.4111
CerG1(d18:0+pO/24:1)	29.9115	29.7697	29.6991	29.4532	29.217	29.4111	29.6991	30.7685	29.9115	28.7254	29.6033	30.7685	29.0393	29.0181	29.5602	29.4111	29.5345	28.685
CerG1(d18:0+pO/24:2)	30.3584	30.2801	30.1955	30.44	30.3584	30.1955	30.3584	30.44	30.8928	29.9636	29.8645	29.4532	30.0291	29.9115	30.2801	29.8237	29.6428	30.0967
CerG1(d18:0+pO/25:1)	21.2218	20.2981	20.4378	18.0943	17.9266	18.9752	24.5265	25.0619	25.1827	23.5662	24.7335	25.3525	16.6678	16.2493	19.0864	24.3445	24.0664	21.2857
CerG1(d18:0/18:0)	22.1422	22.1784	22.3636	21.9054	20.9067	20.6288	21.4686	21.7889	21.351	21.5494	21.2218	20.1972	21.0758	22.1963	22.1784	21.6695	21.7276	21.7276
CerG1(d18:0/18:0+O)	22.7985	20.8304	19.6637	20.1284	20.9572	20.5488	22.09	20.9067	20.6288	20.6288	22.3636	19.269	22.0229	20.6953	22.1422	18.3935	22.3396	19.6637
CerG1(d18:0/20:0+O)	24.8503	25.5127	25.7928	25.3525	25.2061	25.4898	25.0619	26.3585	25.8767	25.5127	25.0867	25.0025	24.8308	25.4446	25.8175	24.709	25.1107	24.6101
CerG1(d18:0/22:0)	25.7679	25.7203	25.7024	24.709	24.3233	24.7732	25.6392	26.5886	25.8993	25.3708	25.5561	25.8175	24.4966	24.9514	26.0808	25.0025	25.3319	24.8065
CerG1(d18:0/22:0+O)	28.8027	29.0393	29.15	28.0632	28.685	28.8387	28.4421	29.6428	29.15	28.1063	28.5666	28.8786	28.3222	28.7254	28.934	27.6115	28.7254	28.3504
CerG1(d18:0/24:0)	26.2106	26.5403	26.697	26.1713	26.1934	26.4559	26.799	27.1951	26.6146	27.0732	26.826	27.1722	25.7456	25.9926	27.1951	26.3585	27.3526	26.5403
CerG1(d18:0/24:0+O)	27.5227	28.0117	28.221	27.6786	27.7857	28.1063	28.0392	28.6202	28.5389	28.1873	28.4873	28.6202	27.3526	27.577	27.9335	28.1063	28.4675	27.9131
CerG1(d18:0/24:1)	26.0127	26.2106	28.5666	26.1054	25.6195	25.678	26.9039	27.0971	27.1951	27.3686	27.0732	27.0732	28.1063	28.3013	28.2814	27.0971	27.6786	27.3526
CerG1(d18:1/16:0)	22.6979	22.1963	22.8309	21.6695	21.351	22.5332	17.7305	22.9079	21.0758	20.9067	18.9752	22.1422	22.3636	22.1784	23.1585	17.3826	17.5964	20.1284
CerG1(d18:1/18:0)	28.2814	28.7502	28.5963	28.3222	28.3504	28.3783	27.5041	28.1729	27.5041	27.6462	27.4038	26.697	28.5666	28.5142	28.8027	27.1722	28.0392	27.6115
CerG1(d18:1/18:0+O)	28.6643	28.2814	28.2814	28.3504	28.1729	28.221	27.8836	29.3561	28.3222	27.5041	28.4675	29.0888	28.3013	28.3783	28.2503	28.1873	28.1873	27.1122
CerG1(d18:1/18:1)	28.5963	28.3783	28.3013	28.4421	28.3783	28.3013	28.221	29.3219	28.4421	27.7634	28.6202	29.0707	28.6202	28.4675	28.4125	28.3783	28.5963	27.4038
CerG1(d18:1/20:0)	24.5515	25.3708	25.5925	25.5127	24.8938	25.2755	25.5561	26.4559	25.7928	25.2755	25.678	24.8308	25.289	24.8503	25.6392	25.1107	25.2755	24.5515
CerG1(d18:1/20:0+O)	28.8387	29.0888	29.1853	29.1853	28.8027	28.9732	27.6966	28.685	27.6786	28.2814	27.6966	27.7857	28.9732	28.8786	29.0181	27.4281	27.6966	28.1729
CerG1(d18:1/20:1)	27.8836	28.4873	28.5142	28.6202	28.3013	28.4125	28.1873	29.0707	28.3504	28.3783	28.1063	28.1261	28.3783	28.1535	28.5963	28.0117	28.1063	27.7389
CerG1(d18:1/21:0+O)	25.0619	25.2061	25.289	25.23	24.5739	24.6213	25.5334	27.1722	25.5925	25.5925	25.2061	26.0574	25.1827	24.8725	24.8725	24.5265	24.3635	24.9277
CerG1(d18:1/21:1)	15.9338	18.836	17.5964	15.9338	15.9338	17.3826	24.7535	25.7024	25.2061	22.09	24.3233	24.7732	12.4162	17.7305	17.0863	24.0073	23.9609	20.6288
CerG1(d18:1/22:0)	28.6202	29.2503	29.1272	28.9064	28.8387	29.0393	29.3874	29.5602	29.2503	29.0181	29.1272	28.9732	28.9064	28.5666	29.15	28.7502	29.5602	28.5963
CerG1(d18:1/22:0+O)	30.5084	30.7685	30.8928	30.7685	30.7685	30.6214	30.44	29.15	30.6214	30.44	30.6214	25.678	30.3584	30.6214	30.7685	30.44	29.9115	30.2801
CerG1(d18:1/22:1)	30.6214	30.44	30.5084	30.2801	30.2801	30.3584	30.1955	31.4782	30.1955	30.6214	30.0291	30.2801	30.6214	30.5084	30.5084	29.5345	29.8237	30.7685
CerG1(d18:1/22:2)	27.5041	27.0971	27.1122	27.1122	26.866	26.9365	26.5053	28.0117	26.958	26.958	26.866	26.866	27.1425	27.0732	27.2887	26.472	26.3888	26.2309
CerG1(d18:1/23:0)	27.0971	27.2448	27.4038	27.0971	26.9365	27.0971	26.8435	27.0732	27.2448	27.3526	27.0369	26.6389	26.6777	26.8435	27.4534	26.6777	27.3913	26.7302
CerG1(d18:1/23:0+O)	28.4125	29.3561	29.5602	29.5345	29.3219	29.1853	29.4532	29.4532	29.5345	29.4111	29.4532	29.15	29.1853	29.0707	29.3219	29.3874	29.217	29.6991
CerG1(d18:1/23:1)	28.221	29.4897	29.2816	29.8645	29.5602	29.4532	29.0181	29.217	29.3561	29.3561	28.8027	28.1729	29.0888	29.2503	29.4897	28.6643	28.9732	29.3561
CerG1(d18:1/24:0)	29.7697	29.9636	29.8237	29.6033	29.8237	30.0967	30.6214	30.2801	30.3584	30.2801	30.5084	29.7697	29.9115	29.8645	30.0967	30.3584	30.44	30.0291
CerG1(d18:1/24:0+O)	30.7685	31.0113	31.1971	31.1971	31.0113	31.0113	31.8056	31.6283	32.568	31.1971	31.6283	31.1971	30.8928	31.0113	31.1971	32.3746	31.3405	31.4782
CerG1(d18:1/24:1)	32.568	31.6283	31.8056	31.6283	31.6283	31.6283	32.3746	31.8056	32.8319	32.3746	32.3746	30.8928	31.1971	31.3405	31.6283	32.568	31.6283	32.3746
CerG1(d18:1/24:2)	29.4111	29.4532	29.9636	30.0291	30.0291	29.9636	29.9636	30.1955	30.5084	29.2816	29.7697	29.4111	29.4532	29.5602	29.8645	29.9115	29.4897	29.3874
CerG1(d18:1/25:0+O)	23.9305	24.8938	24.4715	24.8308	25.2755	25.0025	25.3032	25.7203	25.7456	25.9174	25.4898	26.1934	24.4715	24.4435	24.4966	25.23	25.5334	25.5127
CerG1(d18:1/25:1)	24.0073	22.4203	23.5662	18.3935	21.7276	20.9572	24.2217	24.5739	24.8725	23.0201	24.3445	21.4686	22.507	23.3166	23.7264	23.9305	23.9442	22.6043
CerG1(d20:0+pO/18:0)	22.4774	24.124	24.4435	24.0664	23.425	24.0438	20.6288	19.6637	22.7616	23.7569	21.517	19.6637	23.3533	24.0264	24.146	21.4686	22.0229	23.0398
CerG1(d22:1+hO/18:1)	25.3525	24.7535	25.033	24.8938	24.1709	24.2217	24.124	24.8725	24.8065	24.4966	24.5739	21.2218	24.1916	24.3635	24.8938	23.8189	23.993	23.6599
Co(Q9)	17.5964	20.4378	19.0864	18.5958	17.0863	19.269	18.5958	20.9572	20.1284	21.0008	19.1738	25.1107	18.9752	20.5488	19.7921	20.1972	20.1972	20.9572
DG(16:0/12:0)	24.3931	25.0619	25.3319	25.1303	24.8308	24.9514	24.4435	23.9609	23.0398	23.3359	23.1406	23.2319	25.4446	25.8767	26.1486	23.2319	24.8308	23.8189
DG(16:0/14:0)	27.7186	28.1873	27.9777	28.1261	28.1261	28.3504	27.3526	24.9807	25.9926	27.8195	27.1122	26.1245	28.7502	29.217	28.3783	26.6389	28.6202	28.1063
DG(16:0/16:0)	30.2801	30.1955	30.44	30.3584	30.44	30.7685	29.3219	30.6214	28.6643	30.5084	29.3874	30.6214	30.7685	31.1971	30.44	28.9732	30.5084	29.8237
DG(16:0/17:0)	23.0788	23.8882	24.1709	23.8189	23.5662	23.8189	23.5776	24.4715	23.9305	23.0563	23.9609	24.8503	24.0438	24.9277	23.5662	23.2173	24.6101	23.2173
DG(16:0/18:1)	26.0808	27.3913	27.2887	27.7857	27.1722	27.5227	25.1827	26.031	25.6195	25.47	25.23	25.6392	27.7186	27.6115	27.0732	24.2759	25.8767	24.709
DG(16:0/18:3)	30.0967	28.7254	28.8387	29.0707	29.3561	29.6428	29.0393	27.1122	28.8027	29.9115	29.1853	29.9636	30.1955	30.1955	29.5345	28.934	30.1955	28.8786
DG(16:0/20:4)	24.4196	23.9085	24.8725	23.9609	24.259	23.7925	21.6124	22.1963	23.0788	23.6895	22.1784	22.6491	24.9277	25.0867	24.6562	22.7985	22.1963	22.3928
DG(18:0/16:0)	30.8928	31.1971	31.0113	30.8928	31.3405	31.1971	30.0967	29.7697	28.7254	31.0113	29.6991	30.3584	31.4782	31.8056	31.4782	29.8645	31.1971	30.6214
DG(18:0/17:0)	23.2319	23.3166	23.0788	24.0901	24.0264	23.3779	21.351	20.4378	21.145	23.2173	22.1963	22.2314	23.7569	23.8882	23.5171	21.2218	22.3636	23.1936
DG(18:0/18:0)	31.6283	32.8319	32.8319	32.3746	32.3746	32.8319	31.6283	29.8645	31.0113	31.6283	31.1971	31.0113	32.568	32.3746	32.8319	31.1971	32.8319	32.568
DG(18:0/18:1)	23.9085	25.8175	26.3285	25.7928	26.4071	26.1934	22.301	22.6491	22.9865	23.9442	22.3396	22.5869	26.5886	26.298	26.4559	22.0229	23.5889	21.8734
DG(18:0/20:0)	24.0901	25.2755	25.3934	24.7535	24.9277	24.9277	24.8065	25.3708	24.6213	22.63	24.6716	25.5561	25.9174	25.7024	24.7732	24.2217	25.1827	23.7925
DG(18:0/20:3)	17.3826	23.7569	23.8726	25.0867	25.7024	12.4162	28.8786	25.4446	28.2503	28.6425	28.9732	29.8237	24.5265	23.3533	23.1936	29.0181	29.9636	11.8923
DG(18:0/20:4)	22.8309	24.5739	25.1107	24.9277	24.6213	24.5265	22.0229	24.1916	24.3233	24.124	23.5889	24.7535	23.8363	23.6895	25.5127	24.3056	24.4435	23.1073
DG(8:0/10:0)	21.6124	24.3635	24.5515	24.3233	23.5367	24.3233	18.9752	22.1784	18.2517	20.1972	19.4481	21.7889	24.7535	25.3708	23.993	18.9752	21.2218	19.2222
DG(8:0/8:0)	22.9605	24.6716	23.993	24.1916	24.0664	24.0264	23.8363	21.0008	23.3166	24.0438	23.2319	24.6716	23.7264	24.7732	24.0664	22.9605	25.033	24.259
DG(9:0/9:0)	21.9054	24.5265	24.7535	24.3445	23.8363	24.4966	19.0864	22.2314	18.2517	19.269	19.9413	21.2857	24.8503	25.5561	24.1709	19.1738	21.4213	19.2222
LPC(16:0)	26.1486	25.7456	25.6392	25.6392	25.5334	25.3319	26.2309	26.0127	26.0127	27.1722	26.4071	26.9365	26.3285	26.3585	26.6389	26.7696	27.6115	27.6966
LPC(18:0)	26.1934	26.4309	26.4309	25.8457	26.298	26.2309	25.9393	26.3888	25.8175	26.5403	26.2106	26.9842	27.0017	26.958	27.0971	26.2106	26.7696	26.958
LPC(18:1)	25.1303	25.0867	24.5739	24.7732	24.8503	24.5515	25.0025	25.7928	25.3032	25.7203	25.1303	26.4559	24.709	25.289	25.289	25.8457	26.0127	25.3934
LPC(20:4)	29.6428	29.1272	29.3219	29.4111	29.7697	29.3874	28.5666	28.3783	28.1873	26.0574	28.5389	26.9039	29.5345	30.0967	28.8786	27.9335	29.3219	25.9174
LPE(18:0)	23.3166	22.7985	22.4566	22.301	22.63	22.3636	23.1585	24.0901	23.5662	23.8189	23.7925	23.7264	23.0398	23.8726	23.0563	24.3233	24.4715	23.5367
LPE(18:1)	22.2737	23.6599	23.3533	23.3533	23.2319	23.4956	22.3396	23.2173	22.5332	22.0631	22.6979	24.0073	23.2709	23.6232	23.6599	23.3779	23.425	22.1422
MG(14:0)	24.2759	26.5886	26.5658	26.4559	26.2309	26.697	21.9818	22.6704	20.7617	21.936	21.6124	22.4774	26.9842	27.2645	26.7302	20.6953	22.9079	22.301
MG(15:0)	21.145	23.606	23.4428	23.2597	22.8851	23.3973	17.9266	18.0943	11.8923	19.6637	19.0864	16.4737	23.9085	24.1709	23.4112	17.9266	18.9752	18.9752
MG(16:0)	31.8056	32.3746	32.3746	32.8319	32.568	32.568	29.0707	30.0291	28.3013	28.9732	29.3561	30.0967	32.8319	32.568	32.568	28.3222	30.3584	29.5345
MG(17:0)	23.4428	26.1713	26.269	26.0808	25.1107	26.3285	20.9067	22.933	21.0008	21.145	21.0758	22.6979	26.697	26.9842	25.3319	20.4378	22.6704	21.4686
MG(18:0)	34.1979	33.8212	33.8212	34.1979	34.1979	33.8212	30.8928	30.5084	29.4897	30.8928	30.8928	30.44	34.1979	33.8212	33.8212	30.1955	32.3746	31.8056
MG(18:1)	26.9842	28.2503	28.0632	28.3013	27.9489	28.1873	23.6232	25.23	23.3533	23.993	23.5662	24.3445	28.8027	29.3561	28.5666	22.2314	24.9807	23.7569
MG(19:0)	20.6953	22.9865	23.4663	22.9079	22.4566	23.1073	18.0943	21.2218	17.5964	17.5964	18.836	21.145	23.3359	23.9442	22.933	18.0943	19.269	17.5964
MG(20:0)	26.826	28.8786	29.0393	29.2503	28.7254	29.15	24.3056	25.5127	23.993	23.2485	24.4966	24.3233	29.6991	30.0291	28.7502	23.3973	25.7456	23.6232
MG(22:0)	11.8923	25.7928	25.9926	25.8175	25.1566	25.6392	20.1972	22.507	20.6953	20.5488	20.4378	21.6695	26.3888	26.6777	25.4137	19.9413	21.936	20.4378
MG(23:0)	20.4378	23.3533	23.7925	23.5367	22.7616	23.3359	14.27	17.3826	15.3721	17.9266	13.1872	16.4737	23.6895	24.124	23.0201	12.8526	15.9338	17.3826
MG(24:0)	22.6491	25.8457	26.0574	25.7456	25.3934	25.7203	19.4481	21.5494	18.9752	20.1284	20.1284	16.4737	26.269	26.472	25.3032	19.6637	21.351	19.7921
MGDG(10:4/11:4)	22.6704	23.9442	23.5889	24.4196	24.6716	23.8882	23.6599	24.8065	23.2946	23.5367	23.9085	24.709	24.3635	25.033	23.4956	22.6704	25.0619	24.3233
MGDG(14:0/16:0)	24.6101	23.5889	23.8189	24.259	23.6895	23.7778	22.2737	23.1073	22.2737	24.2217	22.5332	23.7925	23.9609	24.0664	23.9442	21.145	22.5869	24.146
MGDG(16:0/16:0)	28.3504	27.6462	27.6325	27.476	27.6966	27.6966	26.6777	25.3525	26.472	27.3913	27.476	27.4281	27.5227	27.9131	28.0117	27.0017	27.4038	26.7696
MGDG(16:0/18:0)	23.7778	24.3445	24.6213	24.6213	24.4196	24.8308	23.4956	24.3931	23.425	24.3056	24.124	22.8544	24.4196	24.2759	24.0264	24.0264	24.7335	24.4196
MGDG(16:0/18:1)	28.685	28.5963	28.3504	28.221	28.221	28.3222	27.2645	27.4534	27.6462	28.2503	28.221	28.0632	27.6966	28.0117	28.4675	27.6786	27.6462	27.5041
MGDG(16:0/20:0)	21.517	22.09	22.2737	22.507	22.6043	22.7616	22.6704	23.3533	23.2173	22.8851	23.4428	23.8363	21.9054	22.09	21.8387	23.2946	23.0398	23.4663
MGDG(16:0/20:1)	23.2709	23.1073	23.2485	23.0398	23.1406	23.2709	21.2218	22.5332	21.5813	22.7616	22.0631	16.4737	23.1073	23.2709	22.7985	21.8387	21.6124	23.5171
MGDG(18:0/18:1)	17.9266	20.1284	19.9413	19.7921	19.269	20.1284	21.145	22.0631	22.3928	21.9054	22.09	23.0788	18.3935	19.0864	19.1738	21.936	22.2314	22.4566
MGDG(18:0/22:4)	27.0732	27.0017	27.0732	27.3526	27.4281	27.4534	26.697	27.6786	26.3585	27.4281	27.6115	27.9131	27.4038	27.5489	26.9842	27.1425	28.2503	28.2814
MGDG(20:4/22:5)	23.1585	23.0481	22.8544	23.0788	22.7985	22.8544	22.6491	22.3396	22.301	23.0788	22.63	23.0563	22.7985	23.0563	22.9605	21.5494	21.9054	21.7889
MGMG(30:0)	24.1585	24.6389	24.9917	24.664	24.7899	24.7213	24.0552	24.1351	24.0352	24.6157	24.4316	24.8065	25.4035	25.6293	25.2529	23.977	24.1072	24.8406
MGMG(32:0)	27.1951	26.5658	26.6146	27.0732	26.799	26.6777	26.0127	26.4071	25.9174	26.6146	26.7696	26.8435	26.826	26.697	26.4071	25.9926	26.5886	25.8175
MGMG(32:1)	23.1073	22.5636	22.7985	23.0201	22.7296	22.8851	21.0008	22.301	21.7276	22.1784	21.936	22.6704	23.0563	23.0201	23.2173	21.7276	21.8387	22.09
MGMG(37:0)	22.1784	21.7889	22.1422	22.63	22.6491	22.3928	23.4428	24.0264	23.8882	23.2319	23.7264	23.8882	22.5869	22.7985	23.1073	24.4715	24.3056	24.7732
MGMG(38:0)	24.8725	24.9514	25.1303	25.2061	25.289	25.1566	25.5925	25.678	25.5127	25.7456	26.298	26.6146	25.1303	25.3525	26.0574	26.1934	26.5403	25.9393
MGMG(38:1)	26.5053	25.1107	25.5127	25.678	25.9174	25.8993	25.3319	25.8457	24.9807	25.6392	25.8993	26.7445	26.031	26.0127	25.6195	25.5561	26.5053	26.3888
PA(16:0/18:1)	23.5269	20.7289	21.5333	20.8691	20.7965	20.7965	22.8698	23.4428	23.1496	23.2946	23.1761	23.3263	17.4935	18.9073	20.3696	23.1585	23.0676	23.0034
PA(18:0/18:1)	25.0025	22.933	23.5171	22.5869	22.9605	23.0398	24.6101	24.7535	24.3931	24.9277	25.1827	24.5515	19.4481	21.0008	22.9079	24.3635	25.0025	24.6213
PAF(14:0e)	23.7264	23.3779	23.0398	23.0563	23.4428	23.2485	23.0398	23.7264	23.0201	23.606	23.0788	24.0664	23.7778	24.0438	24.1916	23.6232	23.5662	23.9085
PAF(16:0e)	21.6695	21.5494	20.6288	20.1972	20.1972	20.2981	22.9079	23.1406	23.1073	22.9865	22.9079	23.7778	21.0008	21.9054	21.8734	23.5171	23.3533	23.6895
PAF(16:0p)	21.8734	21.9054	22.1784	22.0229	21.8387	21.5494	21.6695	22.7296	21.9054	22.4203	22.0229	22.2737	22.4566	22.3396	22.0229	23.5367	22.5636	22.4203
PAF(28:0)	27.4038	27.1122	27.1722	27.6462	27.5227	27.4281	24.9277	25.3934	25.0025	26.3585	25.7928	25.3708	27.577	27.6462	27.3913	25.1827	25.4898	26.298
PC(14:0e/18:1)	23.8363	24.4196	24.6101	24.4715	23.9609	24.2759	24.6562	25.0867	24.8938	25.3319	24.9514	25.7456	24.3056	24.6101	24.6716	25.0619	25.2061	24.7335
PC(15:0/16:0)	26.1713	27.6786	27.577	28.1535	27.8195	27.7634	25.6195	26.5403	25.6392	27.2645	26.2309	27.2448	28.0117	27.9335	27.7634	25.2755	26.6146	27.2645
PC(15:0/16:1)	25.4446	24.7335	24.7335	25.1107	24.4966	24.5739	23.3973	23.9442	23.8363	24.4435	23.7778	16.4737	25.3032	25.23	25.2061	23.7925	23.8726	24.4715
PC(15:0/18:1)	27.6325	28.3504	28.5389	28.4125	28.5142	28.4873	29.7697	29.8237	29.6428	29.0707	29.8237	30.0291	28.4873	28.4421	28.3013	29.15	29.2503	28.934
PC(15:0/20:1)	24.7335	26.298	26.472	26.6777	26.5886	26.5403	26.3285	26.8435	26.9365	27.0369	27.3526	27.6786	26.1054	26.1934	26.1934	26.5403	26.799	26.472
PC(15:0/22:4)	27.3265	27.4038	27.5227	27.6325	27.7389	27.6115	27.5489	27.8836	27.7186	27.8015	28.4125	27.6966	27.1722	26.9039	27.0017	27.4038	27.3686	27.3913
PC(15:0/22:6)	28.1729	27.9489	27.7746	28.0848	28.0117	27.7186	27.7389	27.4281	27.9335	28.0117	28.0117	27.6462	27.1951	27.4281	27.3526	26.269	26.298	26.1713
PC(16:0/13:0)	23.6232	23.2319	23.3973	23.4663	23.0563	23.2319	18.3935	15.3721	19.4481	22.2314	13.1872	16.4737	23.5662	23.7925	23.7569	19.0864	19.6637	22.3396
PC(16:0/14:0)	27.8015	27.7634	27.6786	27.9335	27.8836	27.8195	27.4281	27.8015	27.4534	28.221	27.8015	28.1535	28.1535	28.0632	28.221	27.7857	28.3783	28.3783
PC(16:0/16:0)	31.3405	30.8928	30.7685	31.0113	30.8928	30.8928	31.1971	31.3405	31.3405	32.568	31.3405	31.8056	31.0113	30.8928	30.8928	31.0113	30.8928	31.6283
PC(16:0/16:1)	28.4873	27.9777	27.7186	28.0117	27.6786	27.8543	27.6462	28.1873	27.7857	28.3504	27.9489	28.685	28.3504	28.1873	28.5389	28.1535	28.8387	28.8027
PC(16:0/17:0)	25.1566	25.3319	25.4137	24.2217	24.6562	24.8725	20.6953	22.09	22.5869	25.0619	23.3533	21.9818	24.8725	25.2061	25.3525	23.1073	23.6599	24.1709
PC(16:0/18:1)	32.8319	31.8056	31.6283	31.8056	31.8056	31.8056	32.8319	32.8319	33.8212	32.8319	32.8319	32.8319	31.6283	31.6283	31.8056	32.8319	32.568	32.8319
PC(16:0/18:2)	27.4534	26.958	26.799	27.0017	26.9842	26.958	27.1951	27.0369	27.3526	27.6966	26.9039	28.0392	27.3686	27.5041	27.6462	26.9039	27.5489	27.7857
PC(16:0/18:3)	25.23	24.9807	24.9514	24.6101	24.3635	24.3635	24.3931	22.5636	24.2759	25.4898	24.4715	22.8851	23.8189	24.4966	24.7335	24.0664	24.3233	24.3635
PC(16:0/20:1)	26.3585	26.269	25.8175	26.5053	26.5053	26.4071	30.7685	31.1971	29.0181	29.6428	29.9115	32.3746	25.2755	25.8175	25.7203	28.8027	30.6214	29.2816
PC(16:0/20:3)	24.3056	23.9609	23.1406	24.4435	24.4715	23.7569	23.2946	23.2946	23.8189	24.4196	23.6599	24.0438	24.5739	24.5739	24.5515	23.3533	23.606	24.0264
PC(16:0/20:4)	29.4532	29.0181	28.9732	28.8387	28.9732	28.7502	29.217	28.9064	29.4111	30.3584	29.5602	29.8645	29.0181	29.2816	28.9732	29.3561	29.8645	30.1955
PC(16:0/20:5)	25.5925	25.3032	24.9277	25.1566	24.8725	24.7535	25.23	24.3056	25.3708	25.8767	25.47	25.0619	25.033	25.47	25.9393	25.1303	25.5925	25.47
PC(16:0/22:2)	27.476	27.3526	27.3265	27.1722	27.1122	27.1951	24.8503	21.4213	25.8457	27.7389	25.3319	16.4737	27.0971	27.1425	27.476	12.8526	24.0073	26.7445
PC(16:0/22:6)	27.8543	27.577	27.2645	27.2887	27.0369	27.2887	27.8015	27.3526	27.3686	28.5142	27.577	27.8543	27.0369	27.3686	27.5041	26.1054	26.7445	27.0732
PC(16:0e/18:1)	28.1535	28.1261	27.7746	27.8015	27.7634	27.8015	27.0732	27.4038	27.6966	28.0632	27.4534	28.4675	27.8195	27.8015	28.0392	27.1122	27.8836	27.6325
PC(16:0e/20:1)	25.6195	26.1934	26.1934	26.4309	26.3285	26.3888	26.2106	27.0017	26.866	27.2887	27.2448	27.7186	26.0127	25.8993	25.9926	26.4071	27.1951	26.6389
PC(16:0p/18:0)	25.8993	25.9393	25.8993	26.1934	26.1486	26.0808	27.2448	28.0848	27.7634	27.6786	27.6462	28.7502	26.4559	25.7456	25.8993	27.3265	28.0848	27.3686
PC(16:0p/18:1)	26.298	25.6195	25.47	25.1827	24.709	24.9807	24.9807	25.6195	25.4898	26.2309	25.4446	26.1713	25.6392	25.1827	26.298	25.1566	25.3934	25.4446
PC(16:1/18:1)	25.3032	24.8725	24.0901	25.3934	25.0619	24.8065	27.2887	27.2887	26.4071	26.3888	26.799	27.9335	25.0867	24.8308	24.9807	26.031	27.1722	26.4559
PC(16:1/20:1)	22.3396	21.9818	22.0631	21.9818	21.5494	21.9818	21.2857	22.4203	21.936	21.7889	21.4686	23.4956	21.936	22.507	21.517	21.8734	22.6043	22.6491
PC(16:1p/20:1)	23.606	22.8851	22.9605	22.8544	22.933	23.1406	15.9338	18.9752	16.6678	17.3826	15.9338	19.4481	22.3928	22.7616	22.3636	17.0863	14.27	16.6678
PC(16:1p/22:6)	23.2485	22.3396	22.3928	22.4774	22.3928	22.4203	13.1872	15.3721	14.27	17.7305	13.1872	16.4737	22.1422	22.6043	21.7889	12.8526	12.4162	16.2493
PC(17:0/18:1)	28.7254	28.0632	28.1535	27.9777	28.1535	28.0117	28.6202	28.8786	29.0707	29.0393	29.0393	29.2503	28.4675	28.0848	28.1261	28.5666	29.1272	29.15
PC(17:0/20:1)	25.2061	25.1827	25.1827	25.3319	24.9807	25.3032	19.1738	22.7985	25.0867	25.8457	25.0025	25.8767	25.5925	24.4715	24.6213	25.4137	20.5488	25.5561
PC(17:1/16:0)	28.3783	28.0392	28.1729	27.3686	28.1063	27.9777	27.4038	26.269	27.2887	28.0848	27.7857	25.9926	27.8543	27.8195	28.1535	27.3913	27.9489	27.9335
PC(17:1/18:1)	25.8767	26.3285	26.5053	26.6146	24.9514	26.269	25.7679	25.9926	25.9627	26.3285	26.5886	26.1486	25.3708	26.031	26.0219	25.0867	24.8725	25.3032
PC(18:0/16:0)	31.0113	30.5084	30.3584	30.5084	30.5084	30.44	31.3405	30.8928	31.6283	31.4782	31.4782	31.4782	30.2801	30.3584	30.1955	30.7685	30.7685	31.0113
PC(18:0/18:0)	28.5666	28.685	28.6202	29.15	29.15	29.0888	27.5227	28.7254	27.4038	28.4421	28.5142	27.9777	28.5142	28.6202	28.6202	27.9489	28.1261	28.0632
PC(18:0/18:1)	32.3746	31.4782	31.4782	31.4782	31.4782	31.3405	34.1979	33.8212	34.1979	34.1979	34.1979	34.1979	31.3405	31.4782	31.3405	34.1979	33.8212	34.1979
PC(18:0/20:1)	28.9064	28.8027	28.685	28.5963	28.4421	28.7254	28.3013	28.3504	28.6202	29.1272	28.9064	28.8387	28.7254	29.1853	28.8387	28.4873	29.0888	29.0181
PC(18:0/20:2)	24.8938	23.425	24.3445	24.5515	24.146	24.4715	24.4966	24.8308	24.4715	24.7335	25.0619	25.2755	24.124	24.2217	24.3635	24.7732	24.6716	24.7535
PC(18:0/20:3)	23.9609	24.0073	23.5367	23.7264	23.2946	23.425	22.7296	23.1936	22.63	23.1936	22.933	23.3533	23.993	23.9085	23.8882	22.8851	23.1936	23.4956
PC(18:0/20:4)	31.1971	30.6214	30.6214	30.6214	30.6214	30.5084	31.4782	31.0113	31.4782	31.8056	31.8056	31.6283	30.44	30.7685	30.6214	31.4782	31.0113	31.3405
PC(18:0/20:5)	21.5494	21.145	21.0758	20.5488	20.6953	20.9067	22.1422	21.517	21.517	20.9572	21.8734	23.0398	20.7617	21.2218	20.5488	20.9067	22.09	20.7617
PC(18:0/22:4)	23.3973	23.2173	23.4956	23.5171	23.2173	23.2946	23.5171	23.9085	23.7264	23.9305	24.3056	23.9609	23.606	23.7778	23.6895	23.7569	23.7778	23.9609
PC(18:0/22:6)	29.1853	28.934	28.8027	28.8027	28.4873	28.5666	28.9064	28.0632	28.0632	29.5602	28.5963	28.5666	28.4125	28.2814	28.7254	26.9842	27.2887	27.9777
PC(18:0e/18:1)	26.031	25.3525	25.2061	25.4898	25.3525	25.47	24.7335	25.47	24.8503	25.1566	25.033	25.6195	25.0025	25.1303	25.1303	24.8308	24.8503	24.8938
PC(18:1/13:0)	26.5658	26.9039	26.9365	26.9365	27.0017	27.0017	27.4534	27.6966	27.7389	27.0017	27.6325	27.476	26.6389	26.5053	26.8435	26.958	27.0732	26.1934
PC(18:1/18:1)	29.2816	29.2816	29.0888	28.8786	28.8786	28.8786	28.8387	28.9732	29.217	29.3219	29.0181	29.5345	28.934	29.1272	29.1853	28.5142	28.8027	29.217
PC(18:1/20:4)	27.9131	27.3686	27.3526	27.3913	27.4534	27.4038	27.7186	27.7857	27.9489	28.5963	28.1873	28.221	27.3913	27.2448	27.6786	27.5489	28.0117	28.3013
PC(18:1/20:5)	20.6288	20.1972	20.1972	18.836	19.4481	22.1422	23.5776	20.6953	23.3779	23.8882	23.6895	24.0901	20.9572	22.0631	20.1972	22.4774	22.6491	22.6704
PC(18:1/22:0)	23.4663	22.3928	22.6704	22.7296	22.0631	21.936	19.269	21.0758	20.9572	21.2218	20.7617	22.3928	22.8544	22.5636	22.8851	20.8304	20.2981	21.936
PC(18:1/22:1)	22.7616	22.7616	23.1073	22.7985	22.9865	22.933	22.6979	23.3779	23.2485	23.1073	23.3359	23.9305	22.8851	22.933	22.7616	23.2709	23.1073	23.2946
PC(18:1/22:6)	25.8175	25.1303	25.0867	24.9514	24.6101	24.6716	25.3708	25.4137	25.7679	26.6389	26.0127	25.7679	24.259	24.3056	25.1566	24.0438	24.6213	25.2755
PC(19:1/15:0)	26.7445	22.507	22.09	22.933	21.145	21.7276	22.2314	23.0201	22.4203	23.0398	22.507	22.5332	22.9079	23.4428	25.5925	22.2737	22.8544	23.0788
PC(19:1/16:0)	27.7634	27.8015	27.8543	27.8195	27.577	27.7857	27.0369	26.958	26.5658	28.1261	27.4281	27.4534	27.6462	27.9489	28.0632	26.8435	28.1535	28.3222
PC(20:0/14:3)	21.0758	21.2857	19.7921	21.8387	19.6637	21.351	23.8189	22.0229	24.6101	24.1916	24.1709	25.1303	19.7921	20.9322	20.7617	23.9085	24.0438	22.5869
PC(20:0/18:1)	27.2645	26.866	26.298	26.9842	27.0732	27.1425	28.2503	28.5389	28.5963	29.2503	28.8387	29.217	27.1122	26.2106	26.5658	28.4421	29.0707	29.0393
PC(20:0/22:6)	20.7617	21.8734	21.8734	21.517	21.6124	21.4213	23.9085	23.3973	24.146	21.9818	23.8882	25.3319	20.5488	21.2857	21.6695	23.9442	23.8882	21.6124
PC(20:0e/18:1)	18.836	15.9338	23.9085	24.8725	25.1303	25.289	24.5739	26.1245	24.5515	24.7732	24.8725	25.1566	22.7296	22.5869	13.1872	24.4435	24.7535	24.2759
PC(20:0p/18:0)	27.0017	26.6146	26.3888	26.697	26.697	26.7696	24.146	25.9393	24.1916	25.23	24.6101	25.7928	25.47	25.9627	26.472	24.0901	24.2217	25.0619
PC(20:1/18:1)	23.6599	23.3973	23.1585	23.5662	23.3359	23.4663	23.0201	23.7569	22.933	22.8544	23.2173	23.2709	22.8309	22.8851	23.0398	16.2493	23.0201	23.2709
PC(20:1p/16:0)	23.7569	22.63	22.4774	22.3396	21.8734	22.4566	24.4196	25.3319	24.6562	23.5171	25.3934	25.3032	22.0631	22.2314	22.507	24.6213	24.5265	21.6695
PC(20:1p/18:0)	27.8195	27.476	27.4281	27.6966	27.6325	27.7389	27.0017	27.8543	27.1122	26.9842	27.8543	28.0848	27.2887	27.4038	27.4281	27.476	27.4281	26.0808
PC(22:4/13:0)	28.5389	28.6202	28.6643	27.9131	28.6202	28.4675	27.3686	27.9335	25.23	28.0392	24.8308	27.8195	27.9335	28.3222	28.1873	27.4534	27.7186	27.8543
PC(22:6/13:0)	27.3526	27.0369	27.0017	26.3585	27.0971	26.1054	27.0971	26.6146	27.2645	27.2448	27.3686	26.7696	26.6146	26.7696	26.6777	25.3032	25.8175	25.3708
PC(22:6/22:6)	21.2857	19.7921	20.2981	19.269	20.1284	19.7921	20.2981	21.4686	23.0563	22.9605	22.5636	22.63	19.269	18.3935	20.6288	19.4481	17.3826	20.2981
PC(24:0/11:2)	25.9926	24.8308	25.3708	25.5925	25.033	25.2061	25.5127	25.7456	25.9393	25.0025	25.7203	24.6101	24.6716	24.6716	25.1827	25.033	24.8065	24.6716
PC(24:1/14:3)	22.8851	21.517	21.4686	21.145	20.4378	21.0008	21.7889	20.8304	21.2857	24.0664	20.2981	22.3396	20.6288	20.2981	21.4686	20.5488	22.3928	22.9079
PC(26:0/10:1)	25.3708	24.0264	24.0073	23.4428	23.1936	23.6232	24.8938	23.2709	23.3973	26.1486	23.993	23.5367	23.3973	23.2319	24.334	22.7296	24.2759	25.1107
PC(26:1/8:0)	28.5142	28.1535	28.1261	28.5142	28.4675	28.4421	32.568	32.568	31.8056	31.3405	32.568	32.568	27.8015	28.1063	27.8195	31.3405	31.8056	31.1971
PE(16:0/18:1)	27.7857	27.7857	27.9131	28.0392	27.9335	27.8836	27.9131	28.0392	28.3783	27.6325	28.2503	27.8836	27.6325	27.7186	27.7186	27.7634	27.9335	27.1951
PE(16:0/18:2)	21.4686	21.936	21.8387	22.2737	22.2737	21.517	22.5869	22.4774	22.8544	22.4566	22.3928	22.5636	21.5494	21.6124	21.9818	21.2857	21.145	22.8851
PE(16:0/20:3)	27.5489	27.2645	27.1951	27.4534	27.2887	26.5658	27.8195	27.2448	27.8543	27.6115	27.8195	27.1122	26.958	26.826	26.866	25.9627	26.2106	25.9926
PE(16:0/20:4)	27.1425	26.7302	26.7445	26.269	26.7302	26.6389	26.1054	25.8993	26.6389	26.298	26.5403	25.8457	26.1934	26.3285	26.799	25.9174	26.3285	25.7928
PE(16:0/20:5)	23.0563	23.7925	24.4196	23.425	23.606	23.2173	25.3934	24.6213	25.2755	24.2759	24.9807	24.1709	23.7925	23.6599	23.7925	23.5662	26.031	24.3445
PE(16:0/22:6)	27.9489	27.5489	27.4534	27.4038	27.3526	27.0369	27.3265	26.7696	27.476	27.4038	27.3913	26.5886	27.0732	27.0971	27.2448	25.6392	25.9393	25.6195
PE(16:0e/22:6)	21.8387	23.481	23.6232	24.3056	23.7264	24.0664	25.033	25.5925	25.4446	25.1107	26.3585	26.0127	23.6599	23.8363	23.5367	25.289	25.47	24.1916
PE(16:0p/18:1)	29.0707	29.3874	29.4532	29.5602	29.4111	29.4897	29.1853	29.0181	29.6033	28.8786	29.2503	28.934	29.217	28.934	29.4532	29.0888	28.8786	28.4675
PE(16:0p/20:0)	25.4137	24.1916	24.3635	24.5739	25.3319	25.3708	23.4663	25.1827	24.6716	24.8938	24.6562	25.2061	24.2217	24.1916	23.9609	24.8725	24.146	24.9807
PE(16:0p/20:1)	29.15	28.9732	29.0707	29.0888	28.934	29.0181	28.3222	24.3635	28.5666	28.4873	28.8786	24.6213	28.8387	29.0888	29.0393	23.7264	28.5666	28.5142
PE(16:0p/20:3)	26.6777	26.1245	26.0808	26.2106	25.8993	26.1486	25.1566	24.9277	25.5561	25.289	25.6195	24.3635	25.4898	25.678	26.6146	24.9277	24.4966	24.3931
PE(16:0p/20:4)	27.577	26.9365	26.9842	26.7445	26.958	26.7445	26.5403	26.2106	27.1722	26.5658	27.2645	26.6777	26.866	26.799	27.577	27.0732	27.0971	26.5886
PE(16:0p/20:5)	24.4715	24.2759	24.3931	24.2759	24.0438	24.3931	24.259	23.6232	24.9277	22.933	23.2485	23.6232	24.3233	24.3233	24.2759	22.9865	23.7925	23.1585
PE(16:0p/22:4)	28.3013	27.0732	26.9039	26.9039	26.9039	26.9842	28.1063	27.9489	28.4675	28.5389	28.685	28.0117	28.221	26.9365	27.3265	28.0848	28.3222	28.4421
PE(16:0p/22:6)	28.0632	27.7389	27.5041	26.958	27.4038	27.476	26.826	26.799	27.5489	27.3265	27.2887	26.5403	28.1729	28.221	28.4421	27.2887	27.1425	27.2887
PE(18:0/18:0)	26.472	26.031	25.9393	26.3888	25.9393	26.298	26.7445	26.9842	26.9039	26.7696	26.8435	27.3265	25.9926	24.3445	25.8457	26.0808	26.3585	26.3285
PE(18:0/18:1)	29.4897	28.6643	28.7502	28.685	28.6643	28.685	29.8645	29.5345	30.44	29.4532	30.3584	29.4897	29.3874	28.4125	29.217	29.6428	29.4111	29.4897
PE(18:0/20:1)	28.4421	28.9064	29.0181	28.5666	29.1272	28.8027	28.2814	28.4675	28.685	28.9064	28.7254	28.6643	28.5389	28.7502	28.5142	28.2503	28.2814	28.6643
PE(18:0/20:3)	29.2503	29.15	28.934	29.0393	29.0393	28.9064	28.0848	27.6325	27.9777	28.8027	28.0392	27.5489	27.9489	27.5227	28.3504	26.298	26.826	27.5489
PE(18:0/20:4)	30.1955	30.0967	30.0967	29.8237	29.9636	29.8645	29.9115	29.4897	30.7685	30.1955	30.44	29.5602	29.9636	30.2801	29.7697	29.5602	29.3874	29.9115
PE(18:0/20:5)	15.3721	17.9266	17.7305	17.9266	17.3826	18.836	23.0563	23.5171	23.1936	22.6979	24.0901	24.1916	11.0624	17.3826	17.5964	21.9054	23.1406	21.4213
PE(18:0/22:3)	22.933	23.3359	23.1936	23.8882	23.5889	24.146	24.3445	25.033	24.4966	24.0073	25.6392	24.6562	23.425	23.0788	22.9865	24.9514	24.5515	23.993
PE(18:0/22:4)	28.0392	28.5142	28.4125	28.7254	28.7502	28.6202	28.5389	28.6643	29.0393	28.8387	29.3219	28.9064	28.2503	27.9777	28.1063	28.3504	28.221	28.5389
PE(18:0/22:6)	29.1272	29.0707	28.9064	28.934	28.9064	28.934	28.3783	28.2814	28.1729	28.934	28.3222	28.4421	27.9131	28.1261	28.3222	26.866	27.2448	27.5227
PE(18:0e/18:1)	25.9174	25.4137	25.4446	24.8503	24.7335	24.8503	23.993	22.8309	24.124	24.4715	24.1916	21.351	25.1566	25.4898	25.3708	23.7778	23.6895	23.8882
PE(18:0e/22:6)	20.2981	21.4213	21.6695	22.1784	21.9818	22.09	24.7732	25.1303	24.709	24.1709	25.7679	25.9174	20.9067	21.351	21.351	24.5739	25.3525	23.9442
PE(18:0p/18:1)	29.0181	29.217	29.217	29.1272	29.0181	29.1272	28.5142	29.1853	29.3874	28.685	29.0888	29.3219	28.8786	29.15	29.0707	28.5963	28.7502	28.5666
PE(18:0p/20:0)	23.993	26.1054	26.0127	26.0127	25.678	25.9926	25.4137	25.2061	25.3319	26.0127	26.3285	25.7203	24.5515	25.5925	23.8726	25.3617	26.0808	25.7114
PE(18:0p/20:1)	29.3874	29.6991	29.6033	29.6991	29.5345	29.7697	29.8237	29.6991	30.0967	30.0291	30.7685	29.9115	29.5602	29.6991	29.4111	30.2801	30.0291	29.6428
PE(18:0p/20:3)	28.7502	28.3013	28.3222	28.2503	27.9777	28.1729	28.1261	27.577	28.0848	28.3013	28.1261	27.9489	28.1261	27.6786	28.1729	27.6966	28.3504	28.2503
PE(18:0p/22:1)	26.269	26.472	26.3585	26.5658	26.3585	26.5053	26.1713	25.8767	27.0017	26.697	27.0971	26.826	26.5053	26.269	26.2309	26.3888	27.1122	26.1245
PE(18:0p/22:3)	26.799	26.4559	25.8767	26.3285	25.1827	26.1713	26.1934	26.7445	26.5886	26.8435	26.9842	27.2645	25.8457	25.7203	25.0025	26.1245	26.1054	26.697
PE(18:0p/22:4)	29.0888	29.3219	29.2503	29.3561	29.3874	29.2503	29.4111	29.3874	29.8645	29.8237	30.2801	29.6991	29.2503	28.9064	29.2816	29.6991	29.6033	29.7697
PE(18:0p/22:5)	25.7203	25.4446	25.678	26.0574	25.7203	25.8767	27.6115	27.7186	28.1063	27.8836	28.3504	26.7302	24.8938	24.6213	24.8308	26.5053	27.6325	27.577
PE(18:0p/22:6)	29.8237	29.6428	29.4897	29.6428	29.6033	29.6991	29.5602	29.4111	29.8237	29.8645	30.0967	29.0393	29.2816	29.3874	29.3561	29.217	29.1853	29.4532
PE(18:1/18:1)	27.7389	27.8836	27.9335	28.1063	28.1873	28.0632	28.1729	28.3013	28.7502	28.1729	28.6643	28.3783	27.7634	27.476	27.6325	27.9131	27.7857	27.4534
PE(18:1/20:3)	24.709	24.4435	24.3233	23.606	23.7778	24.1916	17.3826	19.0864	17.0863	16.2493	16.6678	20.2981	23.9305	24.259	24.2217	15.3721	16.6678	22.4774
PE(18:1/20:4)	27.1122	26.1486	26.1245	26.1245	26.1713	26.0574	25.7024	25.8175	26.4559	26.1245	26.3888	25.5334	25.5334	25.9174	26.1713	25.3934	25.5127	25.678
PE(18:1/22:0)	22.4566	21.8387	22.0229	22.1963	21.9054	22.1963	21.8734	22.6043	22.3636	22.5636	22.7985	22.6043	21.8387	22.7296	22.301	22.6491	22.1784	21.9818
PE(18:1/22:1)	22.3928	22.5869	22.6491	22.7616	22.301	22.6043	22.3928	23.1585	22.7985	22.7985	23.0201	23.3779	21.9818	22.1422	22.4774	22.8309	22.4566	22.9605
PE(18:1/22:4)	25.9393	25.7024	25.6195	25.7679	26.1054	25.7024	23.7264	24.4196	24.2217	25.1303	24.8938	23.9442	25.3525	25.2755	25.1107	23.425	23.3779	23.9305
PE(18:1/22:6)	27.3686	26.6777	26.5403	26.6389	26.5658	26.5886	26.0808	25.5561	26.2309	26.4559	26.7302	25.4898	26.4071	26.1245	26.3585	25.5925	23.7569	26.0127
PE(18:1p/16:1)	22.63	22.1422	22.301	22.4566	22.4203	22.2737	20.4378	21.9818	21.4213	21.4213	21.351	16.4737	22.5636	22.4203	22.8544	21.0008	21.0008	20.9067
PE(18:1p/18:1)	29.6033	29.8645	29.7697	29.9636	29.8645	29.9115	30.0291	29.9636	30.2801	29.217	29.9636	30.1955	29.6033	29.5345	29.9115	29.9636	29.6991	29.1853
PE(18:1p/20:1)	28.0848	28.1729	28.1063	28.4675	28.0848	28.1261	28.9732	29.0888	29.4532	28.4125	29.2816	29.3874	27.8836	27.7857	28.0848	29.0393	29.0393	28.1873
PE(18:1p/20:4)	29.217	28.5666	28.3783	28.4873	28.5666	28.5266	27.6325	27.7389	28.2814	28.3222	28.1729	27.6115	28.1873	28.4873	29.1272	27.7389	27.8195	27.8195
PE(18:1p/22:1)	26.8435	26.7445	26.6777	26.799	26.5403	26.799	26.269	26.697	26.826	26.9365	26.7445	25.5127	26.1713	26.4559	26.5403	26.4309	26.9365	26.5053
PE(18:1p/22:4)	28.1873	27.5041	27.1425	27.3265	27.9131	27.3686	27.577	27.5489	27.9131	27.9489	28.3013	27.7634	27.5041	27.3913	27.7857	27.5041	27.7634	27.6462
PE(18:1p/22:6)	28.934	28.3222	28.2503	27.7186	27.5041	28.2814	26.9365	26.866	27.8195	27.9335	28.0632	27.3913	28.5963	28.6643	28.9064	27.6462	27.8543	27.7634
PE(18:1p/24:1)	22.5636	22.6979	22.7296	23.1406	22.8309	23.0788	21.5494	23.3166	22.1422	22.3928	22.6704	21.8734	22.6043	22.8309	22.8309	23.0201	22.5332	23.0563
PE(18:2/22:6)	23.1936	22.9605	22.933	22.9605	22.5332	22.7296	21.4213	21.7276	22.4566	22.2737	22.1422	22.3636	21.517	21.7276	22.7296	21.0758	21.0758	21.517
PE(20:0/22:6)	20.9067	21.0008	20.7617	21.2218	21.0758	21.145	21.0758	22.63	21.6695	21.2857	21.5494	22.4566	20.4378	21.8734	21.0758	20.7617	20.4378	22.0229
PE(20:0p/22:4)	23.5889	24.0664	23.7778	23.9085	24.0073	23.6895	23.8726	24.5515	23.7569	24.5739	24.8065	25.4137	23.4428	23.9305	23.2946	23.606	24.3931	24.4966
PE(20:0p/22:6)	23.2173	23.481	22.9865	23.6232	23.3779	23.7264	22.7985	23.5889	22.6979	22.5332	23.606	23.3973	23.1936	23.3359	23.0788	23.4956	22.9865	22.2314
PE(20:1/18:1)	25.8457	25.5334	25.5561	25.9926	25.8457	25.8457	25.7203	26.4309	26.0574	25.3934	26.1245	26.4071	25.7203	25.5127	25.3934	24.6562	25.5561	24.6562
PE(20:2/22:6)	23.0398	22.6043	22.5636	21.936	22.1422	21.9054	23.2173	23.3359	23.7778	23.3533	22.6043	22.9079	21.6695	21.0758	22.0631	22.301	19.0864	22.5332
PE(20:3/22:6)	24.5265	23.6232	23.425	23.3359	23.2709	22.9079	22.9865	23.0563	23.6599	23.6599	23.0563	21.7276	22.933	22.6491	23.2319	22.09	20.6953	22.7296
PE(20:4/22:6)	23.1406	22.4774	22.3396	22.0631	22.507	22.0229	20.7617	21.2857	22.1963	22.5869	21.2857	19.1738	21.6124	21.7889	22.6979	20.6288	19.1738	22.63
PE(22:4/22:6)	23.7925	23.1585	22.63	23.1936	23.2485	22.5869	20.5488	21.6124	23.2709	22.6043	22.8851	20.9067	23.2946	22.63	23.1406	20.1284	18.836	20.8304
PE(22:5/22:6)	22.9079	22.4566	22.9079	22.5332	22.6704	22.507	23.3166	23.5662	23.9609	23.3973	23.6232	23.7569	22.09	21.936	22.3928	22.3928	19.4481	22.1963
PE(22:6/22:6)	25.2755	24.4966	24.4966	24.4966	23.9442	24.1709	23.9442	23.993	24.259	24.6562	23.8363	22.507	24.0264	23.606	24.259	22.9079	21.517	23.3779
PEt(16:0/17:0)	26.3285	24.9277	24.6562	25.5561	25.5925	25.4446	27.1122	23.7925	26.697	26.7302	27.9233	28.4125	25.3319	26.6146	25.7024	26.8125	28.4421	27.1425
PEt(16:0/18:1)	24.0438	21.4686	22.5332	22.3636	22.09	21.8734	23.3359	24.0438	23.6895	24.0264	23.8189	23.9085	17.0863	20.1284	21.5494	23.6599	23.7264	23.3973
PEt(18:0/19:0)	26.1245	25.678	25.7203	26.7696	26.4559	26.4309	27.7857	23.8363	26.799	27.9777	27.7634	28.5142	26.2106	26.4191	25.47	26.7445	28.5142	28.9732
PG(16:0/18:1)	25.9627	25.23	25.3525	25.7024	25.3032	25.1303	24.1916	24.1709	24.3056	25.1827	24.8503	24.4966	25.9393	25.7928	25.9174	24.4966	24.4196	25.1566
PG(16:1p/20:4)	25.7024	26.9842	26.958	27.1951	27.1425	27.1722	19.9413	15.3721	19.269	20.7617	18.5958	16.4737	27.7857	28.2503	27.1425	17.7305	21.5494	20.5488
PG(18:0/18:1)	24.9277	25.289	25.2755	25.8993	25.8767	25.7928	24.0264	24.3445	24.3445	24.7535	25.3032	24.9277	25.1107	25.3032	25.0867	24.146	23.9085	23.7778
PG(18:1/18:1)	22.09	23.5171	21.6124	23.4956	23.0201	23.1936	19.7921	20.7617	20.1972	21.0758	19.269	20.8304	21.4686	23.993	24.0438	20.2981	21.4686	21.8387
PI(16:0/18:1)	23.425	23.8363	24.0664	23.3166	23.5171	23.3533	23.2319	23.2485	23.7925	23.3166	23.0398	22.9865	23.1406	23.5367	23.3533	22.507	23.2946	22.507
PI(16:0/20:4)	24.0264	23.7264	24.0438	24.146	23.993	24.124	22.6043	23.0788	22.507	23.4428	22.7296	23.6599	23.5171	23.8189	23.606	22.1784	22.933	23.3533
PI(18:0/18:1)	25.289	25.5925	25.4898	25.2755	25.5127	25.033	25.2061	25.1107	25.3525	25.4446	24.7732	24.9514	25.0619	25.3934	25.4446	23.6895	25.0867	24.8725
PI(18:0/20:4)	27.6786	27.6325	27.0369	27.5041	28.2503	28.0848	26.3888	26.9039	26.2106	27.0971	27.1951	27.1425	27.9777	27.8543	27.5227	26.0127	26.866	26.826
PI(18:0/20:5)	22.8544	22.8544	19.4481	22.6979	22.3636	20.1972	21.517	22.2737	21.8387	21.351	22.2314	22.301	23.0788	22.6979	22.6043	21.517	22.1422	19.9413
PI(18:0/22:6)	22.6043	22.7296	22.6979	22.8851	22.9079	22.7985	22.4774	22.7616	22.2314	22.1963	22.6491	22.7296	22.5332	22.8544	22.5636	20.9572	22.301	21.2218
PI(18:1/20:4)	23.8189	23.7778	23.606	23.6599	23.6599	23.5367	22.5332	23.0398	22.8851	23.1406	22.8309	23.5889	24.0073	23.5889	23.9085	22.3396	22.8851	22.7985
PMe(15:0/18:1)	23.5269	20.7289	21.5333	20.8691	20.7965	20.7965	22.8698	23.4663	23.1496	23.2709	23.1761	23.3263	17.4935	18.9073	20.3696	22.933	23.0676	23.0034
PMe(17:0/18:1)	24.8308	22.5332	23.3359	22.5636	23.0398	22.9605	24.0073	24.7335	24.3635	24.8725	25.2755	24.3931	19.1738	20.7617	22.1963	24.4196	24.5739	24.124
PMe(18:0/16:0)	25.7928	24.709	25.0619	25.289	25.3708	26.7302	27.1425	23.7778	26.7302	26.866	27.9233	28.3013	25.2061	27.0369	25.8767	26.8125	28.4873	27.1722
PMe(18:0/20:0)	25.5561	25.4898	24.8938	26.031	25.47	24.8938	26.9842	23.8726	26.5053	27.8543	27.1425	28.3222	25.678	26.0808	24.709	26.0574	28.0632	28.9064
PS(17:1/19:0)	25.4898	25.3934	24.7732	25.47	25.9627	25.5561	25.8767	26.472	25.7024	26.4071	26.4559	27.0017	25.8993	25.5334	25.4898	25.9393	25.678	26.6146
PS(18:0/18:1)	30.0291	29.5602	29.5345	29.3874	29.9115	29.6033	29.6428	29.2816	29.5602	29.4897	29.4897	29.6428	29.8645	29.4897	29.6033	29.3219	28.5389	29.9636
PS(18:0/20:1)	26.4071	25.9174	25.23	25.9627	26.269	25.9393	25.2755	26.1934	25.47	26.1054	26.1934	26.3888	26.1245	25.3319	25.7679	25.8767	25.1303	26.5658
PS(18:0/20:3)	28.9732	28.1063	27.8836	28.1729	28.3222	27.9131	28.3504	28.1261	28.4873	28.7502	28.3783	28.7254	27.6786	27.2887	27.6115	27.6325	25.8993	28.1261
PS(18:0/20:4)	28.1063	27.4534	27.476	27.4281	28.0392	27.577	27.3913	27.3265	27.5227	27.577	27.7186	27.0971	27.4281	27.1951	27.6966	27.2645	25.9627	28.0848
PS(18:0/22:4)	27.2448	26.4071	26.1486	26.5886	26.8435	26.3585	24.8308	25.289	24.8308	25.5334	25.7456	25.47	26.7445	26.2309	26.3285	24.8938	23.8363	26.0574
PS(18:0/22:6)	29.3561	28.4421	28.0848	28.3783	28.5389	28.2503	27.9777	27.9131	28.1261	28.5666	28.0848	28.2503	28.0848	27.6966	27.9489	27.3686	25.7928	27.6786
PS(18:1/18:1)	25.5127	24.146	23.8882	24.7335	23.9305	23.8726	23.7778	24.0073	23.5889	24.259	23.425	24.259	24.4435	23.7264	24.4715	23.1406	21.8734	23.7264
PS(18:1/22:0)	24.3233	24.3056	24.146	24.0073	24.0901	24.0073	24.9514	24.709	25.289	25.0867	25.1566	25.289	23.2319	23.1936	24.9277	24.6716	23.8189	24.9514
PS(18:1/23:0)	20.9572	20.9067	20.8304	21.0758	20.5488	21.0758	23.1406	23.425	22.4774	21.8387	23.2709	24.2217	21.145	20.9322	21.145	22.6979	23.4663	22.1784
PS(18:1/24:1)	21.7586	21.351	21.145	21.7276	21.2218	21.2218	21.7276	22.1422	22.09	22.0229	21.7889	22.7985	20.6953	20.8304	22.2737	22.1963	20.1284	22.2737
PS(22:6/22:6)	22.5869	21.6695	21.2218	21.4213	21.0008	20.6953	19.6637	20.5488	22.0229	22.4774	21.7276	24.124	20.1972	19.6637	20.8304	19.269	17.9266	20.1972
SM(d17:0/16:1)	24.1585	24.6389	24.9917	24.664	24.7899	24.7213	24.0552	24.1351	24.0352	24.6157	24.4316	24.5265	25.4035	25.6293	25.2529	23.977	24.1072	24.8406
SM(d18:0/22:1)	26.6146	26.0127	26.2106	25.8767	26.031	26.0127	25.7928	25.7679	26.1245	26.7445	26.269	21.936	25.8175	26.0574	26.7696	25.678	25.289	26.269
SM(d18:0/24:1)	26.866	26.6389	26.7302	26.4071	26.826	26.472	26.6389	26.6777	26.4309	27.1122	24.2217	27.4038	26.4309	27.3526	27.3686	27.0369	27.4534	27.4281
SM(d18:1/16:0)	28.2503	27.8195	27.9489	27.8836	28.0632	28.0392	28.4873	28.5666	28.4125	28.4675	28.4421	29.1853	28.2814	28.685	28.6643	28.221	28.6643	28.7502
SM(d18:1/18:0)	29.6991	29.5345	29.3874	29.4897	29.2503	29.2816	28.5963	28.934	28.934	29.7697	28.7502	29.1272	29.4897	29.3219	29.2503	28.4675	28.685	29.5602
SM(d18:1/18:1)	24.3635	24.5515	24.6716	24.5265	23.8882	23.9305	23.9305	19.9413	24.4196	25.2061	24.0264	20.6953	23.3779	22.9865	24.4435	23.8882	23.9305	24.0664
SM(d18:1/22:0)	26.6389	22.0631	26.4071	23.2319	25.4898	25.6195	23.3779	23.8882	24.5265	22.1422	25.5334	23.606	26.0808	21.4686	26.3888	24.6101	20.7617	25.7679
SM(d18:1/24:0)	24.6213	25.033	25.3032	25.3032	25.5561	25.1107	26.4071	26.9365	26.7696	26.9039	26.958	27.6325	25.5561	25.4137	26.0219	26.7302	27.2645	26.9842
SM(d18:1/24:1)	29.3219	28.4675	28.4675	28.7502	28.2814	28.6643	29.6033	29.9115	29.9636	29.5345	29.5345	30.5084	28.4421	28.5963	29.3874	29.6033	29.7697	29.6033
SM(d18:2/18:0)	23.8726	22.6491	22.4203	24.1709	23.9085	23.993	24.5515	24.5265	25.1566	24.8065	24.3931	20.9572	22.2314	22.3636	23.4663	24.259	24.0264	24.2217
SM(d20:0/16:1)	25.3934	25.5561	25.5334	26.2309	26.0574	25.8175	25.7456	26.0808	25.3934	26.269	26.4309	26.958	25.6195	25.7679	25.5561	25.7024	26.1934	25.4898
SM(d20:0/18:1)	24.259	24.2217	23.9609	24.0438	24.3056	23.606	23.6895	24.0664	23.606	24.6716	23.9305	23.8189	23.2173	24.0073	24.3931	23.0563	23.2485	23.5889
SM(d20:1+hO/18:1)	20.8304	22.0229	22.1963	22.1422	22.3396	22.4774	22.63	23.2319	22.9079	23.4663	23.3973	23.0201	21.7276	22.0229	22.09	23.2485	22.9605	23.5662
SM(d22:0/18:1)	23.9442	23.6895	24.124	24.3931	24.124	24.3056	23.2709	24.4435	23.5171	24.3931	24.5265	24.7335	24.6213	24.6562	24.6101	24.3931	24.9514	25.0867
SM(d22:0/19:1)	19.9413	19.6637	20.1284	20.2981	19.9413	20.4378	22.1963	22.5869	22.5636	21.6124	22.4566	23.2946	18.836	19.7921	20.1284	23.3166	23.1585	23.3359
SM(d22:0/20:1)	20.5488	21.2218	20.9067	21.6124	21.517	21.6124	23.7569	23.9305	23.9442	23.5889	24.146	24.4435	21.4213	21.8387	22.2314	24.1709	23.6232	23.2485
SM(d22:1/16:0)	24.0664	24.3931	24.709	25.0619	24.4435	24.4196	23.1936	22.9865	23.3359	23.425	23.5171	21.5494	24.3445	24.5515	24.3056	22.6043	22.8309	22.5636
SM(d22:2/20:0)	21.936	21.7276	22.5956	22.09	21.2857	22.301	22.0631	23.6599	24.0901	23.7778	23.8726	25.8993	21.2218	22.4774	21.6124	24.124	24.9277	23.8726
ST(d18:0+pO/22:0)	24.1916	24.6101	24.8503	24.3635	23.8726	23.9442	23.7925	23.8189	23.8726	25.4137	22.8544	23.4663	21.8734	23.3973	24.334	23.0788	23.3973	23.3166
ST(d18:0+pO/24:0)	25.7456	25.9627	26.031	24.9917	25.8175	25.3525	26.298	26.0574	26.1486	26.6777	26.0808	24.2759	25.7928	25.9393	26.1245	25.5334	26.7302	26.866
ST(d18:0+pO/24:0+O)	22.3636	25.7679	25.7456	25.6195	25.7928	25.7679	26.1486	26.1713	26.3888	25.9627	26.1054	26.472	24.9807	25.1566	25.678	25.7203	26.4559	25.7456
ST(d18:0+pO/24:1)	26.5886	26.3888	26.2309	26.1486	26.4309	26.1245	26.1245	26.3285	26.3285	26.826	26.6389	26.5658	26.5658	26.1486	26.269	26.1713	26.5658	26.3585
ST(d18:1/18:0)	23.2946	23.2709	23.2709	22.2314	22.8544	22.9865	17.0863	19.269	19.7921	22.9079	17.0863	20.4378	22.6491	23.2485	23.4112	16.6678	17.7305	22.3636
ST(d18:1/24:0)	24.3445	25.0025	25.1566	25.033	25.0025	25.0867	26.3585	26.6389	26.5403	26.031	26.1713	26.3285	24.146	25.1107	24.8503	25.8993	27.0017	26.1054
ST(d18:1/24:1)	27.1722	27.1425	27.0971	27.1425	27.2645	27.3265	28.0117	27.9777	28.0392	27.5489	27.8836	28.1063	27.2448	27.1122	27.1722	27.8015	28.3013	27.476
ST(d24:0/40:0)	18.0943	17.3826	13.1872	16.6678	17.7305	12.4162	22.507	23.5367	21.8734	17.0863	20.9572	21.4213	21.2857	18.0943	13.1872	18.836	23.4428	22.6979
TG(11:0/10:2/11:1)	23.3779	24.0901	24.1916	24.0264	24.3445	24.0901	24.3233	25.3032	22.7296	24.709	24.3635	25.0867	24.2759	24.7535	23.7778	23.1936	25.6195	25.2061
TG(11:0/10:4/14:4)	20.1972	24.259	23.8363	24.124	23.3166	24.259	11.8923	15.3721	11.8923	12.8526	13.1872	16.4737	24.7335	24.0901	23.3166	15.9338	12.4162	11.8923
TG(12:0/12:0/14:0)	24.9514	24.8065	24.8308	24.9917	25.4446	25.4137	23.606	21.9054	23.9085	21.4686	23.3779	22.8309	23.1585	25.0025	23.3359	23.4663	24.259	21.0008
TG(12:0e/11:0/11:0)	11.8923	31.3405	31.3405	31.3405	31.1971	31.4782	30.5084	30.0967	30.0291	30.0967	30.1955	29.2816	31.8056	13.8279	31.0113	30.0291	31.4782	30.8928
TG(15:0/16:0/16:0)	22.5332	16.6678	18.0943	23.2173	23.4956	23.8363	22.1784	22.4566	22.6491	19.0864	22.4203	23.2173	24.0664	23.9609	22.4203	23.5889	23.3166	20.6953
TG(15:0/16:0/17:0)	16.6678	23.0481	23.7569	21.351	22.4774	22.0631	22.5636	20.2981	20.2981	16.6678	16.2493	18.5958	24.7732	23.3779	16.6678	18.5958	15.3721	18.0943
TG(16:0/10:4/16:0)	17.0863	22.8309	22.7616	22.6491	22.5869	22.2314	24.709	21.936	25.033	24.0901	25.3525	23.2485	22.2737	22.4566	22.6491	24.8503	24.709	21.145
TG(16:0/14:0/16:0)	26.3888	25.8767	25.9174	25.5334	26.2106	25.0619	26.7696	25.1566	27.8015	24.8308	25.8457	25.5925	26.9365	26.866	24.5265	28.0392	26.472	25.5925
TG(16:0/14:0/16:1)	18.5958	18.3935	20.5488	16.2493	19.7921	17.9266	23.0788	15.3721	20.4378	18.0943	21.145	21.517	22.7616	20.6288	16.2493	25.7679	21.7889	17.7305
TG(16:0/14:0/18:1)	19.0864	19.1738	18.836	21.5494	16.6678	21.7889	24.3635	19.4481	22.6704	15.3721	24.0438	21.9054	24.3931	20.1972	20.9067	27.8195	23.3359	15.3721
TG(16:0/14:0/18:2)	17.7305	17.5964	21.4213	19.4481	16.2493	17.0863	25.4898	19.1738	18.5958	18.3935	23.7569	18.836	17.9266	17.9266	17.3826	28.3013	21.9818	15.9338
TG(16:0/16:0/16:0)	27.9777	27.1722	27.3913	27.2448	27.8543	27.9489	28.4125	28.1535	27.0971	26.5053	27.5489	27.8015	28.6643	28.1729	26.9365	30.0967	27.9131	29.0888
TG(16:0/16:0/16:1)	23.4956	22.2737	22.2314	23.1585	23.4663	22.6979	28.6643	26.1486	28.8786	25.033	25.9627	22.09	23.4663	23.5662	23.8189	29.1853	25.3708	27.3265
TG(16:0/16:0/18:1)	26.9365	23.5367	22.8851	23.8363	25.4137	24.4435	27.8543	25.9174	26.8435	25.8993	26.472	26.799	24.8065	23.1585	24.5739	30.8928	26.4309	29.0707
TG(16:0/16:0/18:2)	23.6895	24.0438	23.0563	22.9865	24.3931	23.6599	28.685	24.259	27.577	25.7679	26.6146	25.033	25.23	22.9079	24.124	31.6283	26.6777	28.0117
TG(16:0/16:0/20:3)	19.1738	13.1872	11.8923	19.6637	19.0864	18.2517	22.9605	17.665	17.3826	22.7296	22.301	19.0864	15.6801	16.6678	19.269	26.3285	19.7921	25.3525
TG(16:0/16:0/22:6)	24.5739	13.1872	14.27	12.4162	12.4162	15.3721	23.2485	15.3721	17.7305	12.8526	17.7305	22.4203	20.1284	13.8279	13.1872	24.7335	17.0863	14.27
TG(16:0/16:1/16:1)	20.1284	17.7305	18.3935	22.3928	22.5636	22.63	26.5886	22.3636	24.9514	18.9752	24.9277	20.5488	23.4956	23.4956	18.836	29.2816	24.1916	17.9266
TG(16:0/16:1/18:1)	23.0201	23.0788	20.6953	23.1073	24.2217	23.1585	28.7254	27.2645	25.1303	26.1713	25.7024	24.8725	22.3396	22.6704	24.0901	29.2503	25.8457	27.8015
TG(16:0/16:1/18:2)	19.7921	19.269	17.9266	17.5964	18.3935	17.5964	25.47	23.606	26.1934	23.7925	22.7616	20.7617	19.6637	19.1738	21.936	27.9777	23.5367	25.9627
TG(16:0/18:1/18:1)	26.958	25.9926	23.9305	23.993	26.0808	25.5334	28.0632	26.298	26.6777	25.678	26.5053	27.0369	26.298	24.8938	25.7456	31.8056	26.1713	28.8387
TG(16:0/18:1/18:2)	24.6562	25.6392	21.0008	22.8309	25.23	25.5925	30.2801	27.5041	29.3219	25.9926	26.031	26.031	24.1709	19.9413	23.5889	30.5084	27.5227	28.221
TG(16:0/18:1/18:3)	23.5662	23.0201	21.2857	19.9413	22.1784	22.6491	22.933	23.6895	18.836	19.1738	20.1972	23.8726	22.1784	21.4213	18.3935	25.3319	21.2857	21.351
TG(16:0/18:2/18:2)	24.2217	23.1406	21.7276	20.9572	23.1073	23.5889	29.3561	26.2309	29.6991	24.146	23.5367	24.4715	22.63	21.9818	21.2218	27.8836	26.269	27.0017
TG(16:0/8:0/13:0)	26.1054	28.4125	28.4421	28.9732	28.5963	29.217	25.9627	26.826	25.4137	26.1934	25.9393	26.2309	29.7697	29.4111	27.9777	25.2061	27.5041	26.9039
TG(16:0p/10:1/10:1)	14.27	19.0864	19.269	17.3826	18.0943	18.5958	20.8304	24.6716	22.0631	18.836	21.0008	27.1951	17.7305	19.269	18.9752	22.4203	22.2737	18.836
TG(16:1/16:1/18:1)	22.0229	18.9752	17.0863	21.2857	23.3973	23.9085	26.472	18.3935	22.9605	23.3779	24.2759	22.1784	23.8726	13.8279	17.9266	28.685	24.3445	25.23
TG(16:1/18:1/18:2)	18.3935	13.1872	16.2493	17.0863	17.5964	15.9338	25.3525	20.1284	22.1784	23.9609	21.4213	21.0758	18.0943	17.5964	19.6637	28.2814	20.9067	25.8767
TG(16:1/18:2/18:2)	22.4203	18.5958	21.7889	21.7889	21.936	21.6695	23.3533	20.1972	21.7889	23.7264	20.5488	22.1963	22.4203	22.5332	15.9338	24.7535	22.6979	22.8544
TG(16:1/8:0/10:4)	22.0631	22.9079	23.0201	22.6704	23.3533	22.3396	24.4715	24.4966	23.4428	24.3445	24.0073	24.0264	22.6704	23.7569	22.3396	22.1422	25.4446	24.5739
TG(18:0/14:0/16:0)	25.47	26.2309	26.1054	25.3708	25.6392	25.1827	26.0574	26.5658	24.7535	22.6491	25.9174	26.4309	26.7302	26.6389	26.1054	28.0632	26.697	27.8836
TG(18:0/16:0/16:0)	27.6115	28.221	28.4873	29.0181	29.2816	29.3561	29.2503	28.5963	27.3265	26.0808	27.9777	27.5041	29.6428	29.4532	25.5334	29.4532	28.1729	30.3584
TG(18:0/16:0/18:0)	28.8786	27.4281	27.7389	28.5389	29.0888	28.5963	28.4675	29.1272	27.6115	27.7186	27.7389	28.2814	29.4111	28.5389	25.033	28.4125	27.8015	28.4125
TG(18:0/16:0/18:1)	25.0867	25.1566	24.5265	23.9305	25.7679	25.5127	25.9926	24.6562	24.5739	24.3635	25.3708	25.3934	25.7024	24.146	22.5869	29.0707	24.7732	27.0369
TG(18:0/16:0/18:2)	25.033	24.3233	22.507	23.3973	24.5265	24.6101	26.7302	24.3233	26.269	25.7024	25.5127	25.23	24.9514	23.5171	24.7535	25.3617	25.23	28.6202
TG(18:0/16:0/20:0)	25.3319	24.7732	25.7679	26.472	26.472	26.031	25.1107	25.2755	24.1709	20.8304	24.0664	23.993	25.7679	25.0619	19.9413	24.5515	24.8938	25.3319
TG(18:0/16:0/22:6)	25.678	19.4481	18.5958	19.0864	18.836	19.6637	16.6678	15.3721	17.9266	19.4481	17.3826	20.6288	18.5958	19.4481	17.7305	23.4428	18.3935	19.4481
TG(18:0/16:1/18:2)	21.4213	17.0863	11.8923	20.6288	21.7889	18.2517	24.2759	17.665	21.2218	23.1585	22.4774	18.3935	15.6801	13.8279	19.4481	27.577	18.5958	26.2106
TG(18:0/18:0/18:0)	26.4559	27.3265	27.5489	27.8543	27.5489	27.3913	25.8993	26.7302	25.1107	24.3233	25.1107	25.7024	26.472	28.0392	26.4309	25.7456	26.1245	25.6392
TG(18:0/18:0/22:1)	16.2493	23.9305	23.6895	17.7305	18.5958	19.4481	11.8923	15.3721	13.1872	15.9338	13.1872	16.4737	23.3166	23.2173	22.6704	12.8526	12.4162	13.1872
TG(18:0/18:1/18:1)	24.4435	23.8189	23.2946	23.3779	24.2759	24.3445	23.9609	27.3686	23.4663	20.6953	23.4956	22.933	23.2485	23.425	21.4213	27.8543	23.2173	24.0438
TG(18:0/18:2/18:2)	21.351	18.0943	17.3826	12.4162	11.0624	12.4162	23.8882	17.9266	15.9338	12.8526	20.6953	16.4737	14.27	18.5958	21.2857	25.8175	20.8304	24.5265
TG(18:0/18:3/18:3)	22.2314	20.5488	23.2173	23.2597	21.6695	22.1784	23.5367	22.3928	23.4956	22.6704	24.709	22.7616	16.2493	21.6695	21.0008	26.1486	22.0631	24.3056
TG(18:0/8:0/13:0)	25.6392	27.7186	27.6966	27.7634	27.3265	27.9335	24.8725	24.9514	24.4435	24.5265	24.7535	23.1585	29.0707	28.8387	27.9131	23.8363	25.9174	24.4435
TG(18:0e/8:0/8:0)	24.4966	26.0574	26.4559	25.9174	26.3888	26.9039	25.8175	26.1054	25.678	25.9393	25.8175	24.5739	26.2309	26.7302	25.7928	25.47	27.476	26.4309
TG(18:1/18:1/18:1)	27.3913	26.0808	26.1713	26.298	26.7696	27.1122	27.1722	25.0025	26.031	21.517	23.9442	25.9393	25.8767	26.5403	26.5886	28.7254	24.6562	26.6777
TG(18:1/18:1/18:2)	26.0574	24.4715	24.2217	23.7925	25.0867	25.23	29.4897	26.5053	28.5142	24.8503	25.289	26.0808	24.6101	21.145	24.0073	29.7697	26.958	28.1535
TG(18:1/18:1/18:3)	24.9807	22.2314	21.9054	21.4686	22.2314	23.0563	27.9335	24.7732	28.8387	23.9085	22.9865	24.3056	22.9865	22.9605	18.5958	27.3526	25.6392	26.031
TG(18:1/18:2/18:2)	24.8065	22.301	21.936	21.8734	23.0788	22.6704	28.7502	24.8938	28.9732	24.9807	23.3166	24.8938	22.4774	22.3928	21.9054	28.6202	26.4071	26.4071
TG(18:1/18:2/18:3)	24.6716	13.1872	15.9338	12.4162	14.27	14.27	22.7616	15.3721	19.6637	12.8526	19.6637	18.9752	21.351	13.8279	13.1872	24.1916	19.9413	17.0863
TG(18:2p/10:4/10:4)	31.4782	34.1979	34.1979	33.8212	33.8212	34.1979	25.4446	24.8503	25.7203	25.3032	25.5925	22.0229	33.8212	34.1979	34.1979	25.7928	26.6389	26.1486
TG(20:1/10:3/10:3)	13.1872	13.1872	15.3721	14.27	13.1872	16.6678	22.3636	22.9605	23.2319	22.3636	22.2737	23.1406	13.1872	13.8279	13.1872	22.63	23.5171	23.1406
TG(20:1/18:1/18:2)	23.8882	16.2493	16.6678	15.3721	15.3721	16.2493	22.4203	21.351	16.2493	22.301	18.3935	23.1936	19.9413	17.0863	18.0943	24.9807	18.0943	21.9054
TG(4:0/10:1/10:4)	27.0369	27.2887	27.3686	27.0369	27.8015	27.0732	27.9489	28.2503	26.7445	28.1535	27.0017	28.3504	27.6115	27.8836	27.1122	26.697	29.15	28.7254
TG(4:0/10:2/10:4)	22.1963	23.8726	24.2759	23.6895	23.6232	23.5171	24.0901	25.9627	23.5367	24.9514	23.4663	25.1827	23.5889	24.8065	23.8363	22.7616	25.9926	25.0025
TG(4:0/10:4/18:1)	23.3533	24.1709	24.3056	23.7569	24.5515	23.5662	24.6213	25.5334	22.3396	23.8363	23.2946	25.4446	23.9442	24.709	23.3779	22.3636	25.4137	24.0073
TG(4:0/15:0/16:0)	25.1827	27.6966	27.8195	27.5227	27.3686	27.5041	25.0867	25.4898	24.7335	25.5561	24.5515	24.4196	28.0392	28.8027	27.4038	23.8726	26.1486	25.5334
TG(4:0/15:0/18:0)	21.7586	25.47	25.8457	25.4446	24.7535	25.3934	22.4566	20.6288	20.8304	22.507	21.9054	16.4737	25.9627	26.4191	24.8065	21.4213	23.2709	22.8309
TG(4:0/16:0/22:4)	26.5403	22.6704	24.259	20.4378	21.4213	22.5636	17.5964	19.7921	19.9413	20.2981	17.5964	19.7921	24.0901	24.9807	24.9514	17.5964	16.2493	18.5958
TG(6:0/10:3/10:4)	33.8212	32.568	32.568	32.568	32.8319	32.3746	33.8212	34.1979	32.3746	33.8212	33.8212	33.8212	32.3746	32.8319	32.3746	33.8212	34.1979	33.8212
TG(6:0/10:4/10:4)	28.0117	28.8387	28.8786	28.6643	29.4532	28.5266	29.2816	28.4873	27.4281	29.6033	28.2814	29.0181	29.15	29.6428	28.685	28.1261	30.2801	30.44
TG(6:0/10:4/16:1)	21.0008	23.2485	23.7264	23.2946	23.7569	22.8309	24.6716	24.6101	24.0073	24.5515	24.6213	23.4428	22.9605	23.2946	22.63	23.0398	25.3032	24.0901
TG(8:0/10:3/10:4)	19.4481	21.0758	20.9572	21.0008	21.4686	17.7305	21.936	22.6979	21.5813	21.6695	20.9067	23.1073	20.2981	21.517	20.6953	19.7921	22.507	21.5494
TG(8:0/12:0/12:0)	24.124	23.4428	23.3166	23.8726	23.7925	23.9609	21.8387	21.8734	21.9818	18.5958	21.8387	21.0008	23.6232	24.3931	23.4428	22.0631	22.4774	19.0864

## Sheet: Data 5K_L
Data S5KL, related to Figure 5K, L
	GSM800497.CEL	GSM800496.CEL	GSM800495.CEL	GSM800494.CEL	GSM800493.CEL	GSM800492.CEL	GSM800491.CEL	GSM800490.CEL	GSM800489.CEL	GSM800488.CEL	GSM800487.CEL	GSM800486.CEL
GENOTYPE_VARIATION	Pten/Socs3 double KO	Pten/Socs3 double KO	Pten/Socs3 double KO	Socs3-KO	Socs3-KO	Socs3-KO	Pten-KO	Pten-KO	Pten-KO	Wild type	Wild type	Wild type
AADAC (AFFY_MOGENE_1_0_ST_V1:10492300)	3.6586	3.77877	3.62977	3.8275	3.85369	3.67282	3.93132	3.6308	3.74096	3.76051	3.87866	3.82868
ABHD12 (AFFY_MOGENE_1_0_ST_V1:10488507)	7.61628	7.5065	7.74366	7.49567	7.34447	6.9693	7.21089	7.46001	7.48224	7.38136	7.12521	6.39808
ABHD5 (AFFY_MOGENE_1_0_ST_V1:10590452)	7.74009	7.82382	7.87812	7.29645	7.41123	7.64747	7.41766	7.66021	7.63894	7.73127	7.98004	7.53764
ACP6 (AFFY_MOGENE_1_0_ST_V1:10494551)	6.06869	6.07499	6.18901	5.76153	5.92896	6.1705	5.74572	6.00444	6.08572	6.24231	6.19503	6.45146
ACSL1 (AFFY_MOGENE_1_0_ST_V1:10571657)	7.72192	7.29275	7.52398	7.16222	7.16188	7.34323	7.25897	7.51357	7.44668	8.01674	8.38217	8.24549
ACSL3 (AFFY_MOGENE_1_0_ST_V1:10347748)	8.03024	8.1715	8.15977	6.52487	6.41967	7.67206	7.72466	8.05493	8.00319	7.52708	8.31859	7.61259
ACSL4 (AFFY_MOGENE_1_0_ST_V1:10607089)	7.81261	7.23761	7.5442	6.70819	6.64341	7.60561	6.84433	7.40905	7.10594	6.76935	6.72506	6.23587
ACSL5 (AFFY_MOGENE_1_0_ST_V1:10464045)	7.55496	6.88501	7.08494	6.68282	6.7006	7.2965	6.56144	6.78386	6.6976	6.15844	5.20625	5.55569
ACSL6 (AFFY_MOGENE_1_0_ST_V1:10376096)	7.26122	7.17329	7.22575	6.65661	7.0088	6.72393	6.989	7.29446	7.11697	7.19565	7.54952	7.44512
AGPAT1 (AFFY_MOGENE_1_0_ST_V1:10444420)	7.07994	6.96086	7.29164	7.26904	7.37189	7.01861	6.92517	7.5235	7.15462	7.24485	6.63661	6.54552
AGPAT2 (AFFY_MOGENE_1_0_ST_V1:10481092)	4.21813	4.61301	4.26406	4.59438	4.92731	4.71547	4.65619	4.56609	4.56385	4.67115	4.21174	4.71483
AGPAT5 (AFFY_MOGENE_1_0_ST_V1:10570573)	6.84196	7.08926	6.86504	6.33797	6.47057	6.71148	6.96466	7.01659	6.78183	7.69903	8.22808	8.19261
AJUBA (AFFY_MOGENE_1_0_ST_V1:10419790)	4.64505	4.61049	4.49483	4.50452	4.52979	4.50177	4.74339	4.5188	4.54088	4.65042	4.36981	4.85764
ALDH5A1 (AFFY_MOGENE_1_0_ST_V1:10408335)	6.30039	5.98175	6.15685	5.80745	5.58078	5.69339	5.82722	6.14678	6.1522	5.94577	5.49811	5.35454
ALOX15 (AFFY_MOGENE_1_0_ST_V1:10387855)	4.60714	4.99363	4.69927	4.66173	5.06868	4.85161	5.15914	4.9467	4.90419	4.81824	4.5601	4.98498
ANGPTL3 (AFFY_MOGENE_1_0_ST_V1:10506125)	4.76858	4.91688	4.68506	4.77981	4.67754	4.73127	4.71802	4.7113	4.62063	4.67738	4.57156	4.70688
APOA1 (AFFY_MOGENE_1_0_ST_V1:10585005)	5.04362	5.09221	5.17166	4.98076	5.34986	5.24242	5.15552	5.14121	5.23339	5.4131	5.35527	5.61126
APOA2 (AFFY_MOGENE_1_0_ST_V1:10351546)	7.19591	6.8626	7.06412	7.20827	7.09426	6.77446	7.04483	6.80532	6.75929	7.14803	6.53209	7.06488
APOA4 (AFFY_MOGENE_1_0_ST_V1:10585010)	5.02223	5.0696	5.30569	5.20585	5.72895	5.12795	5.55963	5.47174	5.29745	5.40463	5.43639	5.51593
APOA5 (AFFY_MOGENE_1_0_ST_V1:10585015)	5.51172	5.57002	5.28442	5.46748	5.63998	5.26248	5.58924	5.76426	5.51844	5.68624	5.23308	5.59049
APOB (AFFY_MOGENE_1_0_ST_V1:10394394)	4.17449	4.41944	4.31028	4.41832	4.45432	4.34757	4.63935	4.44394	4.46424	4.339	4.54206	4.42203
APOBR (AFFY_MOGENE_1_0_ST_V1:10557434)	6.18284	6.2853	6.09393	6.34849	6.43892	6.2924	6.30103	6.09218	6.02294	6.18136	5.67445	6.19095
APOC1 (AFFY_MOGENE_1_0_ST_V1:10560618)	4.69386	4.78356	4.8657	5.07883	5.61921	5.46236	4.80268	4.68166	4.78109	5.06525	4.66975	4.45397
APOC2 (AFFY_MOGENE_1_0_ST_V1:10560608)	7.07271	6.12992	6.43806	7.50568	7.27814	6.60494	6.84655	6.13339	6.22568	6.59514	5.96241	6.69995
APOC3 (AFFY_MOGENE_1_0_ST_V1:10593169)	5.1262	5.0934	4.99276	5.20513	5.2872	4.82082	5.21899	5.24495	4.9675	4.98878	5.02978	5.06151
APOE (AFFY_MOGENE_1_0_ST_V1:10560624)	11.2041	10.5906	10.7456	11.6152	11.7362	11.3681	10.2619	9.25116	9.32598	10.4999	9.59642	10.8644
APOF (AFFY_MOGENE_1_0_ST_V1:10367221)	4.10739	4.14307	3.84062	4.16135	4.17466	4.29217	4.3088	3.97347	4.27314	4.24843	4.28854	4.34933
APOH (AFFY_MOGENE_1_0_ST_V1:10382189)	4.08961	4.14355	4.30517	4.35384	4.16639	3.9903	4.17994	4.23833	4.04102	4.33091	4.24788	4.41906
ATM (AFFY_MOGENE_1_0_ST_V1:10593526)	6.2541	6.03976	6.15724	5.19764	5.38388	5.7418	5.94316	6.01341	6.15655	5.59649	6.04479	5.78105
BPNT1 (AFFY_MOGENE_1_0_ST_V1:10352503)	8.67082	8.67408	8.90808	7.60803	8.244	8.056	7.7002	8.6352	8.71086	8.6439	8.2122	8.2454
C3 (AFFY_MOGENE_1_0_ST_V1:10452316)	8.63893	7.59991	7.06794	8.03613	7.91792	9.04919	8.3766	6.68962	6.56643	6.82221	6.25445	6.87067
CAT (AFFY_MOGENE_1_0_ST_V1:10485466)	6.78973	6.52319	6.63828	6.64299	6.40252	6.668	6.41539	6.26341	5.827	6.46188	5.98455	6.19855
CAV1 (AFFY_MOGENE_1_0_ST_V1:10536499)	5.85544	5.90467	6.24985	5.82285	5.87855	5.82202	5.73842	6.01465	6.04635	6.52286	7.4559	6.68995
CAV3 (AFFY_MOGENE_1_0_ST_V1:10540533)	5.29441	5.4263	5.23631	5.2551	5.47636	5.1666	5.36519	5.22119	5.29943	5.09974	5.16279	5.2288
CD81 (AFFY_MOGENE_1_0_ST_V1:10559261)	9.70609	9.6215	9.78233	9.65269	9.88796	9.66428	9.35636	9.84834	9.45763	9.90124	9.59579	9.50335
CD81 (AFFY_MOGENE_1_0_ST_V1:10559270)	5.85013	5.62791	5.76413	5.60905	5.42262	5.37778	5.68306	6.00582	5.76461	5.8786	6.11957	5.73568
CDIPT (AFFY_MOGENE_1_0_ST_V1:10557560)	6.72358	6.36227	6.79189	6.60141	6.53693	6.23282	6.71445	6.90162	7.05466	6.6362	6.41969	6.1106
CDS1 (AFFY_MOGENE_1_0_ST_V1:10523563)	6.80598	6.76224	6.35007	6.64152	6.96973	6.50117	6.02718	6.9436	6.7997	7.65032	8.63711	9.13167
CEPT1 (AFFY_MOGENE_1_0_ST_V1:10501051)	7.2611	7.18135	7.26021	6.90348	6.88037	7.17208	7.14168	7.15152	6.96543	6.86265	7.20456	6.98388
CES1D (AFFY_MOGENE_1_0_ST_V1:10580635)	3.78328	3.77166	3.7796	3.96349	4.25276	4.03443	3.96808	3.80889	4.02328	4.09235	3.70945	4.02044
CHKA (AFFY_MOGENE_1_0_ST_V1:10460221)	7.39509	7.37403	7.37552	7.1239	6.77331	7.41381	7.28328	7.23194	7.29657	6.89573	6.64292	6.97152
CHKB (AFFY_MOGENE_1_0_ST_V1:10431585)	6.62036	6.79854	6.69335	6.6091	6.47023	6.49753	6.73927	6.55729	6.49175	6.95114	6.57655	6.96281
CHPT1 (AFFY_MOGENE_1_0_ST_V1:10371616)	5.82616	5.82574	5.7673	5.65166	5.26653	6.16449	5.42758	5.44999	5.55287	5.22086	5.40767	6.00616
CHRM5 (AFFY_MOGENE_1_0_ST_V1:10485836)	4.56736	4.26278	4.55281	4.72907	4.72878	4.49073	4.67895	4.41776	4.4415	4.46636	4.41247	4.86475
CNEP1R1 (AFFY_MOGENE_1_0_ST_V1:10573703)	7.85022	7.98518	7.83201	6.71132	6.74716	7.98946	7.69406	7.5516	7.85818	6.99396	7.54576	7.58227
CPS1 (AFFY_MOGENE_1_0_ST_V1:10347117)	4.10239	4.03022	4.11788	4.11034	4.31508	4.13105	4.41905	4.12819	4.1772	4.14151	3.98639	4.11401
CPT1A (AFFY_MOGENE_1_0_ST_V1:10460157)	5.9146	5.89328	5.51878	5.48158	5.52315	5.39572	5.72279	5.76329	6.06839	7.31947	8.02348	7.80773
CSF1R (AFFY_MOGENE_1_0_ST_V1:10456071)	7.88716	6.87316	7.04164	7.79251	8.12665	7.95888	6.7877	6.44019	6.09427	6.78435	5.67569	7.05258
CTDNEP1 (AFFY_MOGENE_1_0_ST_V1:10377681)	6.96305	6.60215	7.10081	6.84207	6.70497	6.83872	6.8799	7.19565	7.43	6.62228	6.70589	7.68205
CTDNEP1 (AFFY_MOGENE_1_0_ST_V1:10377689)	10.1955	10.0435	9.77061	10.2403	10.1136	10.2229	9.98024	9.85514	9.582	9.85983	9.7026	9.65901
CWH43 (AFFY_MOGENE_1_0_ST_V1:10522411)	4.05799	4.05071	4.06492	3.97736	4.29793	4.0705	4.28098	4.24691	4.11982	4.13339	3.77893	3.97001
CYP2E1 (AFFY_MOGENE_1_0_ST_V1:10558673)	3.5568	3.63409	3.54751	3.77793	3.8332	3.49494	3.6661	3.62218	3.57183	3.63095	3.6478	3.6157
DAGLA (AFFY_MOGENE_1_0_ST_V1:10465943)	6.33793	6.33654	6.33575	6.36684	6.32521	6.05755	5.89617	6.63551	6.15007	6.29839	5.26181	5.72496
DBI (AFFY_MOGENE_1_0_ST_V1:10357242)	9.67151	9.4303	9.41748	8.90494	8.64472	9.36393	8.76302	8.26904	8.04455	8.84528	9.79477	9.12461
DGAT1 (AFFY_MOGENE_1_0_ST_V1:10429926)	6.74249	6.61806	6.8091	6.08039	6.60031	6.40267	6.85024	6.51521	6.80927	6.78611	7.04283	6.67031
DGAT2 (AFFY_MOGENE_1_0_ST_V1:10565775)	6.25644	6.42026	6.28209	6.24393	6.23324	5.89507	6.32268	6.5578	6.62706	6.34683	5.7488	5.6828
DGKD (AFFY_MOGENE_1_0_ST_V1:10348321)	7.9336	7.97359	7.79246	7.61577	7.52931	7.60417	7.74705	8.03241	7.90618	7.90429	7.4217	7.64942
DGKH (AFFY_MOGENE_1_0_ST_V1:10421774)	8.0862	7.92071	8.19169	7.41159	7.8745	7.81302	8.22405	8.06597	8.19535	6.74475	6.58113	7.01769
DGKK (AFFY_MOGENE_1_0_ST_V1:10598251)	4.27525	4.35394	4.27546	4.32043	4.5116	4.47944	4.48972	4.40174	4.51873	4.4043	4.39852	4.64023
DPM2 (AFFY_MOGENE_1_0_ST_V1:10338283)	8.82171	8.66352	8.91732	8.70161	8.45367	8.83841	8.91438	8.1624	8.68148	8.72082	8.99783	7.87931
DPM2 (AFFY_MOGENE_1_0_ST_V1:10342145)	6.15446	6.05438	5.91913	5.96899	4.6976	6.83899	5.81118	5.57085	4.81475	6.29457	6.41665	7.66663
DPM2 (AFFY_MOGENE_1_0_ST_V1:10342295)	9.14806	9.3541	9.10212	8.77577	8.82059	9.70559	9.26167	8.4252	9.80228	9.85018	9.56557	8.91458
DPM2 (AFFY_MOGENE_1_0_ST_V1:10343405)	6.39181	5.57229	6.60841	5.0337	7.43973	5.16568	6.21265	5.8112	6.20942	5.37113	4.22314	8.2115
DPM2 (AFFY_MOGENE_1_0_ST_V1:10343601)	8.72161	9.05875	8.36373	8.76889	8.22001	8.94354	8.71855	8.67149	8.03513	8.69441	8.80988	9.86753
DPM2 (AFFY_MOGENE_1_0_ST_V1:10344042)	3.4445	3.1695	3.57391	3.99659	3.65529	3.58736	3.75341	3.82026	2.8898	3.51716	3.72704	3.90276
DPM2 (AFFY_MOGENE_1_0_ST_V1:10471438)	8.09578	7.89653	8.12379	8.12747	8.09578	8.45332	8.14783	8.01577	8.27553	8.32665	8.17564	8.07521
DPM3 (AFFY_MOGENE_1_0_ST_V1:10493490)	7.7103	7.88729	7.7817	7.93498	8.00895	7.66481	7.89458	7.51402	7.787	8.17174	8.25294	8.2842
DRD2 (AFFY_MOGENE_1_0_ST_V1:10585169)	7.14399	7.20086	7.40461	6.94374	6.92462	7.18508	7.21802	7.265	7.27401	7.72163	6.90621	7.1834
ENPP2 (AFFY_MOGENE_1_0_ST_V1:10428619)	6.35674	6.3621	6.25008	6.15589	5.99389	6.02951	5.95806	5.98228	6.23564	6.07723	6.75751	6.50044
ETNK1 (AFFY_MOGENE_1_0_ST_V1:10542677)	8.85645	8.72744	8.88234	7.91752	8.1561	8.27653	8.52435	8.91295	8.722	8.43793	8.60831	8.68219
ETNK2 (AFFY_MOGENE_1_0_ST_V1:10349932)	3.91923	4.20537	4.19432	4.03748	4.20782	4.33508	4.19698	4.17032	4.13208	4.30921	3.87808	4.1628
FABP3 (AFFY_MOGENE_1_0_ST_V1:10371502)	9.10433	8.80485	9.05057	10.0755	9.65884	8.65211	9.07658	8.60921	9.13445	8.83231	7.70939	7.80899
FABP3 (AFFY_MOGENE_1_0_ST_V1:10508614)	8.60565	8.48791	8.50845	8.86846	8.44147	8.06166	8.47744	8.31599	8.43221	7.84578	7.24289	7.07301
FABP5 (AFFY_MOGENE_1_0_ST_V1:10490838)	8.09333	8.10731	7.81334	8.11564	7.63294	8.13689	6.74904	7.34538	7.35696	7.04051	6.83064	6.61235
FABP5 (AFFY_MOGENE_1_0_ST_V1:10585699)	8.57816	8.26106	8.06078	8.35965	8.37706	8.14478	7.72364	7.68598	7.86503	7.43575	7.16557	7.26457
FAR1 (AFFY_MOGENE_1_0_ST_V1:10556491)	8.42308	8.35927	8.32962	7.4087	7.30637	8.23368	8.42626	8.23873	8.14845	7.40577	8.16706	7.99821
FGF2 (AFFY_MOGENE_1_0_ST_V1:10491699)	5.92037	6.14322	5.95767	6.26765	6.00633	6.47086	6.26239	5.97073	5.71396	6.28664	7.61133	6.88323
FGF7 (AFFY_MOGENE_1_0_ST_V1:10475643)	4.04781	4.14986	4.20247	3.98355	4.09995	3.99768	3.87564	4.08292	4.02207	4.63625	3.77425	3.94772
FIG4 (AFFY_MOGENE_1_0_ST_V1:10368782)	6.88313	6.79017	6.81961	6.58582	6.51418	6.70359	6.57056	6.94109	6.62582	6.80813	6.60153	6.46734
FITM2 (AFFY_MOGENE_1_0_ST_V1:10489368)	6.44683	6.31309	6.56177	5.95208	6.63716	6.5168	6.27406	6.32827	6.72908	6.9759	6.40607	6.57396
G6PC (AFFY_MOGENE_1_0_ST_V1:10381387)	3.43946	3.50067	3.32092	3.60554	3.42242	3.36838	3.54997	3.61277	3.45935	3.75876	3.43779	3.53644
GALR2 (AFFY_MOGENE_1_0_ST_V1:10382788)	4.8041	4.77167	4.83499	4.9888	4.72337	4.80443	4.83052	4.81289	4.88256	4.87027	4.60915	4.98578
GM20716 (AFFY_MOGENE_1_0_ST_V1:10489936)	8.73378	8.57859	8.76578	7.26076	7.84109	8.37861	8.4251	8.64042	8.49181	8.62595	8.60301	8.78701
GM20716 (AFFY_MOGENE_1_0_ST_V1:10489946)	8.83982	8.65582	8.74669	8.04406	7.83208	8.61251	8.69938	8.5241	8.67086	8.35989	8.8126	8.4849
GPAA1 (AFFY_MOGENE_1_0_ST_V1:10424810)	5.92163	6.00121	6.02316	5.86319	6.07283	5.822	6.1521	6.15862	6.14571	5.94818	6.0995	6.23107
GPAM (AFFY_MOGENE_1_0_ST_V1:10468533)	6.10711	6.26208	6.16829	5.92709	5.48647	5.43364	6.09947	6.01692	6.38456	6.3995	7.00396	6.74942
GPAT2 (AFFY_MOGENE_1_0_ST_V1:10475804)	4.24093	4.1021	4.23823	4.24328	4.46871	4.13436	4.20349	4.34497	4.22384	4.46721	4.61319	4.83558
GPD1 (AFFY_MOGENE_1_0_ST_V1:10426812)	5.12057	5.38524	5.32399	5.32382	5.52099	5.20021	5.23864	5.40035	5.81125	5.32282	5.2638	5.61728
GPLD1 (AFFY_MOGENE_1_0_ST_V1:10404218)	6.70138	6.94461	7.05267	6.7118	6.69371	6.39261	6.58889	7.03742	7.07998	6.6966	6.45956	6.33159
GPX1 (AFFY_MOGENE_1_0_ST_V1:10588899)	9.26403	8.59681	8.36823	8.93175	9.08444	9.22411	8.73396	7.73854	7.44927	8.20594	7.55529	8.07201
HTR2A (AFFY_MOGENE_1_0_ST_V1:10416406)	6.90209	6.78834	6.92226	6.13584	6.3168	7.51594	6.8665	6.84455	6.40288	6.60332	6.32876	6.28664
HTR2B (AFFY_MOGENE_1_0_ST_V1:10356305)	5.78065	5.71077	6.06898	5.81208	5.63147	5.84915	5.53993	5.81384	5.80876	5.95072	5.67355	5.56798
HTR2C (AFFY_MOGENE_1_0_ST_V1:10602261)	4.69693	4.7268	4.72465	4.83074	4.74892	4.3572	4.70781	4.61969	4.36163	4.42597	4.3915	4.58622
IL6ST (AFFY_MOGENE_1_0_ST_V1:10407173)	8.48171	8.18232	8.25541	7.89247	7.73085	8.47617	7.94057	8.08882	8.2322	8.12146	8.48033	8.26835
IMPA1 (AFFY_MOGENE_1_0_ST_V1:10497285)	6.17948	5.90265	6.14259	5.68931	5.56917	5.94517	5.16019	6.39749	6.35183	6.15193	6.34719	6.0438
IMPA2 (AFFY_MOGENE_1_0_ST_V1:10456383)	4.58859	4.51843	4.44104	4.53191	4.76066	4.5816	4.67023	4.68997	4.51567	4.80191	4.62981	5.00466
IMPAD1 (AFFY_MOGENE_1_0_ST_V1:10511368)	7.21615	7.08529	7.24377	6.26423	6.04751	6.9335	6.59764	7.2163	7.50318	6.90617	5.85491	6.18213
INPP1 (AFFY_MOGENE_1_0_ST_V1:10354521)	6.87717	7.01027	6.71547	6.83622	6.7131	6.92081	6.64283	6.61143	6.39532	6.42926	6.78346	6.58581
INPP4A (AFFY_MOGENE_1_0_ST_V1:10345580)	8.04987	7.94495	8.16316	7.38979	7.76032	7.43215	7.50634	8.05233	8.01867	7.83134	6.8927	6.75418
INPP4B (AFFY_MOGENE_1_0_ST_V1:10573082)	8.02767	7.7529	8.13373	7.26446	7.24841	7.66335	7.56087	8.06918	8.06672	6.96752	6.40918	6.56872
INPP5B (AFFY_MOGENE_1_0_ST_V1:10507933)	7.32094	7.31243	7.32811	7.24367	7.03796	7.49846	7.00937	7.18754	6.96985	7.06783	7.05481	6.6943
INPP5D (AFFY_MOGENE_1_0_ST_V1:10348244)	6.96482	5.77951	6.00934	6.29437	6.32501	7.38796	6.34548	5.35227	5.7614	5.86087	5.35596	5.74388
INPP5E (AFFY_MOGENE_1_0_ST_V1:10481011)	6.56878	6.48961	6.57166	6.33201	6.38218	6.39077	6.20503	6.31718	6.1282	6.62435	6.70095	6.63947
INPP5F (AFFY_MOGENE_1_0_ST_V1:10558001)	7.21654	7.08349	7.10622	6.44411	6.47572	6.85928	6.80506	6.96575	6.90255	6.47372	6.09488	5.57975
INPP5J (AFFY_MOGENE_1_0_ST_V1:10383717)	6.30504	6.31295	6.53569	6.11413	6.28193	6.1866	6.08554	6.45533	6.2799	6.12273	6.04153	6.18985
INPP5K (AFFY_MOGENE_1_0_ST_V1:10378681)	8.02044	7.98044	8.00352	7.90909	7.96801	7.74809	7.87977	7.91366	7.84903	8.52612	7.88737	7.69533
INPPL1 (AFFY_MOGENE_1_0_ST_V1:10565996)	6.18878	6.13173	5.93828	6.11518	6.17644	6.38814	6.20194	6.07184	6.07152	6.36085	6.21065	6.40626
INSIG1 (AFFY_MOGENE_1_0_ST_V1:10520362)	8.44037	8.3418	8.5999	7.81617	7.62723	7.59547	8.02227	8.51828	8.59183	8.11454	7.65385	6.86307
INSIG2 (AFFY_MOGENE_1_0_ST_V1:10357280)	8.22903	8.01026	8.33378	7.22372	6.9992	8.24311	8.1176	7.64754	7.78857	7.44569	7.86767	7.13551
IP6K1 (AFFY_MOGENE_1_0_ST_V1:10588826)	7.43785	7.23922	7.40004	7.19342	7.4291	7.22545	7.0575	7.27971	7.44487	7.52085	7.28026	7.34186
IP6K2 (AFFY_MOGENE_1_0_ST_V1:10589099)	8.39326	8.31069	8.52978	8.05206	7.6734	8.11829	8.13131	8.55351	8.54317	8.98656	8.98148	9.97194
IP6K3 (AFFY_MOGENE_1_0_ST_V1:10449320)	5.67488	5.64279	5.52091	5.59726	5.63075	5.44084	5.7228	5.77947	5.72921	5.32306	5.55716	5.37262
LCAT (AFFY_MOGENE_1_0_ST_V1:10581388)	5.08288	5.0803	4.96684	5.13057	5.16354	5.21543	5.41456	5.07112	5.09064	5.30072	4.89754	5.36983
LDLR (AFFY_MOGENE_1_0_ST_V1:10583732)	6.36587	6.32912	6.42934	6.01559	6.27047	5.89392	6.15189	6.78736	6.05261	6.19238	5.68588	5.55251
LIPC (AFFY_MOGENE_1_0_ST_V1:10594812)	4.589	4.56836	4.53965	4.74678	4.56682	4.62105	5.17253	4.67379	4.58837	4.58732	4.54167	4.69821
LIPE (AFFY_MOGENE_1_0_ST_V1:10561031)	6.38993	6.31815	6.28357	6.5407	6.62147	6.4377	6.51782	6.46768	6.22441	6.3289	6.12652	6.30387
LMF1 (AFFY_MOGENE_1_0_ST_V1:10442816)	6.26246	6.28623	6.31591	6.42184	6.54679	6.40063	6.244	6.71918	6.14126	6.03598	6.18439	6.2508
LPCAT1 (AFFY_MOGENE_1_0_ST_V1:10406031)	7.53993	7.56422	7.68554	7.64827	7.1735	7.61994	7.76744	7.54273	7.50521	8.77144	8.83624	8.85193
LPCAT2 (AFFY_MOGENE_1_0_ST_V1:10573939)	7.28983	6.97268	6.45482	6.86771	6.93061	7.24472	6.77767	6.26576	6.43506	7.02018	7.6845	7.81611
LPIN1 (AFFY_MOGENE_1_0_ST_V1:10399478)	6.09423	6.03599	6.19349	5.88177	5.84017	5.9018	5.77464	6.11609	6.03611	6.34685	5.86739	5.97932
LPL (AFFY_MOGENE_1_0_ST_V1:10572130)	5.41852	6.10493	6.33216	5.08657	5.1879	5.26153	5.19327	5.57856	5.54385	4.57882	4.94444	4.53017
LRAT (AFFY_MOGENE_1_0_ST_V1:10498978)	4.18416	4.11808	4.03309	4.25223	4.34852	4.13888	4.19048	4.24211	4.37595	4.35315	4.23485	4.38492
MBOAT7 (AFFY_MOGENE_1_0_ST_V1:10559436)	5.24665	5.23393	5.41568	5.32186	5.86946	5.3972	4.92398	5.38648	5.50546	5.38141	5.19491	5.26211
MECP2 (AFFY_MOGENE_1_0_ST_V1:10605247)	7.78844	7.60587	7.75987	7.20466	7.4474	7.79173	8.08412	7.74826	7.80142	7.61213	7.51048	7.59536
MGLL (AFFY_MOGENE_1_0_ST_V1:10539894)	7.4126	6.90614	7.38437	7.07315	7.22979	7.1543	6.74812	7.24542	7.28516	6.6956	5.94404	6.56429
MOGAT1 (AFFY_MOGENE_1_0_ST_V1:10347741)	5.41568	5.82725	5.10504	4.89474	5.15253	5.14646	6.43091	5.31389	5.20538	6.2498	6.07126	5.41636
MOGAT2 (AFFY_MOGENE_1_0_ST_V1:10565786)	4.57762	4.51537	4.62805	4.71673	5.1948	4.65347	4.52651	4.63009	4.66316	4.6135	4.45797	4.82424
MPPE1 (AFFY_MOGENE_1_0_ST_V1:10459518)	7.03841	7.04146	7.14295	7.15541	7.46892	6.85755	7.23072	7.32103	7.23703	6.74282	6.69665	7.23606
MTM1 (AFFY_MOGENE_1_0_ST_V1:10599976)	5.09455	5.02575	5.06139	4.78465	4.97099	5.0407	4.96315	5.05291	5.22232	4.95532	5.30815	5.01875
MTMR2 (AFFY_MOGENE_1_0_ST_V1:10583215)	5.94123	5.88842	6.22178	5.61722	5.49322	5.97688	5.85736	6.36423	6.0955	5.7474	5.96375	5.76457
MTMR3 (AFFY_MOGENE_1_0_ST_V1:10383867)	7.96909	8.0566	8.06708	7.93747	7.80751	7.81647	7.61123	8.2725	8.02104	7.83536	8.23217	7.87082
MTMR7 (AFFY_MOGENE_1_0_ST_V1:10578300)	7.20317	7.31682	7.47823	6.32881	6.68306	6.80348	6.26489	7.24143	7.23822	6.86951	7.16645	6.7814
MTTP (AFFY_MOGENE_1_0_ST_V1:10502375)	5.3155	5.34441	5.50776	5.13079	5.27023	5.23171	4.92847	5.52096	5.72548	5.39253	4.98523	5.10862
NKX2-3 (AFFY_MOGENE_1_0_ST_V1:10463277)	4.47694	4.42036	4.39475	4.7961	4.94612	4.7259	4.70352	4.58227	4.51635	4.80389	4.26857	4.56069
NR1H2 (AFFY_MOGENE_1_0_ST_V1:10562847)	6.32495	6.40966	6.44102	6.26339	6.58361	6.16914	6.43549	6.3219	6.38814	6.52924	6.4054	6.47265
NR1H3 (AFFY_MOGENE_1_0_ST_V1:10484987)	5.4926	5.58007	5.52092	5.5414	5.73292	5.38632	6.0253	5.46342	5.43912	5.3669	5.23415	5.44328
OCRL (AFFY_MOGENE_1_0_ST_V1:10599435)	8.05093	7.72093	8.0172	7.40269	7.23195	7.59103	7.39449	8.06354	7.80626	7.86223	7.65761	7.53522
PCK1 (AFFY_MOGENE_1_0_ST_V1:10479047)	4.85531	4.93453	5.05735	4.98405	5.61233	5.03882	5.34514	5.09476	5.09819	5.23611	4.9455	5.16801
PCSK9 (AFFY_MOGENE_1_0_ST_V1:10514791)	5.8178	5.80371	5.77675	5.99011	6.2567	5.71675	5.88932	6.06448	5.96238	6.34875	5.98117	5.9829
PCYT1A (AFFY_MOGENE_1_0_ST_V1:10435057)	7.76522	7.23446	7.54821	6.84057	6.75819	7.07129	6.87275	7.26896	7.39752	7.19054	7.18356	7.31569
PDGFA (AFFY_MOGENE_1_0_ST_V1:10535043)	6.27415	6.45635	6.33095	6.35847	6.69503	6.74772	6.52177	6.60737	6.21176	6.38344	6.18406	6.10707
PDGFB (AFFY_MOGENE_1_0_ST_V1:10430660)	5.70108	5.51468	5.36043	5.53844	5.65735	5.33757	5.56433	5.73626	5.66321	5.47654	5.41343	5.75559
PDGFRB (AFFY_MOGENE_1_0_ST_V1:10456046)	4.69405	4.72157	4.77796	4.80535	4.99583	4.55323	4.76236	4.81118	4.64136	4.92765	4.95805	4.72285
PEMT (AFFY_MOGENE_1_0_ST_V1:10386460)	5.16892	5.57102	5.17027	5.46446	5.87175	5.55589	5.46369	5.22331	5.43987	5.67202	5.2916	5.62875
PGAP1 (AFFY_MOGENE_1_0_ST_V1:10354647)	4.94532	4.87813	5.02163	3.94646	4.03619	4.67821	5.24314	4.63248	4.28966	4.19254	5.05204	4.73328
PGAP1 (AFFY_MOGENE_1_0_ST_V1:10354649)	7.20368	6.89445	7.23575	6.12431	5.69174	6.70552	6.28966	6.90894	6.80369	6.40137	6.60387	6.87082
PGAP2 (AFFY_MOGENE_1_0_ST_V1:10555671)	6.42105	6.23629	6.1281	6.15535	6.43397	6.3146	6.29332	6.24105	6.2688	6.47388	6.20833	6.75341
PGAP3 (AFFY_MOGENE_1_0_ST_V1:10390622)	5.4734	5.28169	5.38908	5.49637	5.4784	5.375	5.2331	5.64997	5.40108	5.84546	5.99813	6.4852
PI4K2A (AFFY_MOGENE_1_0_ST_V1:10463211)	6.60557	6.57119	6.32645	6.25634	6.09756	6.10986	6.32771	5.96734	6.02544	6.15591	5.93909	6.25438
PI4KA (AFFY_MOGENE_1_0_ST_V1:10438112)	8.82884	8.65226	9.03686	8.27896	8.42286	8.63923	8.52738	8.94153	8.73239	8.50299	8.36458	8.05907
PI4KB (AFFY_MOGENE_1_0_ST_V1:10494137)	6.91631	6.86777	6.99953	6.22743	6.455	6.72108	6.84004	7.00872	7.07126	6.76366	6.60488	6.80134
PIGA (AFFY_MOGENE_1_0_ST_V1:10603109)	4.63628	4.74972	4.75605	4.68331	4.86119	4.70485	4.88632	4.61949	4.74621	4.90831	5.33017	4.92664
PIGB (AFFY_MOGENE_1_0_ST_V1:10594928)	7.36069	7.37651	7.31758	6.40078	7.25092	7.45507	6.99684	7.41686	7.25584	7.1108	7.06072	7.06998
PIGC (AFFY_MOGENE_1_0_ST_V1:10351107)	5.90642	6.01529	6.01187	5.75766	5.81242	5.32994	5.51902	5.58226	5.23265	6.0511	6.35345	5.9913
PIGF (AFFY_MOGENE_1_0_ST_V1:10453429)	7.16938	6.95866	6.77794	6.6921	6.53435	6.93356	6.59125	6.76326	6.70869	6.94483	7.00838	6.98214
PIGG (AFFY_MOGENE_1_0_ST_V1:10523960)	6.85564	6.69718	6.93345	6.57128	6.38147	6.62925	6.70021	6.8748	6.86753	6.57048	6.72086	6.52724
PIGK (AFFY_MOGENE_1_0_ST_V1:10496956)	7.34646	7.1541	7.5809	6.51227	6.53715	7.04843	6.81353	7.50209	7.13952	7.01037	6.93908	6.98589
PIGL (AFFY_MOGENE_1_0_ST_V1:10376854)	5.79954	5.36139	5.52309	5.47231	5.68102	5.15048	5.76626	5.54797	5.58482	5.50782	5.64337	5.37954
PIGM (AFFY_MOGENE_1_0_ST_V1:10351788)	6.75292	6.73113	6.96261	5.78851	6.38181	6.37306	6.09211	6.10402	6.18497	6.65231	7.56435	7.0334
PIGN (AFFY_MOGENE_1_0_ST_V1:10357008)	6.76252	6.5311	6.45471	6.05569	5.93525	6.63843	6.26136	6.43106	6.42251	6.35417	6.86774	6.31463
PIGO (AFFY_MOGENE_1_0_ST_V1:10512431)	5.70734	5.47906	5.86119	5.6086	5.79326	5.63451	5.54735	5.85387	5.5003	6.23695	6.08123	6.22056
PIGP (AFFY_MOGENE_1_0_ST_V1:10441055)	7.18962	7.09983	7.20767	7.06875	7.16662	7.05911	7.13528	7.32662	7.25389	7.38566	7.42486	7.11152
PIGQ (AFFY_MOGENE_1_0_ST_V1:10449163)	6.76989	6.75327	6.75752	6.79671	6.35317	6.86466	6.76812	6.7228	6.58596	6.72837	6.67865	6.4355
PIGS (AFFY_MOGENE_1_0_ST_V1:10379163)	6.57143	6.33507	6.60447	6.59046	6.59912	6.55619	6.23381	6.6436	6.54587	6.99154	6.79163	6.66777
PIGT (AFFY_MOGENE_1_0_ST_V1:10478508)	8.06063	7.88861	8.23594	7.78424	7.85352	7.49084	7.50292	8.02114	8.10914	8.52997	7.89608	8.47926
PIGU (AFFY_MOGENE_1_0_ST_V1:10488830)	8.08228	7.93293	7.67726	7.30699	8.16111	7.33688	6.56951	7.44909	7.47936	8.0733	7.90274	7.49601
PIGV (AFFY_MOGENE_1_0_ST_V1:10517083)	5.94055	5.64665	5.68514	5.65621	6.03218	5.6823	5.54179	6.00012	5.89603	5.84474	6.11855	5.8859
PIGW (AFFY_MOGENE_1_0_ST_V1:10389326)	5.87087	5.49929	5.67035	5.15637	5.44901	5.50599	5.50718	5.66397	5.72166	5.46693	5.47925	5.71259
PIGX (AFFY_MOGENE_1_0_ST_V1:10439049)	6.40369	6.4978	6.44951	6.23142	6.51539	6.47879	6.48634	6.41623	6.31499	6.3444	6.59584	6.78232
PIGYL (AFFY_MOGENE_1_0_ST_V1:10583817)	8.01274	8.02207	7.89401	8.07092	7.99247	7.72617	6.85303	7.79638	8.04157	8.39705	7.44854	7.80933
PIGZ (AFFY_MOGENE_1_0_ST_V1:10434993)	6.54783	6.58488	6.487	6.15984	6.53	6.78313	6.73546	6.1638	6.60555	6.72437	6.23278	6.86112
PIK3C2A (AFFY_MOGENE_1_0_ST_V1:10567173)	6.87371	6.71193	6.82151	6.16794	6.27504	6.39751	6.66276	6.21527	6.77758	5.86991	6.73722	6.54782
PIK3C2B (AFFY_MOGENE_1_0_ST_V1:10349834)	6.05917	6.20538	6.24373	6.08075	6.10178	5.83655	6.18241	6.23468	6.35442	6.50799	5.91776	6.28042
PIK3C2G (AFFY_MOGENE_1_0_ST_V1:10542477)	4.03588	4.03584	4.06252	4.37102	4.18105	4.10647	4.12224	4.14023	4.08691	4.26924	4.26475	4.28806
PIK3C3 (AFFY_MOGENE_1_0_ST_V1:10454414)	7.83473	7.66576	7.98336	7.1371	7.6966	7.45397	7.26607	7.61713	7.61299	7.74292	7.50009	7.08424
PIK3CA (AFFY_MOGENE_1_0_ST_V1:10491331)	7.91307	7.78532	7.71433	7.05526	7.24385	7.45845	7.63103	7.6238	7.46293	7.10904	7.75819	7.48707
PIK3CB (AFFY_MOGENE_1_0_ST_V1:10595924)	7.08086	6.9069	6.87694	6.53937	6.56352	6.75376	6.42528	6.72546	6.84723	6.57616	6.59826	7.00165
PIK3CD (AFFY_MOGENE_1_0_ST_V1:10518686)	5.46506	5.35024	5.37622	5.33203	5.76952	5.76539	5.40997	5.34867	5.21331	5.29791	5.40761	5.49805
PIK3CG (AFFY_MOGENE_1_0_ST_V1:10399924)	5.27374	5.06788	5.03948	5.19008	5.26063	5.16829	5.23565	4.5422	4.6188	4.77112	4.74175	5.30253
PIK3R1 (AFFY_MOGENE_1_0_ST_V1:10411782)	8.17377	7.64715	7.78694	7.29885	6.97277	7.98098	7.55228	7.72455	7.32522	7.21152	8.15321	8.04712
PIKFYVE (AFFY_MOGENE_1_0_ST_V1:10346970)	7.36307	7.23026	7.30987	6.84978	6.69921	6.93994	7.10481	7.16205	7.12346	6.96173	7.16208	6.98004
PIP4K2A (AFFY_MOGENE_1_0_ST_V1:10480347)	8.22453	7.65697	7.34562	6.94603	7.04049	8.14399	6.96228	7.48871	7.41752	7.10297	7.13	7.04684
PIP4K2B (AFFY_MOGENE_1_0_ST_V1:10390473)	6.18065	6.34726	6.61282	6.34249	6.11735	5.90176	6.01605	6.47217	6.59159	5.95073	5.47941	5.87004
PIP4K2C (AFFY_MOGENE_1_0_ST_V1:10373101)	6.29962	6.28579	6.18775	5.81243	6.3086	5.75719	5.6352	6.32599	6.16511	6.95571	7.54881	7.14811
PIP5K1A (AFFY_MOGENE_1_0_ST_V1:10500069)	6.49605	6.44183	6.68868	5.85139	6.24088	5.73529	6.334	6.60988	6.6258	6.44364	6.91382	6.21518
PIP5K1B (AFFY_MOGENE_1_0_ST_V1:10466779)	5.84086	5.88559	6.21408	5.68015	5.86056	5.94876	6.27549	6.00056	5.83951	6.24604	5.55554	5.97746
PIP5K1C (AFFY_MOGENE_1_0_ST_V1:10365069)	7.05634	7.05639	7.48488	6.79524	7.03881	6.73205	7.00523	7.25494	7.22086	7.13937	6.71057	6.77562
PIP5KL1 (AFFY_MOGENE_1_0_ST_V1:10471443)	5.85458	5.84085	5.8128	5.9239	6.36827	6.08472	5.59715	5.85951	6.07198	5.78184	5.31387	5.75283
PITPNC1 (AFFY_MOGENE_1_0_ST_V1:10392347)	7.38834	7.46471	7.58012	7.2059	6.68418	7.29641	7.19969	7.38384	7.55214	7.17843	7.90005	7.78074
PLA2G15 (AFFY_MOGENE_1_0_ST_V1:10574976)	6.23847	6.31244	6.30186	6.25524	6.5196	6.51914	6.34032	6.83173	6.36912	6.52419	5.77096	5.86955
PLA2G1B (AFFY_MOGENE_1_0_ST_V1:10524698)	5.6299	5.61132	5.62556	5.79883	5.80503	5.68082	5.84078	5.79364	5.6669	5.76421	5.63052	5.66845
PLA2G3 (AFFY_MOGENE_1_0_ST_V1:10373756)	5.48091	5.28957	5.40668	5.43964	5.58399	5.21012	5.21979	5.45123	5.44364	5.37803	5.38916	5.47725
PLA2G4B (AFFY_MOGENE_1_0_ST_V1:10342118)	11.5961	11.6988	11.4524	11.4181	11.4382	11.5066	11.6065	11.5382	11.6544	11.6523	11.6109	11.7224
PLA2G4B (AFFY_MOGENE_1_0_ST_V1:10475113)	5.33428	5.4783	5.57927	5.48899	5.57405	5.54037	5.6145	5.71284	5.54279	5.76426	5.45351	5.89932
PLA2G4C (AFFY_MOGENE_1_0_ST_V1:10550131)	3.80426	4.11862	3.8468	4.2139	4.30551	3.75329	4.03731	4.03372	3.95981	4.09132	4.03186	3.76694
PLA2G5 (AFFY_MOGENE_1_0_ST_V1:10517655)	6.54194	6.84683	6.5667	7.07224	6.43717	6.25067	7.353	6.82208	7.12455	8.31013	8.38532	8.96141
PLA2G6 (AFFY_MOGENE_1_0_ST_V1:10430489)	6.07121	5.97559	6.31106	6.39955	6.09633	5.87639	6.1405	6.00438	6.08133	6.05113	6.10903	6.05517
PLCD4 (AFFY_MOGENE_1_0_ST_V1:10347398)	4.70335	4.83846	4.89917	4.62061	4.76353	4.64352	4.85122	5.01392	4.91631	4.43873	4.68918	4.78349
PLCG2 (AFFY_MOGENE_1_0_ST_V1:10575799)	6.24794	5.98942	6.03261	6.04398	6.36972	6.61243	6.40684	5.82011	5.83147	6.03813	5.99401	6.19775
PLCH2 (AFFY_MOGENE_1_0_ST_V1:10519069)	7.61381	7.77624	7.86704	7.67343	7.61598	7.19666	7.63293	7.7962	7.97509	8.48238	7.78374	8.00576
PLD1 (AFFY_MOGENE_1_0_ST_V1:10491106)	4.99215	4.98319	4.87214	5.13768	5.15147	5.39867	4.86844	4.91182	4.92849	5.04013	4.72433	4.70755
PLEK (AFFY_MOGENE_1_0_ST_V1:10384458)	8.02381	7.33288	7.15247	7.27989	7.00393	8.4281	7.78999	6.90856	6.77857	6.70605	6.68409	6.91727
PLSCR1 (AFFY_MOGENE_1_0_ST_V1:10356082)	5.18007	5.41063	5.24972	5.05815	5.01927	5.11965	4.93946	5.13777	4.76249	5.09731	4.9734	5.21475
PLSCR1 (AFFY_MOGENE_1_0_ST_V1:10587792)	6.34822	6.39716	6.0162	6.00504	6.08645	6.19043	6.57845	5.88487	6.29604	5.8428	5.70221	6.32063
PNPLA2 (AFFY_MOGENE_1_0_ST_V1:10558921)	5.92381	5.93164	6.05177	5.94474	6.03712	6.54788	5.79824	6.10527	5.66482	6.10368	5.64322	5.94266
PNPLA3 (AFFY_MOGENE_1_0_ST_V1:10425822)	6.14196	6.38559	6.34051	5.80261	6.25128	6.47991	6.39262	6.3417	6.44259	6.58021	6.42701	6.56002
PNPLA6 (AFFY_MOGENE_1_0_ST_V1:10569786)	6.51437	6.40666	6.67976	6.45768	6.72148	6.36351	6.44205	6.86843	6.38722	6.34397	6.22665	6.39189
PNPLA8 (AFFY_MOGENE_1_0_ST_V1:10395538)	7.33084	7.50017	7.38162	6.11796	5.95459	7.19433	6.01723	6.90594	6.82495	5.93679	6.71401	6.29135
PON1 (AFFY_MOGENE_1_0_ST_V1:10542983)	3.82373	3.94312	3.69544	3.99819	4.04748	3.71906	3.89895	3.94639	3.82223	4.07871	4.02058	3.9347
PTDSS1 (AFFY_MOGENE_1_0_ST_V1:10405894)	7.1702	7.14572	6.89708	6.44775	6.84616	6.22893	6.64589	7.1066	6.93508	6.85122	6.22644	6.08174
PTDSS2 (AFFY_MOGENE_1_0_ST_V1:10558811)	6.47535	6.139	6.38779	6.52799	6.3911	6.34273	6.20192	6.51971	6.41834	6.7576	6.64251	7.51545
PTEN (AFFY_MOGENE_1_0_ST_V1:10462521)	9.04067	8.89001	9.08451	7.55755	7.90414	8.5974	8.78618	9.03342	9.01801	8.70594	9.0566	8.95755
PTPMT1 (AFFY_MOGENE_1_0_ST_V1:10484920)	7.25293	7.00276	7.03432	7.54266	7.07438	7.05936	7.19316	7.68453	7.07862	7.1727	8.13788	8.38692
PTPN11 (AFFY_MOGENE_1_0_ST_V1:10533285)	8.26901	8.37226	8.38781	8.11358	7.96428	8.24604	8.18531	8.56773	8.36075	8.05362	8.23236	7.66818
PYURF (AFFY_MOGENE_1_0_ST_V1:10545009)	5.88892	5.85305	5.63462	5.3708	5.94776	5.23867	5.75555	5.98167	5.65734	5.6327	6.04084	5.61217
SACM1L (AFFY_MOGENE_1_0_ST_V1:10590597)	8.09946	8.25167	8.28457	7.38069	7.2988	7.965	7.76531	7.99153	7.87429	7.86893	7.90072	7.50932
SCARB1 (AFFY_MOGENE_1_0_ST_V1:10533929)	6.57273	6.37722	6.49769	6.04016	6.42593	6.31696	6.37949	6.69997	6.62459	7.10882	7.93373	7.16574
SERAC1 (AFFY_MOGENE_1_0_ST_V1:10447569)	6.30163	6.30036	6.35465	6.14391	5.85834	5.7947	5.89064	6.69989	6.67935	5.89516	6.28638	5.84229
SERINC1 (AFFY_MOGENE_1_0_ST_V1:10369210)	10.8588	10.6506	10.831	10.078	10.2734	10.5726	10.3601	10.6525	10.7213	10.5221	10.1494	9.91407
SERINC2 (AFFY_MOGENE_1_0_ST_V1:10516765)	6.66257	6.62309	6.64341	6.57138	6.87106	6.41275	6.61068	6.46642	6.64602	6.47956	6.40941	6.67027
SERINC5 (AFFY_MOGENE_1_0_ST_V1:10406598)	5.95587	6.00947	5.98629	5.15616	5.50709	5.5477	5.55026	6.00966	5.78956	5.9122	5.77201	5.96447
SH3GLB1 (AFFY_MOGENE_1_0_ST_V1:10502537)	8.99917	8.5754	8.38943	8.16582	8.00596	9.0476	8.84195	8.05068	8.2492	8.48813	8.90065	8.64181
SH3YL1 (AFFY_MOGENE_1_0_ST_V1:10395142)	5.04895	5.00254	4.99981	4.75038	4.49949	5.32564	4.51937	5.0566	4.66694	4.55293	5.71469	4.8105
SIK1 (AFFY_MOGENE_1_0_ST_V1:10449741)	6.61651	6.42318	6.57909	6.65972	6.60288	6.36999	6.65667	6.54189	6.516	6.65887	6.16891	6.45299
SIRT1 (AFFY_MOGENE_1_0_ST_V1:10369738)	6.84528	6.88888	6.88203	6.13624	6.39495	7.02927	7.28374	7.13165	6.72605	7.36	7.44875	7.13926
SLC22A4 (AFFY_MOGENE_1_0_ST_V1:10385893)	5.16619	5.08743	5.09697	5.06977	5.22239	5.10925	5.41534	5.00194	5.02118	5.05154	4.83655	5.13399
SLC27A1 (AFFY_MOGENE_1_0_ST_V1:10572647)	6.39726	6.36623	6.2842	6.04064	6.20037	6.09552	6.11642	6.31693	6.24137	6.49893	6.44086	6.04729
SLC27A5 (AFFY_MOGENE_1_0_ST_V1:10560045)	5.06144	5.36925	5.16131	5.21554	5.16956	5.12348	5.23448	5.08427	5.18154	5.26331	5.21675	5.26253
SLC37A4 (AFFY_MOGENE_1_0_ST_V1:10339881)	7.48994	6.79229	7.58869	6.53046	6.4203	6.16985	6.64401	6.51324	6.25073	6.54195	6.46353	6.32813
SLC37A4 (AFFY_MOGENE_1_0_ST_V1:10342905)	7.8477	8.24929	8.09428	7.59581	8.01726	7.18639	7.96106	7.43635	7.62858	8.13979	8.02627	7.06001
SLC37A4 (AFFY_MOGENE_1_0_ST_V1:10584741)	5.20391	5.72569	5.59459	5.4836	5.71504	5.68891	5.36905	5.86599	5.85714	5.81298	5.73669	5.88021
SMG1 (AFFY_MOGENE_1_0_ST_V1:10567229)	8.22201	8.17375	8.25544	7.79839	7.86337	8.10888	7.86957	8.28105	8.1566	7.41339	7.87711	7.6759
SMPD4 (AFFY_MOGENE_1_0_ST_V1:10434067)	4.75647	5.1326	5.00328	4.79603	4.7036	4.84428	5.12151	5.16722	4.99432	5.08096	4.92088	5.14031
SREBF1 (AFFY_MOGENE_1_0_ST_V1:10386473)	6.36405	6.3065	6.41591	6.41746	6.45139	6.16575	6.3501	6.58107	6.48351	6.56726	6.42883	6.60237
STOML2 (AFFY_MOGENE_1_0_ST_V1:10512443)	6.20568	6.21514	6.27368	5.99418	6.31706	5.94653	5.85348	6.32322	5.91703	6.38242	6.63204	6.73274
SYNJ1 (AFFY_MOGENE_1_0_ST_V1:10440849)	9.09903	8.97218	9.2244	8.20056	8.27911	8.82373	8.43281	8.9586	8.81131	8.62346	8.85992	8.72913
SYNJ2 (AFFY_MOGENE_1_0_ST_V1:10441456)	5.96244	6.1017	6.02278	5.67067	5.75132	5.77548	6.0563	6.20689	6.49391	5.84042	5.72348	5.60978
TAZ (AFFY_MOGENE_1_0_ST_V1:10600357)	7.12589	7.02012	7.04081	6.35444	6.74612	6.68504	5.87981	7.31636	6.67566	7.06863	6.66935	6.90091
TCF7L2 (AFFY_MOGENE_1_0_ST_V1:10464084)	5.61674	5.58396	5.67917	6.03183	5.79985	5.88647	5.8963	5.65778	5.72738	6.32577	6.04431	6.30714
THEM5 (AFFY_MOGENE_1_0_ST_V1:10494016)	4.28001	4.32097	4.21837	4.35599	4.36145	4.3605	4.37792	4.29334	4.3056	4.32829	4.31529	4.65645
THRB (AFFY_MOGENE_1_0_ST_V1:10412882)	6.52076	6.7743	6.20467	4.98889	5.5114	5.82182	6.25273	6.19398	6.20782	7.46742	7.31298	7.42667
THRSP (AFFY_MOGENE_1_0_ST_V1:10565609)	7.97455	8.10756	8.15103	8.00493	7.7388	7.8836	8.00554	8.20978	8.424	7.75937	7.92341	7.63439
TNXB (AFFY_MOGENE_1_0_ST_V1:10444459)	4.96272	4.96254	4.80945	4.96105	5.01911	4.96086	5.23611	5.11999	4.79654	5.10017	4.78954	5.06565
ZP3 (AFFY_MOGENE_1_0_ST_V1:10526418)	3.95872	4.14419	3.90129	4.04605	4.22148	4.04558	4.14667	4.271	4.01614	4.14263	4.36778	4.09485
